# Supplementary material for: Twelve 4-(4-meth­oxy­phen­yl)piperazin-1-ium salts containing organic anions: supra­molecular assembly in one, two and three dimensions
Source: Acta Crystallogr E Crystallogr Commun. 2019 Sep 20;75(Pt 10):1494–506. doi: 10.1107/S2056989019012702 (PMC6775724; doi:10.1107/S2056989019012702)
Supplement: Supplementary file 1 [file e-75-01494-sup1.cif]

##############################################################################
#                                                                            #
# This CIF contains the data in a paper accepted for publication in          #
# Acta Crystallographica Section E. It conforms to the requirements of       #
# Notes for Authors for Acta Crystallographica Section E, and has been       #
# peer reviewed under the auspices of the IUCr Commission on Journals.       #
#                                                                            #
# Full details of the Crystallographic Information File format               #
# are given in the paper "The Crystallographic Information File (CIF):       #
# a New Standard Archive File for Crystallography" by S. R. Hall, F. H.      #
# Allen and I. D. Brown [Acta Cryst. (1991), A47, 655-685].                  #
#                                                                            #
# The current version of the core CIF dictionary is obtainable from          #
# ftp://ftp.iucr.org/pub/cif_core.dic.                                       #
#                                                                            #
# Software is freely available for graphical display of the structure(s)     #
# in this CIF. For information consult the CIF software page                 #
# http://www.iucr.org/resources/cif/software.                                #
#                                                                            #
# This file may be used for bona fide research purposes within the           #
# scientific community so long as proper attribution is given to the journal # 
# article from which it was obtained.                                        #
#                                                                            #
##############################################################################
data_global
_audit_creation_method     'from SHELXL-2014'
_journal_date_recd_electronic     2019-08-05
_journal_date_accepted     2019-09-11
_journal_name_full     'Acta Crystallographica, Section E'
_journal_year     2019
_journal_volume     75
_journal_issue     10
_journal_page_first     1494
_journal_page_last     1506
_journal_paper_category     GO
_journal_paper_doi     10.1107/S2056989019012702
_journal_coeditor_code     EX2024
loop_
    _publ_contact_author_name
    _publ_contact_author_address
    _publ_contact_author_email
    'Yathirajan, Hemmige S.'
;  Department of Studies in Chemistry,
University of Mysore,
Manasagangotri, Mysuru-570 006,
India
;
 yathirajan@hotmail.com
_publ_contact_author_fax     ?
_publ_contact_author_phone     ?
_publ_section_title
;
Twelve 4-(4-methoxyphenyl)piperazin-1-ium salts containing organic anions:
supramolecular assembly in one, two and three dimensions
;
loop_
    _publ_author_name
    _publ_author_footnote
    _publ_author_address
    'Kiran Kumar, Haruvegowda' .
;  Department of Studies in Chemistry,
University of Mysore,
Manasagangotri, Mysuru-570 006,
India
;
    'Yathirajan, Hemmige S.' .
;  Department of Studies in Chemistry,
University of Mysore,
Manasagangotri, Mysuru-570 006,
India
;
    'Foro, Sabine' .
;
Institute of Materials Science,
Darmstadt University of Technology,
Petersenstrasse 23,
D-64287 Darmstadt,
Germany
;
    'Glidewell, Christopher' .
;    School of Chemistry, University of St Andrews,
     St Andrews, Fife KY16 9ST, UK
;
_publ_section_synopsis
;
In twelve 4-(4-methoxyphenyl)piperazin-1-ium salts containing organic anions,
the hydrogen-bonded supramolecular assembly ranges from simple chains
<i>via</i> chains of rings and sheets to three-dimensional framework
structures.
;
data_I
_audit_creation_method     SHELXL-2014
_chemical_name_systematic
;
4-(4-Methoxyphenyl)piperazin-1-ium benzoate monohydrate
;
_chemical_name_common     ?
_chemical_formula_moiety     'C11 H17 N2 O, C7 H5 O2, H2 O'
_chemical_formula_sum     'C18 H24 N2 O4'
_chemical_formula_iupac     'C11 H17 N2 O +, C7 H5 O2 -, H2 O'
_chemical_formula_weight     332.39
_chemical_melting_point     ?
_space_group_crystal_system     triclinic
_space_group_name_H-M_alt     'P -1'
_space_group_name_Hall     '-P 1'
loop_
    _space_group_symop_operation_xyz
    'x, y, z'
    '-x, -y, -z'
_cell_length_a     6.2150(10)
_cell_length_b     7.5470(10)
_cell_length_c     18.716(4)
_cell_angle_alpha     84.34(2)
_cell_angle_beta     87.14(2)
_cell_angle_gamma     84.69(2)
_cell_volume     869.1(3)
_cell_formula_units_Z     2
_cell_measurement_reflns_used     3742
_cell_measurement_theta_min     2.837
_cell_measurement_theta_max     27.959
_cell_measurement_temperature     296(2)
_exptl_crystal_description     plate
_exptl_crystal_colour     colourless
_exptl_crystal_size_max     0.400
_exptl_crystal_size_mid     0.240
_exptl_crystal_size_min     0.040
_exptl_crystal_density_diffrn     1.270
_exptl_crystal_density_meas     ?
_exptl_crystal_density_method     ?
_exptl_crystal_F_000     356
_exptl_absorpt_coefficient_mu     0.090
_exptl_absorpt_correction_type     multi-scan
_exptl_absorpt_process_details
;
(CrysAlis RED; Oxford Diffraction, 2009)
;
_exptl_absorpt_correction_T_min     0.834
_exptl_absorpt_correction_T_max     0.996
_exptl_special_details
;
Compound (I). IR (KBr , cm^-1^) 3328 (OH), 3002 (H~2~) 2841 (OCH~3~), 1591
(COO).  NMR (CDCl~3~) \d(^1^H) 3.22 (m, 4H, piperazine), 3.29 (m, 4H,
piperazine), 3.77 (s, 3H, OCH~3~), 6.86 (m, 4H, methoxyphenyl), 7.39 (m, 2H,
phenyl), 7.46 (m, 1H, phenyl), 8.05 (m, 2H, phenyl).
;
_diffrn_ambient_temperature     296(2)
_diffrn_source     'Enhance (Mo) X-ray Source'
_diffrn_radiation_type     MoK\a
_diffrn_radiation_wavelength     0.71073
_diffrn_radiation_monochromator     graphite
_diffrn_measurement_device_type
;
Oxford Diffraction Xcalibur
with Sapphire CCD
;
_diffrn_measurement_method     '\w scans'
_diffrn_detector_area_resol_mean     ?
_diffrn_reflns_number     5751
_diffrn_reflns_av_R_equivalents     0.0285
_diffrn_reflns_av_unetI/netI     0.0580
_diffrn_reflns_theta_min     2.837
_diffrn_reflns_theta_max     26.049
_diffrn_reflns_theta_full     25.242
_diffrn_measured_fraction_theta_max     0.997
_diffrn_measured_fraction_theta_full     0.998
_diffrn_reflns_limit_h_min     -7
_diffrn_reflns_limit_h_max     7
_diffrn_reflns_limit_k_min     -9
_diffrn_reflns_limit_k_max     9
_diffrn_reflns_limit_l_min     -19
_diffrn_reflns_limit_l_max     23
_diffrn_standards_number     0
_diffrn_standards_interval_count     0
_diffrn_standards_interval_time     0
_diffrn_standards_decay_%     0
_refine_special_details     ?
_reflns_number_total     3442
_reflns_number_gt     1839
_reflns_threshold_expression     'I > 2\s(I)'
_refine_ls_structure_factor_coef     Fsqd
_refine_ls_matrix_type     full
_refine_ls_R_factor_all     0.1155
_refine_ls_R_factor_gt     0.0542
_refine_ls_wR_factor_gt     0.1132
_refine_ls_wR_factor_ref     0.1339
_refine_ls_goodness_of_fit_ref     1.023
_refine_ls_restrained_S_all     1.020
_refine_ls_number_reflns     3442
_refine_ls_number_parameters     256
_refine_ls_number_restraints     17
_refine_ls_hydrogen_treatment     mixed
_refine_ls_weighting_scheme     calc
_refine_ls_weighting_details
                      'w=1/[\s^2^(Fo^2^)+(0.0611P)^2^] where P=(Fo^2^+2Fc^2^)/3'
_atom_sites_solution_hydrogens     mixed
_atom_sites_solution_primary     difmap
_atom_sites_solution_secondary     ?
_refine_ls_shift/su_max     0.000
_refine_ls_shift/su_mean     0.000
_refine_diff_density_max     0.172
_refine_diff_density_min     -0.186
_refine_ls_extinction_method     none
_refine_ls_extinction_coef     .
loop_
    _atom_type_symbol
    _atom_type_description
    _atom_type_scat_dispersion_real
    _atom_type_scat_dispersion_imag
    _atom_type_scat_source
    'C' 'C' 0.0033 0.0016
                         'International Tables Vol C Tables 4.2.6.8 and 6.1.1.4'
    'H' 'H' 0.0000 0.0000
                         'International Tables Vol C Tables 4.2.6.8 and 6.1.1.4'
    'N' 'N' 0.0061 0.0033
                         'International Tables Vol C Tables 4.2.6.8 and 6.1.1.4'
    'O' 'O' 0.0106 0.0060
                         'International Tables Vol C Tables 4.2.6.8 and 6.1.1.4'
_computing_data_collection
;
CrysAlis CCD (Oxford Diffraction, 2009)
;
_computing_cell_refinement
;
CrysAlis RED (Oxford Diffraction, 2009)
;
_computing_data_reduction
;
CrysAlis RED (Oxford Diffraction, 2009)
;
_computing_structure_solution
;
SHELXT (Sheldrick, 2015a)
;
_computing_structure_refinement
;
SHELXL-2014 (Sheldrick, 2015b)
;
_computing_molecular_graphics
;
PLATON (Spek, 2009)
;
_computing_publication_material
;
SHELXL-2014 (Sheldrick, 2015b) and PLATON (Spek, 2009)
;
loop_
    _atom_site_type_symbol
    _atom_site_label
    _atom_site_fract_x
    _atom_site_fract_y
    _atom_site_fract_z
    _atom_site_U_iso_or_equiv
    _atom_site_adp_type
    _atom_site_calc_flag
    _atom_site_occupancy
    _atom_site_disorder_assembly
    _atom_site_disorder_group
    N N1 0.7874(3) 0.7435(3) 0.44989(10) 0.0482(5) Uani d 1 . .
    H H11 0.834(3) 0.766(3) 0.4926(13) 0.058 Uiso d 1 . .
    H H12 0.748(3) 0.621(3) 0.4555(11) 0.058 Uiso d 1 . .
    C C2 0.9747(3) 0.7530(3) 0.39809(12) 0.0519(6) Uani d 1 . .
    H H2A 1.0940 0.6709 0.4157 0.062 Uiso calc 1 . .
    H H2B 1.0215 0.8729 0.3934 0.062 Uiso calc 1 . .
    C C3 0.9144(3) 0.7056(3) 0.32596(12) 0.0497(6) Uani d 1 . .
    H H3A 1.0363 0.7191 0.2921 0.060 Uiso calc 1 . .
    H H3B 0.8837 0.5812 0.3301 0.060 Uiso calc 1 . .
    N N4 0.7262(2) 0.8168(2) 0.29814(9) 0.0394(4) Uani d 1 . .
    C C5 0.5425(3) 0.8133(3) 0.35024(11) 0.0463(5) Uani d 1 . .
    H H5A 0.4932 0.6943 0.3561 0.056 Uiso calc 1 . .
    H H5B 0.4244 0.8957 0.3320 0.056 Uiso calc 1 . .
    C C6 0.6019(3) 0.8640(3) 0.42214(12) 0.0513(6) Uani d 1 . .
    H H6A 0.6397 0.9866 0.4173 0.062 Uiso calc 1 . .
    H H6B 0.4789 0.8557 0.4559 0.062 Uiso calc 1 . .
    C C21 0.677(2) 0.782(2) 0.2275(6) 0.034(2) Uani d 0.66(2) A 1
    C C22 0.8134(13) 0.6810(17) 0.1831(5) 0.0450(18) Uani d 0.66(2) A 1
    H H22 0.9414 0.6235 0.2007 0.054 Uiso calc 0.66(2) A 1
    C C23 0.7627(13) 0.6649(18) 0.1132(5) 0.053(2) Uani d 0.66(2) A 1
    H H23 0.8602 0.6005 0.0841 0.064 Uiso calc 0.66(2) A 1
    C C24 0.5725(14) 0.7413(16) 0.0858(5) 0.0438(17) Uani d 0.66(2) A 1
    C C25 0.438(2) 0.846(3) 0.1278(8) 0.0599(10) Uani d 0.66(2) A 1
    H H25 0.3145 0.9097 0.1088 0.072 Uiso calc 0.66(2) A 1
    C C26 0.486(3) 0.858(3) 0.1984(8) 0.054(2) Uani d 0.66(2) A 1
    H H26 0.3857 0.9191 0.2276 0.064 Uiso calc 0.66(2) A 1
    O O24 0.541(3) 0.720(3) 0.0149(7) 0.078(3) Uani d 0.66(2) A 1
    C C27 0.335(3) 0.773(4) -0.0122(11) 0.090(2) Uani d 0.66(2) A 1
    H H27A 0.2297 0.7017 0.0128 0.135 Uiso calc 0.66(2) A 1
    H H27B 0.3373 0.7580 -0.0626 0.135 Uiso calc 0.66(2) A 1
    H H27C 0.2962 0.8970 -0.0053 0.135 Uiso calc 0.66(2) A 1
    C C51 0.669(5) 0.815(5) 0.2258(12) 0.034(2) Uani d 0.34(2) A 2
    C C52 0.817(3) 0.735(2) 0.1784(11) 0.0450(18) Uani d 0.34(2) A 2
    H H52 0.9535 0.6917 0.1937 0.054 Uiso calc 0.34(2) A 2
    C C53 0.764(3) 0.718(3) 0.1087(10) 0.053(2) Uani d 0.34(2) A 2
    H H53 0.8615 0.6555 0.0790 0.064 Uiso calc 0.34(2) A 2
    C C54 0.571(3) 0.792(2) 0.0828(10) 0.0438(17) Uani d 0.34(2) A 2
    C C55 0.414(4) 0.854(7) 0.1309(15) 0.0599(10) Uani d 0.34(2) A 2
    H H55 0.2702 0.8738 0.1184 0.072 Uiso calc 0.34(2) A 2
    C C56 0.474(5) 0.886(7) 0.1983(15) 0.054(2) Uani d 0.34(2) A 2
    H H56 0.3803 0.9570 0.2260 0.064 Uiso calc 0.34(2) A 2
    O O54 0.528(6) 0.756(7) 0.0142(14) 0.078(3) Uani d 0.34(2) A 2
    C C57 0.310(6) 0.780(9) -0.006(2) 0.090(2) Uani d 0.34(2) A 2
    H H57A 0.2919 0.7103 -0.0451 0.135 Uiso calc 0.34(2) A 2
    H H57B 0.2718 0.9042 -0.0207 0.135 Uiso calc 0.34(2) A 2
    H H57C 0.2171 0.7422 0.0342 0.135 Uiso calc 0.34(2) A 2
    C C31 0.8112(3) 0.7289(3) 0.70824(12) 0.0441(5) Uani d 1 . .
    C C32 0.6694(4) 0.6501(3) 0.75905(17) 0.0642(7) Uani d 1 . .
    H H32 0.5518 0.5977 0.7441 0.077 Uiso calc 1 . .
    C C33 0.7024(5) 0.6491(3) 0.83138(17) 0.0777(9) Uani d 1 . .
    H H33 0.6070 0.5956 0.8649 0.093 Uiso calc 1 . .
    C C34 0.8735(5) 0.7259(3) 0.85422(15) 0.0741(8) Uani d 1 . .
    H H34 0.8935 0.7264 0.9031 0.089 Uiso calc 1 . .
    C C35 1.0147(4) 0.8017(3) 0.80535(14) 0.0631(7) Uani d 1 . .
    H H35 1.1322 0.8530 0.8209 0.076 Uiso calc 1 . .
    C C36 0.9850(3) 0.8032(3) 0.73275(13) 0.0483(6) Uani d 1 . .
    H H36 1.0835 0.8550 0.6999 0.058 Uiso calc 1 . .
    C C37 0.7750(4) 0.7325(3) 0.62925(15) 0.0563(6) Uani d 1 . .
    O O31 0.9017(3) 0.8122(2) 0.58536(9) 0.0664(5) Uani d 1 . .
    O O32 0.6242(3) 0.6520(3) 0.61161(12) 0.1072(8) Uani d 1 . .
    O O41 0.7231(3) 0.3783(2) 0.45956(10) 0.0657(5) Uani d 1 . .
    H H41 0.607(5) 0.372(4) 0.4354(16) 0.099 Uiso d 1 . .
    H H42 0.839(5) 0.318(4) 0.4391(16) 0.099 Uiso d 1 . .
loop_
    _atom_site_aniso_label
    _atom_site_aniso_U_11
    _atom_site_aniso_U_22
    _atom_site_aniso_U_33
    _atom_site_aniso_U_12
    _atom_site_aniso_U_13
    _atom_site_aniso_U_23
    N1 0.0614(13) 0.0460(11) 0.0394(12) -0.0089(9) -0.0119(10) -0.0069(9)
    C2 0.0452(14) 0.0584(14) 0.0529(16) -0.0018(11) -0.0116(11) -0.0075(12)
    C3 0.0424(13) 0.0583(14) 0.0483(15) 0.0016(10) -0.0047(10) -0.0084(11)
    N4 0.0391(10) 0.0403(10) 0.0386(11) 0.0002(7) -0.0018(8) -0.0064(8)
    C5 0.0414(12) 0.0553(13) 0.0413(14) 0.0022(10) -0.0001(10) -0.0072(10)
    C6 0.0561(14) 0.0529(14) 0.0438(15) 0.0044(11) -0.0012(11) -0.0083(11)
    C21 0.0428(15) 0.022(6) 0.0377(14) -0.001(3) -0.0009(10) -0.002(2)
    C22 0.0449(14) 0.041(5) 0.048(2) 0.005(3) -0.0021(13) -0.007(3)
    C23 0.0575(16) 0.053(6) 0.048(2) 0.008(3) 0.0060(13) -0.015(3)
    C24 0.0628(16) 0.031(5) 0.0378(17) -0.004(3) -0.0012(13) -0.002(3)
    C25 0.057(3) 0.072(2) 0.047(2) 0.020(3) -0.013(2) -0.0097(16)
    C26 0.057(2) 0.054(7) 0.0477(16) 0.022(2) -0.0054(14) -0.014(3)
    O24 0.083(2) 0.110(10) 0.0410(12) 0.009(3) -0.0107(11) -0.023(3)
    C27 0.081(5) 0.140(3) 0.052(3) -0.008(4) -0.018(4) -0.020(4)
    C51 0.0428(15) 0.022(6) 0.0377(14) -0.001(3) -0.0009(10) -0.002(2)
    C52 0.0449(14) 0.041(5) 0.048(2) 0.005(3) -0.0021(13) -0.007(3)
    C53 0.0575(16) 0.053(6) 0.048(2) 0.008(3) 0.0060(13) -0.015(3)
    C54 0.0628(16) 0.031(5) 0.0378(17) -0.004(3) -0.0012(13) -0.002(3)
    C55 0.057(3) 0.072(2) 0.047(2) 0.020(3) -0.013(2) -0.0097(16)
    C56 0.057(2) 0.054(7) 0.0477(16) 0.022(2) -0.0054(14) -0.014(3)
    O54 0.083(2) 0.110(10) 0.0410(12) 0.009(3) -0.0107(11) -0.023(3)
    C57 0.081(5) 0.140(3) 0.052(3) -0.008(4) -0.018(4) -0.020(4)
    C31 0.0428(12) 0.0353(11) 0.0550(15) 0.0023(10) -0.0041(11) -0.0117(10)
    C32 0.0510(15) 0.0506(15) 0.092(2) -0.0061(11) 0.0098(14) -0.0174(14)
    C33 0.091(2) 0.0614(17) 0.073(2) 0.0018(15) 0.0343(17) 0.0038(15)
    C34 0.099(2) 0.0639(17) 0.0554(19) 0.0101(16) -0.0013(17) -0.0025(14)
    C35 0.0746(18) 0.0624(16) 0.0530(18) -0.0031(13) -0.0179(14) -0.0044(13)
    C36 0.0509(13) 0.0454(13) 0.0492(16) -0.0057(10) -0.0079(11) -0.0023(10)
    C37 0.0540(15) 0.0504(15) 0.0680(19) 0.0062(12) -0.0207(13) -0.0233(13)
    O31 0.0856(13) 0.0687(11) 0.0468(11) -0.0072(10) -0.0138(9) -0.0092(9)
    O32 0.0869(14) 0.1422(19) 0.1065(18) -0.0380(13) -0.0368(12) -0.0380(15)
    O41 0.0653(12) 0.0631(11) 0.0715(14) -0.0142(9) -0.0198(9) -0.0044(9)
_geom_special_details
;
 All esds (except the esd in the dihedral angle between two l.s. planes)
 are estimated using the full covariance matrix.  The cell esds are taken
 into account individually in the estimation of esds in distances, angles
 and torsion angles; correlations between esds in cell parameters are only
 used when they are defined by crystal symmetry.  An approximate (isotropic)
 treatment of cell esds is used for estimating esds involving l.s. planes.
;
loop_
    _geom_bond_atom_site_label_1
    _geom_bond_atom_site_label_2
    _geom_bond_site_symmetry_2
    _geom_bond_distance
    _geom_bond_publ_flag
    N1 C2 . 1.480(3) ?
    N1 C6 . 1.483(3) ?
    N1 H11 . 0.90(2) ?
    N1 H12 . 0.97(2) ?
    C2 C3 . 1.504(3) ?
    C2 H2A . 0.9700 ?
    C2 H2B . 0.9700 ?
    C3 N4 . 1.461(2) ?
    C3 H3A . 0.9700 ?
    C3 H3B . 0.9700 ?
    N4 C51 . 1.42(2) ?
    N4 C21 . 1.428(10) ?
    N4 C5 . 1.464(2) ?
    C5 C6 . 1.507(3) ?
    C5 H5A . 0.9700 ?
    C5 H5B . 0.9700 ?
    C6 H6A . 0.9700 ?
    C6 H6B . 0.9700 ?
    C21 C26 . 1.382(4) ?
    C21 C22 . 1.386(4) ?
    C22 C23 . 1.380(4) ?
    C22 H22 . 0.9300 ?
    C23 C24 . 1.367(4) ?
    C23 H23 . 0.9300 ?
    C24 C25 . 1.372(7) ?
    C24 O24 . 1.378(4) ?
    C25 C26 . 1.382(5) ?
    C25 H25 . 0.9300 ?
    C26 H26 . 0.9300 ?
    O24 C27 . 1.413(6) ?
    C27 H27A . 0.9600 ?
    C27 H27B . 0.9600 ?
    C27 H27C . 0.9600 ?
    C51 C56 . 1.381(7) ?
    C51 C52 . 1.385(7) ?
    C52 C53 . 1.380(7) ?
    C52 H52 . 0.9300 ?
    C53 C54 . 1.368(7) ?
    C53 H53 . 0.9300 ?
    C54 C55 . 1.374(9) ?
    C54 O54 . 1.380(7) ?
    C55 C56 . 1.383(9) ?
    C55 H55 . 0.9300 ?
    C56 H56 . 0.9300 ?
    O54 C57 . 1.415(9) ?
    C57 H57A . 0.9600 ?
    C57 H57B . 0.9600 ?
    C57 H57C . 0.9600 ?
    C31 C36 . 1.380(3) ?
    C31 C32 . 1.391(3) ?
    C31 C37 . 1.504(3) ?
    C32 C33 . 1.378(4) ?
    C32 H32 . 0.9300 ?
    C33 C34 . 1.363(4) ?
    C33 H33 . 0.9300 ?
    C34 C35 . 1.358(3) ?
    C34 H34 . 0.9300 ?
    C35 C36 . 1.379(3) ?
    C35 H35 . 0.9300 ?
    C36 H36 . 0.9300 ?
    C37 O32 . 1.238(3) ?
    C37 O31 . 1.258(3) ?
    O41 H41 . 0.88(3) ?
    O41 H42 . 0.91(3) ?
loop_
    _geom_angle_atom_site_label_1
    _geom_angle_atom_site_label_2
    _geom_angle_atom_site_label_3
    _geom_angle_site_symmetry_1
    _geom_angle_site_symmetry_3
    _geom_angle
    _geom_angle_publ_flag
    C2 N1 C6 . . 109.95(18) ?
    C2 N1 H11 . . 106.8(14) ?
    C6 N1 H11 . . 115.6(14) ?
    C2 N1 H12 . . 108.2(12) ?
    C6 N1 H12 . . 109.2(12) ?
    H11 N1 H12 . . 106.8(18) ?
    N1 C2 C3 . . 110.23(17) ?
    N1 C2 H2A . . 109.6 ?
    C3 C2 H2A . . 109.6 ?
    N1 C2 H2B . . 109.6 ?
    C3 C2 H2B . . 109.6 ?
    H2A C2 H2B . . 108.1 ?
    N4 C3 C2 . . 112.64(17) ?
    N4 C3 H3A . . 109.1 ?
    C2 C3 H3A . . 109.1 ?
    N4 C3 H3B . . 109.1 ?
    C2 C3 H3B . . 109.1 ?
    H3A C3 H3B . . 107.8 ?
    C51 N4 C3 . . 120.7(9) ?
    C21 N4 C3 . . 113.1(5) ?
    C51 N4 C5 . . 114.2(13) ?
    C21 N4 C5 . . 114.4(6) ?
    C3 N4 C5 . . 111.20(16) ?
    N4 C5 C6 . . 111.63(17) ?
    N4 C5 H5A . . 109.3 ?
    C6 C5 H5A . . 109.3 ?
    N4 C5 H5B . . 109.3 ?
    C6 C5 H5B . . 109.3 ?
    H5A C5 H5B . . 108.0 ?
    N1 C6 C5 . . 110.23(17) ?
    N1 C6 H6A . . 109.6 ?
    C5 C6 H6A . . 109.6 ?
    N1 C6 H6B . . 109.6 ?
    C5 C6 H6B . . 109.6 ?
    H6A C6 H6B . . 108.1 ?
    C26 C21 C22 . . 116.0(4) ?
    C26 C21 N4 . . 119.5(8) ?
    C22 C21 N4 . . 124.4(8) ?
    C23 C22 C21 . . 121.2(4) ?
    C23 C22 H22 . . 119.4 ?
    C21 C22 H22 . . 119.4 ?
    C24 C23 C22 . . 121.5(4) ?
    C24 C23 H23 . . 119.3 ?
    C22 C23 H23 . . 119.3 ?
    C23 C24 C25 . . 118.5(4) ?
    C23 C24 O24 . . 116.6(5) ?
    C25 C24 O24 . . 124.6(6) ?
    C24 C25 C26 . . 119.5(7) ?
    C24 C25 H25 . . 120.3 ?
    C26 C25 H25 . . 120.3 ?
    C21 C26 C25 . . 122.9(5) ?
    C21 C26 H26 . . 118.5 ?
    C25 C26 H26 . . 118.5 ?
    C24 O24 C27 . . 118.1(6) ?
    O24 C27 H27A . . 109.5 ?
    O24 C27 H27B . . 109.5 ?
    H27A C27 H27B . . 109.5 ?
    O24 C27 H27C . . 109.5 ?
    H27A C27 H27C . . 109.5 ?
    H27B C27 H27C . . 109.5 ?
    C56 C51 C52 . . 116.4(9) ?
    C56 C51 N4 . . 125.0(16) ?
    C52 C51 N4 . . 118.6(16) ?
    C53 C52 C51 . . 121.0(9) ?
    C53 C52 H52 . . 119.5 ?
    C51 C52 H52 . . 119.5 ?
    C54 C53 C52 . . 121.0(9) ?
    C54 C53 H53 . . 119.5 ?
    C52 C53 H53 . . 119.5 ?
    C53 C54 C55 . . 118.1(9) ?
    C53 C54 O54 . . 116.3(10) ?
    C55 C54 O54 . . 123.3(12) ?
    C54 C55 C56 . . 118.8(13) ?
    C54 C55 H55 . . 120.6 ?
    C56 C55 H55 . . 120.6 ?
    C51 C56 C55 . . 122.1(10) ?
    C51 C56 H56 . . 119.0 ?
    C55 C56 H56 . . 119.0 ?
    C54 O54 C57 . . 117.7(12) ?
    O54 C57 H57A . . 109.5 ?
    O54 C57 H57B . . 109.5 ?
    H57A C57 H57B . . 109.5 ?
    O54 C57 H57C . . 109.5 ?
    H57A C57 H57C . . 109.5 ?
    H57B C57 H57C . . 109.5 ?
    C36 C31 C32 . . 117.9(2) ?
    C36 C31 C37 . . 121.4(2) ?
    C32 C31 C37 . . 120.8(2) ?
    C33 C32 C31 . . 120.4(2) ?
    C33 C32 H32 . . 119.8 ?
    C31 C32 H32 . . 119.8 ?
    C34 C33 C32 . . 120.6(3) ?
    C34 C33 H33 . . 119.7 ?
    C32 C33 H33 . . 119.7 ?
    C35 C34 C33 . . 119.8(3) ?
    C35 C34 H34 . . 120.1 ?
    C33 C34 H34 . . 120.1 ?
    C34 C35 C36 . . 120.5(2) ?
    C34 C35 H35 . . 119.7 ?
    C36 C35 H35 . . 119.7 ?
    C35 C36 C31 . . 120.9(2) ?
    C35 C36 H36 . . 119.6 ?
    C31 C36 H36 . . 119.6 ?
    O32 C37 O31 . . 124.1(3) ?
    O32 C37 C31 . . 117.3(3) ?
    O31 C37 C31 . . 118.6(2) ?
    H41 O41 H42 . . 111(3) ?
loop_
    _geom_torsion_atom_site_label_1
    _geom_torsion_atom_site_label_2
    _geom_torsion_atom_site_label_3
    _geom_torsion_atom_site_label_4
    _geom_torsion_site_symmetry_1
    _geom_torsion_site_symmetry_2
    _geom_torsion_site_symmetry_3
    _geom_torsion_site_symmetry_4
    _geom_torsion
    _geom_torsion_publ_flag
    C6 N1 C2 C3 . . . . -57.3(2) ?
    N1 C2 C3 N4 . . . . 55.6(2) ?
    C2 C3 N4 C51 . . . . 168.3(19) ?
    C2 C3 N4 C21 . . . . 175.8(8) ?
    C2 C3 N4 C5 . . . . -53.8(2) ?
    C51 N4 C5 C6 . . . . -164.9(15) ?
    C21 N4 C5 C6 . . . . -176.0(7) ?
    C3 N4 C5 C6 . . . . 54.3(2) ?
    C2 N1 C6 C5 . . . . 58.3(2) ?
    N4 C5 C6 N1 . . . . -57.0(2) ?
    C51 N4 C21 C26 . . . . -49(10) ?
    C3 N4 C21 C26 . . . . 170.7(16) ?
    C5 N4 C21 C26 . . . . 42(2) ?
    C51 N4 C21 C22 . . . . 128(12) ?
    C3 N4 C21 C22 . . . . -12.5(17) ?
    C5 N4 C21 C22 . . . . -141.2(12) ?
    C26 C21 C22 C23 . . . . 2(2) ?
    N4 C21 C22 C23 . . . . -174.5(11) ?
    C21 C22 C23 C24 . . . . -2.6(14) ?
    C22 C23 C24 C25 . . . . 4.6(17) ?
    C22 C23 C24 O24 . . . . 178.6(15) ?
    C23 C24 C25 C26 . . . . -6(3) ?
    O24 C24 C25 C26 . . . . -180(2) ?
    C22 C21 C26 C25 . . . . -4(3) ?
    N4 C21 C26 C25 . . . . 173(2) ?
    C24 C25 C26 C21 . . . . 7(4) ?
    C23 C24 O24 C27 . . . . 171(2) ?
    C25 C24 O24 C27 . . . . -16(3) ?
    C21 N4 C51 C56 . . . . 123(14) ?
    C3 N4 C51 C56 . . . . 166(4) ?
    C5 N4 C51 C56 . . . . 30(5) ?
    C21 N4 C51 C52 . . . . -56(9) ?
    C3 N4 C51 C52 . . . . -13(4) ?
    C5 N4 C51 C52 . . . . -149(2) ?
    C56 C51 C52 C53 . . . . -4(5) ?
    N4 C51 C52 C53 . . . . 175(2) ?
    C51 C52 C53 C54 . . . . 5(3) ?
    C52 C53 C54 C55 . . . . -12(4) ?
    C52 C53 C54 O54 . . . . -176(3) ?
    C53 C54 C55 C56 . . . . 18(6) ?
    O54 C54 C55 C56 . . . . -180(5) ?
    C52 C51 C56 C55 . . . . 10(7) ?
    N4 C51 C56 C55 . . . . -169(4) ?
    C54 C55 C56 C51 . . . . -17(8) ?
    C53 C54 O54 C57 . . . . 161(4) ?
    C55 C54 O54 C57 . . . . -2(7) ?
    C36 C31 C32 C33 . . . . 0.7(3) ?
    C37 C31 C32 C33 . . . . -179.3(2) ?
    C31 C32 C33 C34 . . . . 0.3(4) ?
    C32 C33 C34 C35 . . . . -1.0(4) ?
    C33 C34 C35 C36 . . . . 0.7(4) ?
    C34 C35 C36 C31 . . . . 0.4(3) ?
    C32 C31 C36 C35 . . . . -1.0(3) ?
    C37 C31 C36 C35 . . . . 178.9(2) ?
    C36 C31 C37 O32 . . . . 175.1(2) ?
    C32 C31 C37 O32 . . . . -5.0(3) ?
    C36 C31 C37 O31 . . . . -3.1(3) ?
    C32 C31 C37 O31 . . . . 176.9(2) ?
loop_
    _geom_hbond_atom_site_label_D
    _geom_hbond_atom_site_label_H
    _geom_hbond_atom_site_label_A
    _geom_hbond_site_symmetry_A
    _geom_hbond_distance_DH
    _geom_hbond_distance_HA
    _geom_hbond_distance_DA
    _geom_hbond_angle_DHA
    _geom_hbond_publ_flag
    N1 H11 O31 . 0.90(2) 1.88(2) 2.777(3) 174.1(19) no
    N1 H12 O41 . 0.97(2) 1.85(2) 2.808(3) 169.7(18) no
    O41 H41 O32 2_666 0.88(3) 1.75(3) 2.631(3) 177(3) no
    O41 H42 O31 2_766 0.91(3) 1.87(3) 2.763(3) 169(3) no
    C2 H2B O31 2_776 0.97 2.54 3.485(3) 165 no
    C22 H22 Cg1 2_766 0.93 2.85 3.603(3) 139 no
    C26 H26 Cg1 2_676 0.93 2.90 3.62(2) 135 no
    C56 H56 Cg1 2_676 0.93 2.64 3.41(5) 141 no
_shelx_space_group_comment
;
The symmetry employed for this shelxl refinement is uniquely defined
by the following loop, which should always be used as a source of
symmetry information in preference to the above space-group names.
They are only intended as comments.
;
_shelx_estimated_absorpt_T_min     0.965
_shelx_estimated_absorpt_T_max     0.996
_shelx_hkl_file
;
   0   0   3-0.28231 6.08371   3
   0   0   4 960.009 14.4194   3
   0   0   5 5332.83 18.5271   4
   0   0   5 5365.33 33.3515   3
   0   0   6 22.7554 9.78656   3
   0   0   6 24.8319 4.00354   4
   0   0   7 3629.49 32.8727   3
   0   0   7 3581.67 17.8889   4
   0   0   8 81.6370 4.62357   4
   0   0   8 86.6865 11.5785   3
   0   0   9 705.691 9.60100   4
   0   0   9 733.801 19.1943   3
   0   0  10 1089.59 23.2067   3
   0   0  10 1109.51 12.4208   4
   0   0  11 416.863 17.3164   3
   0   0  11 477.858 9.26693   4
   0   0  12 1.13921 11.6661   3
   0   0  12 18.1878 4.72299   4
   0   0  13 43.2951 14.1611   3
   0   0  14 1.81730 13.7403   3
   0   0  15 72.4796 15.3044   3
   0   0  16 51.3836 15.8310   3
   0   0  17 71.0303 16.3829   3
   0   0  18 28.7861 15.5918   3
   0   0  19 56.3355 18.3497   3
   0   0  20 6.22284 18.1579   3
   0   0  21 29.9504 18.2064   3
   0   0  22 0.33805 17.7373   3
   0   0  23 15.9245 18.0840   3
   0  -1  23 84.5854 20.9897   3
   0  -1  22 78.3937 18.7015   3
   0  -1  21 7.36736 15.1561   3
   0  -1  20 14.6468 16.0313   3
   0  -1  19 6.77463 18.0719   3
   0  -1  18 301.264 22.2790   3
   0  -1  17-4.95456 15.9878   3
   0  -1  16-3.53942 12.8875   3
   0  -1  15 26.6183 14.8224   3
   0  -1  14 70.0015 14.1427   3
   0  -1  13 381.123 18.9859   3
   0   1 -13 381.963 12.4046   0
   0  -1  12 61.6570 13.5982   3
   0   1 -12 45.4296 7.82637   0
   0   1 -11 490.226 12.5212   0
   0  -1  11 493.049 18.6033   3
   0  -1  10 377.006 16.1751   3
   0  -1   9 242.705 5.21310   4
   0  -1   9 614.264 18.4694   3
   0  -1   8 1649.83 25.1836   3
   0  -1   7 284.669 13.1606   3
   0  -1   6 21.9722 8.49827   3
   0  -1   5 330.930 11.9087   3
   0   1  -5 302.175 8.88459   0
   0  -1   4 1380.67 17.3163   3
   0   1  -4 1326.95 14.0750   0
   0   1  -3 390.986 8.31595   0
   0  -1   3 373.797 10.2692   3
   0   1  -2 1318.30 11.8606   0
   0  -1   2 1359.50 13.9480   3
   0   1  -1 174.084 5.16706   0
   0  -1   1 172.169 6.80128   3
   0   1   1 654.900 6.99505   4
   0  -1  -1 341.437 7.98463   3
   0   1   2 18.4801 4.22249   4
   0   1   3 2318.52 13.7586   1
   0   1   3 2264.86 14.2327   4
   0   1   4 1553.17 13.1220   4
   0   1   5 43.8758 5.87080   4
   0   1   6 324.928 8.14116   4
   0   1   7 1263.48 14.1462   4
   0   1   8 3920.51 24.6753   4
   0   1   9 262.782 8.47437   4
   0   1   9 283.047 14.7232   3
   0   1  10 3569.73 25.2698   4
   0   1  10 3550.11 40.2585   3
   0   1  11 11.1035 5.49683   4
   0   1  11 6.59269 11.3834   3
   0   1  12 208.174 8.44822   4
   0   1  12 224.394 16.5460   3
   0   1  13 140.068 8.41266   4
   0   1  13 149.724 16.4300   3
   0   1  14 584.854 23.1668   3
   0   1  14 559.831 13.2518   4
   0   1  15 6.02404 13.6620   3
   0   1  16 6.07515 14.0922   3
   0   1  17 3.38557 16.0177   3
   0   1  18 24.2057 15.6638   3
   0   1  19 43.8314 14.9405   3
   0   1  20 6.31157 14.8814   3
   0   1  21 4.68020 16.5262   3
   0   1  22 74.6609 20.2072   3
   0   1  23 48.1279 19.3456   3
   0  -2  22 44.0721 19.7386   3
   0  -2  21 3.35176 19.0703   3
   0  -2  20 8.35063 16.4947   3
   0  -2  19 92.3555 17.7023   3
   0  -2  18 5.74676 17.3876   3
   0  -2  17-1.12373 16.0988   3
   0  -2  16 59.3190 14.9721   3
   0  -2  15 7.66710 13.4289   3
   0  -2  14 245.236 17.8860   3
   0   2 -14 238.221 12.3380   0
   0   2 -13 59.3955 8.92850   0
   0  -2  13 63.7384 14.4291   3
   0   2 -12 128.769 9.93886   0
   0  -2  12 114.768 14.4843   3
   0  -2  11 240.151 15.9990   3
   0   2 -11 221.401 10.9244   0
   0  -2  10 278.817 15.7209   3
   0   2 -10 261.673 10.7986   0
   0  -2   9 559.765 18.9708   3
   0   2  -9 538.467 13.4963   0
   0   2  -8 70.6908 8.02448   0
   0  -2   8 76.2295 11.5264   3
   0  -2   7 682.250 18.7852   3
   0   2  -7 751.099 14.5070   0
   0   2  -6 43.0684 7.39598   0
   0  -2   6 58.2481 10.3250   3
   0  -2   5 847.362 17.6598   3
   0   2  -5 827.268 14.1736   0
   0  -2   4 1789.99 22.3385   3
   0   2  -4 1730.51 18.3687   0
   0   2  -3 1671.84 17.0142   0
   0  -2   3 1702.35 12.1530   2
   0  -2   3 1721.83 20.7744   3
   0   2  -2 1006.75 9.25826   1
   0   2  -2 982.854 12.7754   0
   0  -2   2 1008.03 15.9714   3
   0  -2   2 1021.31 8.65304   2
   0   2  -2 990.783 8.49265   4
   0   2  -1 3716.58 16.9749   4
   0   2  -1 3688.11 22.0452   0
   0  -2   1 3565.44 25.9574   3
   0  -2   0 58050.3 383.455   3
   0   2   0 53389.0 279.464   4
   0  -2  -1 4891.25 29.0658   3
   0   2   1 4831.42 17.0296   1
   0   2   1 4753.98 22.8687   4
   0   2   2 141.800 4.75298   1
   0  -2  -2 141.273 9.40371   3
   0   2   2 139.259 6.97861   4
   0  -2  -3 311.597 10.3347   3
   0   2   3 324.856 8.30082   4
   0   2   3 329.587 6.62776   1
   0   2   4 659.963 9.59420   1
   0   2   4 629.331 11.1917   4
   0   2   5 796.779 12.9561   4
   0   2   5 800.517 11.2544   1
   0   2   6 211.595 7.86843   1
   0   2   6 250.766 9.08466   4
   0   2   7 1509.39 17.9604   4
   0   2   8 166.576 8.60069   4
   0   2   9 128.359 8.21053   4
   0   2  10 873.708 15.3283   4
   0   2  11 209.238 9.49402   4
   0   2  12 389.001 11.9104   4
   0   2  13 778.167 15.9075   4
   0   2  14 32.8158 7.88823   4
   0   2  14 29.2286 14.7189   3
   0   2  15 4.05546 14.6653   3
   0   2  15-2.73238 7.47468   4
   0   2  16 11.2996 7.65737   4
   0   2  16 4.64333 15.7323   3
   0   2  17 14.1715 16.1149   3
   0   2  18 40.3416 17.7659   3
   0   2  19 3.26701 17.7750   3
   0   2  20 47.4633 19.0317   3
   0   2  21 20.4368 18.6625   3
   0   2  22 63.4594 18.8958   3
   0   2  23-2.68873 18.5977   3
   0  -3  21-19.0502 19.5873   3
   0  -3  20 1.71743 16.0152   3
   0  -3  19 8.86344 15.4897   3
   0  -3  18 269.717 23.5608   3
   0  -3  17 192.871 20.4364   3
   0  -3  16 35.0380 15.6279   3
   0  -3  15 139.679 16.6262   3
   0   3 -14 15.3793 9.33437   0
   0  -3  14 5.47357 14.6871   3
   0   3 -13 692.640 17.9997   0
   0  -3  13 707.067 24.5972   3
   0   3 -12 6.02828 8.50340   0
   0  -3  12 0.64496 12.3285   3
   0   3 -11 97.2659 9.97538   0
   0  -3  11 108.970 13.8144   3
   0   3 -10 214.438 11.2357   0
   0  -3  10 264.583 16.6610   3
   0  -3   9 10.1960 11.9431   3
   0   3  -9 13.9225 8.36788   0
   0   3  -8 226.132 11.0475   0
   0  -3   8 235.256 14.9529   3
   0  -3   7 78.7742 11.7784   3
   0   3  -7 94.3165 9.43852   0
   0   3  -6 145.238 9.73954   0
   0  -3   6 143.053 6.85135   2
   0  -3   6 120.832 12.8310   3
   0  -3   5 294.280 7.78466   2
   0   3  -5 283.081 11.1501   0
   0   3  -5 269.823 5.38733   4
   0  -3   5 290.365 13.9024   3
   0  -3   4 145.598 10.5231   3
   0   3  -4 140.007 6.13224   1
   0   3  -4 143.793 8.83619   0
   0  -3   4 158.246 6.03819   2
   0   3  -4 163.107 5.00072   4
   0   3  -3 38.1267 4.79383   1
   0   3  -3 37.2812 4.23939   4
   0   3  -3 30.7950 6.96124   0
   0  -3   3 31.5970 4.38123   2
   0  -3   3 38.6912 9.62012   3
   0   3  -2 92.9933 5.18243   1
   0  -3   2 83.0133 10.0210   3
   0   3  -2 85.1344 5.09753   4
   0  -3   2 86.5884 4.38173   2
   0  -3   1 82.8257 4.34663   2
   0   3  -1 76.4685 4.28404   1
   0   3  -1 84.4274 5.78870   4
   0  -3   1 84.8591 9.27005   3
   0   3   0 19.1041 3.83042   1
   0  -3   0 14.6564 3.41805   2
   0  -3   0 14.3353 8.74700   3
   0   3   0 16.9320 5.30672   4
   0   3   1 6.01093 3.60445   1
   0   3   1 10.7394 5.70989   4
   0  -3  -1 10.0722 8.16721   3
   0   3   2 697.329 8.64763   1
   0  -3  -2 666.885 15.1924   3
   0   3   2 690.079 12.1047   4
   0   3   3 1207.07 11.7007   1
   0   3   3 1183.23 15.7003   4
   0  -3  -3 1089.03 19.5810   3
   0  -3  -4 47.3446 9.17660   3
   0   3   4 48.3681 6.76084   4
   0   3   4 45.1429 4.95377   1
   0   3   5 1086.09 16.2199   4
   0   3   5 1080.29 13.2147   1
   0   3   6 419.836 11.8142   4
   0   3   6 415.621 9.80163   1
   0   3   7 606.657 11.8639   1
   0   3   7 594.591 13.4560   4
   0   3   8 1358.25 19.2245   4
   0   3   9 166.335 9.87797   4
   0   3  10 341.442 12.1220   4
   0   3  11 206.925 10.8955   4
   0   3  12 1.86172 7.27310   4
   0   3  13 7.49357 8.11126   4
   0   3  14 1897.77 27.0827   4
   0   3  15-1.49995 9.13495   4
   0   3  16 21.1292 9.17976   4
   0   3  17 26.0905 17.8240   3
   0   3  17 33.9390 10.0294   4
   0   3  18 4.20571 15.2193   3
   0   3  19 33.5957 23.3465   3
   0   3  20 11.4426 16.8869   3
   0   3  21 22.7023 20.1047   3
   0   3  22 29.5750 19.5534   3
   0  -4  20 10.1510 17.6856   3
   0  -4  19 31.4885 15.6244   3
   0  -4  18 31.5807 16.1609   3
   0  -4  17 52.3424 18.1763   3
   0  -4  16 111.533 17.3305   3
   0   4 -15 28.4170 9.75284   0
   0  -4  15 41.7714 16.5260   3
   0  -4  14 308.586 20.5782   3
   0   4 -14 319.972 15.0378   0
   0   4 -13 17.2303 9.47928   0
   0  -4  13 20.0234 13.7894   3
   0   4 -12 125.340 11.4435   0
   0  -4  12 119.524 15.1860   3
   0  -4  11 36.7676 8.28110   2
   0  -4  11 13.7707 13.8867   3
   0   4 -11 23.2393 9.13615   0
   0   4 -10 18.0387 7.36233   0
   0  -4  10 10.4229 7.10112   2
   0  -4  10 13.8323 11.8666   3
   0   4  -9 67.5662 9.55115   0
   0  -4   9 70.4644 7.79286   2
   0  -4   9 66.1599 12.8806   3
   0  -4   8 2.17330 6.66590   2
   0   4  -8 4.98034 8.44500   0
   0  -4   8 3.24175 11.5143   3
   0  -4   7 2.68003 10.2345   3
   0   4  -7 13.9528 6.15771   1
   0   4  -7 12.4502 8.26133   0
   0  -4   7 5.40283 5.89463   2
   0   4  -6 4.02634 5.31878   1
   0   4  -6-1.93150 8.11531   0
   0  -4   6-11.3231 10.1365   3
   0  -4   6-6.89448 5.53220   2
   0  -4   5 165.520 6.95964   2
   0   4  -5 170.392 10.5825   0
   0  -4   5 187.629 14.0437   3
   0   4  -5 184.373 7.62484   1
   0   4  -4 228.466 7.02223   4
   0  -4   4 201.917 13.7814   3
   0   4  -4 200.812 7.60098   1
   0  -4   4 203.168 6.73239   2
   0  -4   3 367.220 14.6321   3
   0  -4   3 406.356 7.84807   2
   0   4  -3 393.965 8.82317   1
   0   4  -3 389.989 8.99838   4
   0   4  -2-0.11122 3.76848   1
   0  -4   2 5.12447 9.57576   3
   0  -4   2 4.63809 3.79784   2
   0   4  -2 5.42075 5.34588   4
   0  -4   1 364.352 13.9321   3
   0   4  -1 445.463 10.2248   4
   0   4  -1 424.139 8.04395   1
   0  -4   1 408.690 7.12117   2
   0  -4   0 83.8115 11.1497   3
   0   4   0 86.0867 6.88230   4
   0   4   0 90.5297 4.94590   1
   0   4   1 9.36089 6.55281   4
   0  -4  -1 1.86411 8.56210   3
   0   4   1 5.76328 4.01696   1
   0   4   2 242.117 6.66156   1
   0  -4  -2 210.654 11.7552   3
   0   4   2 261.423 9.65008   4
   0   4   3 1737.30 15.2376   1
   0   4   3 1740.06 20.7682   4
   0  -4  -3 1769.70 26.7809   3
   0  -4  -4 83.5319 11.1300   3
   0   4   4 87.6473 7.86907   4
   0   4   4 99.3148 5.77979   1
   0   4   5 48.8024 5.68632   1
   0   4   5 42.0822 7.53282   4
   0  -4  -5 33.3452 9.01548   3
   0   4   6 60.9882 7.92093   4
   0   4   6 55.4770 6.42988   1
   0   4   7 106.635 7.60640   1
   0   4   7 108.678 9.90580   4
   0   4   8 153.755 8.71283   1
   0   4   8 148.426 9.43899   4
   0   4   9 187.124 11.3466   4
   0   4  10 161.113 11.0880   4
   0   4  11 96.6653 10.0877   4
   0   4  12 511.917 16.3720   4
   0   4  13 1038.16 22.0738   4
   0   4  14 67.6188 10.7899   4
   0   4  15 95.4918 11.9791   4
   0   4  16 34.8020 10.4766   4
   0   4  17 9.56485 10.6862   4
   0   4  18 5.89818 11.7817   4
   0   4  19 14.0850 18.9073   3
   0   4  19 5.53671 11.5180   4
   0   4  20 89.2702 22.9353   3
   0   4  21 28.9046 20.0926   3
   0   4  22 121.740 25.1152   3
   0  -5  18 18.4620 17.4377   3
   0  -5  17 113.773 20.5542   3
   0  -5  16 69.9680 17.9088   3
   0  -5  15 40.1577 15.3193   3
   0  -5  14 18.6985 14.7242   3
   0  -5  13 105.521 16.8092   3
   0  -5  12 0.85750 13.4124   3
   0  -5  11 47.1988 14.7587   3
   0  -5  10 31.5264 13.8151   3
   0  -5   9-5.31420 9.66431   3
   0  -5   8 46.2282 13.7533   3
   0  -5   7 7.93488 11.7477   3
   0  -5   6 267.122 16.7272   3
   0  -5   5 225.636 15.5908   3
   0  -5   4 638.006 20.1567   3
   0  -5   3 50.6243 11.3182   3
   0  -5   2 13.7893 10.8285   3
   0   5  -2 6.82035 6.19767   4
   0   5  -1 162.528 8.81081   4
   0  -5   1 144.638 12.8194   3
   0   5   0 145.336 8.70227   4
   0  -5   0 141.278 13.0662   3
   0  -5  -1 184.468 13.2873   3
   0   5   1 205.991 9.74709   4
   0  -5  -2 100.243 12.3136   3
   0   5   2 111.735 8.67011   4
   0  -5  -3 69.6165 11.1676   3
   0   5   3 71.6653 8.31545   4
   0  -5  -4-4.84659 11.1223   3
   0   5   4 0.91809 7.90750   4
   0   5   5 675.022 16.2791   4
   0  -5  -5 599.281 19.3535   3
   0  -5  -6 63.6722 10.9191   3
   0   5   6 76.4443 9.27407   4
   0   5   6 69.6023 6.76188   1
   0   5   7-2.60767 6.46050   1
   0   5   7 4.15337 8.54949   4
   0   5   8 38.4951 9.97121   4
   0   5   8 29.7255 7.04472   1
   0   5   9-0.88754 8.81326   4
   0   5  10 43.9622 9.93517   4
   0   5  11 86.6750 10.8693   4
   0   5  12 32.0799 10.8763   4
   0   5  13 346.733 18.7472   4
   0   5  14 252.275 15.9907   4
   0   5  15 1.19512 11.9338   4
   0   5  16 12.6128 10.9491   4
   0   5  17 25.6184 12.6820   4
   0   5  18-2.66347 11.9602   4
   0   5  19 15.0679 11.7055   4
   0   5  20 9.96163 14.1077   4
   0   5  21 3.23688 13.7705   4
   0  -6  16 49.1547 15.7568   3
   0  -6  15 26.7950 17.2281   3
   0  -6  14 74.0415 17.8467   3
   0  -6  13 0.96854 14.1186   3
   0  -6  12 102.580 17.2962   3
   0  -6  11 40.3480 14.2876   3
   0  -6  10-2.86132 14.8928   3
   0  -6   9 7.03164 12.9701   3
   0  -6   8 2.20800 12.9785   3
   0  -6   7 42.1535 14.1916   3
   0  -6   6-1.55546 11.2722   3
   0  -6   5 70.4403 14.0467   3
   0  -6   4 289.001 17.6629   3
   0  -6   3 26.0173 12.2032   3
   0  -6   2 155.708 14.6827   3
   0   6  -1 112.908 9.37631   4
   0  -6   1 98.0996 14.2958   3
   0   6   0 27.2079 8.25764   4
   0  -6   0 31.3288 11.2093   3
   0  -6  -1 60.4356 12.8628   3
   0   6   1 91.7418 9.41865   4
   0   6   2 260.836 11.4172   4
   0  -6  -2 204.009 16.4253   3
   0  -6  -3 183.832 16.2907   3
   0   6   3 199.218 11.7439   4
   0   6   4 304.612 13.3299   4
   0  -6  -4 257.016 17.4322   3
   0  -6  -5 28.8325 12.3944   3
   0   6   5 43.1543 10.0115   4
   0   6   6 1.45373 9.38304   4
   0  -6  -6 0.57304 11.1053   3
   0   6   7 30.5565 9.92656   4
   0   6   8 13.2310 10.2670   4
   0   6   9 34.5739 11.8899   4
   0   6  10-4.13708 9.86641   4
   0   6  11 45.7960 11.8518   4
   0   6  12 42.7025 11.6219   4
   0   6  13 622.916 21.8030   4
   0   6  14 120.145 14.4272   4
   0   6  15 41.1777 11.5710   4
   0   6  16 56.5596 13.2680   4
   0   6  17 15.0174 11.8510   4
   0   6  18-5.97776 11.4508   4
   0   6  19 8.73305 13.4563   4
   0   6  20 33.5918 14.5944   4
   0  -7  14 2.18293 18.8475   3
   0  -7  13 11.8140 17.0866   3
   0  -7  12 17.9707 17.9519   3
   0  -7  11 35.3805 15.1504   3
   0  -7  10-2.73422 14.1494   3
   0  -7   9 14.7589 15.0170   3
   0  -7   8-5.88960 13.3520   3
   0  -7   7 10.6491 12.7152   3
   0  -7   6 83.9479 15.7983   3
   0  -7   5 25.7232 12.8358   3
   0  -7   4 272.339 19.4288   3
   0  -7   3 53.7516 13.1136   3
   0  -7   2 22.8747 12.8557   3
   0  -7   1 44.5775 12.4482   3
   0  -7   0-9.60232 11.6136   3
   0   7   1 16.2140 9.78269   4
   0  -7  -1 16.8661 12.3831   3
   0  -7  -2 11.4760 12.8394   3
   0   7   2 11.1348 9.84690   4
   0   7   3 6.25378 9.24647   4
   0  -7  -3 8.02627 12.4029   3
   0   7   4-4.44197 10.0470   4
   0  -7  -4-0.82506 12.6553   3
   0  -7  -5 209.384 15.9709   3
   0   7   5 223.984 14.7645   4
   0  -7  -6 3.09834 11.2898   3
   0   7   6 2.21772 10.9195   4
   0   7   7 147.307 13.7021   4
   0   7   8 64.0003 12.8741   4
   0   7   9 46.3409 12.5505   4
   0   7  10-1.95736 12.2101   4
   0   7  11 30.4177 12.0507   4
   0   7  12 28.4270 12.3848   4
   0   7  13 109.035 15.0493   4
   0   7  14 64.2676 16.2560   4
   0   7  15-11.6366 11.8112   4
   0   7  16 40.4543 13.0656   4
   0   7  17 116.217 17.6470   4
   0  -8  10 20.8309 15.4592   3
   0  -8   9 29.5973 16.0322   3
   0  -8   8 12.8171 15.4796   3
   0  -8   7 1.14783 14.5593   3
   0  -8   6 9.82108 14.9881   3
   0  -8   5 51.1223 15.3190   3
   0  -8   4 9.96678 15.4180   3
   0  -8   3 21.9444 13.0840   3
   0  -8   2 74.6953 15.9679   3
   0  -8   1 14.4545 14.6947   3
   0  -8   0 8.49423 13.8688   3
   0  -8  -1 0.00000 15.3364   3
   0  -8  -2 87.0594 17.3422   3
   0  -8  -3 36.7665 15.3783   3
   0   8   3 30.4879 12.9501   4
   0  -8  -4 8.30200 13.9056   3
   0   8   4 8.59595 11.1823   4
   0   8   5 3.22786 11.1119   4
   0  -8  -5 17.3997 12.4128   3
   0   8   6 3.82719 10.4500   4
   0  -8  -6 2.52253 12.0398   3
   0   8   7 9.15814 12.5612   4
   0   8   8-7.91128 13.7814   4
   0   8   9-4.30699 12.6268   4
   0   8  10-5.77368 14.5899   4
   0   8  11 1.31475 13.3840   4
   0   8  12-12.9498 11.5588   4
   0   8  13 111.208 17.7258   4
   0   8  14 11.7491 13.4176   4
   0  -9   5 4.84511 15.0618   3
   0  -9   4 48.1401 14.8174   3
   0  -9   3 81.9058 13.0658   3
   0  -9   2 1.62482 15.1963   3
   0  -9   1 14.6897 16.0589   3
   0  -9   0 14.1390 14.8307   3
   0  -9  -1 8.34998 16.0223   3
   0  -9  -2 0.76407 14.1987   3
   0  -9  -3 52.0001 17.4789   3
   0  -9  -4 6.85776 13.1548   3
   0   9   5 80.4749 14.3174   4
   0  -9  -5 34.9225 13.6916   3
   0   9   6-4.79415 13.2707   4
   0  -9  -6 10.9416 14.4804   3
   0   9   7 12.9969 12.3995   4
   0   9   8 11.7158 12.9103   4
   0   9   9 3.09198 15.1049   4
   0   9  10 19.6451 14.4451   4
  -1   9   8 2.34226 14.6049   4
   1  -9  -6-14.5250 15.5962   3
  -1   9   6-8.37434 14.6438   4
   1  -9  -5 14.9245 17.6658   3
  -1   9   5 47.1236 13.7492   4
   1  -9  -4-4.02188 16.9340   3
   1  -9  -3-9.46461 16.5968   3
   1  -9  -2 15.5908 18.0095   3
   1  -9  -1-3.54735 16.1689   3
   1  -9   0 16.7761 18.0042   3
   1  -9   1-31.2971 17.6848   3
   1  -9   2 38.9469 13.3401   3
   1  -9   3-7.28526 14.9848   3
  -1   8  13 92.2007 14.5576   4
  -1   8  12 70.5806 16.1039   4
  -1   8  11 52.9820 12.8400   4
  -1   8  10 11.8922 12.9443   4
  -1   8   9 17.8016 13.8615   4
  -1   8   8-11.2087 11.3702   4
  -1   8   7 29.4046 11.1573   4
   1  -8  -7 25.3515 13.2258   3
   1  -8  -6 59.4732 13.6675   3
  -1   8   6 87.7666 14.2075   4
  -1   8   5 112.554 14.4697   4
   1  -8  -5 87.9407 14.8562   3
   1  -8  -4 19.9058 13.6621   3
  -1   8   4 10.9758 11.0699   4
   1  -8  -3 1.28768 14.4406   3
  -1   8   3-18.9593 10.1483   4
   1  -8  -2 5.53383 14.2887   3
   1  -8  -1 14.2685 15.4086   3
   1  -8   0 14.3227 14.0712   3
   1  -8   1 90.3198 15.1931   3
   1  -8   2-19.4218 14.4639   3
   1  -8   3 302.479 20.8952   3
   1  -8   4 93.2717 18.0640   3
   1  -8   5 36.4739 16.2717   3
   1  -8   6 26.2142 16.1602   3
   1  -8   7-1.01880 15.4763   3
   1  -8   8-3.73166 15.7426   3
   1  -8   9 27.5347 14.1297   3
  -1   7  16 15.0921 12.4261   4
  -1   7  15 30.5934 12.2726   4
  -1   7  14-0.65610 12.7425   4
  -1   7  13 3.62158 14.0085   4
  -1   7  12 15.5043 13.7164   4
  -1   7  11 14.1448 12.1678   4
  -1   7  10-1.87758 11.7195   4
  -1   7   9 16.5037 10.9151   4
  -1   7   8 23.1890 12.2944   4
   1  -7  -7-7.41259 12.4425   3
  -1   7   7 21.6830 12.5468   4
  -1   7   6 15.2162 10.4013   4
   1  -7  -6 11.9900 12.6397   3
   1  -7  -5 25.0217 13.2607   3
  -1   7   5 79.2782 12.0451   4
   1  -7  -4 72.7337 16.3905   3
  -1   7   4 115.339 11.8745   4
   1  -7  -3-2.82111 14.6203   3
  -1   7   3 3.39755 8.42298   4
   1  -7  -2-6.24005 13.8998   3
  -1   7   2 5.56500 8.93098   4
  -1   7   1 6.66493 9.57861   4
   1  -7  -1-1.99548 12.8474   3
   1  -7   0 25.7806 13.9692   3
   1  -7   1 15.4019 13.2722   3
   1  -7   2 161.610 17.0314   3
   1  -7   3 11.0585 12.7935   3
   1  -7   4 5.51597 14.4248   3
   1  -7   5 14.6268 11.5182   3
   1  -7   6 61.0678 14.7261   3
   1  -7   7-5.30938 14.8479   3
   1  -7   8 11.9140 20.5371   3
   1  -7   9 15.0806 14.9282   3
   1  -7  10-4.15267 14.0720   3
   1  -7  11 46.2645 16.2568   3
   1  -7  12 4.00260 14.2024   3
   1  -7  13 88.0095 19.9321   3
  -1   6  19 31.0968 14.2701   4
  -1   6  18 20.4221 15.4537   4
  -1   6  17 64.2423 14.3785   4
  -1   6  16 41.2859 12.6123   4
  -1   6  15 9.35283 12.6631   4
  -1   6  14 18.2615 14.0493   4
  -1   6  13 8.48715 12.3317   4
  -1   6  12 37.2843 13.5983   4
  -1   6  11 29.6025 13.1582   4
  -1   6  10 79.1928 12.8693   4
  -1   6   9 35.8270 11.4092   4
  -1   6   8 4.84256 11.1578   4
  -1   6   7 22.0122 11.5427   4
  -1   6   6 54.8218 10.5273   4
   1  -6  -6 45.7597 11.6413   3
   1  -6  -5 109.875 13.7402   3
  -1   6   5 120.938 12.3720   4
   1  -6  -4 37.6900 12.1753   3
  -1   6   4 43.2007 10.2362   4
  -1   6   3 155.178 11.9878   4
   1  -6  -3 120.757 13.6994   3
   1  -6  -2 7.68212 12.7924   3
  -1   6   2 34.4066 9.51613   4
   1  -6  -1 6.18331 12.7237   3
  -1   6   1 13.5682 8.57048   4
  -1   6   0 94.5745 10.2243   4
   1  -6   0 71.1323 13.1807   3
  -1   6  -1 342.298 13.7977   4
   1  -6   1 271.671 18.7218   3
   1  -6   2 203.579 15.0846   3
   1  -6   3 93.9003 14.9426   3
   1  -6   4 571.159 22.3248   3
   1  -6   5 27.6129 12.8009   3
   1  -6   6 48.3006 13.5046   3
   1  -6   7 46.2601 13.6141   3
   1  -6   8 3.28306 13.6662   3
   1  -6   9 14.9182 15.1052   3
   1  -6  10 3.49547 14.8925   3
   1  -6  11 1.74997 15.1793   3
   1  -6  12 78.1970 18.4544   3
   1  -6  13-5.94226 17.8648   3
   1  -6  14 8.65545 16.8760   3
   1  -6  15-13.2766 17.4713   3
   1  -6  16 12.3099 18.1796   3
  -1   5  21 4.73663 15.1199   4
  -1   5  20 12.5453 13.6110   4
  -1   5  19 21.3807 12.2566   4
  -1   5  18 42.7317 13.1768   4
  -1   5  17 61.8207 13.1548   4
  -1   5  16 9.21525 12.4496   4
  -1   5  15-14.3241 12.3993   4
  -1   5  14 403.320 18.6904   4
  -1   5  13 9.39658 11.2760   4
  -1   5  12-0.15845 11.6690   4
  -1   5  12 0.56145 9.10408   1
  -1   5  11 15.3666 11.3049   4
  -1   5  11 7.00388 10.8048   1
  -1   5  10 176.972 13.4427   4
  -1   5  10 170.828 11.2881   1
  -1   5   9 210.299 11.3011   1
  -1   5   9 207.006 13.5032   4
  -1   5   8 5.34917 9.83909   4
  -1   5   8-2.05066 7.44847   1
  -1   5   7 9.14678 8.95142   4
  -1   5   7 8.88597 7.49660   1
  -1   5   6 22.9766 9.60109   4
   1  -5  -6 16.9179 9.47551   3
  -1   5   6 31.6363 7.18065   1
  -1   5   5 13.5583 9.09093   4
   1  -5  -5 18.1712 10.5795   3
  -1   5   5 8.26561 6.81790   1
  -1   5   4 117.900 10.7366   4
   1  -5  -4 96.4721 12.5119   3
  -1   5   4 98.7939 7.67684   1
  -1   5   3 48.7070 9.47643   4
   1  -5  -3 52.2158 12.3205   3
  -1   5   3 39.9668 6.77483   1
   1  -5  -2 53.7877 11.7739   3
  -1   5   2 79.3125 9.20731   4
  -1   5   2 60.2450 7.85961   1
  -1   5   1 199.764 8.49862   1
   1  -5  -1 187.026 14.0085   3
  -1   5   1 217.103 10.9295   4
   1  -5   0 58.8194 11.4315   3
  -1   5   0 51.8919 8.05235   4
  -1   5   0 42.5340 6.88624   1
  -1   5  -1-3.96234 6.61760   1
   1  -5   1-2.19663 11.1054   3
  -1   5  -1 2.38773 7.14203   4
  -1   5  -2 203.646 9.95802   1
   1  -5   2 202.466 14.6955   3
  -1   5  -2 220.525 10.4721   4
  -1   5  -3 437.201 13.0116   4
  -1   5  -3 416.596 11.5147   1
   1  -5   3 419.592 17.4930   3
   1  -5   4 417.877 18.5434   3
  -1   5  -4 385.938 11.6453   1
  -1   5  -5 123.196 9.37952   1
   1  -5   5 132.903 14.2204   3
   1  -5   6 153.248 14.8511   3
   1  -5   7 54.8995 14.8889   3
   1  -5   8 72.9795 13.7589   3
   1  -5   9 63.9270 13.7997   3
   1  -5  10 49.7430 14.1485   3
   1  -5  11 149.707 17.4913   3
   1  -5  12 261.320 19.6313   3
   1  -5  13 77.5139 18.2924   3
   1  -5  14 317.116 22.4345   3
   1  -5  15 194.875 20.7931   3
   1  -5  16 3.16155 14.5392   3
   1  -5  17 32.8579 18.4420   3
   1  -5  18-4.98762 17.8469   3
  -1   4  21 19.0779 22.9536   3
  -1   4  20-6.58509 19.3859   3
  -1   4  19 68.1991 12.8369   4
  -1   4  18 5.84725 11.2114   4
  -1   4  17 56.4777 12.6173   4
  -1   4  16-3.71390 10.8236   4
  -1   4  15 188.855 14.8832   4
  -1   4  14 900.910 24.0362   4
  -1   4  13 300.643 15.4225   4
  -1   4  12 20.5382 8.90297   1
  -1   4  12 30.1164 10.9806   4
  -1   4  11 12.3956 8.37934   1
  -1   4  11 17.8256 9.78749   4
  -1   4  10 98.8566 9.27106   1
  -1   4  10 81.1680 11.4084   4
  -1   4   9 360.895 13.0082   1
  -1   4   9 338.791 14.3852   4
  -1   4   8 11.9291 7.20071   1
  -1   4   8 16.4607 9.12925   4
  -1   4   7 60.3124 9.81082   4
  -1   4   7 65.8125 7.61348   1
  -1   4   6 9.81647 6.66987   1
  -1   4   6-1.24425 8.88432   4
  -1   4   5 37.7508 9.11646   4
   1  -4  -5 21.1823 11.2848   3
  -1   4   5 26.0526 6.54567   1
   1  -4  -4 904.648 20.4529   3
  -1   4   4 945.933 18.2059   4
  -1   4   4 972.784 15.1321   1
   1  -4  -3 713.801 19.1051   3
  -1   4   3 680.804 12.9460   1
  -1   4   3 710.333 16.0555   4
  -1   4   2 1979.37 24.1312   4
  -1   4   2 1803.31 19.1793   1
   1  -4  -2 1865.09 27.6357   3
  -1   4   1 530.162 11.7416   1
   1  -4  -1 537.523 16.7352   3
  -1   4   1 551.795 13.8358   4
  -1   4   0 1957.25 22.8505   4
  -1   4   0 1920.04 19.9232   1
   1  -4   0 1874.19 27.4757   3
   1  -4   1 1365.46 23.4561   3
  -1   4  -1 1474.25 19.5182   4
  -1   4  -1 1376.30 17.5175   1
  -1   4  -2 85.3756 6.55764   1
  -1   4  -2 113.191 8.08263   4
   1  -4   2 94.3518 10.5093   3
  -1   4  -3 809.175 14.5791   1
  -1   4  -3 832.582 14.7568   4
   1  -4   3 823.827 20.4766   3
  -1   4  -4 465.654 12.4954   1
   1  -4   4 475.156 17.0435   3
  -1   4  -4 473.323 11.7569   4
  -1   4  -5 125.312 8.82063   1
   1  -4   5 141.180 13.5803   3
  -1   4  -6 306.320 11.1290   1
   1  -4   6 295.215 15.6201   3
  -1   4  -7 59.6069 8.44635   1
   1  -4   7 64.3022 12.5860   3
  -1   4  -8-0.87847 7.69778   1
   1  -4   8 0.64339 12.0967   3
   1  -4   9-11.0164 12.9160   3
  -1   4  -9-2.20152 7.76934   1
   1  -4  10 2.93834 13.5050   3
  -1   4 -10-4.88759 8.06571   1
   1  -4  11-12.1126 13.1691   3
  -1   4 -11-8.75316 8.37759   1
   1  -4  12 132.805 16.5697   3
   1  -4  13 10.5231 13.2110   3
   1  -4  14 24.8596 15.7621   3
   1  -4  15 18.7826 18.2497   3
   1  -4  16 112.867 16.9011   3
   1  -4  17 63.9567 18.4131   3
   1  -4  18 20.4427 15.1779   3
   1  -4  19 24.8046 15.9256   3
  -1   3  22 35.1272 20.6819   3
  -1   3  21 16.3614 17.8246   3
  -1   3  20 37.5355 18.3138   3
  -1   3  19 15.5558 18.4286   3
  -1   3  18 9.24816 16.4647   3
  -1   3  17 52.2078 11.6521   4
  -1   3  17 64.7227 19.1502   3
  -1   3  16 6.84904 10.0213   4
  -1   3  15 640.901 19.2150   4
  -1   3  14 1155.88 23.7635   4
  -1   3  13 299.590 14.5352   4
  -1   3  12 16.0374 9.20183   1
  -1   3  12 26.1760 8.98950   4
  -1   3  11 234.058 11.6732   1
  -1   3  11 255.325 12.7868   4
  -1   3  10 176.431 10.5350   4
  -1   3  10 173.000 10.4358   1
  -1   3   9 544.276 14.4646   1
  -1   3   9 520.901 15.2321   4
  -1   3   8 277.765 11.1545   1
  -1   3   8 257.188 11.8178   4
  -1   3   7 545.877 12.8726   1
  -1   3   7 587.653 14.8771   4
  -1   3   6 1591.18 21.3888   4
  -1   3   6 1574.19 18.8983   1
  -1   3   5 2.49928 8.06023   4
  -1   3   5 5.25330 6.10462   1
   1  -3  -4 269.013 11.9995   3
  -1   3   4 277.489 9.24063   1
  -1   3   4 281.303 11.0717   4
  -1   3   3 827.437 15.1586   4
  -1   3   3 819.489 12.8228   1
   1  -3  -3 813.215 17.2754   3
  -1   3   2-1.56168 5.78524   1
   1  -3  -2-2.30413 8.52709   3
  -1   3   2 0.69401 6.65170   4
  -1   3   1 5624.49 33.9723   4
   1  -3  -1 5279.04 38.5835   3
  -1   3   1 5467.61 29.6842   1
   1  -3   0 3322.91 31.2169   3
  -1   3   0 3563.79 26.6594   4
  -1   3   0 3351.98 23.9076   1
   1  -3   1 26.9063 9.01274   3
  -1   3  -1 33.2107 5.69510   1
  -1   3  -1 36.0456 6.79499   4
  -1   3  -2 63.3983 6.92104   4
  -1   3  -2 61.2700 7.03528   1
   1  -3   2 50.5540 8.94858   3
  -1   3  -3 1467.51 17.5054   1
  -1   3  -3 1464.58 16.9405   4
   1  -3   3 1456.79 23.2811   3
   1  -3   4 1432.69 24.0869   3
  -1   3  -4 1446.22 17.7832   1
  -1   3  -5 51.0936 7.20955   1
   1  -3   5 77.3678 9.95433   3
   1  -3   6 39.6268 10.4576   3
  -1   3  -6 32.2852 7.15583   1
   1  -3   7 8.32834 9.99245   3
  -1   3  -7 1.24862 6.96354   1
   1  -3   8 114.045 13.0623   3
   1  -3   9 1.73098 11.1379   3
   1  -3  10 75.5503 13.8748   3
   1  -3  11 119.499 14.5494   3
   1  -3  12 163.985 16.2469   3
   1  -3  13 15.5347 13.7614   3
   1  -3  14 167.543 16.8636   3
   1  -3  15 285.009 21.4854   3
   1  -3  16 82.5801 16.2360   3
   1  -3  17 5.36899 14.2607   3
   1  -3  18 4.66601 15.7585   3
   1  -3  19 20.3949 16.3269   3
   1  -3  20-33.2998 15.3633   3
   1  -3  21 6.33881 18.9294   3
  -1   2  23 122.681 23.2050   3
  -1   2  22-19.0856 16.9926   3
  -1   2  21 5.20611 18.2407   3
  -1   2  20-1.22979 18.2294   3
  -1   2  19 30.4212 17.1007   3
  -1   2  18 37.6139 16.0178   3
  -1   2  17 5.67484 17.1766   3
  -1   2  16 30.2143 9.39960   4
  -1   2  16 20.4602 16.3750   3
  -1   2  15 199.497 11.8319   4
  -1   2  15 220.221 19.1931   3
  -1   2  14 2036.42 39.4618   3
  -1   2  14 2061.86 27.7300   4
  -1   2  13 367.158 13.5030   4
  -1   2  12 7.62104 7.82290   4
  -1   2  11 203.033 10.9264   4
  -1   2  10-1.26699 7.26456   1
  -1   2  10 0.77363 7.38912   4
  -1   2   9 1555.33 21.0278   1
  -1   2   9 1540.51 21.1242   4
  -1   2   8 717.137 15.0653   4
  -1   2   8 743.850 14.8249   1
  -1   2   7 316.679 10.6597   1
  -1   2   7 299.800 10.5250   4
  -1   2   6 394.839 11.5354   4
  -1   2   6 390.223 10.5659   1
  -1   2   5 203.195 8.58808   1
  -1   2   5 220.138 9.61064   4
  -1   2   4 6709.34 31.7531   1
  -1   2   4 6449.08 35.3302   4
  -1   2   3 842.715 13.8242   4
   1  -2  -3 841.074 14.2400   3
  -1   2   3 801.601 12.1295   1
   1  -2  -2 10805.7 45.7782   3
  -1   2   2 10508.7 37.3695   1
  -1   2   2 10370.5 42.1908   4
  -1   2   1 7971.29 36.0252   4
  -1   2   1 7851.84 31.8105   1
   1  -2  -1 8128.00 38.2651   3
  -1   2   0 2382.52 20.1322   4
   1  -2   0 2387.77 21.6216   3
  -1   2   0 2351.80 18.1949   1
   1  -2   1 5316.96 32.5648   3
  -1   2  -1 5212.03 26.6376   1
  -1   2  -1 5303.94 28.4467   4
  -1   2  -2 1031.58 13.4374   1
  -1   2  -2 987.547 13.2135   4
   1  -2   2 1026.79 16.5424   3
  -1   2  -3 2122.33 18.6322   1
   1  -2   3 2192.24 23.9022   3
  -1   2  -4 79.2992 7.10008   1
   1  -2   4 84.4231 9.98676   3
  -1   2  -5 1081.08 15.1341   1
   1  -2   5 1114.34 19.9598   3
   1  -2   6 35.8076 10.0902   3
   1  -2   7 1159.41 22.4719   3
   1  -2   8 358.145 14.8466   3
   1  -2   8 361.857 5.57497   4
   1  -2   9 494.001 17.7884   3
   1  -2  10 99.8276 13.4096   3
   1  -2  11-5.03193 11.8573   3
   1  -2  12 1.89578 12.6996   3
   1  -2  13 50.0372 14.5117   3
   1  -2  14 28.3516 12.7452   3
   1  -2  15 24.2534 14.9929   3
   1  -2  16 118.430 18.5601   3
   1  -2  17 210.319 19.8646   3
   1  -2  18 128.532 18.5579   3
   1  -2  19 85.2166 19.4018   3
   1  -2  20 4.28000 17.2369   3
   1  -2  21 54.8478 19.2586   3
   1  -2  22-16.5245 31.4249   3
  -1   1  23-17.2167 21.2935   3
  -1   1  22 12.5341 18.3553   3
  -1   1  21 12.5973 18.1295   3
  -1   1  20-1.98614 19.5665   3
  -1   1  19-0.73176 15.2336   3
  -1   1  18 6.27523 16.5950   3
  -1   1  17 86.3581 18.0781   3
  -1   1  16-2.86031 14.4106   3
  -1   1  15 2319.38 41.3406   3
  -1   1  14 61.1405 8.16929   4
  -1   1  14 55.6122 14.4768   3
  -1   1  13 434.835 19.8111   3
  -1   1  13 481.369 13.1439   4
  -1   1  12 245.312 16.6823   3
  -1   1  12 227.487 10.1158   4
  -1   1  11 26.9947 6.85616   4
  -1   1  11 20.7123 12.1710   3
  -1   1  10 2.26654 11.2610   3
  -1   1  10 1.18250 6.31233   4
  -1   1   9 444.912 12.8156   1
  -1   1   9 429.906 11.1770   4
  -1   1   8 532.126 11.8358   4
  -1   1   8 557.774 12.7203   1
  -1   1   7 708.221 13.4320   1
  -1   1   7 693.863 12.4922   4
  -1   1   6 2624.53 21.8334   4
  -1   1   6 2716.99 21.9934   1
  -1   1   5 21.0481 5.68647   1
  -1   1   5 25.2194 6.89643   4
  -1   1   4 1293.80 15.5070   4
  -1   1   4 1354.14 14.1219   1
  -1   1   3 696.928 12.2896   4
  -1   1   3 749.121 10.4524   1
   1  -1  -2 7975.57 29.1923   3
  -1   1   2 7931.18 28.5332   1
  -1   1   2 7834.33 21.3053   2
  -1   1   2 7804.30 33.1718   4
   1  -1  -1 15424.7 39.6060   3
  -1   1   1 15159.0 38.5207   1
  -1   1   1 14943.6 44.7668   4
   1  -1   0 21040.9 179.743   3
  -1   1   0 20235.6 43.0635   1
   1  -1   1 1049.42 12.3364   3
  -1   1  -1 1080.09 12.0108   1
  -1   1  -2 788.714 10.9921   1
   1  -1   2 799.767 12.2181   3
  -1   1  -3 353.287 8.61112   1
   1  -1   3 370.524 10.7069   3
   1  -1   4 477.500 12.3205   3
   1  -1   5 138.280 10.1993   3
   1  -1   6 258.976 5.78475   4
   1  -1   6 274.127 12.6002   3
   1  -1   7 27.3940 10.0719   3
   1  -1   7 28.0133 3.64335   4
   1  -1   8 478.666 15.9365   3
   1  -1   8 499.966 7.40188   4
   1  -1   9 1300.61 11.5774   4
   1  -1   9 1289.31 24.4622   3
   1  -1  10 428.776 17.4139   3
   1  -1  10 379.368 7.07223   4
   1  -1  11 2.73231 12.2242   3
   1  -1  12 339.223 17.7049   3
   1  -1  13 8.12266 11.9180   3
   1  -1  14 31.5001 13.3198   3
   1  -1  15 120.333 17.1630   3
   1  -1  16 67.2752 14.6504   3
   1  -1  17 352.607 23.3926   3
   1  -1  18 7.65315 14.7525   3
   1  -1  19 91.1481 19.3892   3
   1  -1  20 49.4638 20.0076   3
   1  -1  21-13.4491 17.4065   3
   1  -1  22 33.0882 17.5354   3
  -1   0  23 54.0199 21.3503   3
  -1   0  22 2.56271 17.5439   3
  -1   0  21 32.7772 16.6337   3
  -1   0  20 11.2731 14.1199   3
  -1   0  19-10.4029 16.0718   3
  -1   0  18 14.1117 17.2219   3
  -1   0  17-5.06695 14.8946   3
  -1   0  16 18.9354 14.5222   3
  -1   0  15 181.724 18.6555   3
  -1   0  14 569.785 22.8636   3
  -1   0  13 112.599 13.9081   3
  -1   0  12 240.666 15.6630   3
  -1   0  12 198.672 8.23479   4
  -1   0  11 515.762 11.7050   4
  -1   0  11 469.771 18.6080   3
  -1   0  10 56.7392 6.20626   4
  -1   0  10 58.8594 10.8457   3
  -1   0   9 496.508 10.5957   4
  -1   0   9 518.154 16.6604   3
  -1   0   8 226.733 8.00064   4
  -1   0   8 245.728 12.4229   3
  -1   0   7 1251.70 14.9702   4
  -1   0   7 1275.48 16.3173   1
  -1   0   7 1276.23 20.3548   3
  -1   0   6 600.815 14.3634   3
  -1   0   6 592.692 11.2660   1
  -1   0   6 602.754 10.4975   4
  -1   0   5 6037.34 28.7458   1
  -1   0   5 6153.28 28.6403   4
  -1   0   5 6049.25 34.9352   3
  -1   0   4 83.7695 7.92585   3
  -1   0   4 82.8376 6.60682   1
  -1   0   3 1643.93 13.2193   2
  -1   0   3 1645.84 14.9356   3
  -1   0   3 1621.24 13.0349   1
  -1   0   2 1873.39 12.6396   1
  -1   0   2 1888.62 12.7685   2
  -1   0   1 3541.95 16.0255   1
  -1   0   1 3506.10 15.6769   2
  -1   0   0 674.013 9.57660   2
  -1   0   0 1161.74 9.16148   1
  -1   0  -1 2478.56 14.1351   1
  -1   0  -1 2430.25 13.7292   2
  -1   0  -2 2326.09 14.3743   1
   1   0   3 33.0173 6.49633   3
   1   0   3 32.6257 5.14810   4
   1   0   4 378.817 10.6589   3
   1   0   4 365.749 7.74929   4
   1   0   5 1700.00 13.6940   4
   1   0   5 1742.83 20.3165   3
   1   0   6 3180.01 18.8386   4
   1   0   6 3190.07 29.0366   3
   1   0   7 7272.38 29.2537   4
   1   0   7 7211.89 46.4866   3
   1   0   8 7245.69 30.4653   4
   1   0   8 7275.89 49.6767   3
   1   0   9 2868.05 33.9274   3
   1   0   9 2941.04 20.3532   4
   1   0  10 432.030 17.1200   3
   1   0  10 413.047 9.21224   4
   1   0  11 24.3765 13.0075   3
   1   0  11 18.5553 5.01898   4
   1   0  12 369.231 18.2609   3
   1   0  12 393.497 9.48580   4
   1   0  13 45.7448 12.4379   3
   1   0  14 4.38975 12.2484   3
   1   0  15 6.04950 13.1172   3
   1   0  16 4.79633 13.3838   3
   1   0  17 50.9418 14.9462   3
   1   0  18 194.588 19.6933   3
   1   0  19 29.7544 16.2933   3
   1   0  20 41.5271 16.0189   3
   1   0  21-5.47838 18.7364   3
   1   0  22 5.88795 19.4514   3
   1   0  23 93.6144 18.3473   3
  -1  -1  23 67.7390 20.6480   3
  -1  -1  22 2.41733 18.0184   3
  -1  -1  21 41.5635 20.2698   3
  -1  -1  20 15.7788 15.9340   3
  -1  -1  19 12.6906 15.8935   3
  -1  -1  18-6.62418 16.1565   3
  -1  -1  17 10.8034 12.9071   3
  -1  -1  16 74.5113 16.4249   3
  -1  -1  15 1034.78 29.7883   3
  -1  -1  14 344.154 16.6791   3
  -1  -1  13 89.5093 14.5768   3
  -1  -1  12 771.994 22.7228   3
  -1  -1  11 104.231 12.6351   3
  -1  -1  10 5.67178 9.60940   3
   1   1  -9 7.59280 3.07935   5
  -1  -1   9 10.5593 9.66273   3
  -1  -1   8-15.6406 9.93489   3
  -1  -1   7 37.5654 9.34160   3
  -1  -1   6 244.470 11.1069   3
  -1  -1   5 745.426 11.8498   2
  -1  -1   5 734.833 14.1836   3
  -1  -1   4 1809.34 15.9444   2
  -1  -1   4 1778.06 13.8595   1
  -1  -1   4 1783.02 18.7126   3
  -1  -1   3 1143.55 13.6284   3
  -1  -1   3 1096.44 9.97383   1
  -1  -1   3 1117.06 12.3824   2
  -1  -1   2 13623.5 36.8741   3
  -1  -1   2 13697.4 35.6527   2
   1   1  -1 4238.29 18.9180   4
  -1  -1   1 4246.42 19.7227   2
  -1  -1   0 32204.1 211.784   2
   1   1   0 31077.5 207.100   4
   1   1   1 173.512 6.70121   4
  -1  -1  -1 177.808 7.01856   2
   1   1   2 334.303 8.13737   4
   1   1   3 262.424 7.80729   4
   1   1   4 4053.93 22.8575   4
   1   1   5 156.345 7.47556   4
   1   1   6 1355.90 15.0829   4
   1   1   7 440.295 10.0334   4
   1   1   8 2126.20 19.6181   4
   1   1   8 2153.97 28.9431   3
   1   1   9 106.989 7.59373   4
   1   1   9 96.5526 13.1418   3
   1   1  10 709.814 13.2557   4
   1   1  10 767.746 21.3137   3
   1   1  11 25.4648 12.7622   3
   1   1  11 30.5210 6.86188   4
   1   1  12 911.139 15.3370   4
   1   1  12 845.546 24.6674   3
   1   1  13 67.7487 7.52367   4
   1   1  13 62.8940 14.2723   3
   1   1  14 55.7238 7.74747   4
   1   1  14 64.6291 14.1043   3
   1   1  15 16.3225 15.2017   3
   1   1  16 30.3616 15.1065   3
   1   1  17 242.760 21.0768   3
   1   1  18 4.51136 15.7866   3
   1   1  19 132.322 20.1458   3
   1   1  20-2.16195 13.7281   3
   1   1  21 2.43976 16.6249   3
   1   1  22 21.4155 18.8265   3
   1   1  23-22.0631 18.7324   3
  -1  -2  22 7.34978 18.6584   3
  -1  -2  21-13.4350 17.0787   3
  -1  -2  20 30.0705 17.9559   3
  -1  -2  19 0.92483 16.9794   3
  -1  -2  18 107.758 18.8779   3
  -1  -2  17 14.1150 13.8575   3
  -1  -2  16 64.5408 15.9846   3
  -1  -2  15 159.620 17.8682   3
  -1  -2  14 36.7753 14.3455   3
  -1  -2  13 94.7864 14.6231   3
  -1  -2  12 474.145 19.4715   3
  -1  -2  11 272.804 16.0032   3
  -1  -2  10 221.048 14.4756   3
  -1  -2   9 40.1277 10.5307   3
   1   2  -9 44.0611 4.74502   5
  -1  -2   8 120.168 11.3987   3
   1   2  -8 109.563 5.96679   5
   1   2  -7 69.8953 5.81130   5
  -1  -2   7 82.8728 10.0502   3
  -1  -2   7 68.6771 7.67077   2
   1   2  -6 889.639 12.3623   5
  -1  -2   6 919.211 18.0414   3
  -1  -2   6 904.840 14.2431   2
  -1  -2   5 1131.17 18.7193   3
   1   2  -5 1096.03 9.07677   4
  -1  -2   5 1089.91 14.5022   2
   1   2  -5 1134.33 13.4935   5
   1   2  -4 2023.64 12.4627   4
  -1  -2   4 1976.21 17.5358   2
  -1  -2   4 1945.59 21.9634   3
   1   2  -4 1960.48 17.5912   5
  -1  -2   3 462.183 11.7511   3
   1   2  -3 458.590 7.18012   4
  -1  -2   3 420.069 9.22503   2
  -1  -2   2 26.5004 7.50720   3
  -1  -2   2 21.7052 6.18477   2
   1   2  -2 25.2462 4.51831   4
  -1  -2   1 37446.4 299.584   3
   1   2  -1 37058.1 247.959   4
  -1  -2   1 37999.4 263.665   2
  -1  -2   0 28.5014 6.85613   3
   1   2   0 33.3244 5.91119   4
  -1  -2   0 34.2365 5.99169   2
  -1  -2  -1-1.09184 5.86630   2
   1   2   1 1.52039 5.72145   4
  -1  -2  -1 4.64512 6.31596   3
   1   2   2 10.3688 5.56648   4
   1   2   2 12.1958 5.53294   0
  -1  -2  -2 10.4042 6.05461   3
   1   2   3 80.8814 4.98071   0
   1   2   3 85.0763 7.43550   4
   1   2   4 739.686 8.08386   0
   1   2   4 698.394 12.2735   4
   1   2   5 244.250 9.13881   4
   1   2   6 1398.67 15.3797   5
   1   2   6 1386.30 17.2274   4
   1   2   7 2924.77 21.3646   5
   1   2   7 2829.34 24.8757   4
   1   2   8 7028.50 32.7150   5
   1   2   8 6969.61 39.2714   4
   1   2   9 1736.09 21.2479   4
   1   2   9 1769.95 16.8705   5
   1   2  10 371.653 11.9169   4
   1   2  10 356.191 8.70660   5
   1   2  11 219.801 10.2943   4
   1   2  12 60.1482 8.37333   4
   1   2  13 10.0548 13.3164   3
   1   2  13 15.8078 7.22560   4
   1   2  14 48.8956 8.28908   4
   1   2  14 78.9628 17.0128   3
   1   2  15-7.90724 15.2568   3
   1   2  15-6.79528 7.96250   4
   1   2  16 9.15480 14.9151   3
   1   2  16 26.2074 8.66296   4
   1   2  17 30.7845 17.4794   3
   1   2  18 2.65783 16.9728   3
   1   2  19 33.1332 18.0670   3
   1   2  20 9.84585 17.5557   3
   1   2  21 16.6572 18.4687   3
   1   2  22 2.93877 21.4080   3
   1   2  23 4.83124 21.0197   3
  -1  -3  21 28.9056 18.3223   3
  -1  -3  21 30.1228 12.3375   2
  -1  -3  20 4.28533 16.6009   3
  -1  -3  20-16.6676 11.3378   2
  -1  -3  19-15.0345 16.9903   3
  -1  -3  18-5.59748 16.4610   3
  -1  -3  17-15.6383 15.1557   3
  -1  -3  16 131.900 18.2242   3
   1   3 -16 73.1692 11.7577   0
  -1  -3  15 22.8952 12.0232   3
   1   3 -15 24.6320 12.1712   0
  -1  -3  14 153.084 17.3465   3
   1   3 -14 158.455 13.6708   0
  -1  -3  13 31.6116 12.8952   3
   1   3 -13 16.1714 10.5178   0
  -1  -3  13 30.1337 10.1486   2
  -1  -3  12 870.042 25.6747   3
  -1  -3  12 930.911 19.2931   2
   1   3 -12 825.183 21.1872   0
   1   3 -11 1.61868 9.83074   0
  -1  -3  11 6.98029 8.57705   2
  -1  -3  11 4.88690 11.4414   3
   1   3 -10 27.9433 10.7172   0
  -1  -3  10 25.0999 12.0254   3
  -1  -3  10 41.3052 8.86749   2
  -1  -3   9 251.816 15.0737   3
   1   3  -9 199.414 13.3181   0
  -1  -3   9 291.432 9.82826   2
   1   3  -8 2.74646 5.81710   5
  -1  -3   8 0.45002 10.9612   3
  -1  -3   8-1.47233 7.35435   2
   1   3  -8 0.81417 9.01235   0
   1   3  -7 9.82836 9.15351   0
  -1  -3   7 8.31660 9.93581   3
   1   3  -7 9.91850 6.24478   5
  -1  -3   7 10.8716 7.21963   2
  -1  -3   6 948.631 19.9115   3
   1   3  -6 940.638 14.7655   5
  -1  -3   6 941.289 14.8762   2
   1   3  -6 923.767 19.2191   0
   1   3  -5 1726.44 19.3514   5
  -1  -3   5 1731.02 24.9627   3
   1   3  -5 1746.82 12.6427   4
  -1  -3   5 1719.97 18.2982   2
   1   3  -5 1721.07 23.9961   0
  -1  -3   4 236.356 11.5363   3
   1   3  -4 252.594 9.43839   5
  -1  -3   4 238.757 8.36971   2
   1   3  -4 251.684 6.23368   4
   1   3  -4 228.524 11.9753   0
   1   3  -3 1545.93 21.6239   0
   1   3  -3 1533.83 13.7572   4
   1   3  -3 1542.89 18.8385   5
  -1  -3   3 1557.39 21.8322   3
  -1  -3   3 1511.17 16.0007   2
  -1  -3   2 942.159 16.9847   3
   1   3  -2 1003.26 16.9865   0
  -1  -3   2 952.989 12.8966   2
   1   3  -2 982.343 11.9439   4
   1   3  -2 1018.08 16.0063   5
   1   3  -1 27.5529 7.22683   0
  -1  -3   1 27.0745 6.08979   2
  -1  -3   1 17.6357 7.45868   3
   1   3  -1 20.3609 5.33996   4
   1   3  -1 21.0084 7.70170   5
  -1  -3   0 4516.92 25.1914   2
   1   3   0 4485.01 26.6918   4
   1   3   0 4456.62 30.9941   5
  -1  -3   0 4583.81 33.4263   3
   1   3   0 4492.23 30.7326   0
  -1  -3  -1 765.799 15.1295   3
   1   3   1 738.273 13.7444   5
   1   3   1 771.277 12.8002   4
  -1  -3  -1 781.759 11.8998   2
   1   3   1 751.432 13.3326   0
  -1  -3  -2 599.410 14.2519   3
   1   3   2 571.406 11.3593   0
   1   3   2 569.953 12.2389   4
   1   3   2 552.693 12.4876   5
   1   3   3 247.077 9.92715   4
   1   3   3 234.367 7.65660   0
   1   3   3 226.192 10.4833   5
  -1  -3  -3 217.961 10.0393   3
   1   3   4 419.065 11.1782   5
   1   3   4 428.393 11.6354   4
   1   3   5 639.455 14.2308   4
   1   3   5 563.739 12.8657   5
   1   3   6 13.2802 7.00811   5
   1   3   6 23.7292 7.31954   4
   1   3   7-0.83138 7.21079   5
   1   3   7 9.52687 8.47442   4
   1   3   8 1364.00 18.1337   5
   1   3   8 1344.33 20.3934   4
   1   3   9 1769.67 23.3884   4
   1   3   9 1794.71 20.2690   5
   1   3  10 194.986 8.89386   5
   1   3  10 195.735 11.0952   4
   1   3  11 19.7847 5.84904   5
   1   3  11 28.0532 8.88045   4
   1   3  12 5.30983 7.83616   4
   1   3  13 223.464 11.7438   4
   1   3  14 3.28577 8.78363   4
   1   3  15 3.35689 9.43292   4
   1   3  16 92.6001 11.3050   4
   1   3  16 61.4353 17.6701   3
   1   3  17 19.2721 17.4259   3
   1   3  17 22.5584 9.76977   4
   1   3  18 14.6853 17.2972   3
   1   3  18 3.77688 9.11632   4
   1   3  19 64.1031 18.3215   3
   1   3  20 20.5154 15.7777   3
   1   3  21 11.2048 18.7797   3
   1   3  22 21.5300 18.0811   3
  -1  -4  21 0.96915 14.0322   2
  -1  -4  20 40.6253 16.9248   3
  -1  -4  20 9.42597 12.5762   2
  -1  -4  19 127.698 10.6534   2
  -1  -4  19 34.1519 16.2729   3
  -1  -4  18 28.1999 16.3657   3
  -1  -4  18 38.7047 13.1213   2
  -1  -4  17 33.6691 16.7531   3
  -1  -4  17 19.7179 10.5886   2
  -1  -4  16 14.3440 10.9899   2
  -1  -4  16 11.7247 17.7063   3
   1   4 -16 19.2002 11.8254   0
  -1  -4  15 10.4942 9.54491   2
   1   4 -15 13.6950 11.3310   0
  -1  -4  15 13.8630 15.7394   3
  -1  -4  14 89.2836 15.5229   3
   1   4 -14 79.2951 12.8744   0
  -1  -4  14 125.901 12.2187   2
  -1  -4  13 132.128 15.0812   3
   1   4 -13 130.690 12.9725   0
  -1  -4  13 152.079 12.1841   2
   1   4 -12 130.857 12.9711   0
  -1  -4  12 140.969 11.8022   2
  -1  -4  12 126.750 15.4886   3
   1   4 -11 40.3015 11.1492   0
  -1  -4  11 28.3732 13.9389   3
  -1  -4  11 45.0196 9.54623   2
   1   4 -10 1.93119 10.0336   0
  -1  -4  10 9.91246 12.0224   3
  -1  -4  10 15.9535 7.87741   2
   1   4  -9 18.2781 9.72391   0
  -1  -4   9 0.53365 11.9000   3
  -1  -4   9 11.8421 7.70964   2
   1   4  -8 1.96443 9.67819   0
  -1  -4   8 6.83447 11.3224   3
  -1  -4   8 10.4695 7.47971   2
   1   4  -7 141.527 12.0890   0
  -1  -4   7 160.804 14.1558   3
  -1  -4   7 177.304 9.22986   2
   1   4  -6 942.302 20.7731   0
  -1  -4   6 968.776 22.5981   3
  -1  -4   6 953.736 15.3972   2
   1   4  -6 954.034 17.3254   5
   1   4  -5 9.67458 6.94560   5
   1   4  -5 6.55548 9.54574   0
  -1  -4   5 7.09871 10.5277   3
  -1  -4   5 1.48326 6.22157   2
   1   4  -4 158.881 11.2112   0
   1   4  -4 164.862 10.2671   5
   1   4  -4 160.940 6.26092   4
  -1  -4   4 170.603 8.15453   2
  -1  -4   4 171.800 12.0303   3
  -1  -4   3 8.79545 5.87068   2
   1   4  -3 10.2886 9.17572   0
  -1  -4   3 0.95498 9.27431   3
   1   4  -3 12.0893 8.14386   5
   1   4  -3 16.1581 5.05869   4
   1   4  -2 322.390 12.6747   0
   1   4  -2 314.854 12.5648   5
  -1  -4   2 327.909 9.53603   2
   1   4  -2 316.024 9.07810   4
  -1  -4   2 271.801 13.0572   3
   1   4  -1 6287.83 41.4916   0
  -1  -4   1 6044.10 45.2526   3
  -1  -4   1 6225.84 31.9944   2
   1   4  -1 6119.53 34.0703   4
   1   4  -1 6035.83 40.6737   5
  -1  -4   0 500.352 10.9837   2
   1   4   0 471.117 13.1473   0
  -1  -4   0 484.881 15.1175   3
   1   4   0 527.976 14.5284   5
   1   4   0 486.671 11.6105   4
  -1  -4  -1 28.0821 6.65556   2
   1   4   1 25.2320 7.17586   4
  -1  -4  -1 22.0591 8.53063   3
   1   4   1 14.9387 7.04352   0
   1   4   1 15.9361 8.08145   5
  -1  -4  -2 285.263 12.5765   3
   1   4   2 299.764 10.9094   4
   1   4   2 302.584 11.6415   5
   1   4   2 278.285 10.1355   0
  -1  -4  -3 69.6394 9.56891   3
   1   4   3 76.9299 9.06763   4
   1   4   3 83.2423 10.1430   5
   1   4   4 588.478 15.3147   5
   1   4   4 556.480 13.9245   4
  -1  -4  -4 507.824 15.2395   3
   1   4   5 108.039 9.37410   4
   1   4   5 113.949 10.1894   5
   1   4   6 1.24155 8.38990   4
   1   4   6 2.16190 7.78787   5
   1   4   7 5.12650 7.98028   5
   1   4   7 10.5849 9.12897   4
   1   4   8 314.961 12.1428   5
   1   4   8 316.140 12.7322   4
   1   4   9 292.924 12.7177   4
   1   4   9 320.118 11.9986   5
   1   4  10 124.071 10.7688   4
   1   4  11 1015.48 20.7104   4
   1   4  12 12.5877 9.08905   4
   1   4  13 49.8817 11.0179   4
   1   4  14 16.6827 9.93653   4
   1   4  15 3.44496 11.0276   4
   1   4  16 1.91347 9.60153   4
   1   4  17-2.74692 9.81196   4
   1   4  18 0.69789 10.8774   4
   1   4  19 3.39964 10.8648   4
   1   4  19 2.39695 19.7749   3
   1   4  20-18.8070 19.7576   3
   1   4  21 11.6672 21.4256   3
  -1  -5  19 55.8712 18.1330   3
  -1  -5  18 42.0521 20.5286   3
  -1  -5  17-0.49835 16.5125   3
   1   5 -17-4.25514 11.6346   0
   1   5 -16 11.3384 11.7252   0
  -1  -5  16 4.35094 15.0736   3
   1   5 -15-0.07127 11.4062   0
  -1  -5  15-1.93910 13.5680   3
   1   5 -14 11.3778 12.0640   0
  -1  -5  14-6.31399 17.3963   3
   1   5 -13 19.3620 10.3990   0
  -1  -5  13 13.2293 14.3233   3
   1   5 -12 195.468 15.4440   0
  -1  -5  12 182.248 18.5430   3
  -1  -5  11 70.1768 13.9961   3
   1   5 -11 78.5205 12.7625   0
  -1  -5  10 58.0911 14.4784   3
   1   5 -10 58.3310 12.1397   0
  -1  -5   9 123.681 15.2498   3
   1   5  -9 114.417 12.6447   0
  -1  -5   8 0.18262 12.0110   3
   1   5  -8 1.98900 11.3486   0
  -1  -5   7 11.7253 11.7169   3
   1   5  -7-1.03330 10.1758   0
  -1  -5   6 26.4812 11.8173   3
   1   5  -6 21.7673 10.5040   0
  -1  -5   5 213.131 15.0805   3
   1   5  -5 202.714 13.1331   0
  -1  -5   4 81.3177 11.5421   3
   1   5  -4 71.2200 11.0521   0
  -1  -5   4 78.5999 7.64784   2
  -1  -5   3 6.49270 9.48438   3
  -1  -5   3-2.52294 6.22076   2
   1   5  -3-4.53497 8.84350   0
  -1  -5   2 49.5189 7.29167   2
   1   5  -2 54.3803 6.54641   4
  -1  -5   2 56.8768 10.6059   3
   1   5  -2 49.2710 10.0673   0
   1   5  -2 56.7781 9.71979   5
  -1  -5   1 8.28923 6.34205   2
   1   5  -1 15.7233 8.47278   0
   1   5  -1 10.6295 6.13942   4
   1   5  -1 16.3583 8.34665   5
  -1  -5   1 6.76664 10.2569   3
   1   5   0 43.3326 8.53797   0
   1   5   0 39.6108 7.26563   4
  -1  -5   0 37.1090 6.27504   2
  -1  -5   0 26.2191 9.77119   3
   1   5   0 27.9601 10.1080   5
   1   5   1 543.962 13.6286   4
  -1  -5  -1 529.374 17.3871   3
   1   5   1 560.380 16.4366   5
  -1  -5  -2 612.203 18.8757   3
   1   5   2 625.388 14.5545   4
   1   5   2 612.959 16.5268   5
  -1  -5  -3 34.8023 10.8924   3
   1   5   3 36.3769 9.83826   5
   1   5   3 41.1940 8.13598   4
   1   5   4 13.9370 7.84420   4
  -1  -5  -4 3.53749 9.53027   3
   1   5   4 17.4054 9.99450   5
   1   5   5 671.300 17.5667   5
   1   5   5 685.091 16.7249   4
  -1  -5  -5 604.695 18.4555   3
   1   5   6 458.780 15.3887   5
   1   5   6 448.495 14.5423   4
   1   5   7 176.375 12.0155   4
   1   5   8 0.65605 9.46780   4
   1   5   9 133.725 11.3283   4
   1   5  10 436.487 15.9524   4
   1   5  11 0.53015 9.50367   4
   1   5  12 81.6606 11.2624   4
   1   5  13 1061.58 26.2157   4
   1   5  14 32.6199 12.3488   4
   1   5  15 50.1106 11.8135   4
   1   5  16 2.42537 9.56462   4
   1   5  17 8.59319 11.4242   4
   1   5  18 2.32965 11.5120   4
   1   5  19-12.0998 11.5484   4
   1   5  20-12.9915 11.6973   4
   1   5  21 24.1617 14.7324   4
  -1  -6  17 28.3226 16.7403   3
   1   6 -17 72.8827 13.9935   0
   1   6 -16 41.9571 13.9900   0
  -1  -6  16 8.16560 19.1848   3
  -1  -6  15 23.8327 18.1559   3
   1   6 -15 17.6046 12.1133   0
  -1  -6  14-1.33874 15.4979   3
   1   6 -14 17.3920 11.2689   0
  -1  -6  13 12.2645 15.3112   3
   1   6 -13 15.7390 11.9684   0
  -1  -6  12 1.30855 15.3606   3
   1   6 -12 6.90594 11.6941   0
   1   6 -11 5.66638 12.0321   0
  -1  -6  11 3.51588 12.4367   3
   1   6 -10 6.21505 11.3472   0
  -1  -6  10-7.67183 12.7672   3
   1   6  -9 13.7330 12.1460   0
  -1  -6   9 14.2446 13.4803   3
   1   6  -8 142.547 13.0019   0
  -1  -6   8 143.245 14.9512   3
  -1  -6   7 6.27745 12.1008   3
   1   6  -7 16.1354 11.4545   0
  -1  -6   6 54.2267 12.5380   3
   1   6  -6 34.5443 10.7259   0
  -1  -6   5 18.3844 12.1550   3
   1   6  -5 13.1353 11.4140   0
   1   6  -4 28.7404 11.3385   0
  -1  -6   4 5.62459 11.4064   3
  -1  -6   3 5.05293 10.6951   3
  -1  -6   2 81.6975 13.8975   3
   1   6  -1 15.2322 7.48560   4
  -1  -6   1-0.66105 10.1346   3
  -1  -6   0-5.32368 10.4187   3
   1   6   0 3.29591 7.67973   4
  -1  -6  -1-3.92809 11.5716   3
   1   6   1 14.9089 8.35014   4
  -1  -6  -2 254.294 17.0209   3
   1   6   2 304.590 12.2918   4
  -1  -6  -3-11.1005 11.8163   3
   1   6   3 16.4906 9.01853   4
  -1  -6  -4 108.188 14.8549   3
   1   6   4 165.034 12.0174   4
  -1  -6  -5 196.563 15.2194   3
   1   6   5 257.758 13.5715   4
  -1  -6  -6 4.43015 10.9745   3
   1   6   6-4.45697 9.99507   4
   1   6   7 35.3386 10.1084   4
   1   6   8 5.60430 10.7266   4
   1   6   9 12.8513 10.2922   4
   1   6  10 7.97329 11.0073   4
   1   6  11 840.389 22.9592   4
   1   6  12 13.5254 11.4792   4
   1   6  13 165.510 14.6183   4
   1   6  14-1.41839 10.7915   4
   1   6  15 32.3601 11.4157   4
   1   6  16 26.3551 13.3796   4
   1   6  17-1.12756 12.5368   4
   1   6  18-5.96261 11.4501   4
   1   6  19 46.6428 14.6651   4
   1   6  20 56.9536 14.3421   4
  -1  -7  14 3.95361 16.3479   3
  -1  -7  13 38.7709 17.6136   3
  -1  -7  12 8.72420 15.3757   3
  -1  -7  11 26.0245 15.5334   3
  -1  -7  10 22.4426 14.3229   3
  -1  -7   9 29.0176 13.8421   3
  -1  -7   8 8.86529 13.4691   3
  -1  -7   7 30.3018 13.3633   3
  -1  -7   6-5.75924 17.1833   3
  -1  -7   5 7.03976 15.1452   3
  -1  -7   4 8.75403 13.1904   3
  -1  -7   3 2.09154 11.9745   3
  -1  -7   2 23.8103 11.9125   3
  -1  -7   1 21.8470 11.7868   3
  -1  -7   0-7.67839 12.4747   3
  -1  -7  -1 78.3821 14.6099   3
   1   7   1 60.7768 10.3906   4
  -1  -7  -2 73.1065 13.4654   3
   1   7   2 89.9654 10.4276   4
  -1  -7  -3 19.9157 14.2996   3
   1   7   3 10.6003 8.89891   4
   1   7   4 17.7372 9.88963   4
  -1  -7  -4 14.3216 11.7914   3
  -1  -7  -5 31.9415 12.0832   3
   1   7   5 24.8603 10.9540   4
  -1  -7  -6 8.86066 12.4839   3
   1   7   6 14.0892 9.80892   4
   1   7   7-6.02412 10.1453   4
   1   7   8 19.8568 11.5333   4
   1   7   9 26.7198 10.8052   4
   1   7  10 44.2538 12.8274   4
   1   7  11 46.1514 11.2106   4
   1   7  12 32.0579 12.5117   4
   1   7  13 307.514 18.5408   4
   1   7  14 16.8672 13.4590   4
   1   7  15 59.5132 13.4099   4
   1   7  16-1.06958 11.5814   4
   1   7  17 12.5192 14.7519   4
  -1  -8  11-11.6732 15.2871   3
  -1  -8  10 9.39252 15.2316   3
  -1  -8   9 8.51733 15.3654   3
  -1  -8   8 53.8123 16.3903   3
  -1  -8   7 40.0004 15.2687   3
  -1  -8   6 10.8301 15.9216   3
  -1  -8   5 39.7523 16.2005   3
  -1  -8   4 45.2425 15.2341   3
  -1  -8   3 26.5059 14.2107   3
  -1  -8   2 4.42661 12.9601   3
  -1  -8   1 49.3836 10.6731   3
  -1  -8   0 46.3466 9.88083   3
  -1  -8  -1 34.8491 9.25385   3
  -1  -8  -2 3.33396 9.09903   3
   1   8   3 16.7565 12.0196   4
  -1  -8  -3 12.5694 12.9970   3
  -1  -8  -4 25.6950 13.5467   3
   1   8   4 32.7695 11.4407   4
  -1  -8  -5 66.3638 13.7854   3
   1   8   5 78.2507 11.6719   4
   1   8   6-5.46264 10.6753   4
  -1  -8  -6 14.0626 12.8085   3
   1   8   7 9.17277 11.9573   4
   1   8   8-1.34430 11.2589   4
   1   8   9 8.59325 10.6981   4
   1   8  10 34.5901 13.8984   4
   1   8  11 127.322 15.5384   4
   1   8  12 21.8354 11.9194   4
   1   8  13 49.4564 15.8182   4
   1   8  14 26.4435 14.1348   4
  -1  -9   6-17.1310 15.6003   3
  -1  -9   5 10.6746 15.6555   3
  -1  -9   4-0.17691 13.7065   3
  -1  -9   3 14.0415 14.1882   3
  -1  -9   2-12.1307 15.6904   3
  -1  -9   1 33.1421 17.4956   3
  -1  -9   0 18.2588 14.9551   3
  -1  -9  -1 50.2752 17.7424   3
  -1  -9  -2-1.07493 15.3805   3
  -1  -9  -3 8.97173 14.6119   3
  -1  -9  -4 17.6317 14.9068   3
  -1  -9  -5-9.68887 14.1797   3
   1   9   5 15.5702 11.5046   4
  -1  -9  -6 61.5524 15.6220   3
   1   9   6 29.5406 12.0189   4
   1   9   7 62.8915 13.4757   4
   1   9   8 1.20165 11.7509   4
   1   9   9 19.2850 15.2955   4
   1   9  10 2.16164 12.7692   4
  -2   9   6 8.34261 18.4441   4
  -2   9   5-32.7239 17.9902   4
  -2   8  11 28.6026 16.0539   4
  -2   8  10 35.0696 17.5777   4
  -2   8   9 11.3257 14.9962   4
  -2   8   8-0.50490 14.6286   4
  -2   8   7-0.24735 12.4930   4
  -2   8   6-2.34508 14.1011   4
   2  -8  -6 0.70983 13.9762   3
  -2   8   5 2.33618 13.5161   4
   2  -8  -5-6.85339 14.5164   3
  -2   8   4-27.3948 14.0202   4
   2  -8  -4 17.6967 14.9528   3
   2  -8  -3 13.6052 14.6134   3
  -2   8   3 2.11157 13.5475   4
   2  -8  -2 23.9601 14.4625   3
   2  -8  -1 83.6885 16.6832   3
   2  -8   0 52.8613 16.5032   3
   2  -8   1 12.8569 13.7731   3
   2  -8   2 26.0873 15.9005   3
   2  -8   3-4.83446 14.4877   3
   2  -8   4 5.73494 14.8571   3
   2  -8   5-10.8532 17.1443   3
   2  -8   6-6.73918 16.8443   3
   2  -8   7-12.5013 16.6242   3
   2  -8   8-3.44408 15.4170   3
  -2   7  15 12.5686 15.2465   4
  -2   7  14-4.72516 14.2637   4
  -2   7  13 2.10131 13.1580   4
  -2   7  12 61.9913 13.9103   4
  -2   7  11 287.424 20.4920   4
  -2   7  10 18.5364 12.8301   4
  -2   7   9 138.819 16.0986   4
  -2   7   8 6.26073 12.7837   4
  -2   7   7 11.7987 11.8639   4
  -2   7   6 11.4097 10.5501   4
   2  -7  -6-2.75449 11.8504   3
  -2   7   5-2.89065 12.9740   4
   2  -7  -5-2.68425 12.1823   3
   2  -7  -4 7.86023 13.6198   3
  -2   7   4 14.4415 12.5322   4
  -2   7   3 6.78156 10.4968   4
   2  -7  -3 13.8072 13.0027   3
   2  -7  -2 7.75402 12.2169   3
  -2   7   2 6.45322 10.5644   4
   2  -7  -1 26.3070 13.9333   3
  -2   7   1 29.2538 11.1094   4
   2  -7   0 1.89832 14.1497   3
   2  -7   1 182.232 16.4058   3
   2  -7   2-34.5273 12.1843   3
   2  -7   3 55.3811 15.0076   3
   2  -7   4 0.24375 12.7533   3
   2  -7   5 11.3645 13.3938   3
   2  -7   6-11.2889 12.3848   3
   2  -7   7-7.92272 14.2596   3
   2  -7   8-8.07017 14.7444   3
   2  -7   9 11.7346 12.1450   3
   2  -7  10 3.06550 16.5593   3
   2  -7  11 20.9327 16.3889   3
   2  -7  12 11.0697 18.7782   3
  -2   6  18-45.2692 15.1377   4
  -2   6  17 57.3611 16.2830   4
  -2   6  16 14.6842 14.6046   4
  -2   6  15-3.87273 13.9249   4
  -2   6  15 0.60767 11.9031   1
  -2   6  14 33.9958 14.1063   4
  -2   6  14 13.5452 12.1913   1
  -2   6  13 11.8154 13.4497   4
  -2   6  13 12.8906 10.4734   1
  -2   6  12 0.30771 11.1251   1
  -2   6  12-2.64276 11.5613   4
  -2   6  11 5.96498 10.9864   1
  -2   6  11 12.5643 13.4104   4
  -2   6  10 6.56621 12.2417   4
  -2   6  10 14.1758 10.0068   1
  -2   6   9 18.3314 12.3664   4
  -2   6   8 21.4704 9.91247   1
  -2   6   8 31.6859 11.5053   4
  -2   6   7 13.0240 9.69246   1
  -2   6   7 31.3279 11.9331   4
   2  -6  -6 53.4256 12.2555   3
  -2   6   6 40.1593 9.96112   1
  -2   6   6 45.2446 11.2838   4
  -2   6   5 72.3261 12.0112   4
   2  -6  -5 55.7037 13.0198   3
  -2   6   5 63.9624 9.92327   1
  -2   6   4 27.6531 11.3941   4
   2  -6  -4 24.5138 13.4268   3
  -2   6   4 18.9536 9.61236   1
   2  -6  -3 206.553 17.3363   3
  -2   6   3 145.501 11.8983   1
  -2   6   3 217.754 14.6570   4
   2  -6  -2 50.5223 13.9787   3
  -2   6   2 49.1944 12.9929   4
   2  -6  -1 825.964 25.5334   3
  -2   6   1 888.974 23.0261   4
  -2   6   0 94.7806 11.1314   4
   2  -6   0 91.7677 13.1712   3
  -2   6  -1 16.0390 10.4347   4
   2  -6   1-9.09574 13.4444   3
   2  -6   2 566.849 22.4013   3
   2  -6   3 116.391 14.7990   3
   2  -6   4 66.8280 13.7481   3
   2  -6   5 25.7000 13.4147   3
   2  -6   6 23.8296 13.3833   3
   2  -6   7 0.22181 14.0617   3
   2  -6   8 2.20055 13.8390   3
   2  -6   9 9.24699 14.5187   3
   2  -6  10 20.6179 16.7722   3
   2  -6  11 147.182 17.0580   3
   2  -6  12 33.3582 16.8083   3
   2  -6  13 118.891 18.6617   3
   2  -6  14-29.6332 14.9538   3
   2  -6  15 20.1515 18.1528   3
  -2   5  20 34.2860 15.6857   4
  -2   5  19 2.31254 14.1734   4
  -2   5  18 18.0753 13.7848   4
  -2   5  17-7.61703 16.5564   4
  -2   5  16 6.16425 13.6893   4
  -2   5  15 0.87288 10.6174   1
  -2   5  15 8.62059 12.9310   4
  -2   5  14-10.4495 13.1328   4
  -2   5  14 17.1070 11.5486   1
  -2   5  13-9.93210 13.6236   4
  -2   5  13 9.23351 10.9731   1
  -2   5  12 6.53877 10.8897   1
  -2   5  12-4.08527 12.2335   4
  -2   5  11 222.358 13.5960   1
  -2   5  11 235.090 15.9567   4
  -2   5  10 13.6856 11.0164   4
  -2   5  10 17.2360 10.4328   1
  -2   5   9 364.697 14.7384   1
  -2   5   9 376.478 17.3557   4
  -2   5   8 60.9726 9.93176   1
  -2   5   8 48.7965 12.7319   4
  -2   5   7 8.41150 9.89373   4
  -2   5   7 15.9156 8.58692   1
  -2   5   6 10.0383 7.92419   1
   2  -5  -6 10.8094 10.0044   3
  -2   5   6 5.41269 10.2333   4
  -2   5   5 33.3940 10.8560   4
  -2   5   5 13.4522 8.80829   1
   2  -5  -5 16.5279 10.1744   3
   2  -5  -4 50.0536 12.8082   3
  -2   5   4 71.7049 10.8986   4
  -2   5   4 58.9930 8.96540   1
  -2   5   3 9.82719 9.94171   4
   2  -5  -3 2.06165 11.2946   3
  -2   5   3 6.72356 8.21413   1
  -2   5   2 599.540 15.3311   1
  -2   5   2 633.947 19.0612   4
   2  -5  -2 577.550 19.7805   3
  -2   5   1-7.60780 10.3911   4
  -2   5   1-6.24173 8.23739   1
   2  -5  -1 12.4256 11.1984   3
  -2   5   0 301.905 12.7035   1
   2  -5   0 281.209 15.9360   3
  -2   5   0 332.802 14.7549   4
   2  -5   1 272.825 15.5119   3
  -2   5  -1 311.338 14.6958   4
  -2   5  -1 292.511 12.9962   1
  -2   5  -2 9.36978 8.85454   1
   2  -5   2-5.68719 10.4053   3
  -2   5  -2-0.29387 8.28838   4
  -2   5  -3-2.58376 8.56623   1
   2  -5   3-3.63006 10.9181   3
  -2   5  -4 538.703 14.4200   1
   2  -5   4 544.702 19.8786   3
  -2   5  -5 43.3260 9.34892   1
   2  -5   5 47.2447 12.0484   3
   2  -5   6 51.3380 13.0942   3
  -2   5  -6 51.1964 10.0396   1
  -2   5  -7 83.3756 11.3297   1
   2  -5   7 80.2605 14.4768   3
   2  -5   8 5.33302 11.4089   3
  -2   5  -8-1.77559 9.68940   1
   2  -5   9 5.71052 11.8057   3
  -2   5  -9 2.28326 10.4422   1
   2  -5  10 32.2287 14.2286   3
  -2   5 -10 10.0319 10.5523   1
   2  -5  11 1.06772 15.2267   3
  -2   5 -11 8.53752 10.9815   1
   2  -5  12 17.9305 14.8822   3
  -2   5 -12 11.2081 10.4832   1
  -2   5 -13 149.171 15.3201   1
   2  -5  13 204.532 20.2324   3
  -2   5 -14 1.79309 11.7936   1
   2  -5  14 1.30897 16.1515   3
   2  -5  15 12.3699 18.6173   3
   2  -5  16 8.12833 15.9741   3
   2  -5  17 8.54435 19.1317   3
  -2   4  21 4.55798 22.2829   3
  -2   4  20 19.7761 23.8233   3
  -2   4  19 1.46139 12.4531   4
  -2   4  19 11.5002 19.6530   3
  -2   4  18 9.30747 11.8899   4
  -2   4  17 31.8010 13.1235   4
  -2   4  16 10.4123 12.2529   4
  -2   4  15 68.7595 12.5852   1
  -2   4  15 51.4536 12.0787   4
  -2   4  14 41.6795 13.5798   4
  -2   4  14 30.7972 11.7936   1
  -2   4  13 18.0261 10.0616   1
  -2   4  13 29.0739 10.9226   4
  -2   4  12 6.58167 9.39554   1
  -2   4  12 10.8605 10.7631   4
  -2   4  11 74.4493 11.0251   1
  -2   4  11 94.8178 12.6164   4
  -2   4  10 45.6714 9.82923   1
  -2   4  10 35.8833 10.7426   4
  -2   4   9 19.1411 8.87781   1
  -2   4   9 6.94213 10.3146   4
  -2   4   8 136.972 10.2832   1
  -2   4   8 129.803 12.5807   4
  -2   4   7 124.506 9.96639   1
  -2   4   7 133.875 11.8542   4
  -2   4   6 228.579 14.0995   4
  -2   4   6 201.371 10.9284   1
  -2   4   5 67.1937 8.72026   1
   2  -4  -5 57.4490 9.93447   3
  -2   4   5 71.9425 11.0926   4
   2  -4  -4 351.767 14.7483   3
  -2   4   4 354.463 14.8062   4
  -2   4   4 364.902 12.6724   1
   2  -4  -3 602.688 17.8745   3
  -2   4   3 631.210 15.3176   1
  -2   4   3 646.357 18.3953   4
  -2   4   2-7.00007 7.76641   1
   2  -4  -2-0.12125 9.58240   3
  -2   4   2 1.78552 8.94096   4
   2  -4  -1 2028.23 29.0630   3
  -2   4   1 1967.89 23.9703   1
  -2   4   1 2015.16 28.0650   4
  -2   4   0 62.9856 9.63747   1
   2  -4   0 62.2023 10.8796   3
  -2   4   0 58.5644 9.78769   4
   2  -4   1 798.035 19.9027   3
  -2   4  -1 825.111 18.7424   4
  -2   4  -1 795.486 17.0240   1
   2  -4   2 189.392 12.7379   3
  -2   4  -2 186.166 10.5915   1
   2  -4   3 849.328 20.8148   3
  -2   4  -3 789.134 16.1202   1
   2  -4   4 125.342 12.9162   3
  -2   4  -4 131.760 10.0767   1
  -2   4  -5 206.189 11.4273   1
   2  -4   5 187.447 13.5067   3
  -2   4  -6 44.1871 9.31715   1
   2  -4   6 48.4012 13.0017   3
   2  -4   7 13.1931 11.8300   3
  -2   4  -7 5.35898 8.78199   1
   2  -4   8 323.628 17.4041   3
  -2   4  -8 303.597 13.7518   1
   2  -4   9 3.36166 13.0514   3
  -2   4  -9 8.06153 9.31520   1
   2  -4  10 17.3049 12.9074   3
  -2   4 -10 5.84773 9.31330   1
   2  -4  11 54.2874 14.0961   3
  -2   4 -11 34.0601 10.1783   1
   2  -4  12 173.347 17.6853   3
  -2   4 -12 133.344 12.7259   1
  -2   4 -13 67.4662 13.0179   1
   2  -4  13 109.758 20.9559   3
  -2   4 -14 117.395 14.6218   1
   2  -4  14 193.256 20.1286   3
   2  -4  15 48.2713 17.1963   3
  -2   4 -15 10.2318 11.3109   1
   2  -4  16 68.7071 15.6342   3
  -2   4 -16 45.5443 11.7516   1
   2  -4  17 29.7888 20.1603   3
  -2   4 -17 16.8400 9.99494   1
  -2   4 -18 29.8458 12.3933   1
   2  -4  18 7.97578 15.2207   3
   2  -4  19-16.4799 18.1396   3
  -2   4 -19 3.32102 14.5324   1
  -2   4 -20 12.0492 14.9681   1
  -2   3  22 26.8261 18.5692   3
  -2   3  21 3.93439 18.9415   3
  -2   3  20 13.0826 17.4365   3
  -2   3  19 57.1544 21.5577   3
  -2   3  18 11.1988 17.2894   3
  -2   3  17 36.3062 15.2722   3
  -2   3  17 39.0396 12.5496   4
  -2   3  16 4.83019 11.9784   4
  -2   3  15 374.906 17.8949   4
  -2   3  14 0.66369 9.93204   4
  -2   3  14 3.97260 10.1557   1
  -2   3  13 0.18218 10.4124   1
  -2   3  13 3.86935 10.1658   4
  -2   3  12 9.76946 9.64883   4
  -2   3  12 8.24330 10.8446   1
  -2   3  11 32.6576 10.6197   4
  -2   3  11 24.8958 9.73739   1
  -2   3  10 3.35359 9.92210   4
  -2   3  10-1.46203 9.06816   1
  -2   3   9 258.669 12.3056   1
  -2   3   9 256.140 13.7804   4
  -2   3   8 162.998 10.4834   1
  -2   3   8 133.585 11.7440   4
  -2   3   7 9.59559 8.77255   4
  -2   3   7 20.4766 8.23500   1
  -2   3   6 1040.17 17.7897   1
  -2   3   6 1089.52 21.5589   4
  -2   3   5 101.712 8.62590   1
  -2   3   5 92.8582 9.15478   4
  -2   3   5 96.8499 5.79958   2
  -2   3   4-3.78524 7.86143   1
  -2   3   4 12.7225 10.1206   4
   2  -3  -4 0.38019 7.59874   3
  -2   3   4-0.13899 3.97484   2
   2  -3  -3 317.172 12.5744   3
  -2   3   3 294.672 12.9865   4
  -2   3   3 315.273 11.0556   1
  -2   3   3 294.581 5.95336   2
   2  -3  -2 2091.15 26.1158   3
  -2   3   2 2086.85 23.0318   1
  -2   3   2 2004.53 11.6815   2
  -2   3   2 2127.21 27.3078   4
  -2   3   1-4.76335 7.76926   1
   2  -3  -1-3.27403 7.63043   3
  -2   3   1 7.89505 8.62174   4
   2  -3   0 4467.12 37.1513   3
  -2   3   0 4560.54 33.5587   1
  -2   3   0 4502.81 37.5685   4
   2  -3   1 1424.17 21.8076   3
  -2   3  -1 1489.07 20.1007   1
   2  -3   2 767.424 17.2096   3
  -2   3  -2 740.124 14.5394   1
   2  -3   3 1800.31 25.8152   3
  -2   3  -3 1875.78 23.2283   1
   2  -3   4 2507.13 31.6516   3
  -2   3  -4 2605.51 27.9000   1
   2  -3   5 791.626 19.8270   3
  -2   3  -5 790.685 17.1112   1
   2  -3   6 971.084 22.2562   3
  -2   3  -6 914.550 18.3838   1
   2  -3   7 1317.46 26.2928   3
  -2   3  -7 1300.00 21.8178   1
  -2   3  -8 280.946 12.8324   1
   2  -3   8 272.185 15.7294   3
   2  -3   9-8.00020 11.2255   3
  -2   3  -9 2.91316 9.15774   1
   2  -3  10 156.058 14.8343   3
  -2   3 -10 177.219 11.7599   1
   2  -3  11 231.034 17.2688   3
  -2   3 -11 232.122 14.0061   1
  -2   3 -12 17.3066 9.96347   1
   2  -3  12-3.01073 13.9051   3
   2  -3  13 1086.81 30.2681   3
   2  -3  14 89.0165 15.9080   3
   2  -3  15 17.4658 13.9426   3
   2  -3  16 127.924 18.6777   3
   2  -3  17 9.47327 15.4253   3
   2  -3  18-6.04291 14.9204   3
   2  -3  19 7.65173 14.5928   3
   2  -3  20 58.0187 15.4637   3
  -2   2  22 16.4074 19.5503   3
  -2   2  21 8.83904 17.6697   3
  -2   2  20-5.52435 16.4570   3
  -2   2  19 8.69111 15.3989   3
  -2   2  18-1.37446 15.2000   3
  -2   2  17 24.5875 16.1282   3
  -2   2  16 116.187 19.1511   3
  -2   2  16 110.653 13.0785   4
  -2   2  15 1210.12 25.7133   4
  -2   2  15 1194.52 33.0058   3
  -2   2  14 587.936 19.3429   4
  -2   2  14 648.445 19.6746   1
  -2   2  14 635.315 25.0443   3
  -2   2  13 151.269 12.2368   1
  -2   2  13 147.658 12.6704   4
  -2   2  12 43.8420 9.63580   4
  -2   2  12 30.7111 9.85268   1
  -2   2  11 5.73022 9.54408   4
  -2   2  11 4.43376 9.85143   1
  -2   2  10-2.68134 8.06785   1
  -2   2  10 7.67918 9.00305   4
  -2   2   9 89.0422 10.9620   4
  -2   2   9 85.3327 9.91615   1
  -2   2   8 16.0083 7.72818   1
  -2   2   8 21.0969 9.30501   4
  -2   2   7 107.830 10.2121   4
  -2   2   7 115.620 9.73792   1
  -2   2   6 14.8597 8.73213   4
  -2   2   6 18.6872 5.69727   2
  -2   2   6 9.49943 8.23683   1
  -2   2   5 1143.47 20.5732   4
  -2   2   5 1184.40 13.9478   2
  -2   2   5 1183.14 17.5171   1
  -2   2   4 312.389 10.4732   1
  -2   2   4 292.340 7.62844   2
  -2   2   4 328.007 13.0786   4
   2  -2  -3 10.8032 6.01661   3
  -2   2   3 18.3713 7.80659   1
  -2   2   3 5.90492 9.20866   4
  -2   2   3 14.2852 4.52290   2
   2  -2  -2 52.6001 7.30607   3
  -2   2   2 46.5393 7.69613   1
  -2   2   2 44.2386 4.48467   2
   2  -2  -1 1069.26 15.7245   3
  -2   2   1 1114.83 16.6611   1
  -2   2   1 1113.11 10.1721   2
   2  -2   0 19.1340 6.55494   3
  -2   2   0 18.8703 8.04135   1
  -2   2   0 23.1833 3.85065   2
   2  -2   1 860.301 14.9024   3
  -2   2  -1 843.549 14.0163   1
   2  -2   2 456.085 12.2896   3
  -2   2  -2 464.337 12.3574   1
   2  -2   3 902.545 16.9243   3
  -2   2  -3 901.009 16.6389   1
   2  -2   4 325.085 12.2535   3
  -2   2  -4 301.758 10.9055   1
  -2   2  -5 1109.18 17.8848   1
   2  -2   5 1133.28 20.4754   3
   2  -2   6 451.218 15.4662   3
  -2   2  -6 459.556 13.1176   1
   2  -2   7 123.592 11.4604   3
  -2   2  -7 132.598 10.4505   1
  -2   2  -8 1031.20 19.2582   1
   2  -2   8 996.756 22.3202   3
   2  -2   9 3.86722 9.99908   3
   2  -2  10 40.8122 12.1513   3
   2  -2  11-6.00628 11.1721   3
   2  -2  12 612.675 22.2046   3
   2  -2  13 110.634 16.2157   3
   2  -2  14 255.941 18.5044   3
   2  -2  15 70.7851 15.8030   3
   2  -2  16 5.97018 16.3458   3
   2  -2  17 24.1024 16.7986   3
   2  -2  18 52.4944 17.8969   3
   2  -2  19 43.1816 17.8462   3
   2  -2  20 11.1099 15.8418   3
   2  -2  21 18.6152 18.2006   3
  -2   1  23 60.3283 18.1019   3
  -2   1  22 13.9345 22.0318   3
  -2   1  21 7.40271 17.3254   3
  -2   1  20 1.26847 18.4184   3
  -2   1  19-4.06942 16.5089   3
  -2   1  18 19.3542 17.7645   3
  -2   1  17 15.0404 14.4065   3
  -2   1  16 48.6105 15.8382   3
  -2   1  15 971.499 29.5253   3
  -2   1  14-8.13005 15.3881   3
  -2   1  14 11.0300 9.82088   4
  -2   1  13 8.13962 12.4489   3
  -2   1  13-5.75055 7.69568   4
  -2   1  12 123.697 10.5425   4
  -2   1  12 132.141 11.5282   1
  -2   1  12 133.635 14.5084   3
  -2   1  11-0.30005 8.32880   1
  -2   1  11-1.18504 7.83922   4
  -2   1  11 0.24095 11.6222   3
  -2   1  10 13.4680 8.97905   1
  -2   1  10 11.9234 10.6942   3
  -2   1  10 18.8931 8.71519   4
  -2   1   9 172.716 10.6333   4
  -2   1   9 171.638 10.1907   1
  -2   1   8 19.4597 8.02491   1
  -2   1   8 27.1601 8.52634   4
  -2   1   7 495.678 12.5810   1
  -2   1   7 505.908 11.8228   2
  -2   1   7 520.065 14.5665   4
  -2   1   6 4330.30 35.5836   4
  -2   1   6 4363.41 27.9624   2
  -2   1   6 4297.48 30.4890   1
  -2   1   5 484.544 10.4598   2
  -2   1   5 469.586 11.3459   1
  -2   1   4 349.842 10.6834   1
  -2   1   4 356.300 8.79546   2
  -2   1   3 0.05238 5.43286   2
  -2   1   3-0.14142 6.16977   1
   2  -1  -2 1374.28 13.3718   3
  -2   1   2 1359.55 13.1816   2
  -2   1   2 1348.82 16.4479   1
   2  -1  -1 438.008 8.64875   3
  -2   1   1 427.991 8.53666   2
  -2   1   1 403.631 10.2462   1
   2  -1   0 4503.99 23.4826   3
  -2   1   0 4495.31 21.7879   2
  -2   1   0 4410.03 27.7503   1
   2  -1   1 2553.76 19.0800   3
  -2   1  -1 2495.04 21.2464   1
  -2   1  -1 2459.23 17.7289   2
   2  -1   2 3723.51 24.8978   3
  -2   1  -2 3773.48 27.5473   1
   2  -1   3 8122.88 39.3886   3
  -2   1  -3 8079.28 39.5081   1
   2  -1   4 703.365 14.1890   3
  -2   1  -4 663.450 13.2231   1
   2  -1   5 94.3342 8.99708   3
  -2   1  -5 82.0624 8.16176   1
   2  -1   6 533.193 14.6036   3
  -2   1  -6 544.056 13.6093   1
   2  -1   7 1000.04 13.6464   4
   2  -1   7 1034.08 20.2537   3
   2  -1   8 546.673 10.6859   4
   2  -1   8 552.188 16.9828   3
   2  -1   9 11.2426 9.68538   3
   2  -1   9 13.3527 4.75961   4
   2  -1  10 185.129 13.5673   3
   2  -1  10 156.710 6.86725   4
   2  -1  11 105.962 12.9915   3
   2  -1  12 25.5889 12.1436   3
   2  -1  13 738.999 24.4287   3
   2  -1  14 177.387 17.0829   3
   2  -1  15 10.4742 14.1752   3
   2  -1  16 6.57126 13.2135   3
   2  -1  17 23.3013 15.8223   3
   2  -1  18 16.6174 16.4106   3
   2  -1  19-12.4787 16.6965   3
   2  -1  20 5.39517 16.7546   3
   2  -1  21-15.6053 19.2031   3
   2  -1  22-16.6364 18.2320   3
  -2   0  23 52.6128 20.6958   3
  -2   0  22 23.0301 17.7467   3
  -2   0  21-17.7373 16.6888   3
  -2   0  20 12.7582 15.7076   3
  -2   0  19 17.9532 15.3500   3
  -2   0  18 66.6842 15.7627   3
  -2   0  17 47.7865 15.8528   3
  -2   0  16 74.2961 16.0346   3
  -2   0  15 2700.80 44.3047   3
  -2   0  14 240.933 17.0658   3
  -2   0  13 791.240 24.5209   3
  -2   0  12 514.249 19.1657   3
  -2   0  11 120.420 10.6585   1
  -2   0  11 144.001 12.7132   3
  -2   0  10 588.580 14.9309   1
  -2   0  10 638.203 18.6443   3
  -2   0   9 108.493 10.9707   3
  -2   0   9 118.420 9.71783   1
  -2   0   8 686.359 14.4873   2
  -2   0   8 657.477 14.4783   1
  -2   0   8 661.122 16.5738   3
  -2   0   7 592.531 14.7119   3
  -2   0   7 571.549 12.9471   1
  -2   0   7 591.054 13.5480   2
  -2   0   6 180.313 9.40248   2
  -2   0   6 182.212 9.03650   1
  -2   0   6 188.290 9.67972   3
  -2   0   5 5059.99 29.7718   1
  -2   0   5 4971.01 29.6846   2
  -2   0   5 5015.69 31.1986   3
  -2   0   4 69.4610 7.22286   1
  -2   0   4 67.5299 7.07828   2
  -2   0   4 74.3801 6.71060   3
  -2   0   3 3094.83 21.9267   1
  -2   0   3 3085.10 21.8158   2
  -2   0   2 756.207 11.8687   1
  -2   0   2 745.747 11.6700   2
  -2   0   1 98.1325 7.20735   2
  -2   0   1 90.6851 7.15097   1
  -2   0   0 68.9969 6.61159   2
  -2   0   0 68.1339 6.44929   1
  -2   0  -1 785.677 12.3923   1
  -2   0  -1 820.292 11.7048   2
   2   0   2 28.4896 4.67797   3
  -2   0  -2 29.2148 6.44404   1
   2   0   3 27.3777 5.63008   3
  -2   0  -3 27.3928 6.40259   1
  -2   0  -4 1161.55 15.1555   1
   2   0   4 1151.79 14.7987   4
   2   0   4 1162.69 15.2552   3
   2   0   5 5.96011 7.13077   3
  -2   0  -5 4.95001 7.21612   1
   2   0   5-1.34891 5.86871   4
   2   0   6 54.1617 8.53070   3
   2   0   6 64.5528 6.77740   4
   2   0   7 158.256 7.69489   4
   2   0   7 174.056 11.0101   3
   2   0   8 84.8215 6.94219   4
   2   0   8 82.9894 10.0494   3
   2   0   9-3.92738 9.47093   3
   2   0   9-2.69489 5.52375   4
   2   0  10 9.86071 9.94772   3
   2   0  10 11.7821 5.80341   4
   2   0  11 47.0434 12.1549   3
   2   0  11 56.6824 6.53171   4
   2   0  12 380.572 10.4581   4
   2   0  12 380.423 18.0131   3
   2   0  13 626.958 22.4092   3
   2   0  14-1.81136 12.2923   3
   2   0  15 60.9042 15.7849   3
   2   0  16 20.6544 15.7217   3
   2   0  17 295.873 20.8267   3
   2   0  18 127.073 12.8020   3
   2   0  19-8.32501 17.6581   3
   2   0  20 26.8613 18.6873   3
   2   0  21 11.9162 16.8248   3
   2   0  22 38.7572 20.3248   3
  -2  -1  23 21.1089 19.9997   3
  -2  -1  22-0.41091 17.1766   3
  -2  -1  21 31.7371 19.1899   3
  -2  -1  21-4.53207 12.8590   2
  -2  -1  20-16.8429 15.5328   3
  -2  -1  19-12.5812 18.4528   3
  -2  -1  18 26.3734 15.4086   3
  -2  -1  17-2.18622 14.7796   3
  -2  -1  16 239.438 12.5114   3
  -2  -1  15 272.454 19.5434   3
  -2  -1  14 20.3015 12.5138   3
  -2  -1  13 10.2425 12.5299   3
  -2  -1  12 24.4370 11.5976   3
  -2  -1  12 31.5666 10.2843   2
  -2  -1  11 24.1778 11.3377   3
  -2  -1  11 27.7382 9.95994   2
  -2  -1  10 4.83549 10.0041   3
  -2  -1  10 9.33171 8.70843   2
  -2  -1   9 469.622 14.3611   2
  -2  -1   9 445.134 15.6610   3
  -2  -1   8 113.362 9.96719   2
  -2  -1   8 111.089 8.71888   1
  -2  -1   8 120.960 10.2759   3
  -2  -1   7 1906.63 22.0106   2
  -2  -1   7 1922.57 20.4187   1
  -2  -1   7 1986.43 23.8809   3
  -2  -1   6 1430.22 16.9260   1
  -2  -1   6 1446.82 18.8306   2
  -2  -1   6 1423.75 19.0442   3
  -2  -1   5 2263.00 21.3154   3
  -2  -1   5 2294.40 21.9445   2
  -2  -1   5 2328.17 19.6439   1
  -2  -1   4 195.227 8.90568   2
  -2  -1   4 180.190 6.93923   1
  -2  -1   4 199.534 7.75683   3
  -2  -1   3 2238.26 16.1625   3
  -2  -1   3 2232.02 20.0408   2
  -2  -1   3 2207.52 16.7793   1
  -2  -1   2 113.014 5.68885   1
  -2  -1   2 119.283 7.60943   2
  -2  -1   1 79.0944 5.42246   1
  -2  -1   1 78.5796 7.25451   2
  -2  -1   0 711.752 12.5377   2
  -2  -1   0 722.964 9.95821   1
   2   1   1 458.215 10.6469   4
  -2  -1  -1 450.386 8.88108   1
  -2  -1  -1 437.591 10.5110   2
  -2  -1  -2 259.182 7.66911   1
  -2  -1  -2 269.656 9.59375   2
   2   1   2 257.454 9.37153   4
  -2  -1  -3 79.9735 6.18589   1
   2   1   3 76.7235 7.54580   4
  -2  -1  -4 900.075 12.6446   1
   2   1   4 863.551 13.7815   3
   2   1   4 896.516 14.2029   4
   2   1   5 6.15216 7.39395   3
   2   1   5 1.97128 6.08029   4
   2   1   6 107.894 8.04004   4
   2   1   6 122.703 10.0705   3
   2   1   7 259.697 9.75622   4
   2   1   7 270.471 12.4378   3
   2   1   8 8.57958 9.83488   3
   2   1   8 2.28970 6.62977   4
   2   1   9 1146.04 17.1537   4
   2   1   9 1154.62 22.8118   3
   2   1  10 27.0619 11.7859   3
   2   1  10 31.6462 6.93665   4
   2   1  11 581.763 13.5489   4
   2   1  11 555.205 19.0578   3
   2   1  12 18.7418 12.5017   3
   2   1  12 14.3588 6.34294   4
   2   1  13 1.45642 12.9350   3
   2   1  13 2.25119 7.24659   4
   2   1  14 6.59115 12.9929   3
   2   1  14 12.5973 7.72811   4
   2   1  15 31.1129 14.1258   3
   2   1  16 113.527 18.0439   3
   2   1  17 36.9097 15.9983   3
   2   1  18 14.2436 15.1525   3
   2   1  19 1.86048 16.9649   3
   2   1  20-4.82127 17.1214   3
   2   1  21 0.32059 17.0520   3
   2   1  22 13.1292 18.8578   3
  -2  -2  22 3.55759 19.0670   3
  -2  -2  21-13.2770 17.1545   3
  -2  -2  21 3.00174 13.6951   2
  -2  -2  20-10.6946 15.8384   3
  -2  -2  20 15.6855 12.6000   2
  -2  -2  19 30.0117 17.9399   3
  -2  -2  19 0.21412 12.0757   2
  -2  -2  18 8.60043 14.6010   3
  -2  -2  18 13.1970 12.3072   2
  -2  -2  17 8.77882 11.7872   2
  -2  -2  17-14.7023 14.2272   3
  -2  -2  16 19.7453 15.1887   3
  -2  -2  16 12.7218 11.2998   2
  -2  -2  15 1186.01 25.0853   2
  -2  -2  15 1135.02 30.9423   3
  -2  -2  14 30.4737 14.0985   3
  -2  -2  14 33.0429 12.5353   2
  -2  -2  13 216.234 14.1582   2
  -2  -2  13 183.741 15.6193   3
  -2  -2  12 492.091 16.2113   2
  -2  -2  12 548.845 20.1476   3
  -2  -2  11 11.2606 10.9374   3
  -2  -2  11 9.11254 9.12614   2
  -2  -2  10 417.057 14.7132   2
  -2  -2  10 398.810 16.5281   3
  -2  -2   9 121.254 11.6781   3
  -2  -2   9 129.537 10.8046   2
  -2  -2   8 714.913 18.0249   3
  -2  -2   8 724.627 16.1112   2
  -2  -2   7 563.546 15.1551   3
  -2  -2   7 575.533 14.3015   2
  -2  -2   6-3.19180 7.52313   3
  -2  -2   6-0.11242 8.29451   2
  -2  -2   5 413.779 11.5783   3
   2   2  -5 415.078 9.04135   4
  -2  -2   5 414.227 11.9897   2
  -2  -2   5 420.364 8.66538   1
  -2  -2   4 13.9942 6.55574   3
  -2  -2   4 17.7766 4.59138   1
   2   2  -4 13.6978 4.78226   4
  -2  -2   4 10.8176 7.35162   2
  -2  -2   3 1360.67 16.2731   3
  -2  -2   3 1306.14 11.9057   1
   2   2  -3 1339.52 15.3354   4
  -2  -2   3 1328.45 17.4331   2
  -2  -2   2 1348.68 10.9304   1
   2   2  -2 1431.59 16.3053   4
  -2  -2   2 1378.73 14.8964   3
  -2  -2   2 1417.97 17.5842   2
  -2  -2   1 166.970 6.80692   3
  -2  -2   1 160.974 4.75548   1
   2   2  -1 165.320 7.83911   4
  -2  -2   1 179.220 9.47412   2
  -2  -2   0 49.5836 3.96709   1
  -2  -2   0 46.8559 5.41389   3
  -2  -2   0 56.1517 7.76260   2
   2   2   0 51.2317 6.90606   4
  -2  -2  -1 343.147 8.02778   3
  -2  -2  -1 327.123 6.11638   1
  -2  -2  -1 338.087 10.3596   2
   2   2   1 352.797 10.3429   4
  -2  -2  -2 265.861 6.33362   1
   2   2   2 266.988 9.82734   4
  -2  -2  -2 284.424 10.2608   2
  -2  -2  -3 70.9553 5.07461   1
   2   2   3 74.9964 7.93449   4
   2   2   4 1372.38 18.0205   4
   2   2   5 3133.21 26.7426   4
   2   2   6 1268.10 18.1946   4
   2   2   7 593.758 13.5991   4
   2   2   8 1189.91 18.5793   4
   2   2   9 226.164 10.3374   4
   2   2  10 2.58553 7.35830   4
   2   2  11 152.072 10.1045   4
   2   2  11 135.150 14.3797   3
   2   2  12 119.073 9.94339   4
   2   2  12 137.470 13.8861   3
   2   2  13 57.2593 15.0703   3
   2   2  13 56.3584 9.24547   4
   2   2  14 22.7343 14.9359   3
   2   2  14 7.25616 8.55690   4
   2   2  15 13.0484 15.5574   3
   2   2  15 4.89426 9.21575   4
   2   2  16-5.91525 14.7744   3
   2   2  16 8.04617 8.91896   4
   2   2  17 210.952 19.3290   3
   2   2  18 38.9359 18.7155   3
   2   2  19-11.0197 18.1074   3
   2   2  20 19.4398 17.3275   3
   2   2  21 42.4602 20.1887   3
   2   2  22-27.1235 16.2288   3
  -2  -3  21 27.1208 16.4823   3
  -2  -3  20-56.5585 16.1111   3
  -2  -3  20 1.66797 12.3717   2
  -2  -3  19 0.35847 17.2732   3
  -2  -3  19-16.8250 11.7394   2
  -2  -3  18 20.7260 17.1492   3
  -2  -3  18-7.49107 12.0637   2
  -2  -3  17 9.01980 14.5772   3
  -2  -3  17 10.3685 11.8456   2
  -2  -3  16 72.7943 16.0071   3
  -2  -3  16 72.9416 12.9498   2
  -2  -3  15 7.45825 13.7952   3
  -2  -3  15 1.67257 11.1312   2
  -2  -3  14 16.3354 14.0782   3
  -2  -3  14 25.3908 11.3431   2
  -2  -3  13 39.0846 12.6851   3
  -2  -3  13 68.8656 11.6137   2
  -2  -3  12 0.07108 11.2648   3
  -2  -3  12 13.8428 10.0495   2
  -2  -3  11 23.9198 12.2478   3
  -2  -3  11 20.0936 10.3208   2
  -2  -3  10 1.91371 9.91810   2
  -2  -3  10-5.01688 10.7089   3
  -2  -3   9 8.69967 10.1248   3
   2   3  -9 0.79726 6.43145   5
  -2  -3   9 0.62734 8.39845   2
  -2  -3   8 37.0725 10.3481   3
   2   3  -8 34.0849 7.50748   5
  -2  -3   8 40.2038 9.03639   2
  -2  -3   7 235.023 12.6874   3
  -2  -3   7 218.659 11.0257   2
  -2  -3   6 57.8990 8.80621   2
   2   3  -6 56.0054 5.27727   4
  -2  -3   6 56.6623 9.50044   3
   2   3  -5 819.303 11.9292   4
  -2  -3   5 804.610 17.2420   3
  -2  -3   5 799.852 15.6462   2
  -2  -3   4 2187.31 25.5440   3
  -2  -3   4 2286.29 23.7029   2
   2   3  -4 2172.71 19.2453   4
  -2  -3   3 1366.17 19.3192   3
   2   3  -3 1362.30 16.0690   4
  -2  -3   3 1319.40 18.4667   2
  -2  -3   2 253.862 9.90060   3
  -2  -3   2 268.084 10.8103   2
   2   3  -2 282.576 9.01220   4
  -2  -3   1 2633.77 24.9484   3
  -2  -3   1 2737.29 25.3460   2
   2   3  -1 2658.71 23.1195   4
  -2  -3   0 626.883 13.0956   3
   2   3   0 628.456 12.7512   4
  -2  -3   0 582.354 13.1110   2
  -2  -3  -1 978.251 16.0747   3
  -2  -3  -1 967.065 15.8369   2
   2   3   1 983.142 15.8388   4
  -2  -3  -2 157.471 8.78841   3
   2   3   2 170.143 9.32040   4
  -2  -3  -2 152.042 4.00695   1
  -2  -3  -2 174.372 10.1329   2
  -2  -3  -3 1116.12 10.0663   1
   2   3   3 1129.69 17.7332   4
   2   3   4 2808.32 26.9276   4
   2   3   4 2788.52 22.8146   0
   2   3   5 742.468 15.7971   4
   2   3   5 727.482 11.5044   0
   2   3   6 97.3568 5.56158   0
   2   3   6 103.374 9.15175   4
   2   3   7 896.237 17.3601   4
   2   3   8 111.189 8.96783   4
   2   3   9 877.537 18.4180   4
   2   3  10 214.889 10.2910   5
   2   3  10 191.655 12.1100   4
   2   3  11 1115.69 18.2160   5
   2   3  11 1164.51 21.8836   4
   2   3  12 36.6564 9.61526   4
   2   3  13 408.340 15.5763   4
   2   3  14 0.02446 9.66096   4
   2   3  14 1.76362 14.8058   3
   2   3  15 383.913 15.7124   4
   2   3  15 379.867 22.7377   3
   2   3  16 24.0780 17.2079   3
   2   3  16 9.17771 9.74297   4
   2   3  17 43.0404 16.5166   3
   2   3  17 45.5832 12.0123   4
   2   3  18 10.2739 17.2496   3
   2   3  18 11.6030 9.58863   4
   2   3  19 22.4300 17.5273   3
   2   3  20 9.57579 20.0014   3
   2   3  21-13.5440 18.9887   3
   2   3  22 30.2139 25.9806   3
  -2  -4  20-15.0425 17.0545   3
  -2  -4  20 19.9882 14.8659   2
  -2  -4  19 25.2624 15.7367   3
  -2  -4  19-7.22519 13.8846   2
  -2  -4  18 6.14255 25.7697   3
  -2  -4  18 31.0334 12.5983   2
  -2  -4  17-2.51570 15.9613   3
   2   4 -17 10.0034 13.6772   0
  -2  -4  17 3.00306 11.4016   2
  -2  -4  16 7.01892 16.2536   3
   2   4 -16 28.8294 11.1650   0
  -2  -4  16 8.97913 11.1249   2
  -2  -4  15 48.3814 16.0549   3
   2   4 -15 34.5553 13.9780   0
  -2  -4  15 19.3163 10.9386   2
   2   4 -14 22.2826 13.2443   0
  -2  -4  14 41.9231 15.3738   3
  -2  -4  14 49.1431 10.5711   2
  -2  -4  13 14.8519 13.8220   3
   2   4 -13 5.34816 12.5971   0
  -2  -4  13 9.76853 10.5182   2
  -2  -4  12 146.697 15.4683   3
  -2  -4  12 148.847 12.5185   2
   2   4 -12 121.822 14.4726   0
  -2  -4  11 4.91008 11.3592   3
   2   4 -11-1.07827 10.8783   0
  -2  -4  11-7.14868 8.18215   2
  -2  -4  10 8.95087 11.4191   3
  -2  -4  10 0.04364 8.86675   2
  -2  -4   9 17.6463 11.0062   3
  -2  -4   9 6.34495 7.84559   2
   2   4  -8-6.30095 8.13703   5
  -2  -4   8-1.12323 10.4846   3
  -2  -4   8-0.59969 8.77602   2
   2   4  -7 4.66200 7.76498   5
  -2  -4   7 6.46915 10.3892   3
  -2  -4   7-0.27548 7.98788   2
   2   4  -6 14.1141 8.26634   5
  -2  -4   6 23.8769 10.2527   3
  -2  -4   6 23.3361 8.05192   2
  -2  -4   5 54.9257 10.5064   3
  -2  -4   5 75.1777 8.53838   2
   2   4  -5 57.5778 8.79394   5
   2   4  -4 41.5464 5.63700   4
   2   4  -4 39.3596 8.27634   5
  -2  -4   4 40.9309 8.25415   2
  -2  -4   4 40.7951 9.01964   3
  -2  -4   3 151.674 10.7792   3
   2   4  -3 157.530 10.3649   5
  -2  -4   3 167.166 10.0986   2
   2   4  -3 175.753 8.30931   4
  -2  -4   2 2594.12 29.6688   3
  -2  -4   2 2886.91 28.0923   2
   2   4  -2 2607.61 24.3281   4
   2   4  -2 2645.20 29.2994   5
   2   4  -2 2719.85 31.7576   0
  -2  -4   1 1.63103 7.62326   2
   2   4  -1 4.38437 8.63166   0
  -2  -4   1-0.78609 8.72695   3
   2   4  -1 2.89622 5.89445   4
   2   4  -1-8.64652 9.71568   5
  -2  -4   0 3.01945 7.22447   2
   2   4   0-2.48386 7.93670   5
   2   4   0 1.09463 6.18340   4
   2   4   0-1.63216 8.34055   0
  -2  -4   0-0.05617 8.01744   3
   2   4   1-2.94593 8.39489   5
  -2  -4  -1 4.68132 7.36980   2
   2   4   1 1.30394 6.52086   4
  -2  -4  -1 14.7010 8.31819   3
   2   4   1-0.94273 7.63279   0
  -2  -4  -2-2.78529 7.61050   2
   2   4   2-5.95277 8.34677   5
  -2  -4  -2-3.35444 7.65492   3
   2   4   2-2.47518 6.82319   4
   2   4   2 2.76223 7.30217   0
   2   4   3 285.242 10.6754   0
  -2  -4  -3 254.708 11.2848   3
   2   4   3 284.760 11.8898   4
   2   4   3 279.826 12.0216   5
   2   4   4 14.3741 6.79294   0
   2   4   4 16.1826 7.68130   4
   2   4   4 11.6089 9.59740   5
   2   4   5 1132.06 19.8618   4
   2   4   5 1096.02 15.8068   0
   2   4   5 1071.49 19.7897   5
   2   4   6 709.616 12.2052   0
   2   4   6 764.943 17.4689   5
   2   4   6 762.135 17.7948   4
   2   4   7 872.087 18.5318   5
   2   4   7 875.112 18.8083   4
   2   4   8 540.511 16.4156   4
   2   4   8 506.961 15.1004   5
   2   4   9 573.560 16.1456   5
   2   4   9 556.577 16.7576   4
   2   4  10 60.7535 9.24841   5
   2   4  10 59.0248 10.9665   4
   2   4  11 155.706 9.37179   5
   2   4  11 52.2733 11.7406   4
   2   4  12 250.071 14.2723   4
   2   4  13 3.48309 10.0125   4
   2   4  14 204.447 14.2811   4
   2   4  15 93.0590 12.6218   4
   2   4  16 93.1088 12.5622   4
   2   4  17 19.9526 10.9439   4
   2   4  17-7.70470 20.7476   3
   2   4  18 59.1264 18.9826   3
   2   4  18 45.2753 11.9776   4
   2   4  19 7.22827 17.2448   3
   2   4  19-11.4878 11.1295   4
   2   4  20 11.3175 19.5928   3
   2   4  21 33.5078 22.1901   3
  -2  -5  19 4.55851 18.3018   3
   2   5 -18 2.37771 12.8932   0
  -2  -5  18-13.8660 16.4219   3
  -2  -5  18 23.2078 13.1339   2
   2   5 -17 14.0078 14.2026   0
  -2  -5  17 33.9263 16.6479   3
  -2  -5  17 23.8937 13.0551   2
   2   5 -16 8.82924 13.6177   0
  -2  -5  16-0.45636 16.0480   3
  -2  -5  16-2.37200 12.2348   2
   2   5 -15-1.82149 13.8118   0
  -2  -5  15 1.66626 15.6999   3
  -2  -5  15-8.16682 10.7392   2
   2   5 -14-2.79277 13.2997   0
  -2  -5  14-16.5319 14.7859   3
  -2  -5  14-15.4773 10.9564   2
  -2  -5  13 81.0499 15.3851   3
  -2  -5  13 90.8466 12.3192   2
   2   5 -13 80.1821 14.0201   0
  -2  -5  12 1.87680 13.6681   3
   2   5 -12 1.76010 12.7773   0
  -2  -5  12 14.9033 10.5148   2
   2   5 -11 13.0432 11.8944   0
  -2  -5  11 12.2485 13.4451   3
  -2  -5  11 2.03425 10.3961   2
  -2  -5  10 29.5784 12.5098   3
   2   5 -10 44.5971 13.6127   0
  -2  -5  10 41.3007 10.0801   2
  -2  -5   9-4.11277 11.6423   3
   2   5  -9 8.18147 12.8161   0
  -2  -5   9-0.83378 9.85704   2
  -2  -5   8 85.1496 12.4844   3
  -2  -5   8 90.4270 10.8522   2
   2   5  -8 95.1339 10.5273   5
   2   5  -8 115.038 14.3416   0
  -2  -5   7 8.22913 8.46203   2
  -2  -5   7 7.74708 11.2119   3
   2   5  -7 8.15144 9.09841   5
   2   5  -7 17.1502 13.1341   0
  -2  -5   6 28.6083 8.94019   2
  -2  -5   6 16.8581 10.6614   3
   2   5  -6 15.0933 12.0728   0
   2   5  -6 25.3973 10.0045   5
  -2  -5   5 30.0633 8.25882   2
  -2  -5   5 27.9217 10.7699   3
   2   5  -5 25.0639 9.40980   5
   2   5  -5 32.9770 10.7954   0
  -2  -5   4 747.350 20.0510   3
   2   5  -4 806.503 19.0746   5
  -2  -5   4 793.079 17.1289   2
   2   5  -4 845.190 22.2325   0
  -2  -5   3 31.9369 8.68608   2
   2   5  -3 24.8399 9.72911   5
  -2  -5   3 33.5352 10.4811   3
   2   5  -3 36.3259 11.0544   0
   2   5  -2 0.56836 10.4301   0
  -2  -5   2 4.33791 8.04730   2
   2   5  -2 5.23089 9.92749   5
  -2  -5   2 1.86822 9.41286   3
   2   5  -2 10.3197 7.27804   4
   2   5  -1 535.110 13.8653   4
  -2  -5   1 533.811 17.5689   3
   2   5  -1 569.749 17.4602   0
  -2  -5   1 519.180 14.2380   2
   2   5  -1 552.397 16.8224   5
  -2  -5   0 145.171 11.7948   3
   2   5   0 152.722 11.5068   0
   2   5   0 172.191 9.99001   4
  -2  -5   0 150.650 9.94981   2
   2   5   0 176.586 12.7211   5
  -2  -5  -1 15.2963 8.49566   2
   2   5   1 13.2933 9.88593   5
  -2  -5  -1 13.7521 8.89301   3
   2   5   1 18.9384 8.26394   4
   2   5   1 17.3121 8.27837   0
   2   5   2 0.00000 7.52712   0
  -2  -5  -2-1.83045 9.08564   3
   2   5   2-5.93567 8.83398   5
   2   5   2 0.35062 9.33853   4
   2   5   3 41.6706 7.66823   0
  -2  -5  -3 44.2739 9.78049   3
   2   5   3 60.6735 10.0012   4
   2   5   3 50.1404 10.9584   5
  -2  -5  -4 252.683 13.4784   3
   2   5   4 297.275 11.0253   0
   2   5   4 311.671 13.5318   4
   2   5   4 290.007 14.9385   5
   2   5   5 263.599 13.8160   5
   2   5   5 275.417 13.4156   4
   2   5   6 2.69028 10.8552   5
   2   5   6 0.09322 9.22377   4
   2   5   7 527.992 17.3506   5
   2   5   7 555.234 17.1045   4
   2   5   8 481.753 17.1960   4
   2   5   8 472.315 16.8221   5
   2   5   9 13.0842 10.9104   4
   2   5   9 23.2510 10.4658   5
   2   5  10 99.7456 11.9588   5
   2   5  10 87.8329 12.6306   4
   2   5  11 549.345 19.0503   4
   2   5  11 589.487 17.5572   5
   2   5  12 8.36534 11.6590   4
   2   5  12 13.8229 10.1119   5
   2   5  13 426.206 17.7367   4
   2   5  14 44.4621 12.3909   4
   2   5  15 118.258 13.4576   4
   2   5  16 13.8156 11.8098   4
   2   5  17 22.3418 11.9421   4
   2   5  18 47.1107 12.2208   4
   2   5  19 4.86261 11.5694   4
   2   5  19 8.16651 17.6927   3
   2   5  20-6.98232 21.3528   3
   2   5  20 20.6830 11.3354   4
   2   5  21 7.21525 11.8884   4
  -2  -6  17 14.5020 16.5121   3
  -2  -6  16 33.5513 16.0759   3
   2   6 -16 10.5231 13.9954   0
  -2  -6  15 13.9711 16.0276   3
   2   6 -15 7.86773 13.5417   0
  -2  -6  14 20.3274 15.9822   3
   2   6 -14-4.29109 12.3489   0
   2   6 -13 23.9525 12.1824   0
  -2  -6  13 8.37467 14.1494   3
  -2  -6  12 40.7419 15.8828   3
   2   6 -12 24.7090 15.4993   0
   2   6 -11 25.0028 12.0351   0
  -2  -6  11 17.4050 13.6472   3
  -2  -6  10 12.4642 11.1538   3
   2   6 -10 1.41500 11.9385   0
   2   6  -9 14.1711 12.0270   0
  -2  -6   9 56.2120 14.0475   3
   2   6  -8 29.9454 12.4930   0
  -2  -6   8 35.1331 13.2657   3
   2   6  -7 75.8615 11.3034   5
  -2  -6   7 70.9226 13.9359   3
   2   6  -7 63.6895 12.6079   0
   2   6  -6 57.2248 10.9402   5
  -2  -6   6 47.8406 11.9044   3
   2   6  -6 45.3687 13.0055   0
   2   6  -5 16.0646 10.9326   5
  -2  -6   5 7.03945 10.3758   3
   2   6  -5 9.10239 11.0640   0
   2   6  -4 10.6145 10.7300   5
   2   6  -4 10.6333 12.4536   0
  -2  -6   4-2.23890 10.7763   3
   2   6  -3 47.3643 11.7596   5
  -2  -6   3 35.5539 11.4975   3
   2   6  -3 51.5881 12.5711   0
  -2  -6   2 539.645 20.0841   3
   2   6  -2 620.352 19.7735   0
   2   6  -2 648.229 19.2600   5
   2   6  -1 13.7548 10.2614   0
   2   6  -1 7.51747 8.12406   4
  -2  -6   1-2.78618 10.2387   3
   2   6  -1 15.7465 12.2222   5
  -2  -6   0 149.010 13.7280   3
   2   6   0 163.144 12.0812   0
   2   6   0 171.611 10.9120   4
   2   6   0 190.477 13.8514   5
  -2  -6  -1 108.424 13.2742   3
   2   6   1 107.796 10.4685   0
   2   6   1 101.211 12.9307   5
   2   6   1 104.000 10.2044   4
   2   6   2-0.52693 11.5511   5
   2   6   2 9.29318 8.13583   0
  -2  -6  -2-0.47857 9.40755   3
   2   6   2 1.20311 9.13802   4
   2   6   3 40.4028 12.0752   5
   2   6   3 40.5911 9.75844   4
  -2  -6  -3 30.2526 10.0903   3
  -2  -6  -4 7.83243 10.4350   3
   2   6   4 7.59708 10.4552   5
   2   6   4 5.70714 9.58779   4
  -2  -6  -5 19.8547 11.1945   3
   2   6   5 49.4465 12.8567   5
   2   6   5 45.4676 11.0401   4
   2   6   6 31.8654 10.9838   4
   2   6   6 43.1557 11.2610   5
   2   6   7 53.3308 11.1652   4
   2   6   7 55.5811 13.0134   5
   2   6   8 35.4501 12.0471   4
   2   6   8 33.3620 12.2706   5
   2   6   9 246.513 15.3014   5
   2   6   9 238.412 15.5218   4
   2   6  10 365.616 16.9653   5
   2   6  10 326.401 17.0884   4
   2   6  11 10.2141 12.5745   4
   2   6  11 21.4470 12.1937   5
   2   6  12 173.860 15.4545   4
   2   6  13 39.5242 12.6030   4
   2   6  14 82.1185 13.5830   4
   2   6  15 24.8119 12.4891   4
   2   6  16 25.5419 13.4987   4
   2   6  17 37.9128 12.6598   4
   2   6  18 58.5522 13.6639   4
   2   6  19 19.3689 13.8727   4
   2   6  20-14.1502 12.7173   4
  -2  -7  15-12.6846 15.7934   3
  -2  -7  14-32.0713 15.9713   3
  -2  -7  13 47.3228 17.3299   3
   2   7 -13 28.5356 13.6947   0
  -2  -7  12 30.1077 16.0284   3
   2   7 -12 27.0154 12.1815   0
  -2  -7  11 13.2744 14.6875   3
   2   7 -11 0.90960 14.5022   0
   2   7 -10 44.0356 15.0228   0
  -2  -7  10 84.6448 15.4206   3
   2   7  -9 2.07076 13.9123   0
  -2  -7   9 18.6430 14.2573   3
  -2  -7   8 74.4558 14.8836   3
   2   7  -8 104.603 15.9937   0
  -2  -7   7 10.1364 12.3264   3
   2   7  -7 13.6251 11.5278   0
  -2  -7   6 36.0547 14.3092   3
   2   7  -6-4.90116 12.4067   0
  -2  -7   5-0.76839 12.8604   3
   2   7  -5 15.0322 11.5297   0
   2   7  -4 14.5926 12.6183   0
  -2  -7   4 4.53677 11.9853   3
  -2  -7   3 19.7680 12.6348   3
   2   7  -3 27.5189 12.5391   0
   2   7  -2 21.8166 10.9813   5
  -2  -7   2 9.22543 11.9128   3
   2   7  -2 30.5150 10.5783   0
   2   7  -1 120.121 14.6705   5
   2   7  -1 100.173 12.0823   0
  -2  -7   1 80.5718 14.0699   3
  -2  -7   0 20.7258 12.3373   3
   2   7   0 33.9670 11.2275   5
  -2  -7  -1 149.447 15.6692   3
   2   7   1 182.100 15.7804   5
   2   7   1 155.218 11.8315   4
   2   7   2 5.04119 9.07738   4
  -2  -7  -2-7.94650 11.7573   3
   2   7   2 13.3904 13.2840   5
   2   7   3 21.3380 13.4840   5
  -2  -7  -3 1.31329 12.0796   3
   2   7   3 16.1566 9.32025   4
  -2  -7  -4 28.4465 11.8717   3
   2   7   4 50.5481 13.7683   5
   2   7   4 46.9130 10.7515   4
  -2  -7  -5 1.98899 12.0538   3
   2   7   5 2.59571 10.9519   4
   2   7   5 12.2910 11.9065   5
   2   7   6 19.5038 13.2218   5
   2   7   6 20.0721 10.2912   4
   2   7   7 44.1439 13.1644   5
   2   7   7 37.3159 11.1160   4
   2   7   8 135.279 13.3489   4
   2   7   9 214.068 15.7543   4
   2   7  10 23.5550 11.8628   4
   2   7  11 204.556 14.3587   4
   2   7  12 18.6859 12.2166   4
   2   7  13 69.3571 14.5757   4
   2   7  14 11.8465 13.3080   4
   2   7  15 32.8572 14.0048   4
   2   7  16-10.8878 13.3418   4
   2   7  17-0.48149 12.4655   4
  -2  -8  11-14.1648 14.6055   3
  -2  -8  10 12.0412 17.8127   3
  -2  -8   9 36.3959 14.2354   3
  -2  -8   8-3.50303 15.0513   3
  -2  -8   7 12.8600 15.3191   3
  -2  -8   6-5.93657 12.9205   3
  -2  -8   5 25.9115 13.2716   3
  -2  -8   4 0.57639 12.3695   3
  -2  -8   3 23.3328 13.8586   3
  -2  -8   2 38.5050 13.0834   3
  -2  -8   1-7.14756 13.3953   3
  -2  -8   0 129.590 17.3547   3
  -2  -8  -1 90.0443 16.7137   3
  -2  -8  -2 3.49144 14.5346   3
  -2  -8  -3 13.8123 14.3371   3
   2   8   3-10.8592 10.2007   4
   2   8   4 6.41927 9.16468   4
  -2  -8  -4 8.99580 12.9927   3
  -2  -8  -5 9.33326 13.1497   3
   2   8   5 7.62498 10.1512   4
   2   8   6-0.46312 10.1926   4
   2   8   7 4.02522 11.0699   4
   2   8   8 22.6224 13.7010   4
   2   8   9 21.5961 11.9619   4
   2   8  10 190.351 17.3698   4
   2   8  11-1.00598 11.3078   4
   2   8  12 2.17029 12.5633   4
   2   8  13 49.0225 15.4437   4
  -2  -9   7-3.71949 15.1172   3
  -2  -9   6 16.8751 14.4914   3
  -2  -9   5 4.13333 14.2398   3
  -2  -9   4 7.17498 14.2179   3
  -2  -9   3 16.4672 13.2576   3
  -2  -9   2-53.9322 14.5764   3
  -2  -9   1 105.813 16.4170   3
  -2  -9   0 14.4995 15.1340   3
  -2  -9  -1 16.4627 15.9220   3
  -2  -9  -2-1.39948 15.8617   3
  -2  -9  -3-9.65964 14.6250   3
  -2  -9  -4-1.40566 14.0074   3
  -2  -9  -5 30.0824 15.4902   3
   2   9   5-2.16792 12.8739   4
   2   9   6-0.96812 11.6556   4
   2   9   9 53.5599 18.8142   4
  -3   8   8 33.6233 17.8644   4
  -3   8   7 16.7496 18.5198   4
  -3   8   6 22.2336 16.4615   4
   3  -8  -6 14.9146 14.5753   3
   3  -8  -5-5.28152 14.1303   3
  -3   8   5-29.7172 15.7336   4
   3  -8  -4 31.0005 14.2366   3
  -3   8   4 23.5164 15.8688   4
   3  -8  -3-37.1532 14.5738   3
  -3   8   3 27.5087 16.5130   4
   3  -8  -2 9.04930 13.7085   3
   3  -8  -1-35.2318 15.0491   3
   3  -8   0 7.87402 16.7721   3
   3  -8   1-8.41825 13.4022   3
   3  -8   2 29.6605 16.1748   3
   3  -8   3 28.3759 13.6600   3
   3  -8   4 32.9311 14.1731   3
   3  -8   5-7.65997 16.6969   3
  -3   7  12 16.0711 16.0183   4
  -3   7  11-26.6193 13.4362   4
  -3   7  10 37.0417 15.8089   4
  -3   7   9-1.01607 14.4473   4
  -3   7   8 16.4987 13.9519   4
  -3   7   7 12.0329 14.9314   4
   3  -7  -6 2.23589 13.5611   3
  -3   7   6 12.0148 13.9693   4
   3  -7  -5 0.04372 12.4849   3
  -3   7   5 7.75309 15.1719   4
  -3   7   4 79.1069 16.6100   4
   3  -7  -4 64.3122 14.2741   3
  -3   7   3 38.9540 14.0378   4
   3  -7  -3 53.2027 13.3680   3
   3  -7  -2 547.000 24.1689   3
   3  -7  -1 149.977 17.4787   3
   3  -7   0 242.947 19.0495   3
   3  -7   1-7.06952 12.6513   3
   3  -7   2 7.72450 12.2949   3
   3  -7   3 6.64771 14.5527   3
   3  -7   4 10.1141 11.9345   3
   3  -7   5-0.62356 14.4426   3
   3  -7   6 49.7502 14.8163   3
   3  -7   7 24.8899 12.0315   3
   3  -7   8 29.6974 14.0745   3
   3  -7   9 0.95926 16.3089   3
   3  -7  10 32.9712 17.9206   3
  -3   6  16 4.11584 17.5106   4
  -3   6  16-23.2392 13.5125   1
  -3   6  15 6.28471 12.8038   1
  -3   6  15 9.56966 15.3362   4
  -3   6  14 5.62668 18.6549   4
  -3   6  14-34.1875 12.3158   1
  -3   6  13 5.57631 11.1036   1
  -3   6  13 7.90925 15.5239   4
  -3   6  12 72.2602 14.3882   1
  -3   6  12 96.6748 16.0726   4
  -3   6  11 331.161 22.5626   4
  -3   6  11 335.104 17.9166   1
  -3   6  10-3.22984 11.1373   1
  -3   6  10 2.62692 12.1237   4
  -3   6   9 66.3546 12.9898   1
  -3   6   9 127.107 16.1964   4
  -3   6   8 3.13609 10.7878   1
  -3   6   8 6.60745 14.0303   4
  -3   6   7 35.7173 14.5449   4
  -3   6   7 6.83668 9.34057   1
  -3   6   6 9.01189 13.3031   4
  -3   6   6-13.7459 9.98358   1
   3  -6  -6 0.82952 12.1716   3
   3  -6  -5 6.97521 11.8341   3
  -3   6   5 21.4462 12.2198   4
  -3   6   5 3.78253 9.62598   1
   3  -6  -4 29.7119 12.2841   3
  -3   6   4 19.1759 10.4926   1
  -3   6   4 59.7051 13.0505   4
   3  -6  -3-1.37160 11.4185   3
  -3   6   3 2.75860 9.86177   1
  -3   6   3-9.94429 12.7805   4
  -3   6   2 32.3070 10.8464   1
   3  -6  -2 17.6414 12.6172   3
  -3   6   1-2.04223 10.2455   1
   3  -6  -1-0.23691 12.1552   3
  -3   6   0 59.2725 11.8080   1
   3  -6   0 66.5703 13.6983   3
  -3   6  -1 1019.04 32.1735   1
   3  -6   1 21.3972 11.0803   3
  -3   6  -2 2032.42 32.5801   1
   3  -6   2 53.9597 13.1333   3
  -3   6  -3 5.67357 11.0481   1
   3  -6   3 2.37531 12.5321   3
  -3   6  -4 1.36732 10.8298   1
   3  -6   4-2.34165 12.9528   3
   3  -6   5 15.6245 11.9719   3
  -3   6  -5 5.06460 10.7655   1
  -3   6  -6 22.6916 11.0565   1
   3  -6   6 40.3122 14.4551   3
   3  -6   7 38.7763 12.5938   3
   3  -6   8 3.77020 12.4495   3
   3  -6   9 40.3822 14.3507   3
   3  -6  10 46.6122 15.8422   3
   3  -6  11 17.9482 14.8505   3
   3  -6  12-14.1030 14.3631   3
   3  -6  13-12.2051 16.8475   3
   3  -6  14-18.0591 17.8377   3
  -3   5  19 31.5635 19.2776   4
  -3   5  18 53.3309 15.9305   4
  -3   5  17-7.41244 17.9546   4
  -3   5  17-24.0583 12.3951   1
  -3   5  16 2.50916 14.5990   4
  -3   5  16-4.16170 13.8841   1
  -3   5  15 14.5991 12.5560   1
  -3   5  15 33.0789 15.9495   4
  -3   5  14 2.72136 11.4709   1
  -3   5  14 6.46196 15.9844   4
  -3   5  13 16.1778 12.4181   1
  -3   5  13 32.7455 14.2288   4
  -3   5  12 160.573 17.3316   4
  -3   5  12 140.209 15.0083   1
  -3   5  11 26.0034 11.7468   1
  -3   5  11 11.7933 13.5081   4
  -3   5  10 101.334 12.7368   1
  -3   5  10 92.7710 14.6704   4
  -3   5   9 23.2779 10.6031   1
  -3   5   9 13.4586 13.2463   4
  -3   5   8 50.0567 13.8386   4
  -3   5   8 54.6110 10.0539   1
  -3   5   7 2.86649 9.93292   1
  -3   5   7 14.6174 12.0291   4
  -3   5   6 38.8743 11.9656   4
  -3   5   6 23.1438 10.4780   1
   3  -5  -5 4.98386 9.55244   3
  -3   5   5-0.18747 11.8079   4
  -3   5   5-2.00126 9.19720   1
   3  -5  -4 0.74655 9.96433   3
  -3   5   4 14.4662 11.7165   4
  -3   5   4 17.7986 8.77285   1
   3  -5  -3 209.979 15.8362   3
  -3   5   3 255.895 17.3052   4
  -3   5   3 255.703 13.5078   1
   3  -5  -2 787.860 23.3348   3
  -3   5   2 831.727 20.9002   1
   3  -5  -1 1696.57 31.8998   3
  -3   5   1 1723.36 27.5614   1
   3  -5   0 523.506 19.0891   3
  -3   5   0 540.129 17.7903   1
  -3   5  -1-0.17666 10.1346   1
   3  -5   1 5.32800 10.2394   3
   3  -5   2 24.2166 11.1949   3
  -3   5  -2 14.3620 10.0013   1
  -3   5  -3 10.0545 10.7973   1
   3  -5   3 23.4066 11.6723   3
  -3   5  -4 49.8545 10.3411   1
   3  -5   4 39.3735 11.4644   3
  -3   5  -5 10.7531 8.99702   1
   3  -5   5 10.9249 10.4415   3
  -3   5  -6 31.3763 10.9521   1
   3  -5   6 47.8852 13.0116   3
  -3   5  -7 10.5958 10.8363   1
   3  -5   7 23.5241 13.2599   3
  -3   5  -8 16.7618 11.7400   1
   3  -5   8 9.28579 12.5382   3
   3  -5   9-1.51911 11.6257   3
  -3   5  -9 0.09901 10.7844   1
   3  -5  10 124.590 15.7224   3
  -3   5 -10 62.5134 13.9061   1
   3  -5  11 7.49700 16.0176   3
  -3   5 -11 12.2096 11.9692   1
   3  -5  12-0.21201 15.5002   3
  -3   5 -12 7.81372 12.6657   1
   3  -5  13 1.06271 16.6001   3
  -3   5 -13 0.53184 13.5807   1
   3  -5  14-10.0284 15.6246   3
  -3   5 -14 8.43394 12.6109   1
   3  -5  15 0.06221 15.7409   3
  -3   5 -15 8.30993 13.2557   1
   3  -5  16 1.31065 18.1001   3
  -3   5 -16 11.3075 13.6320   1
  -3   5 -17 14.8582 14.8139   1
  -3   4  19 53.3950 17.0844   4
  -3   4  18 48.5954 18.5551   4
  -3   4  17 75.4008 15.3893   4
  -3   4  17 64.7815 15.3236   1
  -3   4  16 27.2134 15.3618   4
  -3   4  16 22.7906 11.6095   1
  -3   4  15 198.290 17.1028   4
  -3   4  15 190.037 16.5433   1
  -3   4  14 44.9645 12.8824   1
  -3   4  14 89.0544 16.6805   4
  -3   4  13 1.59861 12.0404   1
  -3   4  13 2.83829 14.4381   4
  -3   4  12 1.93464 11.5600   1
  -3   4  12 9.14456 12.9879   4
  -3   4  11 442.458 21.5242   4
  -3   4  11 460.785 18.3489   1
  -3   4  10 94.3143 11.5696   1
  -3   4  10 78.9749 14.2952   4
  -3   4   9 13.2764 9.90073   1
  -3   4   9 3.92630 12.0664   4
  -3   4   8-0.47070 12.3705   4
  -3   4   8-0.95097 9.52713   1
  -3   4   7 1.53892 12.3473   4
  -3   4   7 8.73068 9.81135   1
  -3   4   6-4.00225 12.6055   4
  -3   4   6 0.21035 10.0822   1
  -3   4   5 16.0641 11.8910   4
   3  -4  -5 2.57378 8.83556   3
  -3   4   5 7.48744 9.78325   1
  -3   4   4 11.4118 9.07170   1
  -3   4   4 9.68010 10.9091   4
   3  -4  -4 5.12739 8.00070   3
   3  -4  -3-2.81295 8.71103   3
  -3   4   3 0.75463 8.47650   1
   3  -4  -2 130.559 11.6789   3
  -3   4   2 115.438 11.1251   1
  -3   4   1-3.91197 9.78034   1
   3  -4  -1-0.15320 8.63070   3
   3  -4   0 253.510 13.2688   3
  -3   4   0 285.486 13.7825   1
   3  -4   1 417.792 16.0655   3
  -3   4  -1 389.453 15.1725   1
   3  -4   2 101.499 11.5737   3
  -3   4  -2 123.783 11.6285   1
   3  -4   3 54.8679 9.97540   3
  -3   4  -3 67.5513 10.0426   1
  -3   4  -4 60.2209 9.64964   1
   3  -4   4 61.3956 10.8035   3
  -3   4  -5-5.91410 9.91683   1
   3  -4   5-4.88713 10.6750   3
   3  -4   6 159.260 13.0846   3
  -3   4  -6 159.037 13.4635   1
   3  -4   7 75.8849 12.7027   3
  -3   4  -7 62.6055 12.2585   1
   3  -4   8 52.8643 13.4262   3
  -3   4  -8 56.6185 12.1972   1
   3  -4   9-5.47960 12.6233   3
  -3   4  -9 0.82108 11.0517   1
   3  -4  10 127.427 16.1546   3
  -3   4 -10 145.441 13.6360   1
   3  -4  11-9.64225 13.7987   3
  -3   4 -11-16.3365 11.0217   1
   3  -4  12 136.535 16.4746   3
  -3   4 -12 142.698 14.9939   1
   3  -4  13 44.4152 15.4209   3
  -3   4 -13 28.7265 11.8311   1
   3  -4  14 7.37901 16.3328   3
  -3   4 -14 18.2436 11.3317   1
   3  -4  15 0.56321 15.7988   3
  -3   4 -15 14.7162 12.1688   1
   3  -4  16-10.3904 15.3734   3
  -3   4 -16-11.5480 12.0002   1
   3  -4  17 45.6208 17.8967   3
  -3   4 -17 29.3035 12.7694   1
   3  -4  18 45.5937 17.1625   3
  -3   4 -18 32.0696 13.7145   1
  -3   3  21 3.83180 13.4245   2
  -3   3  20 148.164 10.5714   2
  -3   3  19 5.34597 11.5589   2
  -3   3  18 32.0265 11.7266   2
  -3   3  17 21.0803 15.4467   3
  -3   3  17 26.3072 12.4473   4
  -3   3  17 20.7801 14.3651   2
  -3   3  17 18.7985 12.2163   1
  -3   3  16-3.32935 12.8110   4
  -3   3  16 22.3740 10.5624   2
  -3   3  16 14.2044 11.2407   1
  -3   3  15 28.6757 14.8364   4
  -3   3  15 38.7682 10.6069   2
  -3   3  15 27.6338 12.2153   1
  -3   3  14 24.1440 12.8951   1
  -3   3  14 46.7367 14.2075   4
  -3   3  14 51.0968 10.7530   2
  -3   3  13 44.8060 12.7429   1
  -3   3  13 35.9890 12.8985   4
  -3   3  13 50.7935 10.3361   2
  -3   3  12 134.584 14.6755   4
  -3   3  12 143.004 11.3079   2
  -3   3  12 159.098 14.1836   1
  -3   3  11 3.86650 10.1150   1
  -3   3  11 2.03159 12.0983   4
  -3   3  11 22.1087 8.60279   2
  -3   3  10 179.777 15.2480   4
  -3   3  10 159.791 13.0203   1
  -3   3   9 109.619 14.0097   4
  -3   3   9 104.176 11.1636   1
  -3   3   8 199.957 15.2411   4
  -3   3   8 236.123 13.0872   1
  -3   3   7 10.3962 12.0085   4
  -3   3   7 8.93423 9.36807   1
  -3   3   6-1.53967 8.49675   1
  -3   3   5 112.628 10.7993   1
   3  -3  -4 80.7130 10.5004   3
  -3   3   4 103.398 10.2961   1
  -3   3   3 32.1280 10.2876   1
   3  -3  -3 29.0112 7.95840   3
   3  -3  -2 194.298 10.8743   3
  -3   3   2 199.473 11.5204   1
   3  -3  -1 2115.78 26.7281   3
  -3   3   1 2109.17 27.1182   1
  -3   3   0 22.0665 9.90751   1
   3  -3   0 22.2789 8.22017   3
  -3   3  -1 30.7042 10.5521   1
   3  -3   1 41.9163 8.22905   3
  -3   3  -2-3.08899 8.54343   1
   3  -3   2-3.13393 7.79195   3
   3  -3   3 624.574 16.9857   3
  -3   3  -3 652.013 16.4526   1
  -3   3  -4 17.8880 10.0244   1
   3  -3   4 11.5862 8.50745   3
  -3   3  -5 40.9554 9.73580   1
   3  -3   5 31.0202 8.92782   3
   3  -3   6 58.1004 11.0313   3
  -3   3  -6 76.6817 11.7922   1
   3  -3   7 155.994 13.1088   3
  -3   3  -7 165.404 13.3981   1
   3  -3   8 98.6683 12.0465   3
  -3   3  -8 114.528 12.2824   1
   3  -3   9 15.9237 11.9520   3
  -3   3  -9 28.7367 9.94429   1
   3  -3  10 21.8835 12.3475   3
  -3   3 -10 46.9416 11.3223   1
   3  -3  11 182.551 16.8314   3
  -3   3 -11 173.172 14.1155   1
   3  -3  12 1028.82 28.5324   3
  -3   3 -12 1043.34 24.9638   1
   3  -3  13 11.3423 12.5161   3
  -3   3 -13-1.87340 11.5159   1
   3  -3  14 30.7074 14.8050   3
  -3   3 -14 1.33760 12.3712   1
   3  -3  15-2.47756 15.3163   3
  -3   3 -15 7.18557 13.1718   1
   3  -3  16 4.12485 15.7880   3
  -3   3 -16 9.01393 12.8757   1
   3  -3  17-41.9522 18.1028   3
  -3   3 -17 10.7686 11.7083   1
   3  -3  18-5.52172 14.2172   3
  -3   3 -18 11.8939 13.4738   1
   3  -3  19 27.0832 15.3661   3
  -3   3 -19-4.06772 12.4274   1
  -3   2  21 37.0534 14.0337   2
  -3   2  20-12.2035 12.9174   2
  -3   2  19 67.2254 13.4138   2
  -3   2  18 2.92891 11.7669   2
  -3   2  17 33.0168 12.1293   2
  -3   2  16 35.3919 16.8052   3
  -3   2  16 20.1481 11.3564   1
  -3   2  16 29.6003 11.1562   2
  -3   2  15 49.8163 16.2744   3
  -3   2  15 38.9881 12.9437   1
  -3   2  15 59.4029 11.9068   2
  -3   2  14 374.083 15.8295   2
  -3   2  14 363.795 17.4348   1
  -3   2  14 377.870 20.9610   3
  -3   2  13 7.50386 9.92309   2
  -3   2  13 1.97422 10.7746   1
  -3   2  12 12.0358 11.7860   1
  -3   2  12 8.02764 9.42904   2
  -3   2  11 24.3763 7.57302   1
  -3   2  11 28.1678 8.76548   2
  -3   2  10 70.1951 11.2693   1
  -3   2  10 68.2199 9.02011   2
  -3   2   9 20.1147 9.82104   1
  -3   2   9 20.7493 7.88227   2
  -3   2   8 112.805 10.7171   1
  -3   2   8 105.224 8.97368   2
  -3   2   7 63.5047 7.73971   2
  -3   2   7 62.6474 9.87303   1
  -3   2   6 451.911 13.9646   1
  -3   2   6 438.844 11.3604   2
  -3   2   5 22.4717 8.13064   1
  -3   2   5 24.1754 6.16057   2
  -3   2   4 160.163 10.3982   1
  -3   2   4 167.658 8.10525   2
  -3   2   3 18.2441 5.60423   2
  -3   2   3 13.6241 8.16030   1
   3  -2  -3 19.3563 6.53984   3
   3  -2  -2 70.8257 7.45504   3
  -3   2   2 90.1158 9.77640   1
  -3   2   2 91.9760 6.95651   2
  -3   2   1 34.9749 5.69253   2
  -3   2   1 32.6156 9.11051   1
   3  -2  -1 26.4677 6.48925   3
  -3   2   0-1.17154 5.51004   2
  -3   2   0-1.54524 7.98958   1
   3  -2   0-4.72959 5.99330   3
   3  -2   1 93.4184 7.64946   3
  -3   2  -1 98.4368 9.98394   1
   3  -2   2 1317.00 19.0228   3
  -3   2  -2 1288.82 20.2363   1
   3  -2   3 95.9525 8.58533   3
  -3   2  -3 86.9671 9.69276   1
   3  -2   4 1062.36 19.1981   3
  -3   2  -4 1111.88 20.6861   1
   3  -2   5 22.9980 8.08324   3
  -3   2  -5 19.2479 9.35589   1
   3  -2   6 411.376 14.7885   3
  -3   2  -6 441.246 15.6049   1
   3  -2   7 86.8545 10.6407   3
  -3   2  -7 80.2207 11.2873   1
   3  -2   8-2.09417 9.27078   3
  -3   2  -8 4.52590 10.3565   1
   3  -2   9 11.5037 10.4368   3
  -3   2  -9 2.94550 9.07533   1
   3  -2   9 5.32630 5.94620   4
   3  -2  10 2.07693 11.7300   3
  -3   2 -10 26.0004 11.3471   1
   3  -2  11 147.638 15.1095   3
  -3   2 -11 150.120 13.2123   1
   3  -2  12 383.204 19.6041   3
  -3   2 -12 395.438 17.4700   1
   3  -2  13 748.390 25.1427   3
  -3   2 -13 738.294 21.9323   1
   3  -2  14 16.5203 13.2156   3
  -3   2 -14 20.5855 12.5274   1
   3  -2  15 179.240 18.5756   3
  -3   2 -15 170.097 15.5573   1
   3  -2  16 0.15325 13.8998   3
   3  -2  17 32.0261 14.9434   3
   3  -2  18 32.8086 15.6091   3
   3  -2  19-12.7642 15.6587   3
   3  -2  20-10.7421 17.0113   3
  -3   1  21-13.8898 13.9560   2
  -3   1  20 81.1989 13.8736   2
  -3   1  19 11.3947 12.2076   2
  -3   1  18 47.9319 12.2838   2
  -3   1  17 104.956 13.5903   2
  -3   1  16 261.574 16.1164   2
  -3   1  15 253.647 15.4739   2
  -3   1  15 235.678 15.9650   1
  -3   1  14 116.197 12.7411   2
  -3   1  14 104.791 12.5638   1
  -3   1  14 119.685 14.7491   3
  -3   1  13 172.564 12.8470   2
  -3   1  13 158.895 13.3991   1
  -3   1  13 160.736 15.8294   3
  -3   1  12 1.15157 12.1973   3
  -3   1  12 6.55427 10.1743   1
  -3   1  12 10.0657 9.39046   2
  -3   1  11 14.0853 10.8789   3
  -3   1  11 16.5616 9.37309   1
  -3   1  11 20.2599 8.27838   2
  -3   1  10 161.179 12.1474   1
  -3   1  10 154.331 11.2438   2
  -3   1  10 160.069 13.1161   3
  -3   1   9 139.976 11.1445   1
  -3   1   9 138.530 10.3791   2
  -3   1   8 326.906 13.0617   1
  -3   1   8 310.584 11.8974   2
  -3   1   7 205.997 10.9429   1
  -3   1   7 207.527 10.3517   2
  -3   1   6 436.970 13.0772   1
  -3   1   6 439.000 12.0579   2
  -3   1   5-0.42663 7.25224   1
  -3   1   5-0.37645 6.75668   2
  -3   1   4 524.381 13.9933   1
  -3   1   4 485.509 11.5745   2
  -3   1   3 164.065 10.2878   1
  -3   1   3 151.499 8.36601   2
  -3   1   2 230.173 10.6580   1
  -3   1   2 214.485 8.89390   2
   3  -1  -1 252.071 7.28809   3
  -3   1   1 253.390 9.37308   2
  -3   1   1 248.403 11.3142   1
   3  -1   0 103.220 5.45004   3
  -3   1   0 109.335 9.87498   1
  -3   1   0 115.102 7.79130   2
   3  -1   1 62.5693 5.28949   3
  -3   1  -1 60.4059 7.13505   2
  -3   1  -1 63.4971 8.66274   1
   3  -1   2 1611.48 17.5667   3
  -3   1  -2 1642.80 21.5892   1
   3  -1   3 2395.93 22.7632   3
  -3   1  -3 2419.56 27.1131   1
   3  -1   4 803.540 15.1131   3
  -3   1  -4 848.702 17.9004   1
   3  -1   5 963.120 17.3351   3
  -3   1  -5 959.749 18.3952   1
   3  -1   6 6.71313 7.56614   3
  -3   1  -6 1.91715 8.45389   1
   3  -1   7 774.852 18.3941   3
  -3   1  -7 798.922 17.8522   1
   3  -1   8 279.796 13.9356   3
  -3   1  -8 265.915 13.4585   1
   3  -1   8 264.861 10.1638   4
   3  -1   9 383.110 15.9239   3
  -3   1  -9 374.223 14.3000   1
   3  -1   9 377.732 11.6546   4
   3  -1  10 87.9332 12.2813   3
  -3   1 -10 91.2296 10.7729   1
   3  -1  10 80.8509 7.71629   4
   3  -1  11 71.8653 12.1527   3
  -3   1 -11 73.3240 11.1218   1
   3  -1  12 3606.52 46.0802   3
   3  -1  13 72.7057 14.7834   3
   3  -1  14-3.84564 13.3273   3
   3  -1  15 3.79465 13.3125   3
   3  -1  16 13.3168 14.4251   3
   3  -1  17 4.23556 15.2621   3
   3  -1  18 2.32608 15.5114   3
   3  -1  19 18.7555 15.9169   3
   3  -1  20-6.19365 15.7869   3
   3  -1  21 2.90125 16.7449   3
  -3   0  21-2.17220 12.0843   2
  -3   0  20 22.5308 13.1874   2
  -3   0  19 12.5628 13.6897   2
  -3   0  18 73.4322 13.8560   2
  -3   0  17-5.85521 11.6349   2
  -3   0  16 29.2073 11.5103   2
  -3   0  15 111.463 13.4532   2
  -3   0  14 116.912 12.2927   2
  -3   0  13 7.63445 10.6523   1
  -3   0  13 8.81504 10.2742   2
  -3   0  12 6.72767 11.3068   3
  -3   0  12-0.63535 9.89857   1
  -3   0  12 6.36736 9.83739   2
  -3   0  11 11.5858 10.6871   3
  -3   0  11 2.29356 8.67309   1
  -3   0  11 1.08284 9.49354   2
  -3   0  10 37.9856 10.3629   3
  -3   0  10 34.5303 9.86799   1
  -3   0  10 30.7529 9.25848   2
  -3   0   9 0.60872 8.48613   3
  -3   0   9 6.15057 8.46519   1
  -3   0   9-1.30296 9.16880   2
  -3   0   8 270.800 11.7828   1
  -3   0   8 262.698 11.5082   2
  -3   0   8 262.238 12.1235   3
  -3   0   7 47.5044 7.94055   1
  -3   0   7 38.6429 8.47459   3
  -3   0   7 33.7258 8.69491   2
  -3   0   6 3792.66 31.2943   1
  -3   0   6 3906.51 31.3223   2
  -3   0   6 3867.15 29.5731   3
  -3   0   5 935.215 16.3454   1
  -3   0   5 987.498 16.6975   2
  -3   0   5 978.957 14.1993   3
  -3   0   4 94.6935 8.77958   1
  -3   0   4 88.8177 8.51462   2
  -3   0   4 96.0641 5.81681   3
  -3   0   3 91.7463 8.38818   1
  -3   0   3 93.4632 8.47283   2
  -3   0   2 75.5919 8.06612   1
  -3   0   2 71.8084 8.44396   2
  -3   0   1 2.34162 7.44119   2
  -3   0   1 4.56847 7.41217   1
  -3   0   0 97.7282 8.53811   1
  -3   0   0 99.9083 8.43800   2
  -3   0  -1 580.652 12.6447   1
  -3   0  -1 656.658 13.2492   2
   3   0   2 470.568 7.97244   3
  -3   0  -2 469.169 12.6061   1
  -3   0  -2 485.071 12.7713   2
   3   0   3 111.240 5.93281   3
  -3   0  -3 112.653 9.22341   1
   3   0   4 3077.70 24.1405   3
  -3   0  -4 3132.57 28.4355   1
   3   0   5 4.96198 6.76652   3
  -3   0  -5 0.83565 8.45774   1
   3   0   5 8.12856 6.57468   4
  -3   0  -6 78.1955 8.85691   1
   3   0   6 91.0390 8.21088   4
   3   0   6 77.8129 8.17058   3
   3   0   7 36.6049 8.29686   3
  -3   0  -7 30.0733 8.81335   1
   3   0   7 29.1623 7.39387   4
   3   0   8 43.5016 9.45066   3
   3   0   8 54.3893 7.63934   4
  -3   0  -8 58.6719 9.81080   1
  -3   0  -9 193.776 11.7892   1
   3   0   9 181.630 9.57355   4
   3   0   9 185.208 12.4951   3
   3   0  10 13.0372 9.98194   3
   3   0  10 14.4889 6.90405   4
   3   0  11 638.715 14.8355   4
   3   0  11 590.758 19.9595   3
   3   0  12 140.008 9.54714   4
   3   0  12 127.757 14.9734   3
   3   0  13 498.451 21.1254   3
   3   0  14 16.1826 12.8955   3
   3   0  15 239.450 18.8052   3
   3   0  16-1.37929 14.5129   3
   3   0  17 33.7848 15.7989   3
   3   0  18 4.86799 14.7654   3
   3   0  19 104.928 19.6986   3
   3   0  20 63.4368 17.2155   3
   3   0  21-31.6230 15.8635   3
   3   0  22 6.96691 19.0012   3
  -3  -1  20 8.47193 14.3027   2
  -3  -1  19-0.45729 13.0939   2
  -3  -1  18 70.4011 13.8072   2
  -3  -1  17 108.824 15.2451   2
  -3  -1  16 277.806 16.8337   2
  -3  -1  15 278.884 16.3649   2
  -3  -1  14 15.2322 11.4675   2
  -3  -1  13 118.119 12.9972   2
  -3  -1  12 7.13822 10.1975   2
  -3  -1  11 8.98210 8.67613   1
  -3  -1  11 7.69872 9.65708   2
  -3  -1  10-2.87595 9.22135   3
  -3  -1  10-4.85953 8.03505   1
  -3  -1  10-0.61486 9.71418   2
  -3  -1   9 5.24697 8.06001   3
  -3  -1   9 5.43728 9.30525   2
  -3  -1   9 10.5379 7.94657   1
  -3  -1   8 47.1633 7.79539   1
  -3  -1   8 59.8461 9.57938   2
  -3  -1   8 60.1841 8.02969   3
  -3  -1   7 932.171 16.4776   1
  -3  -1   7 931.391 18.1928   2
  -3  -1   7 962.852 16.9937   3
  -3  -1   6 419.348 11.5233   1
  -3  -1   6 400.945 12.8618   2
  -3  -1   6 429.755 11.1232   3
  -3  -1   5 581.095 12.4804   1
  -3  -1   5 588.166 14.7985   2
  -3  -1   5 555.469 10.6768   3
  -3  -1   4 26.9220 8.07443   2
  -3  -1   4 26.7693 4.31499   3
  -3  -1   4 32.5710 6.66800   1
  -3  -1   3 581.702 11.9049   1
  -3  -1   3 572.748 14.2011   2
  -3  -1   2 25.7297 7.92390   2
  -3  -1   2 32.9720 6.60640   1
  -3  -1   1 1530.81 20.3974   2
  -3  -1   1 1473.70 17.2479   1
  -3  -1   0 447.049 10.9524   1
  -3  -1   0 444.761 12.5686   2
  -3  -1  -1 5.02625 5.78822   1
  -3  -1  -1-1.57914 8.62347   2
  -3  -1  -2 3663.28 27.2378   1
   3   1   2 3685.37 30.3541   4
  -3  -1  -2 3710.80 30.3934   2
   3   1   3 1.94138 4.69030   3
   3   1   3 3.58556 7.63529   4
  -3  -1  -3 6.51881 7.08462   1
  -3  -1  -4 247.534 9.96958   1
   3   1   4 243.770 10.3372   4
   3   1   4 245.405 8.44509   3
  -3  -1  -5 904.106 15.5749   1
   3   1   5 882.246 17.1517   4
   3   1   5 861.920 14.8943   3
   3   1   6 31.0841 7.28053   3
  -3  -1  -6 24.9737 7.34940   1
   3   1   6 25.6381 7.41560   4
  -3  -1  -7 345.731 11.5236   1
   3   1   7 343.875 11.9762   4
   3   1   7 344.801 12.5255   3
   3   1   8-0.51537 9.12164   3
   3   1   8 1.30709 6.80649   4
   3   1   9 128.649 9.47224   4
   3   1   9 144.572 11.9740   3
   3   1  10 17.9812 10.5393   3
   3   1  10 6.03923 7.39204   4
   3   1  11 46.1231 11.3241   3
   3   1  11 39.6777 7.82702   4
   3   1  12 2740.23 30.1742   4
   3   1  12 2658.52 42.1894   3
   3   1  13 198.358 11.3741   4
   3   1  13 174.066 16.3950   3
   3   1  14 78.5783 14.6533   3
   3   1  14 78.4299 10.2321   4
   3   1  15 133.491 17.2137   3
   3   1  16-2.01324 13.0076   3
   3   1  17 27.3975 15.8861   3
   3   1  18-0.21084 15.0564   3
   3   1  19 25.9310 17.6874   3
   3   1  20-16.7372 17.8754   3
   3   1  21 5.03067 20.0181   3
   3   1  22-9.82557 19.9347   3
  -3  -2  20 18.9761 14.1218   2
  -3  -2  19 44.6045 13.7691   2
  -3  -2  18 107.434 15.5650   2
  -3  -2  17-20.4174 13.2855   2
  -3  -2  16 200.904 15.5278   2
  -3  -2  15 141.770 15.0249   2
  -3  -2  14 32.1667 12.8121   2
  -3  -2  13 57.4509 12.1139   2
  -3  -2  12 32.1899 11.9740   2
  -3  -2  11 36.7016 11.2303   2
  -3  -2  10 120.771 12.1820   2
  -3  -2   9 42.8578 7.82294   1
  -3  -2   9 45.6755 10.5675   2
  -3  -2   8 303.510 11.3372   1
  -3  -2   8 296.202 13.8415   2
  -3  -2   7 116.755 8.49438   1
  -3  -2   7 124.227 11.2566   2
  -3  -2   6 2011.37 22.8130   3
  -3  -2   6 1984.22 20.7931   1
  -3  -2   6 2073.44 26.1865   2
  -3  -2   5 1521.50 18.1926   3
  -3  -2   5 1590.12 17.9504   1
  -3  -2   5 1597.38 22.7820   2
  -3  -2   4 844.004 13.2981   3
  -3  -2   4 846.542 12.5953   1
  -3  -2   4 860.150 17.5873   2
  -3  -2   3 84.4985 5.25546   3
  -3  -2   3 81.1855 5.94322   1
   3   2  -3 90.5137 7.62006   4
  -3  -2   3 91.5868 9.50368   2
  -3  -2   2 124.644 5.14977   3
  -3  -2   2 120.190 6.43684   1
   3   2  -2 119.317 7.93776   4
  -3  -2   2 128.612 10.2796   2
  -3  -2   1 204.302 5.47881   3
  -3  -2   1 206.113 7.13025   1
   3   2  -1 208.284 9.71099   4
  -3  -2   1 208.283 11.1571   2
  -3  -2   0 254.960 7.72069   1
   3   2   0 257.481 10.4883   4
  -3  -2   0 238.337 11.5850   2
  -3  -2  -1 66.9831 5.79914   1
   3   2   1 75.9608 8.84796   4
  -3  -2  -1 65.8093 9.94663   2
  -3  -2  -2 28.5924 5.90537   1
  -3  -2  -2 30.6482 9.27285   2
   3   2   2 36.4665 7.75483   4
  -3  -2  -3 244.907 8.74877   1
   3   2   3 277.852 11.2377   4
  -3  -2  -4 1588.80 17.8324   1
   3   2   4 1587.38 22.0169   4
  -3  -2  -5 29.0893 6.52282   1
   3   2   5 29.6958 8.34251   4
  -3  -2  -6 79.2784 7.54670   1
   3   2   6 78.7792 9.35051   4
   3   2   7 55.7992 8.94955   4
   3   2   7 53.8254 9.69518   3
   3   2   8 44.8655 9.59607   3
   3   2   8 48.3567 8.69846   4
   3   2   9 2.42496 9.69484   3
   3   2   9 14.8196 8.26853   4
   3   2  10-2.25174 10.9390   3
   3   2  10 0.74042 7.86280   4
   3   2  11 119.641 9.77875   4
   3   2  11 100.522 12.4933   3
   3   2  12 1439.18 23.9910   4
   3   2  12 1342.24 29.4217   3
   3   2  13 208.723 12.2823   4
   3   2  13 193.263 15.8902   3
   3   2  14 20.6951 12.4497   3
   3   2  14 11.4550 8.68133   4
   3   2  15 81.3133 16.5993   3
   3   2  15 62.0686 10.5615   4
   3   2  16 45.6058 13.0974   3
   3   2  16 51.6572 10.2785   4
   3   2  17 191.469 20.5359   3
   3   2  18 3.18282 16.2199   3
   3   2  19 69.1895 18.1590   3
   3   2  20 20.0943 16.8516   3
   3   2  21 3.67015 18.7808   3
   3   2  22-3.76751 21.6515   3
  -3  -3  18-3.37004 11.7934   2
  -3  -3  17 52.0785 13.6454   2
  -3  -3  16 46.5779 13.1512   2
  -3  -3  15 27.1473 12.3973   2
  -3  -3  14 5.98889 11.2904   2
  -3  -3  13 9.75700 11.4559   2
  -3  -3  12 49.1843 12.1318   2
  -3  -3  11 16.9317 11.3709   2
  -3  -3  10 24.2988 11.1616   2
  -3  -3   9 5.63473 10.5250   2
  -3  -3   8 8.58274 9.86343   2
  -3  -3   7 477.039 15.5834   2
  -3  -3   6 21.6336 9.41690   2
   3   3  -6 27.8377 6.67508   4
  -3  -3   5 11.3405 9.80021   2
   3   3  -5 7.20106 5.96064   4
  -3  -3   4 814.279 14.9829   3
   3   3  -4 863.925 15.4534   4
  -3  -3   4 837.402 18.2290   2
  -3  -3   3 170.081 8.44685   3
   3   3  -3 170.150 8.48737   4
  -3  -3   3 179.119 11.8584   2
  -3  -3   2-1.34092 9.48874   2
  -3  -3   2 3.13014 5.77576   3
   3   3  -2 0.11110 6.16482   4
  -3  -3   1 202.284 8.08335   3
   3   3  -1 214.556 9.80343   4
  -3  -3   1 205.565 12.1592   2
  -3  -3   0 26.9572 9.67212   2
  -3  -3   0 34.5761 5.95501   3
   3   3   0 33.0294 7.63387   4
  -3  -3  -1 25.8267 9.61949   2
  -3  -3  -1 24.9302 5.07191   3
   3   3   1 25.5524 7.61464   4
  -3  -3  -2 228.595 6.24592   1
   3   3   2 286.570 11.7239   4
  -3  -3  -2 295.256 12.7330   2
  -3  -3  -3 71.9534 5.61633   1
   3   3   3 63.7305 8.85626   4
   3   3   4 37.8874 8.09569   4
  -3  -3  -4 23.2165 5.26585   1
  -3  -3  -5 119.316 7.12469   1
   3   3   5 103.514 9.53507   4
  -3  -3  -6 28.8604 6.15365   1
   3   3   6 21.4873 8.95217   4
   3   3   7 17.9356 9.35270   4
   3   3   8 421.515 14.5253   4
   3   3   9 19.2734 8.48188   4
   3   3  10 145.910 11.3717   4
   3   3  11 440.913 15.6303   4
   3   3  12 1119.45 22.8385   4
   3   3  12 1046.76 27.6294   3
   3   3  13 38.9784 13.5055   3
   3   3  13 36.5383 11.0676   4
   3   3  14 55.3266 15.7601   3
   3   3  14 5.70414 10.0877   4
   3   3  15 210.946 13.9111   4
   3   3  15 167.071 19.9327   3
   3   3  16-6.94831 16.2177   3
   3   3  16 12.6216 11.4183   4
   3   3  17 62.7968 16.4576   3
   3   3  17 75.6838 13.3744   4
   3   3  18 1.60289 14.7639   3
   3   3  18-4.23888 10.2812   4
   3   3  19 30.3520 17.2138   3
   3   3  20 14.9703 19.7238   3
   3   3  21 18.7714 18.1931   3
   3   3  22-13.4308 20.8768   3
   3   4 -18-28.2175 13.3932   0
  -3  -4  18-12.1511 13.1250   2
  -3  -4  17 1.34017 13.5364   2
  -3  -4  16 151.779 15.2917   2
  -3  -4  15-7.99081 11.6536   2
  -3  -4  14 20.8205 12.5771   2
  -3  -4  13 65.2746 12.7791   2
  -3  -4  12 8.09702 10.3815   2
  -3  -4  11 51.8518 11.6266   2
  -3  -4  10 138.440 12.8755   2
  -3  -4   9 14.4811 9.62915   2
  -3  -4   8 100.162 11.6494   2
  -3  -4   7 58.6590 10.4779   2
  -3  -4   6 60.3856 10.6981   2
  -3  -4   5 304.726 13.8881   2
   3   4  -4 566.258 13.2677   4
  -3  -4   4 603.737 16.9870   2
  -3  -4   3 88.8174 8.62278   3
   3   4  -3 80.3490 7.83413   4
  -3  -4   3 94.1209 10.8645   2
  -3  -4   2 59.2282 8.15072   3
  -3  -4   2 61.9537 10.2610   2
   3   4  -2 66.1314 7.38687   4
  -3  -4   1 14.1300 9.58705   2
  -3  -4   1 22.8813 7.67877   3
   3   4  -1 25.1627 6.84990   4
  -3  -4   0 114.417 9.58958   3
   3   4   0 137.893 9.33457   4
  -3  -4   0 103.753 10.4072   2
  -3  -4  -1 85.6456 8.21358   3
   3   4   1 99.8674 9.37391   4
  -3  -4  -1 103.308 10.4962   2
  -3  -4  -2 9.34563 9.99771   2
  -3  -4  -2 17.0960 7.27363   3
   3   4   2 23.8202 8.07837   4
   3   4   3 3.83463 8.72568   4
   3   4   4 103.136 9.32853   4
   3   4   5 45.0811 7.56658   0
   3   4   5 41.3145 8.99462   4
   3   4   6 179.591 12.1767   4
   3   4   7 105.989 7.48996   4
   3   4   8 17.6468 9.01980   4
   3   4   9 102.342 11.2445   4
   3   4  10 115.232 12.1987   4
   3   4  11 125.332 13.1729   4
   3   4  12 333.232 14.5854   5
   3   4  12 312.056 16.0991   4
   3   4  13 518.486 19.1831   4
   3   4  14 38.2807 11.1868   4
   3   4  15 42.9255 11.6720   4
   3   4  15 35.6930 17.2076   3
   3   4  16 42.9781 17.9241   3
   3   4  16 57.2852 12.7686   4
   3   4  17 76.6134 19.0475   3
   3   4  17 90.8382 13.6892   4
   3   4  18-47.5698 17.5128   3
   3   4  18 10.1698 11.5867   4
   3   4  19 0.81717 18.9804   3
   3   4  19 16.4542 12.2377   4
   3   4  20 47.4493 17.8095   3
   3   4  21-26.5950 20.5537   3
   3   5 -17 33.2977 15.9797   0
  -3  -5  17 14.2302 12.1866   2
   3   5 -16 6.39044 14.8683   0
  -3  -5  16 4.27593 13.8275   2
   3   5 -15-12.7576 14.7941   0
  -3  -5  15-31.8755 12.7210   2
   3   5 -14-18.9948 15.6437   0
  -3  -5  14 10.3087 10.5593   2
   3   5 -13-1.60364 13.9950   0
  -3  -5  13 2.01144 12.1026   2
   3   5 -12 39.2596 14.4761   0
  -3  -5  12 19.9299 11.8206   2
   3   5 -11 16.5387 14.7572   0
  -3  -5  11 29.4920 11.5463   2
  -3  -5  10 7.73146 10.2441   2
  -3  -5   9 5.78999 10.2711   2
  -3  -5   8 2.14721 10.3045   2
   3   5  -8 17.0411 10.5447   5
   3   5  -7 83.4964 11.3381   5
  -3  -5   7 93.8010 11.3772   2
  -3  -5   6 196.848 13.4160   2
   3   5  -6 221.815 14.1250   5
   3   5  -5 341.859 15.6371   5
  -3  -5   5 402.324 16.1409   2
   3   5  -4 308.736 15.2216   5
  -3  -5   4 352.874 15.3599   2
  -3  -5   3-13.4974 9.99365   2
   3   5  -3 3.83760 10.8337   5
   3   5  -2 278.161 11.2582   4
  -3  -5   2 273.495 13.7118   2
   3   5  -2 274.586 15.9304   0
   3   5  -2 289.823 14.9523   5
  -3  -5   1 561.172 17.2162   3
   3   5  -1 590.009 19.0504   5
   3   5  -1 569.156 14.8562   4
  -3  -5   1 531.122 16.7337   2
   3   5  -1 570.137 18.9165   0
  -3  -5   0 543.035 17.4763   3
   3   5   0 566.240 17.8912   5
   3   5   0 542.253 15.2256   4
  -3  -5   0 548.966 16.8734   2
   3   5   0 548.128 18.3061   0
   3   5   1 69.6963 12.3317   5
  -3  -5  -1 70.3295 11.1945   2
   3   5   1 61.7578 10.1955   0
   3   5   1 67.1550 8.53906   4
  -3  -5  -1 65.1117 10.6702   3
  -3  -5  -2 56.2133 10.8156   2
   3   5   2 52.5380 12.2310   5
  -3  -5  -2 38.6736 9.17212   3
   3   5   2 60.2808 10.1361   0
   3   5   2 62.1616 9.19487   4
   3   5   3 60.1148 12.3187   5
   3   5   3 72.3912 9.22602   4
  -3  -5  -3 61.0394 9.93761   3
   3   5   3 71.8383 9.71184   0
   3   5   4 61.3775 9.09961   0
   3   5   4 50.0191 10.7407   5
   3   5   4 56.1769 9.45899   4
   3   5   5 5.94660 8.92693   4
   3   5   5 1.30369 11.3182   5
   3   5   6 111.427 9.52292   5
   3   5   6 136.615 11.8415   4
   3   5   7 111.139 11.5487   4
   3   5   7 95.2471 13.0211   5
   3   5   8 72.9693 12.9333   5
   3   5   8 71.2904 11.6081   4
   3   5   9 6.35613 11.3342   4
   3   5   9 24.7168 11.8506   5
   3   5  10 129.416 13.5819   5
   3   5  10 138.506 13.3350   4
   3   5  11 224.186 14.9291   5
   3   5  11 258.755 16.3517   4
   3   5  12 191.419 14.1036   5
   3   5  12 199.369 15.3087   4
   3   5  13 0.87282 12.0635   4
   3   5  14 32.0682 13.0835   4
   3   5  15 30.0946 12.2717   4
   3   5  16 9.38973 11.1760   4
   3   5  17 30.9349 13.1437   4
   3   5  18 24.7052 13.7714   4
   3   5  18 31.1653 19.1029   3
   3   5  19 11.1287 19.4646   3
   3   5  19 1.47141 11.9947   4
   3   5  20 63.1787 23.5866   3
   3   5  20 80.9286 14.5042   4
   3   5  21 45.3451 15.0283   4
   3   6 -15 4.37848 16.3004   0
   3   6 -14 25.0374 16.8308   0
   3   6 -13 19.1736 15.1773   0
   3   6 -12 13.1180 15.7319   0
  -3  -6  11-3.69825 10.8265   2
   3   6 -11-10.6890 14.5052   0
  -3  -6  10 29.9345 12.2392   2
   3   6 -10 34.6344 16.6267   0
  -3  -6   9 6.45342 10.9012   2
   3   6  -9 0.88408 13.3416   0
  -3  -6   8-3.92521 10.2647   2
   3   6  -8-6.80300 10.3878   5
   3   6  -8-6.78219 13.1082   0
  -3  -6   7-8.06001 9.86942   2
   3   6  -7-8.66020 10.4963   5
   3   6  -7-3.72103 13.1743   0
  -3  -6   6 12.3600 7.68879   2
   3   6  -6 13.2940 9.87077   5
   3   6  -6 5.02318 13.9926   0
  -3  -6   5 23.3541 11.3854   2
   3   6  -5 25.7420 10.2801   5
   3   6  -5 30.4213 13.2923   0
   3   6  -4 233.174 14.7337   5
  -3  -6   4 222.118 14.3769   2
   3   6  -4 223.143 15.8553   0
  -3  -6   3-7.23534 10.5798   2
   3   6  -3 14.2364 12.1589   5
   3   6  -3 18.7380 12.8892   0
   3   6  -2 186.511 15.7244   5
  -3  -6   2 172.299 13.4376   2
   3   6  -2 185.287 14.9653   0
   3   6  -1 205.689 14.2196   0
   3   6  -1 231.667 14.4566   5
   3   6  -1 209.106 11.7654   4
  -3  -6   1 227.809 13.7485   2
   3   6   0 9.87143 10.7109   0
   3   6   0-5.33218 9.03887   4
   3   6   0 6.55380 13.0626   5
  -3  -6  -1-1.16364 10.7330   2
   3   6   1 62.6020 10.6959   0
  -3  -6  -1 55.4488 10.8009   3
   3   6   1 36.7720 9.39136   4
   3   6   1 50.0069 13.8800   5
   3   6   2 18.9544 12.3129   5
   3   6   2 19.6503 9.91620   0
  -3  -6  -2 13.2184 9.48014   3
   3   6   2 16.3644 9.78822   4
   3   6   3 3.19540 12.6272   5
  -3  -6  -3 6.67438 9.29195   3
   3   6   3 9.66932 8.65424   0
   3   6   3-5.28473 9.51389   4
   3   6   4-2.04366 12.6200   5
   3   6   4-5.84910 10.4521   4
   3   6   5 11.9117 12.6410   5
   3   6   5 21.1573 11.1871   4
   3   6   6 30.6167 12.2644   5
   3   6   6 33.2937 12.3959   4
   3   6   7 288.957 16.9508   5
   3   6   7 300.002 16.2256   4
   3   6   8 202.579 16.6011   5
   3   6   8 205.964 15.1328   4
   3   6   9-7.01722 13.3825   5
   3   6   9 1.97625 12.2322   4
   3   6  10 78.5012 14.2789   5
   3   6  10 101.393 15.0110   4
   3   6  11 145.032 14.8072   5
   3   6  11 144.009 15.0115   4
   3   6  12 16.9693 11.1993   5
   3   6  12 9.38802 11.4544   4
   3   6  13 14.3811 12.8329   4
   3   6  14 6.52823 13.1395   4
   3   6  15 60.0128 12.9569   4
   3   6  16 12.2998 14.3927   4
   3   6  17 50.8571 13.6759   4
   3   6  18-17.3588 13.5375   4
   3   7 -11 0.63170 14.1217   0
   3   7 -10 14.2502 15.1986   0
   3   7  -9 13.4707 15.5235   0
   3   7  -8 13.5172 15.0036   0
   3   7  -7 16.4412 14.2627   0
   3   7  -7 10.3208 9.79801   5
   3   7  -6 15.6149 12.9115   0
   3   7  -6-0.94327 14.0418   5
   3   7  -5 138.114 16.3975   0
   3   7  -5 170.450 16.1785   5
   3   7  -4 19.5148 12.5056   0
   3   7  -4 39.4097 12.5715   5
   3   7  -3-3.89313 11.4711   5
   3   7  -3 15.9324 12.4267   0
   3   7  -2 236.200 15.2426   0
   3   7  -2 241.744 15.7460   5
   3   7  -1 36.6699 11.6316   0
   3   7  -1 37.6499 13.1589   5
   3   7   0 169.245 14.3554   0
   3   7   0 163.371 15.9136   5
   3   7   1 4.24388 11.6276   5
   3   7   1 0.58493 10.0491   0
   3   7   1-0.67665 10.4330   4
   3   7   2-4.39773 11.8727   5
   3   7   2 3.83237 8.85971   4
   3   7   2 2.73145 9.11251   0
   3   7   3 15.6914 9.02123   0
   3   7   3 18.9692 14.0981   5
  -3  -7  -3 15.5923 11.0362   3
   3   7   3 3.39617 9.57843   4
   3   7   4 30.1850 12.3595   5
   3   7   4 29.8871 11.6414   4
   3   7   5 4.94697 12.1331   5
   3   7   5-7.17412 10.9800   4
   3   7   6 20.5918 14.7898   5
   3   7   6 16.1333 12.8796   4
   3   7   7 32.0354 13.2957   5
   3   7   7 46.0420 12.9837   4
   3   7   8 57.1222 15.3732   5
   3   7   8 39.8076 12.0365   4
   3   7   9 16.1156 15.1381   5
   3   7   9 0.88119 11.1219   4
   3   7  10 78.6308 13.9982   5
   3   7  10 71.0606 13.8050   4
   3   7  11 5.43236 11.9777   5
   3   7  11-3.07089 12.2523   4
   3   7  12 0.88120 13.9388   5
   3   7  12 1.71907 13.7216   4
   3   7  13 19.6839 13.8169   4
   3   7  14 25.2830 13.0753   4
   3   7  15-16.3781 10.6143   4
   3   8  -7 18.3564 14.7771   0
   3   8  -6-13.9393 11.8208   0
   3   8  -5 18.3622 12.5512   0
   3   8  -4 43.7944 11.4190   5
   3   8  -4 47.9405 14.5580   0
   3   8  -3-6.93803 12.3834   0
   3   8  -3 11.1219 13.0015   5
   3   8  -2 9.42991 11.8532   5
   3   8  -2 50.6039 13.7077   0
   3   8  -1 54.4515 14.3465   5
   3   8  -1 74.8623 13.0805   0
   3   8   0 3.31500 11.0088   0
   3   8   0 11.3261 11.0486   5
   3   8   1 24.2135 13.3890   5
   3   8   2 8.74697 14.8323   5
   3   8   3 36.7693 15.9051   5
   3   8   3-5.27893 9.74547   4
   3   8   4 5.57534 14.0287   5
   3   8   4 4.08244 10.0822   4
   3   8   5 6.50552 12.8938   5
   3   8   5 10.3462 12.6770   4
   3   8   6-0.62380 13.4424   5
   3   8   6 5.55306 11.0812   4
   3   8   7 66.0313 15.5147   5
   3   8   7 69.8347 13.8082   4
   3   8   8 189.905 16.7838   5
   3   8   8 185.090 17.6660   4
   3   8   9 78.7887 15.4496   5
   3   8   9 106.569 15.1800   4
   3   8  10 3.87120 15.2658   5
   3   8  10 10.8668 13.3805   4
   3   8  11 5.65509 13.0710   4
   3   8  12 5.19522 12.3117   4
   3   9   6 6.97245 12.8217   4
   3   9   7 2.87269 14.0070   4
   3   9   8 22.3555 14.4699   4
   4  -8  -1-11.4472 18.0519   3
   4  -8   0 22.3040 16.8217   3
   4  -8   1 9.69973 16.1958   3
   4  -8   2 21.2984 16.3278   3
  -4   7  11-22.4967 12.6459   1
  -4   7  10 16.2287 13.1879   1
  -4   7   9-3.85821 14.3978   1
  -4   7   8-6.23264 11.7897   1
  -4   7   7 5.71485 11.9974   1
  -4   7   6 14.0469 11.7842   1
  -4   7   5 4.71431 12.0122   1
  -4   7   4 0.81684 13.2560   1
  -4   7   3 4.42580 12.8651   1
   4  -7  -1 17.9711 14.3671   3
   4  -7   0 13.9054 13.0952   3
   4  -7   1-1.45585 13.8682   3
   4  -7   2-15.5728 14.0575   3
   4  -7   3 3.63455 13.1895   3
   4  -7   4 7.36939 12.9945   3
   4  -7   5 37.0299 16.2155   3
   4  -7   6-52.5884 19.3274   3
   4  -7   7-1.02570 16.5859   3
   4  -7   8 16.5544 16.0563   3
  -4   6  13 8.22519 14.3438   1
  -4   6  12 7.82770 13.2878   1
  -4   6  11 27.2626 12.4856   1
  -4   6  10 22.9762 12.5566   1
  -4   6   9 35.0467 12.1764   1
  -4   6   8 0.21770 12.1258   1
  -4   6   7 14.1254 11.3882   1
  -4   6   6-11.1108 11.9929   1
  -4   6   5 33.4002 12.9337   1
  -4   6   4 44.9355 13.2745   1
  -4   6   3 8.06074 12.7410   1
  -4   6   2 485.880 20.2628   1
  -4   6   1 67.8594 13.4064   1
   4  -6  -1 57.3382 14.0074   3
  -4   6   0 37.1795 12.0172   1
   4  -6   0 24.5917 12.9167   3
  -4   6  -1 0.23965 12.0336   1
   4  -6   1-11.0040 14.3101   3
  -4   6  -2 3.63239 11.6054   1
   4  -6   2 5.24749 13.3605   3
  -4   6  -3 0.74764 12.0675   1
   4  -6   3 13.7762 12.3454   3
  -4   6  -4 8.15200 12.1785   1
   4  -6   4-2.81954 13.8328   3
  -4   6  -5 6.41867 12.9140   1
   4  -6   5-3.91325 13.3182   3
  -4   6  -6 51.8783 13.9414   1
   4  -6   6 28.6854 11.5799   3
  -4   6  -7 42.9940 13.8715   1
   4  -6   7 38.9062 13.1890   3
  -4   6  -8 27.2768 12.4063   1
   4  -6   8 41.7607 15.3777   3
  -4   6  -9-9.80466 11.9509   1
   4  -6   9-33.5588 13.7638   3
  -4   6 -10 31.0105 14.6235   1
   4  -6  10-4.84061 14.1373   3
  -4   6 -11-3.09071 14.3068   1
   4  -6  11 17.9256 13.7471   3
  -4   6 -12 29.7623 14.0715   1
   4  -6  12 55.4796 17.0781   3
  -4   5  15 19.4618 14.5643   1
  -4   5  14 23.5668 14.6987   1
  -4   5  13 15.1208 11.4634   1
  -4   5  12 17.7620 12.5016   1
  -4   5  11 113.416 15.2675   1
  -4   5  10 8.77178 12.8686   1
  -4   5   9 2.42874 12.2672   1
  -4   5   8 5.56186 10.4856   1
  -4   5   7 5.98802 8.61956   1
  -4   5   6-3.55962 11.0790   1
  -4   5   5 46.6064 12.6063   1
  -4   5   4-1.17161 10.9256   1
  -4   5   3 126.439 13.3353   1
  -4   5   2 133.067 14.3932   1
  -4   5   1 154.133 13.2862   1
  -4   5   0 61.2052 12.0912   1
  -4   5  -1 25.5494 12.7625   1
   4  -5   1 27.9602 10.9224   3
  -4   5  -2 22.3567 13.4497   1
   4  -5   2 28.8639 10.1216   3
  -4   5  -3 8.76563 12.6764   1
   4  -5   3 25.9195 11.0465   3
  -4   5  -4 8.35511 11.2375   1
   4  -5   4 11.6465 10.6238   3
  -4   5  -5 11.3547 11.7967   1
   4  -5   5-2.92612 10.4806   3
  -4   5  -6 54.3713 12.2452   1
   4  -5   6 40.1072 12.7229   3
  -4   5  -7-1.00436 11.5223   1
   4  -5   7-2.76103 11.2174   3
  -4   5  -8 70.3281 11.4764   1
   4  -5   8 58.0048 15.4383   3
  -4   5  -9 12.7910 13.4384   1
   4  -5   9 21.4391 13.9274   3
  -4   5 -10 22.9578 14.0037   1
   4  -5  10 13.1375 12.5310   3
  -4   5 -11-0.12600 14.6120   1
   4  -5  11 17.3151 13.2932   3
   4  -5  12 45.7214 14.6661   3
  -4   5 -12 6.47762 12.8481   1
   4  -5  13 2.13143 15.2132   3
  -4   5 -13 45.1724 15.5591   1
   4  -5  14-0.48502 14.7542   3
  -4   5 -14-12.6491 15.1809   1
  -4   5 -15 12.3362 13.7780   1
  -4   4  17 4.19214 13.5043   1
  -4   4  16 79.9056 15.3535   1
  -4   4  15 18.9100 13.9717   1
  -4   4  14 32.7080 13.8233   1
  -4   4  13 1.76938 11.8905   1
  -4   4  12 238.590 16.7060   1
  -4   4  11 10.9211 11.0675   1
  -4   4  10 56.2469 11.6890   1
  -4   4   9 72.8557 13.0820   1
  -4   4   8 7.13404 11.4233   1
  -4   4   7 39.2826 10.8760   1
  -4   4   6 76.4237 13.1048   1
  -4   4   5 178.363 13.3299   1
  -4   4   4 156.151 13.8793   1
  -4   4   3 373.449 16.5739   1
  -4   4   2 718.793 20.3274   1
  -4   4   1 218.769 14.9662   1
  -4   4   0 21.6462 10.8850   1
  -4   4  -1 24.6740 12.3761   1
  -4   4  -2 145.126 13.2962   1
  -4   4  -3 60.0066 11.5374   1
   4  -4   3 56.2815 10.6402   3
  -4   4  -4-1.32716 11.3259   1
   4  -4   4-1.58937 8.94132   3
  -4   4  -5 2.23580 9.98921   1
   4  -4   5 10.5169 9.66273   3
  -4   4  -6 37.7868 11.0838   1
   4  -4   6 34.2292 11.0746   3
  -4   4  -7 29.9819 12.8888   1
   4  -4   7 41.6231 11.6013   3
   4  -4   8 123.322 17.4022   3
  -4   4  -8 124.254 14.9734   1
  -4   4  -9 42.0167 14.3439   1
   4  -4   9 50.0231 12.0415   3
   4  -4  10 25.6555 12.0393   3
  -4   4 -10 14.4242 11.5000   1
   4  -4  11 10.4238 12.7493   3
  -4   4 -11-12.8788 12.6122   1
   4  -4  12 4.72849 14.1318   3
  -4   4 -12-0.35860 12.4145   1
   4  -4  13 12.8583 12.2928   3
  -4   4 -13 8.55772 12.9822   1
   4  -4  14-20.7631 15.7557   3
  -4   4 -14 18.7613 14.5197   1
   4  -4  15 54.0970 17.2400   3
  -4   4 -15 19.6004 13.5765   1
   4  -4  16 91.8662 16.2890   3
  -4   4 -16 75.8733 16.3722   1
   4  -4  17 11.7229 17.3377   3
  -4   3  18-16.9719 14.5178   1
  -4   3  17 47.1771 14.8446   1
  -4   3  16 7.93765 13.6215   1
  -4   3  15 193.794 18.3656   1
  -4   3  14 15.2449 12.8996   1
  -4   3  13-9.96037 12.6610   1
  -4   3  12 25.8024 13.2567   1
  -4   3  11 258.944 16.6647   1
  -4   3  10 9.56506 11.0866   1
  -4   3   9 16.2473 10.2989   1
  -4   3   8 2.11506 11.0094   1
  -4   3   7 30.8351 10.7315   1
  -4   3   6 131.065 12.2502   1
  -4   3   5-1.52801 10.0399   1
  -4   3   4 84.9265 12.1496   1
  -4   3   3 707.929 20.0304   1
  -4   3   2 1953.13 29.8188   1
  -4   3   1 347.396 16.7141   1
  -4   3   0 53.6405 12.6173   1
  -4   3  -1-2.80105 11.3800   1
  -4   3  -2 14.5216 10.7347   1
  -4   3  -3 298.488 15.7315   1
  -4   3  -4 0.12379 9.20909   1
  -4   3  -5 29.1708 9.72517   1
   4  -3   5 38.9093 9.00160   3
  -4   3  -6 79.3578 12.4846   1
   4  -3   6 71.7274 10.5119   3
  -4   3  -7 85.0555 12.7685   1
   4  -3   7 66.8652 10.7629   3
   4  -3   8 43.0739 10.3906   3
  -4   3  -8 40.9153 13.2708   1
   4  -3   9 54.0925 15.1227   3
  -4   3  -9 71.1136 13.5924   1
   4  -3  10-3.82811 12.0632   3
  -4   3 -10 1.91952 12.3115   1
   4  -3  11 19.5518 11.6898   3
  -4   3 -11-7.02742 12.7656   1
   4  -3  12 38.7843 12.7732   3
  -4   3 -12 0.97475 13.0391   1
   4  -3  13 15.9069 13.2895   3
  -4   3 -13 17.4320 12.8018   1
   4  -3  14 16.0479 13.2759   3
  -4   3 -14 8.09982 12.9069   1
   4  -3  15 3.95554 12.8515   3
  -4   3 -15 8.49238 12.6658   1
   4  -3  16 8.42651 15.8069   3
  -4   3 -16-0.69211 13.2851   1
   4  -3  17 11.1320 16.6323   3
  -4   3 -17 14.4702 12.3242   1
   4  -3  18-16.0052 15.8458   3
  -4   2  20 33.9117 15.7040   2
  -4   2  19 17.1193 13.8906   2
  -4   2  18 7.77082 12.2177   2
  -4   2  17 41.4969 14.6077   1
  -4   2  17-31.9386 12.9678   2
  -4   2  16-4.71935 12.1571   1
  -4   2  16 2.96865 11.3537   2
  -4   2  15 28.1123 12.5442   1
  -4   2  15 28.2756 12.1137   2
  -4   2  14 19.5668 12.9453   1
  -4   2  14 11.3254 10.7626   2
  -4   2  13 24.4999 13.1586   1
  -4   2  13 12.7581 10.3408   2
  -4   2  12 250.508 15.3205   1
  -4   2  12 246.713 13.7184   2
  -4   2  11 8.09742 10.1190   1
  -4   2  11-2.85286 11.6497   2
  -4   2  10-16.9100 11.1293   1
  -4   2  10 2.54222 9.39521   2
  -4   2   9 23.6059 10.1402   1
  -4   2   9 15.6614 8.74960   2
  -4   2   8-5.75342 10.0089   1
  -4   2   8 5.99947 8.76186   2
  -4   2   7 293.577 14.3522   1
  -4   2   7 277.827 11.8490   2
  -4   2   6 5.59891 7.80287   2
  -4   2   6 5.91485 10.1991   1
  -4   2   5 139.330 12.4995   1
  -4   2   5 147.624 9.93121   2
  -4   2   4 102.058 10.7582   1
  -4   2   4 119.357 9.38742   2
  -4   2   3 798.746 19.1437   1
  -4   2   3 818.501 15.6255   2
  -4   2   2 106.560 11.8923   1
  -4   2   2 113.891 8.90923   2
  -4   2   1 101.196 11.7186   1
  -4   2   1 95.4424 8.17244   2
  -4   2   0 32.6680 10.1601   1
  -4   2  -1 4.64486 10.4988   1
  -4   2  -2 302.781 14.3753   1
  -4   2  -3 10.1778 8.96400   1
  -4   2  -4 134.747 11.8838   1
  -4   2  -5-1.85288 11.1162   1
  -4   2  -6 4.08469 11.5919   1
   4  -2   7 15.1214 8.75168   3
  -4   2  -7 6.56352 11.9360   1
   4  -2   8 0.99925 9.07721   3
  -4   2  -8 3.95317 11.0440   1
   4  -2   9 64.8759 12.5461   3
  -4   2  -9 65.8826 13.4361   1
   4  -2  10 1.04247 10.3205   3
  -4   2 -10-9.21848 11.3592   1
   4  -2  11 532.867 22.8161   3
  -4   2 -11 554.889 20.7680   1
   4  -2  12 102.841 15.1790   3
  -4   2 -12 122.380 15.1654   1
   4  -2  13 98.6583 14.3198   3
  -4   2 -13 102.186 13.9694   1
   4  -2  14-19.7720 12.4483   3
  -4   2 -14 22.1941 11.6749   1
   4  -2  15-18.8465 13.4259   3
  -4   2 -15 18.4426 13.8590   1
   4  -2  16-11.6917 13.7905   3
  -4   2 -16-5.55419 12.5112   1
   4  -2  17-1.00015 16.0162   3
  -4   2 -17 12.8233 12.1917   1
   4  -2  18-4.08806 16.0723   3
  -4   2 -18 20.8749 15.4594   1
   4  -2  19 27.5643 16.3483   3
  -4   2 -19-12.4006 11.3819   1
   4  -2  20 22.8630 18.2305   3
  -4   1  20 23.2144 14.3614   2
  -4   1  19 84.4561 12.9660   2
  -4   1  18 4.21436 12.8614   2
  -4   1  17 8.45919 8.32828   2
  -4   1  16 0.99013 13.6107   1
  -4   1  16-2.74409 12.7290   2
  -4   1  15 59.2738 13.5936   1
  -4   1  15 61.4012 13.3108   2
  -4   1  14 18.2732 11.7870   1
  -4   1  14 19.5662 11.2368   2
  -4   1  13 1.22591 11.8878   1
  -4   1  13-2.57717 10.5207   2
  -4   1  12 6.01109 11.3932   1
  -4   1  12-17.4151 10.6813   2
  -4   1  11 179.930 14.2867   1
  -4   1  11 195.592 12.9402   2
  -4   1  10 28.0963 11.9040   1
  -4   1  10 29.0326 9.75793   2
  -4   1   9 34.5732 9.98182   1
  -4   1   9 30.4532 9.49085   2
  -4   1   8 66.6134 10.2198   2
  -4   1   8 67.2211 10.9599   1
  -4   1   7 86.7340 10.7701   1
  -4   1   7 100.099 10.0209   2
  -4   1   6 89.1885 10.3544   1
  -4   1   6 79.6779 9.40414   2
  -4   1   5 6.02613 8.16281   2
  -4   1   5 3.30017 9.23635   1
  -4   1   4 9.53820 7.67679   2
  -4   1   4 6.14043 8.60392   1
  -4   1   3 332.481 14.1024   1
  -4   1   3 362.265 12.8242   2
  -4   1   2 2632.96 27.0750   2
  -4   1   2 2678.61 30.6909   1
  -4   1   1-2.89845 8.10768   2
  -4   1   1-0.26595 9.22621   1
  -4   1   0 84.9928 9.55439   1
  -4   1   0 71.5347 9.04290   2
  -4   1  -1-14.0419 9.38681   1
  -4   1  -1-2.06260 8.78324   2
  -4   1  -2 388.084 13.8557   1
  -4   1  -3 537.430 15.8376   1
  -4   1  -4 3.13633 10.3198   1
  -4   1  -5 4.44020 10.3407   1
  -4   1  -6 13.2951 10.6715   1
  -4   1  -7 10.7994 10.3778   1
  -4   1  -8 28.5144 11.5987   1
   4  -1   8 42.5250 8.59365   4
   4  -1   9 29.1062 9.94119   3
  -4   1  -9 18.0733 10.4202   1
   4  -1   9 23.3184 8.20761   4
   4  -1  10-13.2075 11.1437   3
  -4   1 -10 2.67698 12.1377   1
   4  -1  10-0.25721 8.23487   4
   4  -1  11 988.833 25.3193   3
  -4   1 -11 1009.00 24.4793   1
   4  -1  11 1028.32 20.0358   4
   4  -1  12 19.5600 12.4325   3
  -4   1 -12 4.22209 10.7890   1
   4  -1  13 10.8666 12.0771   3
  -4   1 -13 26.4511 12.6740   1
   4  -1  14 29.8304 12.9384   3
  -4   1 -14 22.2044 12.5546   1
   4  -1  15 0.91448 13.1788   3
  -4   1 -15 4.57309 11.4831   1
   4  -1  16 2.16341 13.4523   3
  -4   1 -16-3.81558 12.4483   1
   4  -1  17 19.7817 12.6227   3
  -4   1 -17-4.39270 13.2413   1
   4  -1  18 35.6361 14.6474   3
  -4   1 -18 23.9370 13.2511   1
   4  -1  19 12.2498 15.9978   3
  -4   1 -19 33.7473 15.5679   1
   4  -1  20 15.3164 18.4837   3
  -4   0  19 10.3786 13.2320   2
  -4   0  18 13.6774 11.7475   2
  -4   0  17 8.89516 12.4366   2
  -4   0  16 1.67813 12.8232   2
  -4   0  15 8.22823 10.8997   1
  -4   0  15-6.96724 11.2543   2
  -4   0  14 12.9274 11.2262   1
  -4   0  14 20.4685 12.5553   2
  -4   0  13 71.0314 12.3608   1
  -4   0  13 80.5243 13.0122   2
  -4   0  12-3.77839 10.3701   1
  -4   0  12-6.24219 10.2568   2
  -4   0  11 4.65570 10.0619   1
  -4   0  11 2.50215 10.8483   2
  -4   0  10-2.56291 9.66491   1
  -4   0  10 4.92677 10.2806   2
  -4   0   9 0.38712 9.31703   1
  -4   0   9 3.39896 10.1275   2
  -4   0   8-2.81944 8.33891   1
  -4   0   8 3.17988 8.92585   2
  -4   0   7 16.2942 9.25378   1
  -4   0   7 3.35888 9.33863   2
  -4   0   6 247.507 11.6230   1
  -4   0   6 242.127 12.4536   2
  -4   0   5 1.11784 8.96694   2
  -4   0   5-2.77677 7.33916   1
  -4   0   4 4.00378 8.59119   2
  -4   0   4 1.11035 8.22325   1
  -4   0   3 222.509 11.4587   1
  -4   0   3 206.610 11.6455   2
  -4   0   2 26.4270 9.20925   2
  -4   0   2 26.0602 8.37737   1
  -4   0   1 27.5776 8.96905   2
  -4   0   1 32.8155 9.36467   1
  -4   0   0 407.401 13.7040   1
  -4   0   0 402.950 13.3687   2
  -4   0  -1 25.3629 8.48018   2
  -4   0  -1 31.9752 8.84841   1
  -4   0  -2 187.226 10.3586   1
  -4   0  -2 214.523 11.8651   2
  -4   0  -3 269.938 12.2507   1
  -4   0  -4 696.416 17.4271   1
  -4   0  -5 220.038 13.2334   1
  -4   0  -6 42.2518 10.1051   1
   4   0   6 42.9797 8.73173   4
  -4   0  -7 1.14465 9.35967   1
   4   0   7 0.60911 7.47781   4
  -4   0  -8 31.4177 10.2629   1
   4   0   8 15.4887 8.46058   4
  -4   0  -9 12.2116 10.2283   1
   4   0   9 8.74806 7.60592   4
  -4   0 -10 42.9191 11.4555   1
   4   0  10 38.5681 8.76827   4
  -4   0 -11 2091.82 31.7010   1
   4   0  11 2024.95 28.0359   4
   4   0  11 1920.07 32.5183   3
  -4   0 -12 1273.72 26.5796   1
   4   0  12 1262.73 22.5690   4
   4   0  12 1210.64 27.8558   3
  -4   0 -13 189.426 14.1819   1
   4   0  13 193.672 15.8561   3
   4   0  14 21.1660 12.4284   3
  -4   0 -14 16.9242 10.9003   1
   4   0  15 3.42505 12.7940   3
  -4   0 -15 8.74324 11.0117   1
   4   0  16 19.1966 15.0519   3
  -4   0 -16 27.1675 11.5249   1
   4   0  17 3.87744 14.0505   3
  -4   0 -17-6.43723 11.9244   1
   4   0  18 3.72835 14.2657   3
   4   0  19-4.05238 16.4745   3
   4   0  20 69.2992 16.2966   3
   4   0  21 31.8605 19.3458   3
  -4  -1  19 7.01796 13.9811   2
  -4  -1  18 99.1977 15.0275   2
  -4  -1  17 6.74935 13.3058   2
  -4  -1  16 12.7069 11.9890   2
  -4  -1  15 2.78784 12.6910   2
  -4  -1  14-1.10925 12.2974   2
  -4  -1  13 6.30133 9.21321   1
  -4  -1  13-1.96938 11.3349   2
  -4  -1  12-0.82768 8.95878   1
  -4  -1  12-3.00742 11.0082   2
  -4  -1  11 99.2713 11.1761   1
  -4  -1  11 93.1018 12.7672   2
  -4  -1  10 10.3187 9.07168   1
  -4  -1  10 7.01231 10.4783   2
  -4  -1   9 0.64350 8.53516   1
  -4  -1   9-7.03888 9.73767   2
  -4  -1   8 159.705 11.0398   1
  -4  -1   8 149.658 13.1034   2
  -4  -1   7 10.2353 9.65997   2
  -4  -1   7 0.26130 7.34043   1
  -4  -1   6 119.365 9.76910   1
  -4  -1   6 106.758 10.8751   2
  -4  -1   5 6.71424 9.66934   2
  -4  -1   5 12.0852 7.71725   1
  -4  -1   4 39.7873 9.20351   2
  -4  -1   4 31.9106 7.76596   1
  -4  -1   3 41.4803 9.81754   2
  -4  -1   3 35.3545 7.69763   1
  -4  -1   2 0.41252 9.89655   2
  -4  -1   2 5.64046 7.36962   1
  -4  -1   1 64.4780 9.65368   2
  -4  -1   1 83.1559 8.68618   1
  -4  -1   0 208.172 10.4786   1
  -4  -1   0 223.277 12.4479   2
  -4  -1  -1 477.720 13.6520   1
  -4  -1  -1 501.387 15.4730   2
  -4  -1  -2 366.371 11.6180   1
  -4  -1  -2 394.398 14.6760   2
  -4  -1  -3 527.206 13.9875   1
   4   1   3 553.934 15.8081   4
  -4  -1  -4-0.75519 8.55414   1
   4   1   4 1.20318 7.28113   4
   4   1   5 7.22807 7.99982   4
  -4  -1  -5 9.05594 8.20582   1
  -4  -1  -6 379.554 13.6555   1
   4   1   6 375.523 14.1506   4
  -4  -1  -7 164.978 10.7949   1
   4   1   7 161.631 11.1974   4
  -4  -1  -8 208.577 11.8806   1
   4   1   8 191.031 11.4200   4
   4   1   9 82.6052 9.40504   4
  -4  -1  -9 62.4653 10.2758   1
  -4  -1 -10 294.939 14.5149   1
   4   1  10 301.378 13.5823   4
  -4  -1 -11 2112.26 30.7002   1
   4   1  11 2088.96 29.0235   4
  -4  -1 -12 110.068 12.3445   1
   4   1  12 107.878 10.8252   4
  -4  -1 -13 21.7265 10.9511   1
   4   1  13 10.3044 8.80141   4
   4   1  14 98.6047 15.2892   3
  -4  -1 -14 93.7518 12.6786   1
   4   1  14 94.9744 10.5746   4
   4   1  15-4.75313 14.0570   3
   4   1  16 17.9620 13.7100   3
   4   1  17 16.2529 14.7634   3
   4   1  18 95.0559 16.7483   3
   4   1  19 35.7605 16.8578   3
   4   1  20 25.0895 15.6805   3
   4   1  21 214.818 21.2566   3
  -4  -2  18 19.0022 16.7145   2
  -4  -2  17-1.21696 13.5075   2
  -4  -2  16 11.2220 12.2158   2
  -4  -2  15 8.02425 13.4694   2
  -4  -2  14-3.47213 12.3781   2
  -4  -2  13-9.30095 12.7452   2
  -4  -2  12 59.3503 13.5952   2
  -4  -2  11 8.17273 11.2845   2
  -4  -2  10-6.13054 8.12092   1
  -4  -2  10-0.65425 11.0165   2
  -4  -2   9 12.7024 7.97009   1
  -4  -2   9 13.3682 10.7843   2
  -4  -2   8 31.6518 7.98993   1
  -4  -2   8 34.8321 9.12517   2
  -4  -2   7 519.609 13.8935   1
  -4  -2   7 525.890 17.7200   2
  -4  -2   6 37.6966 10.4870   2
  -4  -2   6 29.4384 7.57410   1
  -4  -2   5-2.15389 10.1036   2
  -4  -2   5 3.16898 5.96242   1
  -4  -2   4 5.96612 10.6060   2
  -4  -2   4 1.27217 6.99593   1
  -4  -2   3 115.613 8.06132   1
  -4  -2   3 135.974 12.5763   2
  -4  -2   2-2.46930 9.51632   2
  -4  -2   2-0.82455 5.79245   1
   4   2  -2 2.75505 7.48278   4
  -4  -2   1 87.9509 7.54496   1
  -4  -2   1 102.200 11.5306   2
   4   2  -1 100.913 11.0782   4
  -4  -2   0 539.266 12.4372   1
   4   2   0 534.391 15.0946   4
  -4  -2   0 511.277 16.3559   2
  -4  -2  -1 3.99447 9.98121   2
  -4  -2  -1-3.26871 6.51736   1
   4   2   1-3.76050 7.44426   4
  -4  -2  -2 20.1242 6.74944   1
  -4  -2  -2 21.1957 9.96551   2
   4   2   2 23.3070 8.85876   4
  -4  -2  -3 196.514 9.60874   1
   4   2   3 217.692 12.4357   4
  -4  -2  -3 202.339 13.5442   2
  -4  -2  -4 197.023 11.8768   1
   4   2   4 196.695 11.7721   4
  -4  -2  -5 147.655 9.75690   1
   4   2   5 119.555 10.5977   4
  -4  -2  -6 70.5756 8.87734   1
   4   2   6 72.4361 9.27692   4
  -4  -2  -7 234.619 11.4461   1
   4   2   7 223.810 12.6597   4
  -4  -2  -8 155.277 10.4340   1
   4   2   8 157.956 11.5356   4
  -4  -2  -9 7.29557 8.37360   1
   4   2   9-3.27620 9.46856   4
  -4  -2 -10 178.833 11.7745   1
   4   2  10 185.234 12.9092   4
  -4  -2 -11 787.698 19.8987   1
   4   2  11 814.183 20.5560   4
  -4  -2 -12 1179.88 23.8515   1
   4   2  12 1180.31 23.8640   4
   4   2  13 28.1985 9.51775   4
   4   2  14 22.1671 9.77675   4
   4   2  15 1.48001 8.97459   4
   4   2  16 11.4646 7.79504   4
   4   2  17 5.46774 15.0524   3
   4   2  18 34.8658 16.4182   3
   4   2  19 27.4077 18.2398   3
   4   2  20 4.53069 17.2830   3
   4   2  21 21.9588 21.8190   3
  -4  -3  17 18.0359 13.7126   2
  -4  -3  16 24.2602 12.3860   2
  -4  -3  15 20.0601 11.4436   2
  -4  -3  14 14.3704 13.9995   2
  -4  -3  13-3.76493 13.3070   2
  -4  -3  12-11.9373 12.7119   2
  -4  -3  11 56.2061 12.4385   2
  -4  -3  10 2.45608 11.1804   2
  -4  -3   9 43.6981 11.6111   2
  -4  -3   8 59.9268 11.8248   2
  -4  -3   7 42.2957 11.8620   2
   4   3  -6 223.516 11.0158   4
  -4  -3   6 237.424 14.6649   2
  -4  -3   5 74.3757 12.4689   2
   4   3  -5 65.0140 8.50812   4
   4   3  -4 293.327 11.9177   4
  -4  -3   4 328.350 15.4390   2
  -4  -3   3 50.2029 12.2521   2
   4   3  -3 45.4742 8.24578   4
   4   3  -2 838.598 18.4508   4
  -4  -3   2 856.429 20.3531   2
  -4  -3   1-1.29200 9.75282   2
   4   3  -1 3.13249 7.75752   4
   4   3   0 353.999 13.7969   4
  -4  -3   0 382.786 15.4442   2
   4   3   1 277.391 12.6696   4
  -4  -3  -1 284.627 14.3754   2
  -4  -3  -2 5.71212 11.0427   2
   4   3   2 2.55738 8.31240   4
   4   3   3 211.550 12.1416   4
  -4  -3  -3 226.951 14.7317   2
   4   3   4 107.840 10.9336   4
   4   3   5 74.4913 9.15739   4
   4   3   6 5.76524 8.42656   4
   4   3   7-5.45088 9.04979   4
  -4  -3  -8 53.0542 6.17961   1
   4   3   8 42.8259 10.1419   4
  -4  -3  -9 58.9100 9.14082   1
   4   3   9 69.6284 11.3539   4
  -4  -3 -10 350.571 13.3600   1
   4   3  10 380.897 16.2226   4
  -4  -3 -11 615.002 16.7689   1
   4   3  11 595.427 18.7411   4
   4   3  12 111.997 12.1573   4
   4   3  13 7.62417 10.9346   4
   4   3  14 144.922 12.3381   4
   4   3  15 5.62806 9.74002   4
   4   3  16 64.0343 11.2603   4
   4   3  17 41.0576 11.8669   4
   4   3  18 151.756 14.0230   4
  -4  -4  16 4.06866 13.8674   2
  -4  -4  15 12.2616 12.0371   2
  -4  -4  14 18.3973 12.2500   2
  -4  -4  13 12.6856 11.9019   2
  -4  -4  12 1.99104 11.9230   2
  -4  -4  11 3.75462 13.6366   2
  -4  -4  10 5.57052 11.7994   2
  -4  -4   9 52.3672 13.1816   2
  -4  -4   8-1.25830 11.7047   2
  -4  -4   7 343.693 17.4342   2
  -4  -4   6 358.774 17.0740   2
  -4  -4   5 36.9659 11.9142   2
  -4  -4   4 13.5049 11.2782   2
   4   4  -4 2.56073 7.17805   4
   4   4  -3 191.947 10.6265   4
  -4  -4   3 197.723 14.0032   2
  -4  -4   2 14.6708 12.0580   2
   4   4  -2 39.8670 8.27260   4
   4   4  -1 202.335 10.9083   4
  -4  -4   1 217.809 14.3157   2
   4   4   0 140.436 11.2396   4
  -4  -4   0 143.086 13.1564   2
  -4  -4  -1 4.81130 11.6146   2
   4   4   1 16.8008 8.85529   4
  -4  -4  -2 4.71941 12.1515   2
   4   4   2 0.48111 7.47535   4
   4   4   3 26.2663 9.55831   4
   4   4   4 51.6114 9.89323   4
   4   4   5 114.705 11.2789   4
   4   4   6 12.0207 10.1245   4
   4   4   7 41.8427 10.1970   4
   4   4   8 183.891 13.1252   4
   4   4   9 70.1456 11.6300   4
   4   4  10 130.457 16.7765   4
   4   4  11 2.70340 11.3793   4
   4   4  12 69.1710 12.1148   4
   4   4  13 11.9324 10.9718   4
   4   4  14-5.39185 10.5554   4
   4   4  15 28.9451 12.7850   4
   4   4  16-37.5392 11.1616   4
   4   4  17-1.29113 11.9842   4
   4   4  18 4.56006 12.5723   4
   4   4  19 5.38117 12.6667   4
  -4  -5  15-14.6406 12.3407   2
  -4  -5  14 13.0761 12.7884   2
  -4  -5  13 0.34281 12.2328   2
  -4  -5  12 2.01281 13.3256   2
  -4  -5  11 15.7674 12.4574   2
  -4  -5  10 13.4981 12.0571   2
  -4  -5   9 17.6507 12.7176   2
  -4  -5   8 28.1154 12.7898   2
   4   5  -8 33.0999 10.7489   5
  -4  -5   7 6.79240 12.1853   2
  -4  -5   6 91.0268 10.4912   2
  -4  -5   5 334.548 17.3463   2
  -4  -5   4 433.850 18.4879   2
  -4  -5   3 23.6193 12.5269   2
   4   5  -2 224.120 12.1907   4
  -4  -5   2 238.721 15.5298   2
  -4  -5   1 8.27095 11.4367   2
   4   5  -1 23.6203 8.56172   4
   4   5   0 320.100 13.9992   4
  -4  -5   0 356.060 17.0884   2
  -4  -5  -1 13.6989 11.6237   2
   4   5   1 4.29699 8.20376   4
  -4  -5  -2 20.1290 12.3243   2
   4   5   2-2.36121 7.99123   4
   4   5   3 15.2190 7.92065   4
   4   5   4 55.4241 9.34588   4
   4   5   5-1.08728 8.92658   4
   4   5   6 11.0654 10.1431   4
   4   5   7 274.099 14.4250   4
   4   5   8 37.4678 11.1198   4
   4   5   9 5.00384 9.10034   4
   4   5  10 7.38231 10.7451   4
   4   5  11 79.4126 12.1595   4
   4   5  12 0.25442 10.9914   5
   4   5  12 2.29982 12.2499   4
   4   5  13 6.45026 12.1946   4
   4   5  14 44.2719 12.1606   4
   4   5  15 4.06610 12.5502   4
   4   5  16 40.7601 14.2307   4
   4   5  17 28.1329 15.0806   4
   4   5  18 41.2135 15.5072   4
   4   5  19 13.5435 13.9065   4
  -4  -6  14 50.5354 14.3990   2
  -4  -6  13 6.12176 13.8320   2
  -4  -6  12-10.7921 12.9650   2
   4   6 -12-35.5692 17.7364   0
  -4  -6  11 24.5667 13.8914   2
   4   6 -11 0.77012 14.8958   0
  -4  -6  10 3.58441 12.6586   2
   4   6 -10-2.43043 14.0170   0
  -4  -6   9 30.2737 13.4460   2
   4   6  -9 16.8010 16.2300   0
  -4  -6   8 10.3015 12.2225   2
   4   6  -8-8.52787 13.1028   0
  -4  -6   7 11.1555 13.1014   2
   4   6  -7 12.8379 10.2318   5
   4   6  -7-0.04474 13.3310   0
   4   6  -6 105.508 13.0780   5
  -4  -6   6 119.006 14.4538   2
   4   6  -6 88.7969 16.1743   0
  -4  -6   5 54.1391 13.0354   2
   4   6  -5 49.8244 12.4458   5
   4   6  -5 41.2252 14.9131   0
  -4  -6   4 29.3933 12.3126   2
   4   6  -4 35.9481 12.7459   5
   4   6  -4 38.7482 13.1751   0
  -4  -6   3 15.4433 12.0434   2
   4   6  -3 20.9368 12.9107   0
   4   6  -3 17.4535 12.9706   5
  -4  -6   2 12.0816 12.2108   2
   4   6  -2 9.00246 12.3284   0
   4   6  -2 15.0052 11.9762   5
   4   6  -1 99.3737 14.5072   5
   4   6  -1 112.720 13.0247   0
  -4  -6   1 111.466 14.0888   2
  -4  -6   0 59.5387 12.9960   2
   4   6   0 61.9953 12.3743   5
   4   6   0 48.9867 12.6939   0
   4   6   0 59.6899 8.33163   4
  -4  -6  -1 1.44719 12.0140   2
   4   6   1 3.25786 12.8058   5
   4   6   1 8.49303 10.2171   0
   4   6   1 22.5581 7.51664   4
   4   6   2 23.5963 13.9258   5
   4   6   2 5.42354 9.99800   0
   4   6   2 12.6599 8.65756   4
   4   6   3 30.3609 13.9611   5
   4   6   3 40.5429 9.92522   4
   4   6   4 18.5723 13.3438   5
   4   6   4 5.53805 9.49841   4
   4   6   5 226.926 16.0349   5
   4   6   5 210.121 14.2142   4
   4   6   6 89.7732 15.1194   5
   4   6   6 116.342 13.2265   4
   4   6   7 10.1154 11.6589   5
   4   6   7 24.3447 11.6956   4
   4   6   8 14.3075 13.4073   5
   4   6   8 9.91886 11.4770   4
   4   6   9-20.4820 14.2552   5
   4   6  10 14.7429 12.0241   4
   4   6  10-17.4490 12.9166   5
   4   6  11-9.06950 13.1778   5
   4   6  11 8.16333 13.3846   4
   4   6  12 37.3318 14.6320   5
   4   6  12 8.97734 12.7591   4
   4   6  13 41.9762 14.3847   4
   4   6  14 41.0539 14.9816   4
   4   6  15 54.3448 14.8401   4
   4   6  16-6.54210 15.2959   4
   4   7  -9 15.2243 15.3886   0
   4   7  -8-27.1359 15.4515   0
   4   7  -7 22.5194 11.1247   5
   4   7  -7 52.3665 16.0809   0
   4   7  -6 7.15023 11.3448   0
   4   7  -5 80.1604 11.9496   5
   4   7  -5 105.564 14.7718   0
   4   7  -4 93.0663 13.5849   5
   4   7  -4 73.7569 15.6715   0
   4   7  -3-1.12703 12.0192   0
   4   7  -3 3.96149 12.9315   5
   4   7  -2 4.91974 11.5007   0
   4   7  -2 2.61879 11.6724   5
   4   7  -1 2.70847 11.5680   0
   4   7  -1-2.83455 13.2019   5
   4   7   0 76.3045 12.4985   0
   4   7   0 67.5202 13.0840   5
  -4  -7   0 82.5531 14.9835   2
   4   7   1 49.6166 12.6582   0
   4   7   1 57.5258 15.2227   5
   4   7   2 27.2043 14.3053   5
   4   7   2 21.4568 10.3890   4
   4   7   3-3.60236 14.3029   5
   4   7   3 5.58818 9.58881   4
   4   7   4 14.6346 15.4456   5
   4   7   4 19.7648 10.9811   4
   4   7   5 8.68116 13.1690   5
   4   7   5 5.19777 12.6095   4
   4   7   6 14.4137 13.9960   5
   4   7   6 2.26198 11.6945   4
   4   7   7 91.9740 17.2728   5
   4   7   7 100.403 14.7593   4
   4   7   8 35.1818 14.6447   5
   4   7   8 24.2220 12.9037   4
   4   7   9 11.6128 14.4367   5
   4   7   9 11.9898 13.6161   4
   4   7  10-11.5550 14.1414   5
   4   7  10-0.67104 13.9530   4
   4   7  11-1.47646 14.9645   5
   4   7  11 3.53772 14.4742   4
   4   7  12 3.03758 15.3814   5
   4   7  12 4.12950 13.9871   4
   4   7  13 5.21021 13.8909   4
   4   8  -6 4.28179 13.3532   5
   4   8  -5 46.2115 13.6620   5
   4   8  -5 15.9188 15.8065   0
   4   8  -4 7.28874 14.0285   5
   4   8  -4 16.3610 14.6968   0
   4   8  -3 14.9167 12.8546   5
   4   8  -3-33.9840 12.8374   0
   4   8  -2-1.88122 11.1520   5
   4   8  -2 1.89743 11.4056   0
   4   8  -1 16.2194 11.1355   0
   4   8  -1 6.77529 13.0868   5
   4   8   0 6.26219 11.3043   0
   4   8   0 0.58578 13.5245   5
   4   8   1 12.0110 12.2654   5
   4   8   2-3.80181 12.6773   5
   4   8   3 4.85540 14.1142   5
   4   8   4-0.36406 12.6517   5
   4   8   4-0.35116 12.4750   4
   4   8   5-1.09562 12.1412   5
   4   8   5 14.9800 11.3540   4
   4   8   6-5.22172 15.6114   5
   4   8   6-0.49658 12.8113   4
   4   8   7 18.0226 16.2212   5
   4   8   7-3.61845 13.7762   4
   4   8   8 7.18012 15.1279   5
   4   8   8 7.93649 14.6941   4
   4   8   9 9.53314 15.0482   5
   4   8   9 30.1661 14.4099   4
   4   8  10 24.8928 15.1964   5
   4   8  11-32.6745 15.8872   5
   4   8  12 12.8322 15.9623   5
  -5   7   4 18.4274 13.0567   1
  -5   7   3 2.63898 13.9954   1
  -5   7   2-13.2191 13.0545   1
  -5   7   1-17.8277 13.7010   1
  -5   7   0 35.2684 13.9693   1
  -5   7  -1 17.0934 15.0098   1
  -5   7  -2 24.1519 15.3893   1
  -5   7  -3 21.0299 13.4990   1
  -5   6   9 44.0024 14.5724   1
  -5   6   8 4.76905 13.8901   1
  -5   6   7 44.3774 11.6294   1
  -5   6   6 26.7670 11.3498   1
  -5   6   5 1.62693 12.1992   1
  -5   6   4 5.62623 12.5997   1
  -5   6   3 8.61478 12.7648   1
  -5   6   2 26.3511 13.3345   1
  -5   6   1-12.8108 13.3247   1
  -5   6   0-3.92239 13.0238   1
  -5   6  -1 41.7315 14.5877   1
  -5   6  -2 11.5999 14.8970   1
  -5   6  -3 16.1906 14.2522   1
  -5   6  -4-17.1288 13.6107   1
  -5   6  -5-4.88818 14.8893   1
  -5   6  -6 22.4082 14.6898   1
  -5   6  -7-7.95621 14.5938   1
  -5   6  -8-27.4931 16.9770   1
  -5   5  12 21.4496 18.3357   1
  -5   5  11 14.6857 13.8623   1
  -5   5  10-7.29618 12.4587   1
  -5   5   9-3.94059 12.4474   1
  -5   5   8-12.0435 11.8101   1
  -5   5   7 35.3472 13.7986   1
  -5   5   6-10.8101 12.9751   1
  -5   5   5 45.9077 12.9465   1
  -5   5   4-3.47138 12.5393   1
  -5   5   3-13.5903 13.5812   1
  -5   5   2 54.9121 15.2041   1
  -5   5   1 7.31688 14.0587   1
  -5   5   0 2.25954 12.5271   1
  -5   5  -1 39.6527 13.3206   1
  -5   5  -2 0.03905 13.5952   1
  -5   5  -3-7.36701 13.7256   1
  -5   5  -4 17.7345 14.9224   1
  -5   5  -5 3.84528 12.7219   1
  -5   5  -6 7.91148 14.6628   1
  -5   5  -7-11.0160 14.7549   1
  -5   5  -8-25.8384 13.1366   1
  -5   5  -9-7.79329 11.4282   1
  -5   5 -10-5.71145 13.4455   1
  -5   5 -11 25.7233 15.7959   1
  -5   4  14 4.94356 15.3203   1
  -5   4  13-8.54071 12.7948   1
  -5   4  12 3.08878 12.6030   1
  -5   4  11 38.1911 13.5968   1
  -5   4  10 7.52785 12.3016   1
  -5   4   9 0.67837 11.6783   1
  -5   4   8 19.2374 12.7599   1
  -5   4   7 19.8270 12.2353   1
  -5   4   6 0.07129 11.6340   1
  -5   4   5 16.3675 12.0065   1
  -5   4   4 18.9932 13.0058   1
  -5   4   3 378.945 19.1183   1
  -5   4   2 17.0163 13.6565   1
  -5   4   1 12.6999 13.3607   1
  -5   4   0 28.8278 13.9304   1
  -5   4  -1 32.8398 13.8887   1
  -5   4  -2-11.3213 13.9368   1
  -5   4  -3 23.5701 13.1751   1
  -5   4  -4 24.8700 12.5672   1
  -5   4  -5-17.5389 12.9843   1
  -5   4  -6 8.99185 11.8021   1
  -5   4  -7 31.9125 12.3610   1
  -5   4  -8 5.09251 13.3881   1
  -5   4  -9-2.82607 13.7787   1
  -5   4 -10 61.2540 16.0753   1
  -5   4 -11 42.8621 13.8697   1
  -5   4 -12 103.168 18.4371   1
  -5   4 -13 16.7155 14.3013   1
  -5   3  15-1.89962 13.5824   1
  -5   3  14 11.9423 13.7697   1
  -5   3  13 14.9370 14.2438   1
  -5   3  12 28.6588 14.0036   1
  -5   3  11 21.5225 13.5826   1
  -5   3  10-1.79693 12.3572   1
  -5   3   9 26.7649 12.6363   1
  -5   3   8 3.89240 11.0211   1
  -5   3   7 22.4027 10.9009   1
  -5   3   6 6.79366 12.4750   1
  -5   3   5 13.9185 12.2254   1
  -5   3   4 182.497 14.6723   1
  -5   3   3 180.598 15.3984   1
  -5   3   2 521.816 19.3874   1
  -5   3   1 12.0971 11.8264   1
  -5   3   0 126.959 14.9216   1
  -5   3  -1-7.72895 12.1862   1
  -5   3  -2 14.8137 12.2358   1
  -5   3  -3 7.43612 11.7750   1
  -5   3  -4 55.1297 13.3432   1
  -5   3  -5 38.0542 12.7662   1
  -5   3  -6-5.69802 10.1637   1
  -5   3  -7 64.7981 14.3207   1
  -5   3  -8 47.1292 12.7986   1
  -5   3  -9 9.45375 13.3102   1
  -5   3 -10 77.6599 14.1250   1
  -5   3 -11-8.97443 14.3354   1
  -5   3 -12 10.6554 16.9691   1
  -5   3 -13 17.9882 14.2533   1
  -5   3 -14 1.07830 14.5966   1
  -5   3 -15 142.330 18.2198   1
  -5   2  16 0.39960 24.4223   1
  -5   2  15 5.17852 14.3128   1
  -5   2  14 32.6513 14.8586   1
  -5   2  13 61.1454 13.7454   1
  -5   2  12 32.9021 13.5257   1
  -5   2  11 42.0708 13.1511   1
  -5   2  10 1.06696 12.1459   1
  -5   2   9-8.89801 10.6290   1
  -5   2   8 16.3066 11.1221   1
  -5   2   7 22.4181 12.0331   1
  -5   2   6-0.41924 10.5023   1
  -5   2   5 6.86321 10.6690   1
  -5   2   4 324.978 16.5765   1
  -5   2   3 744.940 21.4060   1
  -5   2   2 213.591 15.2567   1
  -5   2   1 17.9253 12.0563   1
  -5   2   0 11.7971 10.8086   1
  -5   2  -1 3.81980 12.2608   1
  -5   2  -2 125.313 14.3536   1
  -5   2  -3 32.9186 11.4234   1
  -5   2  -4 4.73288 10.4303   1
  -5   2  -5 10.2948 10.2188   1
  -5   2  -6 80.0802 12.1218   1
  -5   2  -7 32.4246 13.2545   1
  -5   2  -8 52.3231 12.6230   1
   5  -2   9 118.780 10.8707   4
  -5   2  -9 100.236 15.6182   1
  -5   2 -10 229.049 17.5850   1
  -5   2 -11 28.9558 13.0922   1
  -5   2 -12 119.856 16.3403   1
  -5   2 -13 17.6372 13.4816   1
  -5   2 -14 7.32601 13.0154   1
  -5   2 -15 66.8461 16.6318   1
  -5   2 -16 33.5752 15.3331   1
  -5   1  18 25.6159 12.1827   2
  -5   1  17 0.61607 13.0471   1
  -5   1  17 5.22874 12.5322   2
  -5   1  16 4.36985 13.7168   1
  -5   1  16 23.1567 13.3687   2
  -5   1  15 26.6199 13.3367   1
  -5   1  15 0.03546 11.8378   2
  -5   1  14-1.19499 12.7072   1
  -5   1  14 11.4129 12.0021   2
  -5   1  13 50.6885 12.7173   1
  -5   1  13 37.7623 11.7856   2
  -5   1  12 25.1421 12.8045   1
  -5   1  12 27.1127 10.9100   2
  -5   1  11 105.840 13.7658   1
  -5   1  11 8.06040 11.6168   2
  -5   1  10-0.49425 11.1723   1
  -5   1  10 5.70513 10.3289   2
  -5   1   9 23.6549 9.48187   2
  -5   1   9 37.7663 10.6959   1
  -5   1   8 24.5964 10.0845   2
  -5   1   8 5.79947 11.2635   1
  -5   1   7 1.71508 9.01982   2
  -5   1   7-0.66656 10.8237   1
  -5   1   6 7.87837 9.48872   2
  -5   1   6 10.3982 9.94326   1
  -5   1   5-3.69365 9.50505   2
  -5   1   5-1.93398 9.99428   1
  -5   1   4 750.797 20.5967   1
  -5   1   4 758.143 19.4182   2
  -5   1   3 1423.62 26.4501   1
  -5   1   3 1465.19 24.5251   2
  -5   1   2 517.059 17.7771   1
  -5   1   2 485.921 15.9395   2
  -5   1   1 16.0620 10.2466   2
  -5   1   1 28.9155 11.8250   1
  -5   1   0 115.552 12.9989   1
  -5   1   0 85.1140 11.0956   2
  -5   1  -1-8.70427 9.86270   2
  -5   1  -1-5.55406 10.5360   1
  -5   1  -2 3.22743 10.1457   1
  -5   1  -3 41.5291 12.0969   1
  -5   1  -4 330.815 14.3794   1
  -5   1  -5 203.124 12.1911   1
  -5   1  -6 123.774 12.5386   1
  -5   1  -7 69.7387 12.5046   1
   5  -1   8 6.67637 9.48889   4
  -5   1  -8 3.99164 12.7534   1
   5  -1   9 9.81120 9.04191   4
  -5   1  -9-1.51771 11.6207   1
   5  -1  10 71.2614 10.3634   4
  -5   1 -10 69.5367 12.2623   1
  -5   1 -11 150.497 14.9239   1
   5  -1  11 137.115 11.0201   4
  -5   1 -12 79.4397 13.9812   1
  -5   1 -13 18.2040 13.2587   1
  -5   1 -14-4.45130 13.8195   1
  -5   1 -15 1.80565 14.0472   1
  -5   1 -16 10.4234 13.6221   1
  -5   1 -17 11.3978 12.3881   1
  -5   0  17-14.3107 14.1169   2
  -5   0  16 0.27881 13.1273   1
  -5   0  16 6.33834 13.7688   2
  -5   0  15 22.1606 12.2277   1
  -5   0  15 7.16498 14.3052   2
  -5   0  14 17.2906 11.2480   1
  -5   0  14 17.9137 13.9779   2
  -5   0  13 61.6846 12.6931   1
  -5   0  13 82.3926 14.0048   2
  -5   0  12 16.2712 11.2877   1
  -5   0  12 15.0977 11.9905   2
  -5   0  11 39.2361 12.3918   1
  -5   0  11 29.4825 12.1537   2
  -5   0  10 6.10373 11.2794   2
  -5   0  10 1.79979 9.96237   1
  -5   0   9 49.0932 12.1534   2
  -5   0   9 64.6508 10.6570   1
  -5   0   8 15.5987 10.4282   2
  -5   0   8 3.96221 11.2406   1
  -5   0   7-0.83464 10.8215   2
  -5   0   7 1.28804 9.55281   1
  -5   0   6 20.8977 10.3739   2
  -5   0   6 12.3533 10.0306   1
  -5   0   5 5.77702 8.92837   2
  -5   0   5 9.25295 10.0341   1
  -5   0   4 263.411 13.8455   1
  -5   0   4 306.125 15.6867   2
  -5   0   3 142.184 12.0577   1
  -5   0   3 127.446 12.7707   2
  -5   0   2 134.246 12.1269   1
  -5   0   2 116.854 12.2236   2
  -5   0   1 184.448 11.9752   1
  -5   0   1 195.155 13.1810   2
  -5   0   0-1.41137 10.0342   2
  -5   0   0 0.93301 9.03529   1
  -5   0  -1 17.7541 10.4313   2
  -5   0  -1 17.6014 9.68628   1
  -5   0  -2 52.2991 10.7554   1
  -5   0  -2 54.8538 11.5198   2
  -5   0  -3 41.3957 10.0503   1
  -5   0  -4 19.5737 8.42102   1
  -5   0  -5 8.83638 10.1788   1
  -5   0  -6 339.522 16.1470   1
   5   0   6 301.614 14.3946   4
   5   0   7 13.7428 9.86156   4
  -5   0  -7 24.2080 11.7500   1
   5   0   8 0.89583 9.53461   4
  -5   0  -8-8.45786 11.0801   1
  -5   0  -9 242.829 15.3105   1
   5   0   9 229.288 13.2873   4
   5   0  10 11.3737 9.13350   4
  -5   0 -10 2.91905 11.7072   1
  -5   0 -11 193.746 15.5836   1
   5   0  11 166.254 12.2377   4
  -5   0 -12 50.1168 13.8589   1
   5   0  12 67.4934 10.9198   4
  -5   0 -13 3.23671 11.6950   1
  -5   0 -14 6.12314 12.2273   1
  -5   0 -15 2.78144 14.2053   1
  -5   0 -16 42.9283 14.1153   1
  -5   0 -17 69.6745 15.6768   1
  -5   0 -18 35.9489 13.0333   1
  -5  -1  17 4.71699 13.6121   2
  -5  -1  16 6.88054 13.6632   2
  -5  -1  15 16.3291 11.3699   1
  -5  -1  15-0.62450 12.8012   2
  -5  -1  14 15.3792 11.4175   1
  -5  -1  14 23.0115 13.1507   2
  -5  -1  13 5.59986 12.1546   1
  -5  -1  13 9.14115 10.2693   2
  -5  -1  12 2.25114 10.4223   1
  -5  -1  12 6.99312 11.9438   2
  -5  -1  11 4.89175 9.16469   1
  -5  -1  11-2.51973 11.8004   2
  -5  -1  10 25.0168 12.7852   2
  -5  -1  10 20.7913 11.6879   1
  -5  -1   9 8.49220 12.0000   2
  -5  -1   9 2.65710 9.38554   1
  -5  -1   8 41.2932 12.1293   2
  -5  -1   8 22.5062 9.03028   1
  -5  -1   7-4.48209 11.0445   2
  -5  -1   7 0.25841 9.12724   1
  -5  -1   6 0.38474 11.2711   2
  -5  -1   6-5.66071 8.59594   1
  -5  -1   5 20.5445 12.6208   2
  -5  -1   5 4.77067 9.05343   1
  -5  -1   4 361.707 14.5820   1
  -5  -1   4 404.526 17.3035   2
  -5  -1   3 1538.20 24.3638   1
  -5  -1   3 1588.49 27.5836   2
  -5  -1   2 137.298 10.9435   1
  -5  -1   2 159.616 13.7036   2
  -5  -1   1 81.1274 12.6482   2
  -5  -1   1 85.1928 10.2283   1
  -5  -1   0 42.5833 11.9432   2
  -5  -1   0 35.3129 9.49641   1
  -5  -1  -1 178.930 11.8608   1
  -5  -1  -1 187.537 13.9500   2
  -5  -1  -2-4.87881 8.77123   1
  -5  -1  -2 9.68770 12.0539   2
   5   1   2 8.76703 9.36301   4
  -5  -1  -3 3.38369 8.68738   1
   5   1   3 10.9746 9.50151   4
  -5  -1  -4 32.0901 8.43948   1
   5   1   4 40.1441 10.5792   4
  -5  -1  -5 19.6620 9.39828   1
   5   1   5 17.5311 8.85812   4
  -5  -1  -6 82.4915 11.0762   1
   5   1   6 81.3110 11.0965   4
   5   1   7 1.66996 9.63539   4
  -5  -1  -7 1.52129 9.80608   1
   5   1   8 3.17233 9.74438   4
  -5  -1  -8 6.12165 9.87717   1
   5   1   9 4.78572 8.98248   4
  -5  -1  -9 16.1785 10.4880   1
  -5  -1 -10 46.5643 11.8311   1
   5   1  10 44.4018 10.5298   4
  -5  -1 -11 433.163 18.2816   1
   5   1  11 395.559 16.2162   4
  -5  -1 -12-2.70364 10.5940   1
   5   1  12 0.97742 9.10742   4
  -5  -1 -13 35.0419 11.7966   1
   5   1  13 26.6112 8.73631   4
  -5  -1 -14 6.31845 15.8934   1
   5   1  14 9.97314 8.72647   4
  -5  -1 -15 31.5490 11.6935   1
  -5  -1 -16-28.8069 12.6782   1
  -5  -1 -17-13.6339 13.2375   1
  -5  -1 -18 39.6489 13.7770   1
  -5  -1 -19 11.9136 14.2536   1
  -5  -2  16-13.4523 13.2074   2
  -5  -2  15 12.2185 13.2913   2
  -5  -2  14 26.2085 15.1413   2
  -5  -2  13-7.77734 11.9480   2
  -5  -2  12 21.0691 12.6793   2
  -5  -2  11 77.1163 14.3110   2
  -5  -2  10 17.1095 12.6336   2
  -5  -2   9 83.4425 15.7067   2
  -5  -2   8-2.12473 11.3900   2
  -5  -2   7 22.1765 12.3703   2
  -5  -2   6 9.26495 11.7082   2
  -5  -2   5 16.6000 12.1497   2
  -5  -2   4 9.25138 12.2977   2
  -5  -2   3 30.3917 12.5899   2
  -5  -2   2 42.0537 13.1905   2
   5   2  -2 69.5043 10.3254   4
   5   2  -1 681.634 19.0676   4
  -5  -2   1 628.624 20.8966   2
  -5  -2   0 172.257 10.2147   1
   5   2   0 180.904 12.3654   4
  -5  -2   0 174.448 14.7805   2
  -5  -2  -1 1.45129 11.8825   2
  -5  -2  -1-3.06971 7.89284   1
   5   2   1-2.47432 8.44046   4
  -5  -2  -2 58.6671 12.9864   2
  -5  -2  -2 41.8718 8.78082   1
   5   2   2 41.8694 8.86074   4
  -5  -2  -3 32.6929 8.49476   1
   5   2   3 23.8424 8.98291   4
  -5  -2  -4 2.23876 7.62504   1
   5   2   4-3.87599 8.91610   4
  -5  -2  -5 4.28251 8.56654   1
   5   2   5 5.91645 8.86110   4
  -5  -2  -6 217.339 12.6568   1
   5   2   6 223.712 14.0149   4
  -5  -2  -7 140.523 11.8846   1
   5   2   7 122.216 12.7140   4
   5   2   8 85.8088 11.4243   4
  -5  -2  -8 78.4728 12.6324   1
  -5  -2  -9 302.996 14.7289   1
   5   2   9 273.037 14.1609   4
  -5  -2 -10 64.9141 10.8720   1
   5   2  10 61.2516 11.3428   4
  -5  -2 -11 527.023 18.3698   1
   5   2  11 462.185 17.5389   4
  -5  -2 -12 9.42122 10.5182   1
   5   2  12 15.6305 10.7429   4
  -5  -2 -13 17.7516 11.7149   1
   5   2  13 24.7870 10.1055   4
  -5  -2 -14 9.80067 10.4482   1
   5   2  14 7.97740 9.93893   4
  -5  -2 -15 1.42465 11.2251   1
   5   2  15 2.99639 8.78329   4
  -5  -2 -16 24.2460 11.4477   1
   5   2  16 9.90857 9.45793   4
  -5  -2 -17 38.4498 12.0601   1
  -5  -2 -18 42.2395 13.8989   1
  -5  -2 -19 216.814 18.3527   1
  -5  -3  15-7.09020 15.0187   2
  -5  -3  14-0.45439 13.3156   2
  -5  -3  13 14.3569 13.2226   2
  -5  -3  12-24.3096 13.2346   2
  -5  -3  11 17.7920 12.7714   2
  -5  -3  10 6.00894 12.9828   2
  -5  -3   9 1.56984 13.0275   2
  -5  -3   8 3.77525 12.8906   2
  -5  -3   7 23.1563 14.0201   2
  -5  -3   6 8.29750 12.2614   2
   5   3  -6 21.6319 7.50749   4
  -5  -3   5 24.0385 13.8119   2
   5   3  -5 21.1376 7.05565   4
  -5  -3   4 16.3669 12.7267   2
   5   3  -4 20.4065 7.38276   4
   5   3  -3 308.628 13.6119   4
  -5  -3   3 336.324 17.1090   2
  -5  -3   2 32.8983 12.4678   2
   5   3  -2 38.7142 8.86776   4
   5   3  -1 212.925 13.4568   4
  -5  -3   1 233.838 16.7060   2
   5   3   0 220.183 13.1587   4
  -5  -3   0 218.477 15.3256   2
  -5  -3  -1 30.4912 12.2103   2
   5   3   1 27.1465 10.2675   4
  -5  -3  -2 24.1261 12.3337   2
   5   3   2 37.2891 10.6540   4
   5   3   3 25.2202 10.2347   4
   5   3   4 28.5056 10.2887   4
   5   3   5 196.761 13.9295   4
   5   3   6 25.3681 9.54535   4
   5   3   7 22.7506 10.0129   4
   5   3   8 5.28485 10.1728   4
   5   3   9 37.0987 11.4425   4
   5   3  10 259.422 15.1864   4
   5   3  11 144.058 14.0481   4
   5   3  12 63.4548 9.33123   4
   5   3  13 28.7589 9.28787   4
   5   3  14 4.05605 9.27288   4
   5   3  15 16.9202 11.3909   4
   5   3  16 10.0084 9.96027   4
   5   3  17 22.0103 10.4681   4
  -5  -4  14 4.09794 11.7667   2
  -5  -4  13 10.7985 14.5653   2
  -5  -4  12 2.47789 14.8309   2
  -5  -4  11 43.5117 13.4721   2
  -5  -4  10 9.92829 13.7509   2
  -5  -4   9 25.9956 13.0421   2
  -5  -4   8 29.8271 13.2588   2
  -5  -4   7-4.06083 12.1705   2
  -5  -4   6-0.81118 12.7777   2
  -5  -4   5 12.0719 12.6961   2
  -5  -4   4 2.56093 12.9305   2
   5   4  -4 29.8200 7.84591   4
  -5  -4   3 58.4927 12.8362   2
   5   4  -3 57.2622 8.78806   4
   5   4  -2 198.699 12.8799   4
  -5  -4   2 219.027 15.9638   2
   5   4  -1 197.913 12.7011   4
  -5  -4   1 164.472 14.8668   2
   5   4   0 145.977 12.1684   4
  -5  -4   0 181.635 15.3275   2
  -5  -4  -1 42.6947 13.9607   2
   5   4   1 9.13034 8.91530   4
  -5  -4  -2 80.8164 14.2777   2
   5   4   2 66.5989 10.7433   4
   5   4   3 47.4654 10.6422   4
   5   4   4 16.8031 9.61959   4
   5   4   5 5.58307 10.7081   4
   5   4   6 3.24478 8.27904   4
   5   4   7 26.2606 10.3631   4
   5   4   8 28.0630 11.1309   4
   5   4   9 192.638 14.1066   4
   5   4  10 7.06594 9.62070   4
   5   4  11 112.045 12.2217   4
   5   4  12 2.68131 11.3517   4
   5   4  13 23.0395 10.2027   4
   5   4  14 19.6857 9.62197   4
   5   4  15 16.9329 10.6154   4
   5   4  16 0.69201 11.0633   4
   5   4  17-14.0549 12.7907   4
   5   4  18-24.9511 12.5489   4
  -5  -5  12-4.51782 13.7966   2
  -5  -5  11 2.50489 13.1783   2
  -5  -5  10 10.5504 14.1758   2
  -5  -5   8 14.7703 14.6079   2
  -5  -5   7 3.35919 13.6544   2
  -5  -5   6-17.2969 14.0139   2
  -5  -5   5 5.42918 13.2104   2
  -5  -5   4 11.9807 12.0380   2
  -5  -5   3-0.87895 12.1483   2
  -5  -5   2 1.26806 12.5825   2
   5   5  -2-27.1833 7.70978   4
  -5  -5   1 75.2328 13.9162   2
   5   5  -1 15.0417 7.90252   4
   5   5   0 168.935 12.2029   4
  -5  -5   0 211.073 16.7299   2
  -5  -5  -1 36.3003 14.5381   2
   5   5   1 24.2752 8.64256   4
   5   5   2 110.822 11.5619   4
  -5  -5  -2 150.440 16.6895   2
   5   5   3 52.9017 10.9524   4
   5   5   4-3.48947 10.0055   4
   5   5   5 111.278 12.7710   4
   5   5   6 85.4267 11.3748   4
   5   5   7 26.7025 10.6527   4
   5   5   8 4.92303 9.67197   4
   5   5   9 21.3040 9.77783   4
   5   5  10 129.017 14.3609   4
   5   5  11-12.1022 10.7261   4
   5   5  12 5.79892 9.36879   4
   5   5  13 116.944 15.1721   4
   5   5  14-35.6607 11.7127   4
   5   5  16 49.3741 14.0391   4
  -5  -6  10 24.0299 15.2806   2
  -5  -6   8 17.9995 14.3099   2
  -5  -6   7 39.3497 13.7651   2
   5   6  -7 43.0312 11.9860   5
  -5  -6   6 0.76791 12.7548   2
   5   6  -6 21.9715 10.7029   5
  -5  -6   5 37.7591 13.2200   2
   5   6  -5 38.9271 11.4246   5
  -5  -6   4 7.36583 12.7633   2
  -5  -6   3-8.45195 11.8079   2
  -5  -6   2 50.8316 13.8692   2
  -5  -6   1 9.33453 12.4110   2
  -5  -6   0 23.4108 12.7514   2
   5   6   0 22.5726 9.05039   4
  -5  -6  -1 33.9134 13.4716   2
   5   6   1 31.6852 8.66287   4
   5   6   2 21.8537 8.13737   4
   5   6   3 26.0139 8.60590   4
   5   6   4 53.1314 10.6984   4
   5   6   5 5.17695 10.2267   4
   5   6   6 14.7401 9.52979   4
   5   6   7 11.6491 10.7337   4
   5   6   8-10.4412 9.08526   4
   5   6   9 42.1739 9.04058   4
   5   6  10 9.18768 14.9527   5
   5   6  10 19.0850 10.7287   4
   5   6  11-2.05796 15.4253   5
   5   6  11-34.3653 12.4148   4
   5   6  12 2.51526 15.5951   5
   5   6  12-17.9771 11.1624   4
   5   6  13-27.2031 15.4322   4
  -5  -7   8-2.25805 14.6759   2
  -5  -7   7-10.8464 13.2729   2
  -5  -7   6 14.7539 12.9997   2
   5   7  -6 8.33274 12.2490   5
   5   7  -6-25.8867 14.9469   0
  -5  -7   5 53.9312 15.1201   2
   5   7  -5 22.1635 12.5483   5
   5   7  -5 32.9792 14.8270   0
  -5  -7   4-5.36498 13.9420   2
   5   7  -4-1.19962 13.5622   5
   5   7  -4-17.0084 12.7487   0
  -5  -7   3 36.1295 13.4217   2
   5   7  -3-30.3586 12.5526   5
   5   7  -3 12.8809 13.6052   0
   5   7  -2-4.43960 10.3707   5
   5   7  -2 7.91329 12.0137   0
  -5  -7   1 14.8062 14.0616   2
   5   7  -1 16.9517 14.1739   5
   5   7  -1 16.3813 13.6653   0
   5   7   0 8.44811 12.0564   5
   5   7   0 5.89217 12.2667   0
   5   7   1 28.2064 12.3053   5
   5   7   2 10.1393 12.8865   5
   5   7   2 35.2512 10.8663   4
   5   7   3 42.1428 14.0446   5
   5   7   3 421.001 16.4945   4
   5   7   4 130.390 9.41420   5
   5   7   4 33.6388 11.4541   4
   5   7   5 23.8355 13.7429   5
   5   7   5-7.69511 10.7752   4
   5   7   6 9.17755 15.2716   5
   5   7   7 0.54568 14.5757   5
   5   7   8 2.78388 13.8720   5
   5   7   9-5.56675 13.9591   5
   5   7   9 3.79585 12.8798   4
   5   7  10 24.9767 13.4425   5
   5   7  10 15.1315 13.2698   4
   5   7  11-0.60655 15.6125   5
   5   7  12 7.26644 14.8676   5
   5   8  -2 26.8068 14.7558   0
   5   8   4 116.080 13.6816   4
   5   8   5 16.8348 13.9342   4
   5   8   6 5.34974 17.1250   4
  -6   5   5 2.77848 13.6144   1
  -6   5   4 4.11598 14.1531   1
  -6   5   3 57.9442 13.9403   1
  -6   5   2 41.2477 15.7046   1
  -6   5   1 6.97759 13.7376   1
  -6   5   0 12.6465 15.6598   1
  -6   5  -1 115.345 16.7072   1
  -6   5  -2 12.0628 14.9449   1
  -6   5  -3 17.9337 15.4498   1
  -6   5  -4-14.0649 14.8610   1
  -6   5  -5-2.61825 11.8210   1
  -6   4   9-8.09852 14.3195   1
  -6   4   8 3.71460 14.5605   1
  -6   4   7 69.3176 16.0923   1
  -6   4   6 1.33112 14.0743   1
  -6   4   5 7.17526 12.6605   1
  -6   4   4 4.10943 12.5857   1
  -6   4   3-13.4882 13.9757   1
  -6   4   2-9.11444 14.3766   1
  -6   4   1 13.8123 12.8106   1
  -6   4   0 43.7138 13.1902   1
  -6   4  -1 56.2809 15.4128   1
  -6   4  -2 33.6707 13.4554   1
  -6   4  -3 11.2498 15.6814   1
  -6   4  -4 2.96822 16.1829   1
  -6   4  -5-0.73237 14.7866   1
  -6   4  -6 27.1445 15.9765   1
  -6   4  -7 7.98405 16.5013   1
  -6   4  -8 24.6923 15.2221   1
  -6   4  -9 18.6451 12.3934   1
  -6   3  11 21.8612 15.0363   1
  -6   3  10 7.11284 12.2301   1
  -6   3   9 13.3535 11.8587   1
  -6   3   8-11.3654 11.7299   1
  -6   3   7 48.9595 13.8344   1
  -6   3   6 9.37939 12.8398   1
  -6   3   5 22.4419 12.9205   1
  -6   3   4 2.24061 12.5366   1
  -6   3   3 8.17852 12.7117   1
  -6   3   2 3.99189 12.9363   1
  -6   3   1 6.45031 13.4566   1
  -6   3   0-5.69349 13.7650   1
  -6   3  -1 38.7258 13.9280   1
  -6   3  -2 10.5936 13.3731   1
  -6   3  -3 28.5328 13.8765   1
  -6   3  -4-3.85648 12.7868   1
  -6   3  -5 19.0341 15.6080   1
  -6   3  -6 19.9473 13.3276   1
  -6   3  -7 8.17289 12.5600   1
  -6   3  -8 14.8894 11.3303   1
  -6   3  -9 24.7316 13.4895   1
  -6   3 -10-19.3541 15.0803   1
  -6   3 -11 58.1308 18.2693   1
  -6   2  13 19.9587 15.2941   1
  -6   2  12 13.5026 15.0141   1
  -6   2  11 32.2495 14.1934   1
  -6   2  10 15.7101 13.3310   1
  -6   2   9-5.17915 12.4118   1
  -6   2   8 27.4949 13.5797   1
  -6   2   7 7.11220 12.5697   1
  -6   2   6 1.20995 12.7611   1
  -6   2   5 13.4407 12.8440   1
  -6   2   4 292.700 17.1894   1
  -6   2   3-3.68461 11.6650   1
  -6   2   2 130.006 15.1711   1
  -6   2   1 11.6187 13.1736   1
  -6   2   0 24.7056 14.2278   1
  -6   2  -1 17.7484 13.7911   1
  -6   2  -2-3.24558 12.1271   1
  -6   2  -3 22.5093 11.4803   1
  -6   2  -4 6.92697 12.4161   1
  -6   2  -5 52.5988 14.3240   1
  -6   2  -6-3.74314 11.6292   1
  -6   2  -7 6.87299 11.2342   1
  -6   2  -8 23.2545 13.8954   1
  -6   2  -9 42.4644 15.5120   1
   6  -2   9 72.2052 10.1678   4
  -6   2 -10 30.1712 15.0591   1
  -6   2 -11 11.6168 12.9030   1
  -6   2 -12 64.7690 17.4206   1
  -6   2 -13 27.3167 15.5947   1
  -6   1  14 10.3175 14.0318   1
  -6   1  13-1.06663 13.7234   2
  -6   1  13 11.8081 13.0912   1
  -6   1  12 31.0614 12.9818   2
  -6   1  12 57.1399 14.6334   1
  -6   1  11 15.5225 13.8215   1
  -6   1  10-7.72367 11.9870   1
  -6   1   9-4.61908 10.8512   1
  -6   1   8-0.86848 11.1082   1
  -6   1   7-18.9050 11.3889   1
  -6   1   6 29.0267 12.8706   1
  -6   1   5 14.6740 11.0664   1
  -6   1   4-4.30247 10.9982   1
  -6   1   3-9.04373 11.6795   1
  -6   1   2 13.8622 12.0909   1
  -6   1   1 139.731 16.3046   1
  -6   1   0 34.2626 14.1462   1
  -6   1  -1-5.65552 10.9563   1
  -6   1  -2-1.15364 11.5969   1
  -6   1  -3-6.21290 12.3060   1
  -6   1  -4 31.3832 12.3709   1
  -6   1  -5 32.0252 12.1316   1
  -6   1  -6 212.567 14.5744   1
  -6   1  -7-1.80014 10.7343   1
   6  -1   7 51.0262 9.47070   4
  -6   1  -8-2.20111 12.5328   1
   6  -1   8 8.91508 9.67581   4
  -6   1  -9 22.7624 13.2099   1
   6  -1   9 11.2360 9.89991   4
  -6   1 -10 35.6934 14.7906   1
   6  -1  10 16.6258 9.56616   4
  -6   1 -11 48.9919 15.0296   1
  -6   1 -12 35.7356 13.0677   1
  -6   1 -13 10.1555 13.9711   1
  -6   1 -14 92.3509 15.5087   1
  -6   0  15 16.1780 14.3237   2
  -6   0  15 5.13881 15.0093   1
  -6   0  14 33.3099 15.2688   2
  -6   0  14-9.48275 13.8722   1
  -6   0  13 4.10581 13.7149   2
  -6   0  13-11.2927 12.0353   1
  -6   0  12 60.6476 13.7638   2
  -6   0  12 8.70042 11.0092   1
  -6   0  11 6.01994 12.4393   2
  -6   0  11 18.5141 12.0978   1
  -6   0  10-1.60706 13.2110   2
  -6   0  10 11.4727 10.8516   1
  -6   0   9 1.70388 10.7530   1
  -6   0   9-13.4363 13.6630   2
  -6   0   8-9.05452 12.1931   2
  -6   0   8-23.2168 7.79020   1
  -6   0   7 5.04324 12.8768   2
  -6   0   7-0.49718 10.6974   1
  -6   0   6 38.2326 12.9675   2
  -6   0   6-16.9766 11.4952   1
  -6   0   5 161.493 13.5511   1
  -6   0   5 158.009 15.0191   2
  -6   0   4 780.011 22.1939   1
  -6   0   4 793.764 22.7213   2
  -6   0   3 84.1854 13.7409   2
  -6   0   3 106.370 13.6922   1
  -6   0   2 388.587 17.0953   1
  -6   0   2 407.890 18.0129   2
  -6   0   1 64.0677 12.8033   2
  -6   0   1 56.1779 11.3465   1
  -6   0   0 4.78874 11.3739   2
  -6   0   0 2.80610 10.7367   1
  -6   0  -1 19.0845 12.1196   2
  -6   0  -1 0.88304 9.70822   1
  -6   0  -2-10.0393 10.8042   1
  -6   0  -3 2.27675 11.7217   1
  -6   0  -4 10.7269 11.6315   1
  -6   0  -5 101.442 13.3348   1
   6   0   5 138.344 13.2963   4
  -6   0  -6 15.6786 10.9241   1
   6   0   6 7.29036 9.14041   4
  -6   0  -7 11.3682 11.5292   1
   6   0   7 13.1287 9.64927   4
  -6   0  -8 13.2160 11.9552   1
   6   0   8 28.9561 11.2456   4
  -6   0  -9 164.529 14.7650   1
   6   0   9 135.918 12.2316   4
  -6   0 -10 82.9703 15.3570   1
   6   0  10 76.5504 12.4369   4
   6   0  11 8.00189 9.85406   4
  -6   0 -11 6.78593 13.2972   1
   6   0  12-14.9186 9.31579   4
  -6   0 -12 11.8467 11.9039   1
  -6   0 -13 1.07723 13.6864   1
  -6   0 -14 67.5806 14.0065   1
  -6   0 -15 19.8273 13.8611   1
  -6   0 -16-8.12402 15.0750   1
  -6  -1  14 16.2924 15.1702   2
  -6  -1  13 14.2809 14.4661   2
  -6  -1  12 30.6434 13.4837   2
  -6  -1  11-14.3039 16.8152   2
  -6  -1  10-6.47222 11.6204   2
  -6  -1   9 4.19502 12.7442   2
  -6  -1   8 10.7811 12.1033   2
  -6  -1   7 27.4235 12.6406   2
  -6  -1   7 34.3223 10.1553   1
  -6  -1   6 5.70214 13.6732   2
  -6  -1   6-0.02797 9.84199   1
  -6  -1   5 19.6188 12.5390   2
  -6  -1   5 13.9382 9.47016   1
  -6  -1   4 270.137 14.6928   1
  -6  -1   4 261.734 16.5984   2
  -6  -1   3 9.91875 12.0363   2
  -6  -1   3 2.77255 10.0318   1
  -6  -1   2-2.01953 12.3433   2
  -6  -1   2-2.85175 9.68342   1
  -6  -1   1 202.643 13.2487   1
  -6  -1   1 187.913 15.4373   2
  -6  -1   0 16.8034 12.7893   2
  -6  -1   0 26.9190 10.1518   1
  -6  -1  -1-5.70504 13.2328   2
  -6  -1  -1 4.58927 10.1711   1
  -6  -1  -2 43.2407 10.9830   1
   6   1   2 84.7322 11.6399   4
  -6  -1  -3 114.261 13.1116   1
   6   1   3 111.102 12.5587   4
  -6  -1  -4 150.835 13.5585   1
   6   1   4 146.052 13.4143   4
  -6  -1  -5 12.3242 9.73162   1
   6   1   5 6.24791 10.7536   4
  -6  -1  -6 319.098 15.5310   1
   6   1   6 372.142 17.0369   4
  -6  -1  -7 34.7399 11.2309   1
   6   1   7 41.3097 11.9392   4
  -6  -1  -8 12.4318 11.7239   1
   6   1   8-8.51505 9.65496   4
  -6  -1  -9 51.9672 11.5165   1
   6   1   9 28.7544 8.88655   4
   6   1  10 20.1215 9.95995   4
  -6  -1 -10 12.7830 13.9737   1
   6   1  11 2.12883 8.08237   4
  -6  -1 -11-1.77635 11.6472   1
   6   1  12 2.32083 9.25934   4
  -6  -1 -12 5.38887 11.1710   1
   6   1  13-3.40590 9.71249   4
  -6  -1 -13 24.7741 11.6790   1
   6   1  14-13.8015 11.0252   4
  -6  -1 -14 6.66315 11.5015   1
  -6  -1 -15 14.1304 11.7690   1
  -6  -1 -16 21.6944 13.5647   1
  -6  -2  13 13.9813 12.6614   2
  -6  -2  12 3.76814 13.7840   2
  -6  -2  11-8.00244 15.0950   2
  -6  -2  10 0.44209 13.1480   2
  -6  -2   9 1.26479 13.3645   2
  -6  -2   8 6.85403 13.6329   2
  -6  -2   7-0.80424 13.1613   2
  -6  -2   6-2.26150 13.3871   2
  -6  -2   5 107.369 16.0149   2
   6   2  -4 395.132 16.9505   4
  -6  -2   4 390.486 19.3155   2
   6   2  -3 234.259 14.1074   4
  -6  -2   3 193.965 16.3098   2
  -6  -2   2 86.3946 14.5425   2
   6   2  -2 83.8028 11.2333   4
   6   2  -1 133.434 12.5722   4
  -6  -2   1 132.683 15.2169   2
  -6  -2   0 15.3011 13.2026   2
   6   2   0 23.6795 9.05149   4
  -6  -2  -1 15.9364 13.3863   2
   6   2   1 24.3707 10.7551   4
  -6  -2  -2 3.52958 13.0431   2
   6   2   2 7.81804 9.76548   4
   6   2   3 3.97694 9.10088   4
   6   2   4-3.93904 9.96475   4
   6   2   5 80.1436 12.8882   4
   6   2   6 37.1207 12.1073   4
   6   2   7 44.9928 11.8653   4
   6   2   8 32.0180 11.2600   4
   6   2   9 10.8463 11.3169   4
   6   2  10-0.54105 10.8029   4
   6   2  11-3.22646 9.91191   4
   6   2  12 13.1693 9.07708   4
  -6  -2 -12 26.2524 12.1545   1
   6   2  13 22.4503 10.2355   4
  -6  -2 -13 7.41396 15.7397   1
   6   2  14-0.35155 10.8452   4
  -6  -2 -14 2.49664 12.5282   1
   6   2  15 14.2641 11.1508   4
  -6  -2 -15 16.1533 11.0973   1
   6   2  16 0.60401 12.5920   4
  -6  -2 -16 4.32514 12.7549   1
  -6  -2 -17 6.37360 12.6516   1
  -6  -3  12 18.9221 15.2769   2
  -6  -3  11-4.09959 14.8334   2
  -6  -3  10 12.9188 15.0530   2
  -6  -3   9 45.3081 16.9442   2
  -6  -3   8-6.14101 15.1652   2
  -6  -3   7 4.86632 14.5113   2
  -6  -3   6 7.74535 13.8697   2
   6   3  -6 20.0230 8.63697   4
  -6  -3   5 5.23952 13.6543   2
   6   3  -5 6.97863 8.76428   4
   6   3  -4 145.539 11.0672   4
  -6  -3   4 136.258 15.4378   2
  -6  -3   3 36.9615 14.2764   2
   6   3  -3 17.8475 8.21932   4
  -6  -3   2 6.40693 13.7434   2
   6   3  -2 23.9328 8.80433   4
  -6  -3   1 71.7913 14.0880   2
   6   3  -1 58.7744 10.2734   4
  -6  -3   0-2.76554 12.5987   2
   6   3   0 0.70814 9.62624   4
  -6  -3  -1-3.77233 13.3574   2
   6   3   1 2.94036 9.28566   4
  -6  -3  -2 12.8292 13.4750   2
   6   3   2 19.1887 8.20805   4
   6   3   3 25.4235 10.0948   4
   6   3   4 84.1083 11.6563   4
   6   3   5-3.07205 9.41362   4
   6   3   6 157.426 13.7212   4
   6   3   7 228.016 15.0077   4
   6   3   8 17.9629 9.41296   4
   6   3   9 53.8290 11.5787   4
   6   3  10-11.9581 10.0708   4
   6   3  11 25.3539 11.0522   4
   6   3  12 21.3180 10.9132   4
   6   3  13-6.11840 11.2542   4
   6   3  14-5.55433 10.5480   4
   6   3  15 30.5900 11.7513   4
   6   3  16-4.58454 13.1493   4
  -6  -4  10 23.9995 15.6758   2
  -6  -4   9 26.7531 16.0042   2
  -6  -4   8 13.2050 14.9363   2
  -6  -4   7 3.20829 14.4704   2
  -6  -4   6 27.7483 14.5865   2
  -6  -4   5-3.85035 13.7782   2
  -6  -4   4 25.3898 14.1135   2
   6   4  -4 40.6297 9.38435   4
  -6  -4   3 39.8510 13.4297   2
   6   4  -3 29.8863 9.07071   4
  -6  -4   2 24.8300 14.4727   2
   6   4  -2 55.6436 8.93375   4
  -6  -4   1 32.4331 14.4058   2
   6   4  -1-0.27386 8.42848   4
  -6  -4   0 22.5063 13.5691   2
   6   4   0 10.7640 9.31658   4
  -6  -4  -1 15.5106 13.9426   2
   6   4   1-14.5657 7.78714   4
  -6  -4  -2 18.7895 15.1391   2
   6   4   2 2.92719 8.54181   4
   6   4   3-9.00586 9.49315   4
   6   4   4-9.75484 8.77011   4
   6   4   5-4.00070 9.14220   4
   6   4   6 1.95131 9.76357   4
   6   4   7 123.305 14.0586   4
   6   4   8 24.4967 11.1241   4
   6   4   9 14.8798 11.4045   4
   6   4  10 81.1285 11.2150   4
   6   4  12-8.61864 10.5983   4
   6   4  13-28.3420 11.2022   4
   6   4  14-23.5789 12.0917   4
  -6  -5   8-19.4170 13.9390   2
  -6  -5   7-18.5359 16.1616   2
  -6  -5   6 31.1465 14.8795   2
  -6  -5   5-8.49108 14.4221   2
  -6  -5   4 16.5779 13.6105   2
  -6  -5   3-15.2136 13.1460   2
  -6  -5   2 23.3826 14.4816   2
   6   5  -2-13.9997 9.54610   4
  -6  -5   1 45.8869 14.3632   2
   6   5  -1-3.78679 9.72309   4
  -6  -5   0 10.1502 13.9806   2
   6   5   0 0.86545 9.87110   4
  -6  -5  -1 48.4413 14.0996   2
   6   5   1-21.4294 10.0201   4
   6   5   2-17.2374 9.97113   4
   6   5   3 5.62554 10.4408   4
   6   5   4-9.70471 11.0525   4
   6   5   5 15.8193 9.73435   4
   6   5   6 1.44698 9.16589   4
   6   5   7 118.463 12.8380   4
   6   5   8 103.842 11.7737   4
   6   5   9 0.25355 10.0017   4
   6   5  10 14.1502 12.2616   4
   6   5  11-8.99190 9.96767   4
   6   5  12-5.61812 11.5721   4
  -6  -6   5 24.1362 16.2031   2
  -6  -6   4-4.30208 15.2321   2
  -6  -6   3 20.4099 14.2550   2
  -6  -6   2 64.0729 15.7757   2
  -6  -6   1 40.6078 15.9856   2
  -6  -6   0 43.0519 16.0016   2
   6   6   0-13.3073 11.2411   4
   6   6   1-20.7571 10.8523   4
   6   6   2 30.5160 12.0125   4
   6   6   3-13.9241 11.7932   4
   6   6   4-27.3885 11.2221   4
   6   6   5-1.71876 10.9096   4
   6   6   6 15.0122 11.3811   4
   6   6   7-12.6187 12.2376   4
   6   6   8 2.16438 12.7574   4
   6   7  -2 27.7586 16.0609   0
   6   7   2 24.6085 13.9871   4
   6   7   3 10.1263 13.9408   4
   6   7   4 34.9928 13.2891   4
  -7   3   4 12.8451 14.1982   1
  -7   3   3 14.3511 14.0003   1
  -7   3   2 38.5940 15.5369   1
  -7   3   1-1.97044 15.8871   1
  -7   3   0 83.3484 15.5639   1
  -7   3  -1-6.73743 15.6638   1
  -7   3  -2 26.7244 14.9645   1
  -7   3  -3-0.38719 15.7422   1
  -7   3  -4 3.56828 16.1173   1
  -7   2   8 16.5379 15.1050   1
  -7   2   7-0.70862 13.2753   1
  -7   2   6 21.6997 12.6253   1
  -7   2   5 24.3503 13.3293   1
  -7   2   4 33.9233 16.4271   1
  -7   2   3 75.7681 16.6974   1
  -7   2   2 7.72160 12.5295   1
  -7   2   1-2.50858 11.1013   1
  -7   2   0 5.02943 12.8842   1
  -7   2  -1 45.7415 15.8532   1
  -7   2  -2 5.56973 12.8761   1
  -7   2  -3 20.6021 15.5946   1
  -7   2  -4 6.94121 14.3871   1
  -7   2  -5 7.55629 15.7415   1
  -7   2  -6-16.8940 16.9295   1
  -7   2  -7 21.0208 15.6352   1
  -7   2  -8 69.3220 16.6187   1
   7  -2   8 108.616 12.0578   4
  -7   1  10 7.29541 12.6639   1
  -7   1   9 40.5677 15.1707   1
  -7   1   8 71.3332 14.8460   1
  -7   1   7 3.59815 11.2914   1
  -7   1   6-11.5095 11.1015   1
  -7   1   5-6.79110 11.6311   1
  -7   1   4 32.8279 12.8457   1
  -7   1   3 19.7723 12.7763   1
  -7   1   2 77.6429 14.0500   1
  -7   1   1 67.2287 9.95150   1
  -7   1   0 123.335 10.5011   1
  -7   1  -1 5.15047 10.1627   1
  -7   1  -2 5.61253 14.1947   1
  -7   1  -3 4.95641 13.6004   1
  -7   1  -4-5.71256 13.4047   1
  -7   1  -5-7.72479 13.7373   1
  -7   1  -6-8.19174 14.4165   1
   7  -1   6 99.3190 12.9252   4
  -7   1  -7 21.4691 13.2953   1
   7  -1   7 37.8549 11.2358   4
  -7   1  -8 13.4298 12.4490   1
   7  -1   8 33.1454 11.1944   4
  -7   1  -9 1.41339 12.6751   1
   7  -1   9-7.27583 11.0143   4
  -7   1 -10 7.00694 12.7224   1
   7  -1  10-20.9637 13.3708   4
  -7   0  10 6.49458 13.2525   2
  -7   0  10-4.72521 12.7958   1
  -7   0   9 26.5423 12.4689   1
  -7   0   9 64.3689 16.1848   2
  -7   0   8-2.48346 13.1366   2
  -7   0   8 2.70414 12.9169   1
  -7   0   7 1.59240 12.8893   2
  -7   0   7 11.6517 13.0319   1
  -7   0   6 83.1116 14.6284   2
  -7   0   6 61.5009 13.3477   1
  -7   0   5-1.15512 13.2989   1
  -7   0   4 5.06415 12.3951   2
  -7   0   4 13.0848 11.6183   1
  -7   0   3 33.8025 13.6023   2
  -7   0   3 24.5867 11.2780   1
  -7   0   2-0.95755 11.9059   2
  -7   0   2-7.55445 11.3172   1
  -7   0   1 28.0743 12.8536   2
  -7   0   1 9.54584 11.3720   1
  -7   0   0 13.4343 12.8470   2
  -7   0   0-2.89321 11.7196   1
  -7   0  -1-3.89571 12.3499   1
  -7   0  -2 1.16703 12.8151   1
  -7   0  -3 6.49790 13.3983   1
   7   0   3 82.6398 11.8147   4
  -7   0  -4 19.2256 12.8823   1
   7   0   4 56.6779 11.3023   4
  -7   0  -5 42.0395 14.8778   1
   7   0   5 48.0226 11.3517   4
  -7   0  -6 78.9321 15.4293   1
   7   0   6 84.6331 12.8521   4
  -7   0  -7 10.7182 14.5650   1
   7   0   7 20.1664 10.5131   4
  -7   0  -8 5.65581 11.7146   1
   7   0   8-1.01966 10.2620   4
  -7   0  -9-22.8558 11.0328   1
   7   0   9-4.17550 10.7085   4
  -7   0 -10 3.43377 14.0633   1
   7   0  10-5.62979 11.7998   4
  -7   0 -11-3.14868 13.4400   1
   7   0  11 28.0944 12.8066   4
  -7   0 -12-3.55403 14.5726   1
   7   0  12-8.09160 12.5575   4
  -7  -1  10-14.0010 13.5488   2
  -7  -1   9 19.7771 15.3035   2
  -7  -1   8 12.5268 14.2739   2
  -7  -1   7 59.7944 15.5440   2
  -7  -1   6 7.26060 14.4860   2
  -7  -1   5-7.05690 12.8587   2
  -7  -1   4 115.180 16.1698   2
  -7  -1   3 5.00091 12.7261   2
  -7  -1   2 34.8874 13.8434   2
  -7  -1   1 2.13823 14.1322   2
  -7  -1   0 7.72467 14.0848   2
   7   1   0 43.9220 10.8585   4
   7   1   1 68.1745 9.52320   4
   7   1   2 13.5226 9.68496   4
   7   1   3 32.9566 11.9137   4
  -7  -1  -4-18.9585 11.6454   1
   7   1   4 10.7158 10.0675   4
  -7  -1  -5 43.6075 13.4280   1
   7   1   5 23.7207 9.69984   4
  -7  -1  -6 1.83020 12.1462   1
   7   1   6 5.81596 11.8670   4
  -7  -1  -7 2.17929 12.6841   1
   7   1   7-0.70149 11.1353   4
  -7  -1  -8-14.3876 11.5096   1
   7   1   8 17.0444 12.0720   4
  -7  -1  -9 22.7653 11.9250   1
   7   1   9 3.79704 10.6744   4
  -7  -1 -10 34.9518 12.5177   1
   7   1  10 8.13369 11.8889   4
  -7  -1 -11-2.89030 13.6340   1
   7   1  11-11.3564 12.5307   4
  -7  -1 -12 19.1231 14.7409   1
   7   1  12 20.9124 11.9982   4
  -7  -1 -13 10.5025 14.6080   1
   7   1  13-1.29036 12.6160   4
  -7  -2   9 7.36394 14.7072   2
  -7  -2   8 24.0100 14.8497   2
  -7  -2   7-10.2048 15.1540   2
   7   2  -7 129.614 11.6080   4
   7   2  -6 275.082 14.5953   4
  -7  -2   6 171.273 17.6681   2
  -7  -2   5 23.1467 13.3605   2
   7   2  -5 131.089 10.6023   4
  -7  -2   4 3.08082 14.9426   2
   7   2  -4 70.9143 10.7674   4
  -7  -2   3 4.98851 14.3040   2
   7   2  -3 31.4399 10.3860   4
  -7  -2   2-5.92008 13.6993   2
   7   2  -2 18.5876 10.3706   4
  -7  -2   1 11.2054 12.8803   2
   7   2  -1 22.6613 9.94720   4
  -7  -2   0 29.9289 14.4490   2
   7   2   0 8.85209 10.9387   4
  -7  -2  -1 24.5758 15.2745   2
   7   2   1 0.79571 9.34216   4
   7   2   2-13.1564 10.2096   4
   7   2   3-23.4197 9.58660   4
   7   2   4 71.5098 12.8590   4
   7   2   5 0.73992 10.1250   4
   7   2   6 176.102 14.5877   4
   7   2   7 33.5220 10.5136   4
   7   2   8 45.7032 11.7751   4
   7   2   9-10.3622 9.85993   4
   7   2  10 1.49902 10.4462   4
   7   2  11 8.20507 10.4768   4
   7   2  12-0.74941 11.3070   4
  -7  -3   7 0.50211 14.1539   2
  -7  -3   6-8.07832 15.2836   2
  -7  -3   5 0.13282 15.3299   2
   7   3  -5 32.4883 11.3842   4
  -7  -3   4 14.0347 14.9712   2
   7   3  -4-2.26027 12.2700   4
  -7  -3   3-0.64136 14.3144   2
   7   3  -3 1.75468 11.4844   4
  -7  -3   2 9.84416 15.4821   2
   7   3  -2-10.1398 10.4255   4
  -7  -3   1 8.22894 13.6674   2
   7   3  -1-0.85077 9.86981   4
  -7  -3   0-3.99062 15.1518   2
   7   3   0 52.5332 9.90508   4
  -7  -3  -1 6.22220 13.6095   2
   7   3   1 18.0675 10.0736   4
   7   3   2-19.1963 10.6540   4
   7   3   3 9.52772 10.5301   4
   7   3   4 1.00356 9.98825   4
   7   3   5 41.0666 11.4676   4
   7   3   6-13.1461 9.73197   4
   7   3   7-2.10402 12.7608   4
   7   3   8 27.8583 10.7332   4
   7   3   9-17.8249 10.3543   4
   7   3  10 0.62724 11.9873   4
  -7  -4   4 24.8669 13.9615   2
  -7  -4   3 17.0803 15.1222   2
   7   4  -3-0.16227 12.5415   4
  -7  -4   2-2.48510 14.9832   2
   7   4  -2 8.00733 11.4668   4
  -7  -4   1 4.14108 15.2665   2
   7   4  -1 16.0382 11.4509   4
  -7  -4   0 11.2060 15.5674   2
   7   4   0 25.3416 11.9837   4
  -7  -4  -1-0.87431 15.4654   2
   7   4   1-19.6639 11.8643   4
   7   4   2-6.17975 11.2377   4
   7   4   3-9.60429 10.6506   4
   7   4   4 70.3823 10.6356   4
   7   4   5-19.2667 11.8929   4
   7   4   6 29.7273 12.0110   4
   7   4   7 117.177 11.9331   4
   7   5  -1-20.5431 12.2396   4
   7   5   0 1.74389 13.6227   4
   7   5   1 18.4199 13.6313   4
   7   5   2 32.8605 12.6679   4
   7   5   3-15.4254 12.4421   4
  -8   0   0 13.0678 14.1468   1
  -8   0  -1-6.12009 12.5398   1
  -8   0  -2-3.09349 14.6680   1
  -8   0  -3 7.25469 14.4421   1
  -8   0  -4 13.2558 14.6204   1
  -8   0  -5-36.9303 13.8488   1
  -8  -1   3 111.782 18.7503   2
  -8  -1   2 41.2373 16.7907   2
  -8  -1   1 13.7966 15.4569   2
;
_shelx_hkl_checksum     49173
_shelx_res_file
;
TITL sk99
CELL  0.71073  6.215  7.547 18.716 84.34 87.14 84.69
ZERR    2      0.001  0.001  0.004  0.02  0.02  0.02
LATT 1
SFAC C H N O
UNIT 36 48 4 8
PLAN 30
FMAP 2
OMIT -2 52.1
FMAP 2
SIZE 0.40 0.24 0.04
TEMP 23.0
L.S. 20
ACTA
BOND $H
CONF
HTAB
OMIT 1 7 14
EADP C21 C51
EADP C22 C52
EADP C23 C53
EADP C24 C54
EADP C25 C55
EADP C26 C56
EADP O24 O54
EADP C27 C57
WGHT    0.061100
FVAR       1.74522   0.66378
MOLE 1
N1    3    0.787440    0.743512    0.449886    11.00000    0.06141    0.04599 =
         0.03945   -0.00693   -0.01194   -0.00893
H11   2    0.833700    0.766092    0.492590    11.00000   -1.20000
H12   2    0.747708    0.621368    0.455465    11.00000   -1.20000
C2    1    0.974742    0.753018    0.398086    11.00000    0.04521    0.05841 =
         0.05290   -0.00748   -0.01163   -0.00176
AFIX  23
H2A   2    1.093981    0.670914    0.415699    11.00000   -1.20000
H2B   2    1.021457    0.872896    0.393362    11.00000   -1.20000
AFIX   0
C3    1    0.914371    0.705608    0.325964    11.00000    0.04241    0.05832 =
         0.04832   -0.00838   -0.00470    0.00162
AFIX  23
H3A   2    1.036332    0.719095    0.292069    11.00000   -1.20000
H3B   2    0.883678    0.581228    0.330061    11.00000   -1.20000
AFIX   0
N4    3    0.726230    0.816840    0.298142    11.00000    0.03905    0.04029 =
         0.03859   -0.00636   -0.00178    0.00019
C5    1    0.542508    0.813293    0.350239    11.00000    0.04141    0.05527 =
         0.04131   -0.00721   -0.00011    0.00223
AFIX  23
H5A   2    0.493214    0.694272    0.356142    11.00000   -1.20000
H5B   2    0.424391    0.895720    0.332008    11.00000   -1.20000
AFIX   0
C6    1    0.601919    0.863954    0.422143    11.00000    0.05606    0.05288 =
         0.04375   -0.00827   -0.00125    0.00444
AFIX  23
H6A   2    0.639674    0.986555    0.417252    11.00000   -1.20000
H6B   2    0.478856    0.855673    0.455901    11.00000   -1.20000
AFIX   0
PART 1
C21   1    0.676732    0.781618    0.227497    21.00000    0.04282    0.02240 =
         0.03774   -0.00223   -0.00091   -0.00142
C22   1    0.813364    0.681038    0.183111    21.00000    0.04487    0.04070 =
         0.04848   -0.00735   -0.00206    0.00511
AFIX  43
H22   2    0.941409    0.623462    0.200741    21.00000   -1.20000
AFIX   0
C23   1    0.762697    0.664852    0.113219    21.00000    0.05747    0.05271 =
         0.04780   -0.01500    0.00604    0.00841
AFIX  43
H23   2    0.860152    0.600467    0.084095    21.00000   -1.20000
AFIX   0
C24   1    0.572538    0.741303    0.085837    21.00000    0.06276    0.03052 =
         0.03780   -0.00206   -0.00115   -0.00411
C25   1    0.437564    0.846442    0.127786    21.00000    0.05728    0.07229 =
         0.04714   -0.00965   -0.01304    0.01968
AFIX  43
H25   2    0.314455    0.909678    0.108849    21.00000   -1.20000
AFIX   0
C26   1    0.485989    0.857616    0.198363    21.00000    0.05672    0.05367 =
         0.04768   -0.01393   -0.00537    0.02183
AFIX  43
H26   2    0.385681    0.919054    0.227569    21.00000   -1.20000
AFIX   0
O24   4    0.541027    0.720051    0.014939    21.00000    0.08257    0.10996 =
         0.04096   -0.02267   -0.01068    0.00902
C27   1    0.334527    0.773465   -0.012204    21.00000    0.08113    0.13988 =
         0.05189   -0.02042   -0.01825   -0.00787
AFIX 137
H27A  2    0.229720    0.701697    0.012804    21.00000   -1.50000
H27B  2    0.337333    0.758028   -0.062556    21.00000   -1.50000
H27C  2    0.296231    0.896959   -0.005302    21.00000   -1.50000
AFIX   0
PART 0
PART 2
SAME 0.01 0.02  C21 > C27
C51   1    0.669266    0.815195    0.225816   -21.00000    0.04282    0.02240 =
         0.03774   -0.00223   -0.00091   -0.00142
C52   1    0.816717    0.734935    0.178365   -21.00000    0.04487    0.04070 =
         0.04848   -0.00735   -0.00206    0.00511
AFIX  43
H52   2    0.953451    0.691745    0.193655   -21.00000   -1.20000
AFIX   0
C53   1    0.763974    0.718015    0.108726   -21.00000    0.05747    0.05271 =
         0.04780   -0.01500    0.00604    0.00841
AFIX  43
H53   2    0.861468    0.655507    0.078979   -21.00000   -1.20000
AFIX   0
C54   1    0.570511    0.791760    0.082775   -21.00000    0.06276    0.03052 =
         0.03780   -0.00206   -0.00115   -0.00411
C55   1    0.413988    0.853736    0.130941   -21.00000    0.05728    0.07229 =
         0.04714   -0.00965   -0.01304    0.01968
AFIX  43
H55   2    0.270217    0.873801    0.118441   -21.00000   -1.20000
AFIX   0
C56   1    0.474185    0.885724    0.198348   -21.00000    0.05672    0.05367 =
         0.04768   -0.01393   -0.00537    0.02183
AFIX  43
H56   2    0.380296    0.956979    0.226034   -21.00000   -1.20000
AFIX   0
O54   4    0.527562    0.756256    0.014228   -21.00000    0.08257    0.10996 =
         0.04096   -0.02267   -0.01068    0.00902
C57   1    0.309566    0.780173   -0.005976   -21.00000    0.08113    0.13988 =
         0.05189   -0.02042   -0.01825   -0.00787
AFIX 137
H57A  2    0.291921    0.710326   -0.045123   -21.00000   -1.50000
H57B  2    0.271803    0.904174   -0.020682   -21.00000   -1.50000
H57C  2    0.217126    0.742242    0.034173   -21.00000   -1.50000
AFIX   0
PART 0
MOLE 2
C31   1    0.811150    0.728885    0.708239    11.00000    0.04277    0.03533 =
         0.05495   -0.01174   -0.00408    0.00234
C32   1    0.669435    0.650054    0.759048    11.00000    0.05100    0.05057 =
         0.09207   -0.01735    0.00978   -0.00609
AFIX  43
H32   2    0.551757    0.597688    0.744115    11.00000   -1.20000
AFIX   0
C33   1    0.702357    0.649081    0.831381    11.00000    0.09117    0.06136 =
         0.07319    0.00381    0.03431    0.00182
AFIX  43
H33   2    0.607001    0.595562    0.864889    11.00000   -1.20000
AFIX   0
C34   1    0.873483    0.725893    0.854224    11.00000    0.09905    0.06390 =
         0.05537   -0.00253   -0.00132    0.01009
AFIX  43
H34   2    0.893460    0.726372    0.903118    11.00000   -1.20000
AFIX   0
C35   1    1.014664    0.801698    0.805346    11.00000    0.07462    0.06239 =
         0.05305   -0.00441   -0.01789   -0.00313
AFIX  43
H35   2    1.132246    0.852968    0.820946    11.00000   -1.20000
AFIX   0
C36   1    0.985024    0.803240    0.732754    11.00000    0.05086    0.04543 =
         0.04918   -0.00234   -0.00794   -0.00572
AFIX  43
H36   2    1.083455    0.855047    0.699881    11.00000   -1.20000
AFIX   0
C37   1    0.774974    0.732510    0.629245    11.00000    0.05398    0.05036 =
         0.06804   -0.02330   -0.02066    0.00620
O31   4    0.901674    0.812160    0.585362    11.00000    0.08564    0.06867 =
         0.04676   -0.00916   -0.01375   -0.00721
O32   4    0.624190    0.652041    0.611607    11.00000    0.08687    0.14217 =
         0.10649   -0.03796   -0.03679   -0.03795
MOLE 3
O41   4    0.723081    0.378280    0.459560    11.00000    0.06530    0.06314 =
         0.07151   -0.00438   -0.01979   -0.01422
H41   2    0.607200    0.371798    0.435435    11.00000   -1.50000
H42   2    0.839328    0.317889    0.439129    11.00000   -1.50000
HKLF 4
REM  sk99
REM R1 =  0.0542 for    1839 Fo > 4sig(Fo)  and  0.1155 for all    3442 data
REM    256 parameters refined using     17 restraints
END
WGHT      0.0611      0.0000
REM Instructions for potential hydrogen bonds
HTAB N1 O31
HTAB N1 O32
HTAB N1 O41
EQIV $1 -x+2, -y+1, -z+1
HTAB C2 O41_$1
EQIV $2 -x+2, -y+2, -z+1
HTAB C2 O31_$2
EQIV $3 -x+1, -y+1, -z+1
HTAB C6 O41_$3
HTAB O41 O32_$3
HTAB O41 O31_$1
REM Highest difference peak  0.172,  deepest hole -0.186,  1-sigma level  0.044
Q1    1   0.5946  0.7671  0.5804  11.00000  0.05    0.17
Q2    1   0.4438  1.0285  0.2134  11.00000  0.05    0.14
Q3    1   0.6860  0.9404  0.3077  11.00000  0.05    0.14
Q4    1   0.9513  0.6010  0.3039  11.00000  0.05    0.14
Q5    1   0.8350  0.4991  0.0911  11.00000  0.05    0.14
Q6    1   0.3915  1.0110  0.0937  11.00000  0.05    0.13
Q7    1   0.6722  0.6143  0.6129  11.00000  0.05    0.13
Q8    1   1.0437  0.6154  0.8962  11.00000  0.05    0.13
Q9    1   0.8357  0.9704  0.2988  11.00000  0.05    0.13
Q10   1   1.3135  0.9352  0.6820  11.00000  0.05    0.13
Q11   1   1.0603  0.5428  0.4418  11.00000  0.05    0.12
Q12   1   0.8954  0.5536  0.2261  11.00000  0.05    0.12
Q13   1   0.8700  0.4980  0.4461  11.00000  0.05    0.12
Q14   1   0.5577  0.9117  0.1631  11.00000  0.05    0.12
Q15   1   1.2736  1.0067  0.8518  11.00000  0.05    0.12
Q16   1   0.9997  0.9347  0.6061  11.00000  0.05    0.12
Q17   1   0.3125  1.0513  0.2698  11.00000  0.05    0.12
Q18   1   0.3075  0.9124  0.2700  11.00000  0.05    0.12
Q19   1   0.6047  0.5152  0.0271  11.00000  0.05    0.12
Q20   1   0.6591  1.0333  0.2646  11.00000  0.05    0.12
Q21   1   0.6105  1.0343  0.1996  11.00000  0.05    0.12
Q22   1   0.4494  0.9594 -0.0799  11.00000  0.05    0.12
Q23   1   0.9265  0.5737  0.9719  11.00000  0.05    0.12
Q24   1   0.9958  0.9828  0.6824  11.00000  0.05    0.11
Q25   1   1.0647  0.5548  0.1902  11.00000  0.05    0.11
Q26   1   0.4338  1.0221  0.1551  11.00000  0.05    0.11
Q27   1   0.4003  0.6034  0.4478  11.00000  0.05    0.11
Q28   1   0.6302  0.4591  0.5212  11.00000  0.05    0.11
Q29   1   0.9299  0.4984  0.3488  11.00000  0.05    0.11
Q30   1   0.7954  1.0766  0.3818  11.00000  0.05    0.11
;
_shelx_res_checksum     5775
_shelxl_version_number        2.014
data_II
_audit_creation_method     SHELXL-2014
_chemical_name_systematic
;
4-(4-Methoxyphenyl)piperazin-1-ium 4-fluorobenzoate monohydrate
;
_chemical_name_common     ?
_chemical_formula_moiety     'C11 H17 N2 O, C7 H4 F O2, H2 O'
_chemical_formula_sum     'C18 H23 F N2 O4'
_chemical_formula_iupac     'C11 H17 N2 O +, C7 H4 F O2 -, H2 O'
_chemical_formula_weight     350.38
_chemical_melting_point     ?
_space_group_crystal_system     triclinic
_space_group_name_H-M_alt     'P -1'
_space_group_name_Hall     '-P 1'
loop_
    _space_group_symop_operation_xyz
    'x, y, z'
    '-x, -y, -z'
_cell_length_a     6.2560(10)
_cell_length_b     7.4890(10)
_cell_length_c     19.097(2)
_cell_angle_alpha     84.190(10)
_cell_angle_beta     86.98(2)
_cell_angle_gamma     84.62(2)
_cell_volume     885.4(2)
_cell_formula_units_Z     2
_cell_measurement_reflns_used     3771
_cell_measurement_theta_min     2.849
_cell_measurement_theta_max     27.907
_cell_measurement_temperature     293(2)
_exptl_crystal_description     plate
_exptl_crystal_colour     colourless
_exptl_crystal_size_max     0.400
_exptl_crystal_size_mid     0.240
_exptl_crystal_size_min     0.040
_exptl_crystal_density_diffrn     1.314
_exptl_crystal_density_meas     ?
_exptl_crystal_density_method     ?
_exptl_crystal_F_000     372
_exptl_absorpt_coefficient_mu     0.100
_exptl_absorpt_correction_type     multi-scan
_exptl_absorpt_process_details
;
(CrysAlis RED; Oxford Diffraction, 2009)
;
_exptl_absorpt_correction_T_min     0.973
_exptl_absorpt_correction_T_max     0.996
_exptl_special_details
;
Compound (II). IR (KBr , cm^-1^) 3317 (OH), 3011 (NH~2~), 2838 (OCH~3~), 1588
(COO), 1365 (CF)  NMR (CDCl~3~) \d(^1^H) 3.23 (m, 4H, piperazine),  3.29 (m,
4H, piperazine), 3.77 (s, 3H, OCH~3~), 6.86 (m, 4H, methoxyphenyl), 7.05
(m, 2H, fluorophenyl), 8.05 (m, 2H, fluorophenyl).
;
_diffrn_ambient_temperature     293(2)
_diffrn_source     'Enhance (Mo) X-ray Source'
_diffrn_radiation_type     MoK\a
_diffrn_radiation_wavelength     0.71073
_diffrn_radiation_monochromator     graphite
_diffrn_measurement_device_type
;
Oxford Diffraction Xcalibur
with Sapphire CCD
;
_diffrn_measurement_method     '\w scans'
_diffrn_detector_area_resol_mean     ?
_diffrn_reflns_number     5760
_diffrn_reflns_av_R_equivalents     0.0455
_diffrn_reflns_av_unetI/netI     0.1048
_diffrn_reflns_theta_min     2.849
_diffrn_reflns_theta_max     26.050
_diffrn_reflns_theta_full     25.242
_diffrn_measured_fraction_theta_max     0.991
_diffrn_measured_fraction_theta_full     0.993
_diffrn_reflns_limit_h_min     -7
_diffrn_reflns_limit_h_max     6
_diffrn_reflns_limit_k_min     -9
_diffrn_reflns_limit_k_max     9
_diffrn_reflns_limit_l_min     -23
_diffrn_reflns_limit_l_max     22
_diffrn_standards_number     0
_diffrn_standards_interval_count     0
_diffrn_standards_interval_time     0
_diffrn_standards_decay_%     0
_refine_special_details     ?
_reflns_number_total     3477
_reflns_number_gt     1355
_reflns_threshold_expression     'I > 2\s(I)'
_refine_ls_structure_factor_coef     Fsqd
_refine_ls_matrix_type     full
_refine_ls_R_factor_all     0.1957
_refine_ls_R_factor_gt     0.0656
_refine_ls_wR_factor_gt     0.0974
_refine_ls_wR_factor_ref     0.1275
_refine_ls_goodness_of_fit_ref     1.009
_refine_ls_restrained_S_all     1.006
_refine_ls_number_reflns     3477
_refine_ls_number_parameters     265
_refine_ls_number_restraints     17
_refine_ls_hydrogen_treatment     mixed
_refine_ls_weighting_scheme     calc
_refine_ls_weighting_details
                      'w=1/[\s^2^(Fo^2^)+(0.0404P)^2^] where P=(Fo^2^+2Fc^2^)/3'
_atom_sites_solution_hydrogens     mixed
_atom_sites_solution_primary     difmap
_atom_sites_solution_secondary     ?
_refine_ls_shift/su_max     0.000
_refine_ls_shift/su_mean     0.000
_refine_diff_density_max     0.132
_refine_diff_density_min     -0.138
_refine_ls_extinction_method     none
_refine_ls_extinction_coef     .
loop_
    _atom_type_symbol
    _atom_type_description
    _atom_type_scat_dispersion_real
    _atom_type_scat_dispersion_imag
    _atom_type_scat_source
    'C' 'C' 0.0033 0.0016
                         'International Tables Vol C Tables 4.2.6.8 and 6.1.1.4'
    'H' 'H' 0.0000 0.0000
                         'International Tables Vol C Tables 4.2.6.8 and 6.1.1.4'
    'F' 'F' 0.0171 0.0103
                         'International Tables Vol C Tables 4.2.6.8 and 6.1.1.4'
    'N' 'N' 0.0061 0.0033
                         'International Tables Vol C Tables 4.2.6.8 and 6.1.1.4'
    'O' 'O' 0.0106 0.0060
                         'International Tables Vol C Tables 4.2.6.8 and 6.1.1.4'
_computing_data_collection
;
CrysAlis CCD (Oxford Diffraction, 2009)
;
_computing_cell_refinement
;
CrysAlis RED (Oxford Diffraction, 2009)
;
_computing_data_reduction
;
CrysAlis RED (Oxford Diffraction, 2009)
;
_computing_structure_solution
;
SHELXT (Sheldrick, 2015a)
;
_computing_structure_refinement
;
SHELXL-2014 (Sheldrick, 2015b)
;
_computing_molecular_graphics
;
PLATON (Spek, 2009)
;
_computing_publication_material
;
SHELXL-2014 (Sheldrick, 2015b) and PLATON (Spek, 2009)
;
loop_
    _atom_site_type_symbol
    _atom_site_label
    _atom_site_fract_x
    _atom_site_fract_y
    _atom_site_fract_z
    _atom_site_U_iso_or_equiv
    _atom_site_adp_type
    _atom_site_calc_flag
    _atom_site_occupancy
    _atom_site_disorder_assembly
    _atom_site_disorder_group
    N N1 0.7813(5) 0.7442(3) 0.45140(15) 0.0536(8) Uani d 1 . .
    H H11 0.823(4) 0.778(3) 0.5031(15) 0.064 Uiso d 1 . .
    H H12 0.749(4) 0.634(4) 0.4565(14) 0.064 Uiso d 1 . .
    C C2 0.9661(5) 0.7540(4) 0.39966(16) 0.0599(9) Uani d 1 . .
    H H2A 1.0848 0.6706 0.4164 0.072 Uiso calc 1 . .
    H H2B 1.0131 0.8746 0.3952 0.072 Uiso calc 1 . .
    C C3 0.9056(5) 0.7083(4) 0.32889(15) 0.0574(9) Uani d 1 . .
    H H3A 1.0264 0.7229 0.2955 0.069 Uiso calc 1 . .
    H H3B 0.8755 0.5829 0.3326 0.069 Uiso calc 1 . .
    N N4 0.7185(4) 0.8206(3) 0.30227(12) 0.0444(6) Uani d 1 . .
    C C5 0.5377(5) 0.8151(4) 0.35391(14) 0.0527(8) Uani d 1 . .
    H H5A 0.4900 0.6947 0.3596 0.063 Uiso calc 1 . .
    H H5B 0.4192 0.8977 0.3365 0.063 Uiso calc 1 . .
    C C6 0.5960(5) 0.8649(4) 0.42410(14) 0.0567(9) Uani d 1 . .
    H H6A 0.6324 0.9887 0.4194 0.068 Uiso calc 1 . .
    H H6B 0.4736 0.8556 0.4572 0.068 Uiso calc 1 . .
    C C21 0.670(3) 0.795(6) 0.2319(6) 0.0442(18) Uani d 0.81(3) A 1
    C C22 0.8062(12) 0.6932(18) 0.1883(4) 0.064(2) Uani d 0.81(3) A 1
    H H22 0.9351 0.6378 0.2053 0.077 Uiso calc 0.81(3) A 1
    C C23 0.7544(9) 0.673(2) 0.1207(3) 0.069(3) Uani d 0.81(3) A 1
    H H23 0.8520 0.6083 0.0923 0.083 Uiso calc 0.81(3) A 1
    C C24 0.5644(10) 0.7455(18) 0.0942(3) 0.058(2) Uani d 0.81(3) A 1
    C C25 0.4255(15) 0.846(3) 0.1357(5) 0.0680(18) Uani d 0.81(3) A 1
    H H25 0.2967 0.9002 0.1182 0.082 Uiso calc 0.81(3) A 1
    C C26 0.4782(18) 0.866(3) 0.2037(5) 0.062(2) Uani d 0.81(3) A 1
    H H26 0.3798 0.9313 0.2317 0.074 Uiso calc 0.81(3) A 1
    O O24 0.5299(13) 0.7159(19) 0.0261(3) 0.095(2) Uani d 0.81(3) A 1
    C C27 0.3282(18) 0.772(3) -0.0015(6) 0.107(4) Uani d 0.81(3) A 1
    H H27A 0.2181 0.7178 0.0279 0.160 Uiso calc 0.81(3) A 1
    H H27B 0.3249 0.7366 -0.0483 0.160 Uiso calc 0.81(3) A 1
    H H27C 0.3035 0.9011 -0.0029 0.160 Uiso calc 0.81(3) A 1
    C C51 0.655(11) 0.79(3) 0.236(2) 0.0442(18) Uani d 0.19(3) A 2
    C C52 0.810(6) 0.754(6) 0.1833(17) 0.064(2) Uani d 0.19(3) A 2
    H H52 0.9531 0.7290 0.1949 0.077 Uiso calc 0.19(3) A 2
    C C53 0.756(4) 0.752(6) 0.1146(15) 0.069(3) Uani d 0.19(3) A 2
    H H53 0.8593 0.7106 0.0818 0.083 Uiso calc 0.19(3) A 2
    C C54 0.554(4) 0.808(5) 0.0936(13) 0.058(2) Uani d 0.19(3) A 2
    C C55 0.396(6) 0.842(13) 0.144(2) 0.0680(18) Uani d 0.19(3) A 2
    H H55 0.2524 0.8581 0.1327 0.082 Uiso calc 0.19(3) A 2
    C C56 0.453(7) 0.851(13) 0.213(2) 0.062(2) Uani d 0.19(3) A 2
    H H56 0.3509 0.8987 0.2444 0.074 Uiso calc 0.19(3) A 2
    O O54 0.512(5) 0.786(6) 0.0251(14) 0.095(2) Uani d 0.19(3) A 2
    C C57 0.300(7) 0.827(12) 0.004(3) 0.107(4) Uani d 0.19(3) A 2
    H H57A 0.2472 0.9444 0.0166 0.160 Uiso calc 0.19(3) A 2
    H H57B 0.2101 0.7391 0.0266 0.160 Uiso calc 0.19(3) A 2
    H H57C 0.2965 0.8256 -0.0463 0.160 Uiso calc 0.19(3) A 2
    C C31 0.8132(5) 0.7284(4) 0.70495(17) 0.0485(8) Uani d 1 . .
    C C32 0.6742(5) 0.6533(4) 0.7564(2) 0.0676(10) Uani d 1 . .
    H H32 0.5542 0.6028 0.7431 0.081 Uiso calc 1 . .
    C C33 0.7114(6) 0.6527(5) 0.8267(2) 0.0798(11) Uani d 1 . .
    H H33 0.6181 0.6022 0.8611 0.096 Uiso calc 1 . .
    C C34 0.8883(7) 0.7278(5) 0.8448(2) 0.0752(11) Uani d 1 . .
    F F34 0.9236(3) 0.7291(3) 0.91437(11) 0.1208(9) Uani d 1 . .
    C C35 1.0294(5) 0.8010(4) 0.7961(2) 0.0658(10) Uani d 1 . .
    H H35 1.1495 0.8505 0.8100 0.079 Uiso calc 1 . .
    C C36 0.9911(5) 0.8003(4) 0.72606(17) 0.0542(9) Uani d 1 . .
    H H36 1.0870 0.8494 0.6922 0.065 Uiso calc 1 . .
    C C37 0.7690(6) 0.7297(5) 0.6289(2) 0.0614(10) Uani d 1 . .
    O O31 0.8943(4) 0.8069(3) 0.58380(12) 0.0715(7) Uani d 1 . .
    O O32 0.6112(4) 0.6566(4) 0.61332(13) 0.1091(10) Uani d 1 . .
    O O41 0.7239(4) 0.3737(3) 0.46049(12) 0.0700(8) Uani d 1 . .
    H H41 0.615(6) 0.356(5) 0.4356(17) 0.105 Uiso d 1 . .
    H H42 0.835(6) 0.312(5) 0.4379(18) 0.105 Uiso d 1 . .
loop_
    _atom_site_aniso_label
    _atom_site_aniso_U_11
    _atom_site_aniso_U_22
    _atom_site_aniso_U_33
    _atom_site_aniso_U_12
    _atom_site_aniso_U_13
    _atom_site_aniso_U_23
    N1 0.065(2) 0.0429(18) 0.0550(18) -0.0089(16) -0.0145(16) -0.0061(15)
    C2 0.050(2) 0.060(3) 0.070(2) -0.0047(18) -0.0107(19) -0.0069(18)
    C3 0.049(2) 0.065(2) 0.059(2) -0.0019(18) -0.0035(17) -0.0091(18)
    N4 0.0405(16) 0.0437(17) 0.0483(16) 0.0016(13) -0.0044(13) -0.0054(12)
    C5 0.049(2) 0.057(2) 0.052(2) -0.0005(16) -0.0015(17) -0.0083(16)
    C6 0.059(2) 0.057(2) 0.053(2) 0.0029(18) -0.0011(17) -0.0049(17)
    C21 0.044(3) 0.042(3) 0.047(2) -0.004(4) 0.001(2) -0.008(3)
    C22 0.055(2) 0.070(7) 0.068(3) 0.009(3) -0.005(2) -0.020(3)
    C23 0.063(3) 0.080(8) 0.067(3) 0.009(3) 0.004(2) -0.030(4)
    C24 0.066(3) 0.058(6) 0.053(3) -0.007(3) -0.003(2) -0.017(3)
    C25 0.061(3) 0.087(3) 0.054(4) 0.012(4) -0.009(3) -0.009(4)
    C26 0.056(3) 0.070(5) 0.056(3) 0.016(4) -0.001(2) -0.013(4)
    O24 0.094(3) 0.129(7) 0.0660(19) 0.008(4) -0.0132(16) -0.039(3)
    C27 0.102(5) 0.156(14) 0.067(4) -0.004(5) -0.027(4) -0.023(4)
    C51 0.044(3) 0.042(3) 0.047(2) -0.004(4) 0.001(2) -0.008(3)
    C52 0.055(2) 0.070(7) 0.068(3) 0.009(3) -0.005(2) -0.020(3)
    C53 0.063(3) 0.080(8) 0.067(3) 0.009(3) 0.004(2) -0.030(4)
    C54 0.066(3) 0.058(6) 0.053(3) -0.007(3) -0.003(2) -0.017(3)
    C55 0.061(3) 0.087(3) 0.054(4) 0.012(4) -0.009(3) -0.009(4)
    C56 0.056(3) 0.070(5) 0.056(3) 0.016(4) -0.001(2) -0.013(4)
    O54 0.094(3) 0.129(7) 0.0660(19) 0.008(4) -0.0132(16) -0.039(3)
    C57 0.102(5) 0.156(14) 0.067(4) -0.004(5) -0.027(4) -0.023(4)
    C31 0.045(2) 0.039(2) 0.063(2) 0.0008(16) -0.0084(18) -0.0119(16)
    C32 0.051(2) 0.055(3) 0.099(3) -0.0062(18) -0.002(2) -0.017(2)
    C33 0.072(3) 0.073(3) 0.089(3) -0.004(2) 0.020(2) -0.001(2)
    C34 0.083(3) 0.084(3) 0.057(3) 0.003(2) -0.009(2) -0.004(2)
    F34 0.131(2) 0.164(2) 0.0633(15) 0.0008(17) -0.0068(13) -0.0036(14)
    C35 0.059(2) 0.068(3) 0.072(3) -0.0106(19) -0.011(2) -0.006(2)
    C36 0.056(2) 0.052(2) 0.056(2) -0.0059(18) -0.0122(17) -0.0070(16)
    C37 0.057(3) 0.042(2) 0.087(3) 0.0070(19) -0.022(2) -0.019(2)
    O31 0.0848(18) 0.0686(18) 0.0638(17) -0.0057(15) -0.0208(14) -0.0123(13)
    O32 0.0871(19) 0.129(3) 0.124(2) -0.0362(18) -0.0427(16) -0.0343(17)
    O41 0.0693(17) 0.0628(18) 0.0816(18) -0.0137(14) -0.0227(13) -0.0073(13)
_geom_special_details
;
 All esds (except the esd in the dihedral angle between two l.s. planes)
 are estimated using the full covariance matrix.  The cell esds are taken
 into account individually in the estimation of esds in distances, angles
 and torsion angles; correlations between esds in cell parameters are only
 used when they are defined by crystal symmetry.  An approximate (isotropic)
 treatment of cell esds is used for estimating esds involving l.s. planes.
;
loop_
    _geom_bond_atom_site_label_1
    _geom_bond_atom_site_label_2
    _geom_bond_site_symmetry_2
    _geom_bond_distance
    _geom_bond_publ_flag
    N1 C2 . 1.483(4) ?
    N1 C6 . 1.485(4) ?
    N1 H11 . 1.09(3) ?
    N1 H12 . 0.87(3) ?
    C2 C3 . 1.503(3) ?
    C2 H2A . 0.9700 ?
    C2 H2B . 0.9700 ?
    C3 N4 . 1.458(3) ?
    C3 H3A . 0.9700 ?
    C3 H3B . 0.9700 ?
    N4 C51 . 1.39(5) ?
    N4 C21 . 1.429(10) ?
    N4 C5 . 1.462(3) ?
    C5 C6 . 1.499(3) ?
    C5 H5A . 0.9700 ?
    C5 H5B . 0.9700 ?
    C6 H6A . 0.9700 ?
    C6 H6B . 0.9700 ?
    C21 C26 . 1.379(6) ?
    C21 C22 . 1.389(15) ?
    C22 C23 . 1.374(4) ?
    C22 H22 . 0.9300 ?
    C23 C24 . 1.361(5) ?
    C23 H23 . 0.9300 ?
    C24 C25 . 1.369(9) ?
    C24 O24 . 1.373(4) ?
    C25 C26 . 1.383(5) ?
    C25 H25 . 0.9300 ?
    C26 H26 . 0.9300 ?
    O24 C27 . 1.405(4) ?
    C27 H27A . 0.9600 ?
    C27 H27B . 0.9600 ?
    C27 H27C . 0.9600 ?
    C51 C56 . 1.380(9) ?
    C51 C52 . 1.390(19) ?
    C52 C53 . 1.374(9) ?
    C52 H52 . 0.9300 ?
    C53 C54 . 1.362(9) ?
    C53 H53 . 0.9300 ?
    C54 C55 . 1.370(13) ?
    C54 O54 . 1.377(9) ?
    C55 C56 . 1.383(9) ?
    C55 H55 . 0.9300 ?
    C56 H56 . 0.9300 ?
    O54 C57 . 1.408(10) ?
    C57 H57A . 0.9600 ?
    C57 H57B . 0.9600 ?
    C57 H57C . 0.9600 ?
    C31 C36 . 1.377(3) ?
    C31 C32 . 1.388(4) ?
    C31 C37 . 1.491(4) ?
    C32 C33 . 1.374(4) ?
    C32 H32 . 0.9300 ?
    C33 C34 . 1.363(4) ?
    C33 H33 . 0.9300 ?
    C34 C35 . 1.358(4) ?
    C34 F34 . 1.360(4) ?
    C35 C36 . 1.373(4) ?
    C35 H35 . 0.9300 ?
    C36 H36 . 0.9300 ?
    C37 O32 . 1.236(3) ?
    C37 O31 . 1.266(4) ?
    O41 H41 . 0.88(3) ?
    O41 H42 . 0.91(4) ?
loop_
    _geom_angle_atom_site_label_1
    _geom_angle_atom_site_label_2
    _geom_angle_atom_site_label_3
    _geom_angle_site_symmetry_1
    _geom_angle_site_symmetry_3
    _geom_angle
    _geom_angle_publ_flag
    C2 N1 C6 . . 109.5(2) ?
    C2 N1 H11 . . 111.6(13) ?
    C6 N1 H11 . . 111.1(13) ?
    C2 N1 H12 . . 107(2) ?
    C6 N1 H12 . . 110.0(19) ?
    H11 N1 H12 . . 107(2) ?
    N1 C2 C3 . . 110.9(2) ?
    N1 C2 H2A . . 109.5 ?
    C3 C2 H2A . . 109.5 ?
    N1 C2 H2B . . 109.5 ?
    C3 C2 H2B . . 109.5 ?
    H2A C2 H2B . . 108.1 ?
    N4 C3 C2 . . 112.7(2) ?
    N4 C3 H3A . . 109.0 ?
    C2 C3 H3A . . 109.0 ?
    N4 C3 H3B . . 109.0 ?
    C2 C3 H3B . . 109.0 ?
    H3A C3 H3B . . 107.8 ?
    C51 N4 C3 . . 117(4) ?
    C21 N4 C3 . . 114.4(9) ?
    C51 N4 C5 . . 111(4) ?
    C21 N4 C5 . . 115.5(10) ?
    C3 N4 C5 . . 110.9(2) ?
    N4 C5 C6 . . 112.1(2) ?
    N4 C5 H5A . . 109.2 ?
    C6 C5 H5A . . 109.2 ?
    N4 C5 H5B . . 109.2 ?
    C6 C5 H5B . . 109.2 ?
    H5A C5 H5B . . 107.9 ?
    N1 C6 C5 . . 110.6(2) ?
    N1 C6 H6A . . 109.5 ?
    C5 C6 H6A . . 109.5 ?
    N1 C6 H6B . . 109.5 ?
    C5 C6 H6B . . 109.5 ?
    H6A C6 H6B . . 108.1 ?
    C26 C21 C22 . . 115.6(7) ?
    C26 C21 N4 . . 121.3(11) ?
    C22 C21 N4 . . 123.1(9) ?
    C23 C22 C21 . . 121.3(4) ?
    C23 C22 H22 . . 119.4 ?
    C21 C22 H22 . . 119.4 ?
    C24 C23 C22 . . 121.8(4) ?
    C24 C23 H23 . . 119.1 ?
    C22 C23 H23 . . 119.1 ?
    C23 C24 C25 . . 118.5(4) ?
    C23 C24 O24 . . 116.6(4) ?
    C25 C24 O24 . . 124.8(4) ?
    C24 C25 C26 . . 119.5(6) ?
    C24 C25 H25 . . 120.2 ?
    C26 C25 H25 . . 120.2 ?
    C21 C26 C25 . . 123.2(6) ?
    C21 C26 H26 . . 118.4 ?
    C25 C26 H26 . . 118.4 ?
    C24 O24 C27 . . 118.8(4) ?
    O24 C27 H27A . . 109.5 ?
    O24 C27 H27B . . 109.5 ?
    H27A C27 H27B . . 109.5 ?
    O24 C27 H27C . . 109.5 ?
    H27A C27 H27C . . 109.5 ?
    H27B C27 H27C . . 109.5 ?
    C56 C51 C52 . . 115.3(18) ?
    C56 C51 N4 . . 122(4) ?
    C52 C51 N4 . . 120(5) ?
    C53 C52 C51 . . 121.2(14) ?
    C53 C52 H52 . . 119.4 ?
    C51 C52 H52 . . 119.4 ?
    C54 C53 C52 . . 121.5(11) ?
    C54 C53 H53 . . 119.3 ?
    C52 C53 H53 . . 119.3 ?
    C53 C54 C55 . . 118.3(12) ?
    C53 C54 O54 . . 116.6(13) ?
    C55 C54 O54 . . 123.2(15) ?
    C54 C55 C56 . . 119.0(16) ?
    C54 C55 H55 . . 120.5 ?
    C56 C55 H55 . . 120.5 ?
    C51 C56 C55 . . 122.8(13) ?
    C51 C56 H56 . . 118.6 ?
    C55 C56 H56 . . 118.6 ?
    C54 O54 C57 . . 117.8(15) ?
    O54 C57 H57A . . 109.5 ?
    O54 C57 H57B . . 109.5 ?
    H57A C57 H57B . . 109.5 ?
    O54 C57 H57C . . 109.5 ?
    H57A C57 H57C . . 109.5 ?
    H57B C57 H57C . . 109.5 ?
    C36 C31 C32 . . 118.3(3) ?
    C36 C31 C37 . . 121.4(3) ?
    C32 C31 C37 . . 120.2(3) ?
    C33 C32 C31 . . 121.0(3) ?
    C33 C32 H32 . . 119.5 ?
    C31 C32 H32 . . 119.5 ?
    C34 C33 C32 . . 118.3(4) ?
    C34 C33 H33 . . 120.8 ?
    C32 C33 H33 . . 120.8 ?
    C35 C34 F34 . . 119.1(4) ?
    C35 C34 C33 . . 122.6(4) ?
    F34 C34 C33 . . 118.3(4) ?
    C34 C35 C36 . . 118.6(3) ?
    C34 C35 H35 . . 120.7 ?
    C36 C35 H35 . . 120.7 ?
    C35 C36 C31 . . 121.2(3) ?
    C35 C36 H36 . . 119.4 ?
    C31 C36 H36 . . 119.4 ?
    O32 C37 O31 . . 123.5(4) ?
    O32 C37 C31 . . 118.3(4) ?
    O31 C37 C31 . . 118.2(3) ?
    H41 O41 H42 . . 101(3) ?
loop_
    _geom_torsion_atom_site_label_1
    _geom_torsion_atom_site_label_2
    _geom_torsion_atom_site_label_3
    _geom_torsion_atom_site_label_4
    _geom_torsion_site_symmetry_1
    _geom_torsion_site_symmetry_2
    _geom_torsion_site_symmetry_3
    _geom_torsion_site_symmetry_4
    _geom_torsion
    _geom_torsion_publ_flag
    C6 N1 C2 C3 . . . . -56.3(3) ?
    N1 C2 C3 N4 . . . . 55.3(3) ?
    C2 C3 N4 C51 . . . . 178(9) ?
    C2 C3 N4 C21 . . . . 174(2) ?
    C2 C3 N4 C5 . . . . -53.7(3) ?
    C51 N4 C5 C6 . . . . -174(8) ?
    C21 N4 C5 C6 . . . . -173(2) ?
    C3 N4 C5 C6 . . . . 54.6(3) ?
    C2 N1 C6 C5 . . . . 57.4(3) ?
    N4 C5 C6 N1 . . . . -57.2(3) ?
    C3 N4 C21 C26 . . . . 169(3) ?
    C5 N4 C21 C26 . . . . 38(4) ?
    C3 N4 C21 C22 . . . . -10(5) ?
    C5 N4 C21 C22 . . . . -140(3) ?
    C26 C21 C22 C23 . . . . 2(4) ?
    N4 C21 C22 C23 . . . . -179(2) ?
    C21 C22 C23 C24 . . . . -3(2) ?
    C22 C23 C24 C25 . . . . 2.3(13) ?
    C22 C23 C24 O24 . . . . -179.7(6) ?
    C23 C24 C25 C26 . . . . -2(2) ?
    O24 C24 C25 C26 . . . . -179.9(14) ?
    C22 C21 C26 C25 . . . . -2(4) ?
    N4 C21 C26 C25 . . . . 179(3) ?
    C24 C25 C26 C21 . . . . 2(3) ?
    C23 C24 O24 C27 . . . . 173.8(10) ?
    C25 C24 O24 C27 . . . . -8.4(16) ?
    C3 N4 C51 C56 . . . . 162(12) ?
    C5 N4 C51 C56 . . . . 34(18) ?
    C3 N4 C51 C52 . . . . -38(19) ?
    C5 N4 C51 C52 . . . . -166(12) ?
    C56 C51 C52 C53 . . . . -9(19) ?
    N4 C51 C52 C53 . . . . -170(10) ?
    C51 C52 C53 C54 . . . . 8(11) ?
    C52 C53 C54 C55 . . . . -10(7) ?
    C52 C53 C54 O54 . . . . -175(4) ?
    C53 C54 C55 C56 . . . . 12(11) ?
    O54 C54 C55 C56 . . . . 176(7) ?
    N4 C51 C56 C55 . . . . 172(13) ?
    C54 C55 C56 C51 . . . . -14(15) ?
    C53 C54 O54 C57 . . . . 174(5) ?
    C55 C54 O54 C57 . . . . 10(8) ?
    C36 C31 C32 C33 . . . . 0.8(4) ?
    C37 C31 C32 C33 . . . . -179.3(3) ?
    C31 C32 C33 C34 . . . . 0.1(5) ?
    C32 C33 C34 C35 . . . . -0.7(5) ?
    C32 C33 C34 F34 . . . . 179.2(3) ?
    F34 C34 C35 C36 . . . . -179.4(3) ?
    C33 C34 C35 C36 . . . . 0.5(5) ?
    C34 C35 C36 C31 . . . . 0.4(5) ?
    C32 C31 C36 C35 . . . . -1.0(4) ?
    C37 C31 C36 C35 . . . . 179.1(3) ?
    C36 C31 C37 O32 . . . . 177.2(3) ?
    C32 C31 C37 O32 . . . . -2.7(4) ?
    C36 C31 C37 O31 . . . . -3.3(4) ?
    C32 C31 C37 O31 . . . . 176.8(3) ?
loop_
    _geom_hbond_atom_site_label_D
    _geom_hbond_atom_site_label_H
    _geom_hbond_atom_site_label_A
    _geom_hbond_site_symmetry_A
    _geom_hbond_distance_DH
    _geom_hbond_distance_HA
    _geom_hbond_distance_DA
    _geom_hbond_angle_DHA
    _geom_hbond_publ_flag
    N1 H11 O31 . 1.09(3) 1.67(3) 2.758(4) 174.1(19) no
    N1 H12 O41 . 0.86(3) 1.96(3) 2.818(4) 170(3) no
    O41 H41 O32 2_666 0.86(4) 1.75(4) 2.627(4) 174(4) no
    O41 H42 O31 2_766 0.91(4) 1.88(4) 2.768(3) 163(3) no
    C2 H2B O31 2_776 0.97 2.58 3.529(4) 166 no
    C6 H6B O41 2_666 0.97 2.57 3.386(4) 142 no
    C22 H22 Cg1 2_766 0.93 2.93 3.664(12) 137 no
    C26 H26 Cg1 2_676 0.93 2.81 3.56(2) 138 no
    C56 H56 Cg1 2_676 0.93 2.96 3.55(9) 123 no
_shelx_space_group_comment
;
The symmetry employed for this shelxl refinement is uniquely defined
by the following loop, which should always be used as a source of
symmetry information in preference to the above space-group names.
They are only intended as comments.
;
_shelx_estimated_absorpt_T_min     0.961
_shelx_estimated_absorpt_T_max     0.996
_shelx_hkl_file
;
   0   0  -3 5.82817 4.14942   3
   0   0  -3 5.55394 3.84774   1
   0   0  -4 539.504 8.31768   1
   0   0  -4 529.569 8.37167   3
   0   0  -5 1051.21 11.9546   3
   0   0  -5 1080.71 12.1554   1
   0   0  -6 183.070 4.36686   2
   0   0  -6 181.903 7.59180   1
   0   0   6 162.881 4.16189   0
   0   0  -6 182.967 7.52248   3
   0   0   7 474.024 6.35487   0
   0   0  -7 497.676 10.2737   3
   0   0  -7 465.815 6.23971   2
   0   0   8 107.661 4.05238   0
   0   0  -8 121.526 4.24857   2
   0   0  -8 117.260 7.08219   3
   0   0  -9 309.755 10.3450   3
   0   0   9 304.659 5.88267   0
   0   0  -9 321.016 6.15459   2
   0   0 -10 270.666 6.10072   2
   0   0 -10 282.289 10.5782   3
   0   0  10 273.062 5.89535   0
   0   0  11 109.566 4.31845   0
   0   0 -11 122.920 4.84637   2
   0   0 -11 121.614 8.80800   3
   0   0 -12-5.23246 6.96782   3
   0   0 -13 48.5906 8.58915   3
   0   0 -14 3.17953 7.45099   3
   0   0 -15 14.3107 8.93787   3
   0   0 -16 39.8258 10.3382   3
   0   0 -17 2.81430 8.30174   3
   0   0 -18 43.1425 8.69780   3
   0   0 -19 22.9513 9.25635   3
   0   0 -20-2.64538 10.1558   3
   0   0 -21-8.45684 9.77620   3
   0   0 -22 31.6251 13.6561   3
   0   0 -23 2.27337 10.4036   3
   0   0 -24-10.3664 12.8792   3
   0   1 -23-2.56304 12.1204   3
   0   1 -22 26.0217 9.67729   3
   0   1 -21-7.34517 9.40979   3
   0   1 -20 11.7893 8.92696   3
   0   1 -19-3.77036 9.61520   3
   0   1 -18 36.5131 10.5337   3
   0   1 -17-13.2250 8.65433   3
   0   1 -16 7.00319 9.23570   3
   0   1 -15 20.3405 9.40757   3
   0   1 -14 160.108 11.6375   1
   0   1 -14 145.681 10.9286   3
   0   1 -13 25.6622 8.37835   3
   0   1 -13 38.6488 9.38635   1
   0   1 -12 5.91495 7.63691   1
   0   1 -12 9.35967 8.00351   3
   0  -1  11 286.518 7.51692   0
   0   1 -11 300.409 11.7777   3
   0   1 -11 289.676 11.5621   1
   0   1 -10 635.005 7.88259   2
   0   1 -10 653.217 14.7832   3
   0   1 -10 691.142 14.8446   1
   0  -1  10 648.961 10.3757   0
   0  -1   9 13.9685 3.82702   0
   0   1  -9 12.0945 6.50045   1
   0   1  -9 13.6659 6.51910   3
   0   1  -9 10.3302 2.78071   2
   0   1  -8 124.834 4.08015   2
   0   1  -8 130.195 8.31242   3
   0  -1   8 119.915 5.28988   0
   0   1  -8 126.837 7.70767   1
   0   1  -7 145.935 3.94227   2
   0  -1   7 148.031 5.51525   0
   0   1  -7 132.575 7.84255   1
   0  -1   6 21.9928 3.82182   0
   0   1  -6 15.1476 5.71472   1
   0   1  -5 225.287 7.68682   1
   0  -1   5 246.573 6.19393   0
   0  -1   4 90.2950 4.69588   0
   0   1  -4 90.0843 6.07446   1
   0   1  -3 0.74071 4.79371   1
   0  -1   3 1.33498 3.94926   0
   0  -1   2 236.455 5.55149   0
   0   1  -2 210.671 5.80121   1
   0  -1   1 21.8490 3.95300   0
   0   1  -1 20.8201 3.89808   1
   0   1   1 54.0277 4.32662   1
   0   1   2 36.5816 4.70241   1
   0  -1  -2 28.5948 4.21064   4
   0  -1  -2 26.3769 4.07146   3
   0  -1  -3 428.240 7.17362   4
   0  -1  -3 431.800 7.10604   3
   0  -1  -4 274.755 7.24182   3
   0  -1  -5-0.60071 5.25279   3
   0  -1  -5 0.47733 3.92183   2
   0  -1  -6 18.5936 5.43544   3
   0  -1  -6 22.4992 4.32154   2
   0  -1  -7 808.083 12.3029   3
   0  -1  -7 807.675 9.91102   2
   0   1   8 432.433 5.72934   0
   0  -1  -8 421.343 10.2080   3
   0  -1  -8 429.413 8.09979   2
   0  -1  -9 193.220 6.25975   2
   0   1   9 201.761 4.51433   0
   0  -1  -9 218.825 8.70199   3
   0  -1 -10 2223.16 23.0530   3
   0   1  10 2131.65 12.9376   0
   0  -1 -10 2205.61 17.2156   2
   0  -1 -11 7.00399 6.67817   3
   0  -1 -11 1.43702 4.11832   2
   0  -1 -12 53.0812 7.52113   3
   0  -1 -13 27.7077 7.48971   3
   0  -1 -14 98.9096 9.08078   3
   0  -1 -15 20.0332 8.36793   3
   0  -1 -16 0.00000 7.69053   3
   0  -1 -17 7.97466 8.41358   3
   0  -1 -18 7.14950 8.26414   3
   0  -1 -19-3.23726 8.67285   3
   0  -1 -20-12.4272 9.19770   3
   0  -1 -21-6.02338 8.54390   3
   0  -1 -22 13.0546 9.54378   3
   0  -1 -23 3.35270 10.6934   3
   0  -1 -24-15.4178 12.3903   3
   0   2 -23 9.36272 11.4340   3
   0   2 -22 13.1745 11.3010   3
   0   2 -21-19.2415 9.59233   3
   0   2 -20 0.00000 10.1772   3
   0   2 -19 17.8656 9.81976   3
   0   2 -18 13.6885 9.66261   1
   0   2 -18-3.10598 9.93169   3
   0   2 -17-8.30246 8.64986   3
   0   2 -17 2.72953 9.52646   1
   0   2 -16 37.7630 9.91673   3
   0   2 -16 42.3961 10.1491   1
   0   2 -15 14.1553 9.18301   3
   0   2 -15 4.90791 8.83390   1
   0   2 -14 117.052 10.7857   1
   0   2 -14 124.205 11.5045   3
   0   2 -13 3.73110 8.50085   3
   0   2 -13-1.67753 7.61139   1
   0   2 -12 20.2929 7.84202   1
   0   2 -12 33.4208 8.49216   3
   0  -2  12 35.3299 5.48561   0
   0   2 -11 37.3807 7.98515   1
   0  -2  11 46.0480 5.90549   0
   0  -2  10 40.4067 5.51691   0
   0   2 -10 41.8853 7.74253   1
   0   2  -9 164.852 9.17232   1
   0  -2   9 161.248 7.49756   0
   0  -2   8 119.815 6.60980   0
   0   2  -8 128.218 8.19720   1
   0   2  -7 47.4999 6.65639   1
   0  -2   7 50.5368 5.69818   0
   0  -2   6 137.206 6.78544   0
   0   2  -6 126.942 7.60836   1
   0   2  -5 95.0918 6.83253   1
   0  -2   5 100.335 6.30884   0
   0  -2   4 899.826 12.5964   0
   0   2  -4 885.431 12.9356   1
   0  -2   3 525.681 10.0223   0
   0   2  -3 510.217 10.3315   1
   0   2  -2 282.327 8.28449   1
   0  -2   2 280.338 8.01670   0
   0  -2   1 1935.97 16.5680   0
   0   2  -1 1962.56 16.4710   1
   0   2   0 27815.2 231.798   1
   0  -2   0 28054.8 232.660   0
   0   2   1 1777.84 15.9929   1
   0  -2  -1 1742.96 15.1930   0
   0   2   2 62.3664 6.82998   1
   0  -2  -2 58.2334 5.32686   0
   0   2   3 20.6541 6.39890   1
   0  -2  -3 23.9317 4.19452   5
   0  -2  -4 34.8633 5.90546   4
   0  -2  -4 35.5406 6.27911   3
   0  -2  -4 42.8640 4.73950   5
   0   2   4 40.4194 6.31372   1
   0  -2  -5 48.7464 5.95325   4
   0  -2  -5 57.8289 5.53353   5
   0  -2  -5 41.4808 6.17126   3
   0   2   5 55.1940 6.77898   1
   0  -2  -6 1.07053 4.86496   5
   0  -2  -6 2.88556 5.30739   3
   0  -2  -6 1.32426 5.25143   4
   0  -2  -7 163.382 8.05101   3
   0  -2  -7 159.814 7.09196   5
   0  -2  -8 5.48871 5.72793   3
   0  -2  -9 29.1671 6.67255   3
   0   2   9 32.3259 3.56155   0
   0   2  10 422.180 7.16265   0
   0  -2 -10 452.761 12.3050   3
   0  -2 -11 122.669 8.43847   3
   0  -2 -12 99.0570 8.49988   3
   0  -2 -13 86.7586 8.27256   3
   0  -2 -14 110.409 9.32984   3
   0  -2 -15 21.8617 8.30993   3
   0  -2 -16 7.18016 7.46363   3
   0  -2 -17 7.55045 8.14885   3
   0  -2 -18 16.0889 9.43134   3
   0  -2 -19-4.12572 8.27586   3
   0  -2 -20 5.66794 7.51108   3
   0  -2 -21-3.69558 10.1939   3
   0  -2 -22 1.78850 10.0803   3
   0  -2 -23-6.56832 10.7517   3
   0  -2 -23 26.0471 11.3251   5
   0   3 -21 2.05311 10.6348   3
   0   3 -20-8.51803 10.8866   1
   0   3 -20 8.40701 10.3298   3
   0   3 -19 17.8190 11.1075   3
   0   3 -19 10.3524 10.1125   1
   0   3 -18 63.3822 11.9542   1
   0   3 -18 52.3584 11.2400   3
   0   3 -17 35.7225 10.9699   3
   0   3 -17 29.4021 10.0205   1
   0   3 -16 6.42197 9.18530   3
   0   3 -16 1.91559 9.15703   1
   0   3 -15 53.5145 10.3499   1
   0   3 -15 68.5526 12.3667   3
   0   3 -14 91.2508 10.7982   3
   0   3 -14 52.3202 9.66115   1
   0   3 -13 124.225 11.6440   1
   0  -3  13 118.736 8.87034   0
   0   3 -12 2.77965 8.50553   1
   0  -3  12-1.09281 6.50350   0
   0  -3  11 109.804 8.37686   0
   0   3 -11 115.636 10.1241   1
   0   3 -10 4.41267 7.83386   1
   0  -3  10 10.3092 6.28334   0
   0  -3   9 38.5604 6.98182   0
   0   3  -9 43.1418 8.46157   1
   0  -3   8 36.5746 6.23708   0
   0   3  -8 31.1074 7.78561   1
   0  -3   7 10.3807 6.21386   0
   0   3  -7 9.92475 6.99184   1
   0   3  -6 15.9674 6.73512   1
   0  -3   6 16.7525 5.88940   0
   0   3  -5 35.8796 6.65294   1
   0  -3   5 30.6635 6.45817   0
   0   3  -4 152.133 8.30240   1
   0  -3   4 139.124 8.23475   0
   0   3  -3 0.83196 6.02480   1
   0  -3   3 2.08957 6.00170   0
   0  -3   2 32.5726 6.67408   0
   0   3  -2 36.0708 6.26482   1
   0  -3   1 6.94049 6.08277   0
   0   3  -1 4.09222 6.33149   1
   0   3   0 5.80626 6.03413   1
   0  -3   0-0.56965 6.39638   0
   0  -3  -1 47.8659 6.37684   0
   0   3   1 41.0602 6.93187   1
   0  -3  -2 364.360 9.62156   0
   0   3   2 350.979 10.3016   1
   0  -3  -3 260.461 8.28546   0
   0   3   3 278.303 9.76066   1
   0   3   4 4.31918 6.36617   1
   0   3   5 277.543 10.2000   1
   0  -3  -5 252.741 9.48167   4
   0  -3  -5 256.394 7.60564   5
   0  -3  -6 58.5012 5.69953   5
   0   3   6 61.7239 7.61107   1
   0  -3  -6 67.2663 7.12203   3
   0  -3  -6 66.1234 6.96839   4
   0   3   7 416.942 12.2664   1
   0  -3  -7 395.088 10.9202   3
   0  -3  -7 377.550 10.8289   4
   0  -3  -7 412.670 9.85091   5
   0  -3  -8 211.025 9.21861   3
   0   3   8 230.915 10.5378   1
   0  -3  -8 197.416 8.31938   5
   0  -3  -8 207.289 9.40417   4
   0  -3  -9 384.731 12.3023   3
   0  -3  -9 373.342 10.5639   5
   0  -3  -9 377.425 11.7175   4
   0   3   9 405.140 12.9176   1
   0  -3 -10 229.666 10.2540   3
   0   3  10 241.156 11.4433   1
   0  -3 -10 238.173 9.64070   5
   0  -3 -11 24.1419 7.64949   5
   0  -3 -11 32.1561 7.64865   3
   0  -3 -12 15.0086 8.22397   5
   0  -3 -12 8.04968 7.32548   3
   0  -3 -13 14.8068 7.97644   3
   0  -3 -13 13.0826 8.00182   5
   0  -3 -14 443.389 14.7578   5
   0  -3 -14 462.306 14.7771   3
   0  -3 -15 75.5256 10.1182   3
   0  -3 -15 81.8173 10.1454   5
   0  -3 -16 0.30627 9.11582   3
   0  -3 -16-2.52221 9.03920   5
   0  -3 -17 6.53134 8.87197   3
   0  -3 -17 9.58600 8.74047   5
   0  -3 -18 4.20776 8.00719   3
   0  -3 -18 3.69326 9.15324   5
   0  -3 -19 17.7230 10.6763   3
   0  -3 -19 16.3662 8.99305   5
   0  -3 -20 11.0469 9.43142   3
   0  -3 -20-0.44390 10.0576   5
   0  -3 -21-13.0018 9.38880   5
   0  -3 -21 32.8827 9.27030   3
   0  -3 -22 18.4449 10.9973   5
   0  -3 -22 1.62027 10.4469   3
   0  -3 -23 7.16145 12.4925   3
   0  -3 -23 29.7612 12.3320   5
   0  -3 -24-2.12068 12.8107   3
   0   4 -21 36.9872 13.2483   1
   0   4 -20 23.0434 11.7210   1
   0   4 -20-17.5918 11.4524   3
   0   4 -19-11.5826 12.1711   1
   0   4 -19 14.9200 11.0313   3
   0   4 -18 20.1464 9.39608   3
   0   4 -17 3.97871 9.71043   3
   0   4 -17-0.31408 10.3417   1
   0   4 -16 82.1988 11.7740   3
   0   4 -16 40.2264 11.5215   1
   0   4 -15-6.49109 10.6900   1
   0   4 -14 76.0319 11.8527   1
   0  -4  13 5.27598 8.08062   0
   0   4 -13-2.85147 9.12653   1
   0  -4  12 3.18528 6.79174   0
   0   4 -12 27.6048 6.67804   1
   0  -4  11 5.72363 7.55468   0
   0   4 -11 2.49227 8.15177   1
   0  -4  10-4.72344 6.82288   0
   0   4 -10 1.04550 8.01077   1
   0  -4   9-8.80915 7.03541   0
   0   4  -9 13.2457 8.07294   1
   0  -4   8 9.69106 7.60282   0
   0   4  -8 2.19793 7.96339   1
   0  -4   7 19.1697 7.53012   0
   0   4  -7 11.1338 7.86006   1
   0  -4   6 3.88211 7.17117   0
   0   4  -6 11.1118 7.26279   1
   0   4  -5 117.519 9.23015   1
   0  -4   5 113.550 9.18428   0
   0  -4   4 17.6315 7.28652   0
   0   4  -4 11.6013 7.47292   1
   0   4  -3 140.073 9.12263   1
   0  -4   3 133.680 9.19145   0
   0  -4   2 0.51845 7.63039   0
   0   4  -2 1.74058 6.72818   1
   0   4  -1 262.937 10.6270   1
   0  -4   1 261.320 10.6841   0
   0  -4   0 83.7929 7.96436   0
   0   4   0 78.9231 8.58084   1
   0  -4  -1-1.67379 6.82416   0
   0   4   1 7.62653 6.68586   1
   0   4   2 76.5611 8.15769   1
   0  -4  -2 63.4875 7.52508   0
   0   4   3 372.188 11.7468   1
   0   4   4 108.209 8.89463   1
   0   4   5-1.90288 7.05525   1
   0  -4  -5 3.68420 6.68080   4
   0   4   6 3.66850 7.46221   1
   0  -4  -6 5.61716 7.06849   4
   0  -4  -7 19.2097 7.36243   4
   0   4   7 25.3715 8.51812   1
   0  -4  -8 19.7754 6.09642   5
   0   4   8 17.0931 7.95363   1
   0  -4  -8 13.3372 7.27349   4
   0   4   9 74.1277 10.0257   1
   0  -4  -9 71.1587 8.87799   4
   0  -4  -9 65.6049 8.41453   3
   0  -4  -9 66.2766 6.83225   5
   0  -4 -10 161.689 8.81061   5
   0  -4 -10 154.379 10.2559   4
   0   4  10 177.627 12.2470   1
   0  -4 -10 172.735 10.2006   3
   0  -4 -11 72.7527 7.60890   5
   0  -4 -11 69.0043 9.17854   4
   0   4  11 65.9033 10.3020   1
   0  -4 -11 64.8880 9.35945   3
   0  -4 -12 169.084 11.2927   3
   0  -4 -12 163.634 9.97014   5
   0   4  12 177.824 12.7239   1
   0   4  13 63.6640 10.9506   1
   0  -4 -13 52.9134 8.35860   5
   0  -4 -13 66.9628 10.0616   3
   0  -4 -14 183.673 11.3897   3
   0  -4 -14 191.174 11.1992   5
   0   4  14 176.069 13.1904   1
   0   4  15 28.8588 10.7152   1
   0  -4 -15 27.4141 9.48974   3
   0  -4 -15 29.1972 8.07872   5
   0  -4 -16-2.72949 8.02547   5
   0  -4 -16 2.22286 9.11183   3
   0   4  16 5.21722 9.81201   1
   0   4  17 19.3393 10.5508   1
   0  -4 -17 15.8040 9.09510   3
   0  -4 -17 10.6755 8.27654   5
   0  -4 -18 5.76011 8.57003   3
   0  -4 -18-2.36892 8.89015   5
   0   4  18 16.1981 10.5897   1
   0   4  19 18.4854 10.7086   1
   0  -4 -19-0.03212 8.83321   5
   0  -4 -19-1.67337 9.94395   3
   0   4  20 32.0966 12.8589   1
   0  -4 -20 0.27473 9.94620   5
   0  -4 -20 23.5955 10.8283   3
   0   4  21 26.0525 11.4529   1
   0  -4 -21 22.0550 10.3353   3
   0  -4 -21-23.2415 10.7184   5
   0   4  22 44.4191 12.2342   1
   0  -4 -22-1.75707 11.1116   3
   0  -4 -22 43.7568 11.9003   5
   0  -4 -23 36.2061 14.1025   5
   0   5 -19-9.15934 12.1250   1
   0   5 -18 51.9638 10.6180   3
   0   5 -17 148.627 13.6496   3
   0   5 -17-31.8120 11.6558   1
   0   5 -16 9.56361 11.2757   1
   0   5 -15 20.5057 10.2618   1
   0  -5  14 4.57293 7.90950   0
   0   5 -14 4.08694 10.0941   1
   0  -5  13 22.7263 8.71123   0
   0   5 -13 25.7529 10.6436   1
   0   5 -12 5.82550 9.75970   1
   0  -5  12-2.24020 8.09452   0
   0   5 -11 0.39113 9.07000   1
   0  -5  11 6.58556 7.32740   0
   0   5 -10 1.66221 8.65312   1
   0  -5  10 4.01956 8.09148   0
   0   5  -9 5.99558 8.76512   1
   0  -5   9 1.25932 7.96551   0
   0  -5   8 20.6617 8.99291   0
   0   5  -8 35.8305 10.1037   1
   0  -5   7 0.14578 8.04564   0
   0   5  -7-0.95007 8.85739   1
   0  -5   6 39.8833 9.55627   0
   0   5  -6 47.7908 9.19334   1
   0   5  -5 64.7648 9.03039   1
   0  -5   5 69.0832 9.22810   0
   0   5  -4 253.832 12.6445   1
   0  -5   4 272.491 12.9964   0
   0   5  -3 24.1025 8.33201   1
   0  -5   3 14.1196 8.40555   0
   0   5  -2 3.75561 7.88514   1
   0  -5   2-0.25762 8.07063   0
   0   5  -1 30.6809 7.97956   1
   0  -5   1 27.4574 8.65740   0
   0   5   0 33.0098 8.44011   1
   0  -5   0 36.0011 8.25895   0
   0   5   1 88.6798 9.37464   1
   0  -5  -1 86.7054 9.27915   0
   0  -5  -2 52.0730 8.10560   0
   0   5   2 47.1474 8.91011   1
   0   5   3 17.8656 8.23074   1
   0   5   4-5.24759 7.67002   1
   0   5   5 193.466 11.4778   1
   0   5   6 38.5931 9.17529   1
   0  -5  -6 18.2995 7.93758   4
   0  -5  -7 3.35129 8.29379   4
   0   5   7-0.83640 8.69620   1
   0  -5  -8 5.41617 7.86537   4
   0   5   8-5.93044 8.69916   1
   0   5   9 23.3179 10.1899   1
   0  -5  -9 25.3185 8.70879   4
   0   5  10-5.32002 10.6768   1
   0  -5 -10 0.08963 8.22230   4
   0   5  11 8.27813 9.82417   1
   0  -5 -11 2.45295 9.94503   4
   0  -5 -12 2.61195 8.47062   4
   0   5  12 2.80986 9.47260   1
   0  -5 -12 4.99977 9.60853   3
   0  -5 -13 143.107 11.8931   3
   0   5  13 152.943 13.5233   1
   0  -5 -14 38.2176 10.7554   3
   0   5  14 30.3055 10.1881   1
   0  -5 -15 19.9786 14.8057   3
   0   5  15 14.2316 10.7251   1
   0   5  16-6.20266 10.3829   1
   0  -5 -16-0.39156 8.02148   3
   0  -5 -17-2.56876 8.46436   3
   0   5  18 13.9671 10.9016   1
   0  -5 -18-1.77178 8.56765   3
   0  -5 -19-12.1231 9.71424   3
   0   5  19 4.19796 10.9006   1
   0   5  20-18.6412 11.5237   1
   0   5  21-3.03464 11.1580   1
   0   6 -17 37.2207 12.6451   1
   0   6 -16 15.5277 12.0592   1
   0   6 -15 10.4339 11.4804   1
   0   6 -14 7.18730 10.8952   1
   0  -6  14 2.76551 9.67872   0
   0  -6  13 6.15423 9.53874   0
   0   6 -13-6.17756 9.71635   1
   0  -6  12 25.2835 9.78982   0
   0   6 -12 14.9114 10.8375   1
   0  -6  11 1.51350 8.05858   0
   0   6 -11-11.8778 10.1061   1
   0  -6  10 17.5107 9.16140   0
   0   6 -10 2.63794 9.24398   1
   0   6  -9 6.45902 9.41959   1
   0  -6   9 0.75040 8.34443   0
   0   6  -8 10.9769 9.13442   1
   0  -6   8 1.43316 8.94293   0
   0   6  -7 10.3857 10.2292   1
   0  -6   7 6.30726 8.94949   0
   0   6  -6-4.55471 9.42009   1
   0  -6   6 0.75514 8.24862   0
   0   6  -5 44.5173 9.72913   1
   0  -6   5 52.1519 9.84012   0
   0  -6   4 66.2967 11.0443   0
   0   6  -4 78.8360 10.6734   1
   0   6  -3 17.0192 8.92082   1
   0  -6   3 10.6207 9.24407   0
   0   6  -2 69.9160 10.4204   1
   0  -6   2 68.3737 11.4277   0
   0   6  -1 24.4835 9.29376   1
   0  -6   1 17.0383 9.82369   0
   0  -6   0 8.58263 8.41459   0
   0   6   0 13.4932 9.26467   1
   0   6   1 16.3922 9.10654   1
   0  -6  -1 29.2703 9.05449   0
   0   6   2 45.2015 9.20794   1
   0   6   3 29.0310 8.96185   1
   0   6   4 134.320 11.9642   1
   0   6   5 7.50480 9.25419   1
   0  -6  -6-0.59330 9.61919   4
   0   6   6-4.80958 9.33826   1
   0  -6  -7 9.67365 8.32393   4
   0   6   7 19.2639 9.86814   1
   0   6   8-1.28511 8.80367   1
   0  -6  -8 6.02215 9.15608   4
   0   6   9 10.0456 9.90678   1
   0  -6  -9 10.7556 8.94096   4
   0  -6 -10 6.68506 8.63565   4
   0   6  10 22.5111 9.55065   1
   0  -6 -11 32.0755 8.95991   4
   0   6  11 16.4147 9.58724   1
   0  -6 -12 15.6414 7.60218   4
   0   6  12 16.9914 10.2593   1
   0   6  13 62.4089 12.0139   1
   0  -6 -13 13.3666 9.48182   4
   0   6  14 78.7725 12.0029   1
   0   6  15-14.5142 10.4382   1
   0   6  16-28.6048 10.6897   1
   0   6  17-8.89672 11.0528   1
   0   6  18-13.1341 12.8714   1
   0   6  19 18.9749 12.0292   1
   0   7 -15 19.2306 13.4349   1
   0   7 -14 1.58405 12.5343   1
   0  -7  14 22.3197 10.5950   0
   0  -7  13-0.89567 10.2207   0
   0   7 -13 20.2544 11.4994   1
   0   7 -12 12.7313 11.9050   1
   0  -7  12-2.06904 9.56260   0
   0  -7  11 6.22102 9.75765   0
   0   7 -11 13.9746 11.4228   1
   0   7 -10 12.5583 10.5139   1
   0  -7  10-2.92564 10.7148   0
   0   7  -9 4.40443 10.3673   1
   0  -7   9 10.9923 8.71822   0
   0  -7   8-6.64430 9.56090   0
   0   7  -8-6.13974 10.3445   1
   0   7  -7 1.61985 9.37411   1
   0  -7   7-10.7603 9.58319   0
   0   7  -6 20.5448 10.9779   1
   0  -7   6 23.3541 9.41962   0
   0  -7   5 21.8816 10.7346   0
   0   7  -5 20.1689 10.4644   1
   0  -7   4 83.5043 11.3969   0
   0   7  -4 103.331 12.4838   1
   0  -7   3 26.2391 9.97385   0
   0   7  -3 27.7794 9.69737   1
   0   7  -2 12.9283 8.92076   1
   0  -7   2 9.80815 10.4056   0
   0  -7   1 21.5639 10.0504   0
   0   7  -1 6.89826 8.63848   1
   0   7   0-1.60702 8.84213   1
   0   7   1-2.10265 8.88383   1
   0   7   2 0.55446 8.57077   1
   0   7   3 4.74329 9.34637   1
   0   7   4-6.42589 8.21029   1
   0   7   5 51.5479 11.0070   1
   0   7   6 12.8903 9.31586   1
   0  -7  -6-2.13213 9.75381   4
   0   7   7 27.2945 9.80436   1
   0  -7  -7 33.3224 10.5842   4
   0   7   8 21.6876 9.55209   1
   0  -7  -8 28.7114 12.5410   4
   0   7   9 3.81280 10.3801   1
   0  -7  -9 8.26466 9.25885   4
   0   7  10 7.18331 8.70554   1
   0  -7 -10 32.8684 9.56722   4
   0  -7 -11 16.6708 10.0305   4
   0   7  11-20.2374 9.58152   1
   0   7  12 35.1929 11.0859   1
   0  -7 -12-6.91589 10.5444   4
   0  -7 -13-1.39523 10.2151   4
   0   7  13 19.4857 11.3435   1
   0   7  14 21.7001 11.6389   1
   0  -7 -14-5.32882 10.1520   4
   0   7  15 31.3159 12.1639   1
   0   7  16 7.58700 11.1191   1
   0   7  17-3.29491 12.0376   1
   0   8 -12 13.9475 13.5526   1
   0  -8  11 18.6890 12.5336   0
   0   8 -11 8.91215 12.7782   1
   0  -8  10-2.36641 10.0605   0
   0   8 -10 1.06239 12.2443   1
   0  -8   9-6.91072 10.1813   0
   0   8  -9 9.17340 11.7325   1
   0   8  -8-5.67785 11.5323   1
   0  -8   8 23.7852 9.57846   0
   0   8  -7-0.27745 11.1207   1
   0  -8   7-19.6586 10.4310   0
   0  -8   6-24.0136 8.75802   0
   0   8  -6 2.68011 11.2042   1
   0   8  -5-6.47131 10.2025   1
   0   8  -4-1.57326 10.6529   1
   0   8  -3-0.36996 10.3723   1
   0   8  -2 1.97578 10.3467   1
   0   8  -1 3.84765 9.64473   1
   0   8   0 5.64354 9.69016   1
   0   8   1-1.30455 9.38641   1
   0   8   2 49.1008 11.1785   1
   0   8   3-19.3223 9.12018   1
   0   8   4 2.95640 10.4692   1
   0   8   5 5.35932 10.7192   1
   0  -8  -6 21.9689 10.6686   4
   0   8   6 4.15499 9.90667   1
   0   8   7 2.75985 10.4088   1
   0  -8  -7 5.32277 10.0121   4
   0  -8  -8-0.31176 10.3586   4
   0   8   8-15.7142 9.85944   1
   0   8   9-1.84824 9.73122   1
   0  -8  -9 4.35166 10.6039   4
   0  -8 -10 0.89384 11.2047   4
   0   8  10-17.8227 10.0125   1
   0   8  11 11.2959 10.2956   1
   0  -8 -11 37.1013 12.8224   4
   0   8  12-1.93173 10.5948   1
   0  -8 -12-28.0155 10.7242   4
   0  -8 -13-14.4016 10.8530   4
   0   8  13 22.2416 11.8606   1
   0   8  14 9.36141 11.7194   1
   0  -8 -14 6.82177 11.8729   4
   0  -8 -15 2.80781 12.4578   4
   0   9  -6-13.3048 13.0539   1
   0   9  -5-15.6985 12.8252   1
   0   9  -4 11.6363 12.3442   1
   0   9  -3-5.56379 12.1665   1
   0   9  -2-2.32857 12.1759   1
   0   9  -1 36.0318 11.5992   1
   0   9   0 24.4482 11.5150   1
   0   9   1-8.91662 11.3894   1
   0   9   2-11.2931 12.0201   1
   0   9   3 14.2001 11.4787   1
   0   9   4 3.77015 11.7573   1
   0   9   5 9.62668 11.6256   1
   0  -9  -5-2.15993 11.1383   4
   0  -9  -6-2.76374 11.2688   4
   0   9   6 20.7932 11.6393   1
   0  -9  -7-16.2387 11.7998   4
   0   9   7-4.81321 12.1013   1
   0  -9  -8-3.78955 12.6366   4
   0   9   8-10.5238 12.3754   1
   0   9   9-5.07183 12.2918   1
   0  -9  -9 25.7874 12.6701   4
   0  -9 -10 49.9144 13.1735   4
   0  -9 -11 35.4707 13.0146   4
  -1   9   6-16.1197 12.4661   1
  -1   9   5-2.96718 11.5861   1
  -1   9   4 8.41152 11.7111   1
  -1   9   3-11.1203 11.8102   1
  -1   9   2 15.4134 11.4877   1
  -1   9   1 4.10696 11.0919   1
  -1   9   0 5.44291 11.3681   1
  -1   9  -1 56.5870 11.7250   1
  -1   9  -2-21.1600 12.1358   1
  -1   9  -3-29.3272 12.7571   1
  -1   8  13 24.3466 12.3362   1
  -1   8  12 23.3812 11.4575   1
  -1   8  11 16.8639 10.7187   1
  -1   8  10-14.5653 10.5492   1
  -1   8   9-6.95443 11.9106   1
  -1   8   8-9.80779 10.2729   1
  -1   8   7-24.1876 9.92780   1
  -1   8   6 14.4231 10.8484   1
  -1   8   5 13.9060 11.9309   1
  -1   8   4 10.6258 11.0785   1
  -1   8   3-3.40495 9.55289   1
  -1   8   2 31.0859 10.1203   1
  -1   8   1 1.94539 9.95394   1
  -1   8   0-8.88346 9.75569   1
  -1   8  -1 36.4008 11.6091   1
  -1   8  -2 12.0417 10.7307   1
  -1   8  -3 94.2667 13.6284   1
  -1   8  -4 56.3512 12.6648   1
  -1   8  -5-17.1022 9.84526   1
  -1   8  -6-14.5114 11.0710   1
  -1   8  -7 2.99472 11.0213   1
  -1   8  -8 8.96847 11.8542   1
  -1   8  -9 6.97141 12.9735   1
  -1   8 -10-20.1838 12.0868   1
  -1   7  16-3.39960 11.3557   1
  -1   7  15 3.54230 10.6040   1
  -1   7  14 4.39082 10.4143   1
  -1   7  13-32.9937 14.2191   1
  -1   7  12-6.05190 10.8797   1
  -1   7  11 7.76482 9.10836   1
  -1   7  10 13.6436 8.70537   1
  -1   7   9-6.58640 8.59786   1
  -1   7   8 7.23414 9.52152   1
   1  -7  -8 6.18520 8.81334   4
  -1   7   7 1.28216 10.2389   1
   1  -7  -7-4.04880 9.57164   4
  -1   7   6 3.32496 10.1496   1
   1  -7  -6-2.85947 8.38602   4
  -1   7   5 6.49537 10.3012   1
  -1   7   4 18.2114 10.2471   1
  -1   7   3-4.79067 9.14529   1
  -1   7   2 10.2240 9.41105   1
  -1   7   1 5.57272 9.33014   1
  -1   7   0 6.59436 9.02276   1
  -1   7  -1-2.56994 8.86036   1
  -1   7  -2 51.7788 11.0813   1
  -1   7  -3 21.7224 10.4136   1
  -1   7  -4-9.26397 10.2200   1
  -1   7  -5 4.18729 10.7867   1
  -1   7  -6 19.3064 14.8528   1
  -1   7  -7 9.40990 11.0878   1
  -1   7  -8 11.0532 11.0177   1
  -1   7  -9 5.43909 10.5859   1
  -1   7 -10 10.4392 11.3151   1
  -1   7 -11 1.18542 11.4157   1
  -1   7 -12-1.17833 11.2584   1
  -1   7 -13 2.51923 12.1393   1
  -1   7 -14 42.3898 15.1128   1
   1  -6 -20-19.2280 13.7475   3
   1  -6 -19 27.1839 12.1570   3
  -1   6  19-22.1080 11.9829   1
   1  -6 -18-24.3933 11.3766   3
  -1   6  18-4.21807 11.4206   1
  -1   6  17-3.43168 11.1728   1
   1  -6 -17-2.42680 11.3326   3
  -1   6  16 76.4501 9.28438   1
  -1   6  15-5.15978 11.0320   1
  -1   6  14 17.6375 11.4672   1
  -1   6  13 13.0442 10.0227   1
  -1   6  12 12.8249 10.0949   1
   1  -6 -11 51.2619 8.68866   4
  -1   6  11 16.2307 10.7580   1
  -1   6  10-0.35675 10.2998   1
   1  -6 -10 16.3179 7.80571   4
   1  -6  -9 11.0115 7.52968   4
  -1   6   9 13.4581 10.0434   1
   1  -6  -8 22.8414 7.90320   4
  -1   6   8 7.07493 9.98832   1
  -1   6   7 2.16555 9.75879   1
   1  -6  -7-6.08762 8.18498   4
   1  -6  -6 2.12648 7.64994   4
  -1   6   6 24.9870 10.0911   1
  -1   6   5 15.5490 9.58717   1
  -1   6   4 12.1543 9.40410   1
  -1   6   3 33.0700 10.2037   1
  -1   6   2 0.24910 9.28330   1
  -1   6   1-4.23567 9.88043   1
  -1   6   0 82.5149 10.9952   1
  -1   6  -1 96.8424 10.5230   1
  -1   6  -2 57.0127 10.6061   1
  -1   6  -3 48.2748 10.2771   1
  -1   6  -4 166.840 12.9601   1
  -1   6  -5 8.44969 9.96022   1
  -1   6  -6 12.4044 10.6776   1
  -1   6  -7-2.61092 9.25808   1
  -1   6  -8-1.05880 9.97845   1
  -1   6  -9 5.80687 10.2691   1
  -1   6 -10-1.91814 10.3208   1
  -1   6 -11-5.55371 12.1751   1
  -1   6 -12 0.73458 10.6286   1
  -1   6 -13 15.9012 10.7201   1
  -1   6 -14-5.41517 11.5168   1
  -1   6 -15 9.07268 12.3170   1
  -1   6 -16 0.73694 12.6847   1
   1  -5 -21 18.2304 12.7106   3
  -1   5  20-24.2755 11.0900   1
   1  -5 -20 8.36015 11.4089   3
  -1   5  19-20.9981 15.0912   1
   1  -5 -19 21.9438 11.1202   3
  -1   5  18 4.33294 11.8782   1
   1  -5 -18-13.2732 10.7573   3
   1  -5 -17 8.55146 9.00715   3
  -1   5  17-1.37261 11.1692   1
  -1   5  16-8.20235 9.48509   1
   1  -5 -16 5.41018 9.78448   3
   1  -5 -15 8.44786 9.74125   3
  -1   5  15 9.13791 10.7652   1
  -1   5  14 115.341 12.7169   1
   1  -5 -14 120.417 12.9124   3
  -1   5  13 5.26735 9.48026   1
   1  -5 -13-6.99957 9.29073   3
  -1   5  12 1.23621 10.2515   1
   1  -5 -12 10.5086 9.03473   3
   1  -5 -11 2.74070 7.48363   4
  -1   5  11 2.62056 9.65460   1
   1  -5 -10 81.7978 9.81686   4
  -1   5  10 98.0918 11.2750   1
   1  -5  -9 43.7484 7.81311   4
  -1   5   9 32.8758 9.94403   1
   1  -5  -8 2.47384 6.78641   4
  -1   5   8-1.92282 8.98108   1
  -1   5   7 17.0977 9.17226   1
   1  -5  -7 24.5570 6.97614   4
   1  -5  -6 7.36376 7.03336   4
  -1   5   6 21.3063 9.58579   1
  -1   5   5 1.33620 9.03445   1
  -1   5   4 60.5587 10.4723   1
  -1   5   3 0.00000 8.93514   1
  -1   5   2 26.4189 9.23355   1
  -1   5   1 121.199 6.55065   1
  -1   5   0 27.2861 9.45399   1
  -1   5  -1-0.22405 8.85304   1
  -1   5  -2 113.065 10.7529   1
  -1   5  -3 127.097 11.3346   1
  -1   5  -4 155.975 11.3191   1
  -1   5  -5 27.5907 9.41639   1
  -1   5  -6 52.6774 10.3234   1
  -1   5  -7 5.99269 9.79961   1
  -1   5  -8 30.7126 9.79043   1
  -1   5  -9 6.76357 8.61086   1
   1  -5   9 9.44535 8.17579   0
   1  -5  10 20.6149 8.58829   0
  -1   5 -10 22.1998 9.96915   1
   1  -5  11 35.5560 8.93728   0
  -1   5 -11 17.3106 10.6597   1
  -1   5 -12 58.3514 11.8825   1
  -1   5 -13 1.56148 10.1242   1
  -1   5 -14 106.419 13.9646   1
  -1   5 -15-4.38483 10.9497   1
  -1   5 -16 37.1133 11.6458   1
  -1   5 -17 4.69034 12.0528   1
  -1   4  22 0.92568 11.0537   1
   1  -4 -22-8.25563 11.8408   3
  -1   4  21 21.3746 13.2157   1
   1  -4 -21-16.7819 10.8956   3
   1  -4 -20-7.21045 11.3756   3
  -1   4  20 2.36101 10.3511   1
   1  -4 -19 1.45918 9.94539   3
  -1   4  19-2.50556 8.28455   1
  -1   4  18-7.50830 9.96541   1
   1  -4 -18 18.9741 9.78869   3
  -1   4  17 0.66374 9.84735   1
   1  -4 -17-0.71756 9.79629   3
   1  -4 -16-7.22763 7.43634   5
   1  -4 -16 1.05004 9.64412   3
  -1   4  16 3.73671 9.94095   1
  -1   4  15 188.027 13.7467   1
   1  -4 -15 144.548 10.6440   5
   1  -4 -15 185.560 13.3271   3
  -1   4  14 29.4894 10.6130   1
   1  -4 -14 38.5114 7.56819   5
   1  -4 -14 17.0519 10.2136   3
   1  -4 -13 47.8704 9.16212   5
   1  -4 -13 45.2541 10.3088   3
  -1   4  13 41.2822 10.4984   1
  -1   4  12 3.10421 9.66169   1
   1  -4 -12-3.03002 9.17276   3
   1  -4 -12 6.25844 6.84314   5
   1  -4 -11 32.7829 6.74000   5
  -1   4  11 31.5194 10.2274   1
   1  -4 -11 27.4389 9.64126   3
   1  -4 -10-1.38892 5.70307   5
   1  -4 -10 1.81090 8.07845   3
  -1   4  10 0.07157 9.49740   1
   1  -4 -10 2.27665 6.72115   4
   1  -4  -9 104.370 8.27368   4
   1  -4  -9 97.1266 10.0607   3
  -1   4   9 129.037 10.9559   1
   1  -4  -8 0.25072 6.63925   4
  -1   4   8 4.52245 8.26986   1
   1  -4  -8 11.6991 7.84901   3
   1  -4  -7 2.44861 5.62007   4
  -1   4   7 4.06950 8.31317   1
  -1   4   6 0.33544 8.17812   1
   1  -4  -6 0.75891 5.93297   4
   1  -4  -5 31.6144 6.19601   4
  -1   4   5 32.1552 8.32021   1
  -1   4   4 226.977 10.9166   1
  -1   4   3 138.311 9.49016   1
  -1   4   2 722.307 15.9643   1
  -1   4   1 309.606 12.0626   1
  -1   4   0 1010.22 18.4392   1
  -1   4  -1 348.319 12.8235   1
  -1   4  -2 70.6070 9.10762   1
  -1   4  -3 186.063 10.6593   1
  -1   4  -4 128.391 9.99170   1
  -1   4  -5 49.1455 9.04497   1
   1  -4   6 60.3180 8.51867   0
  -1   4  -6 40.7926 9.10290   1
  -1   4  -7-7.32981 8.66179   1
   1  -4   7-2.00760 7.11793   0
   1  -4   8 2.48464 6.91846   0
  -1   4  -8 9.01512 8.90913   1
  -1   4  -9 3.67636 8.77110   1
   1  -4   9 2.46583 6.95928   0
  -1   4 -10 1.50265 9.32590   1
   1  -4  10 1.20123 7.39188   0
   1  -4  11-1.78386 6.79602   0
  -1   4 -11-0.73746 9.18017   1
  -1   4 -12-4.64631 9.36730   1
   1  -4  12 7.59656 7.88694   0
  -1   4 -13 10.0810 10.6616   1
  -1   4 -14 25.5604 10.4602   1
  -1   4 -15 2.28227 10.7397   1
  -1   4 -16-3.91791 11.1708   1
  -1   4 -17 21.2327 10.4636   3
  -1   4 -17 14.5257 11.7929   1
  -1   4 -18-0.98472 11.5717   1
  -1   4 -18 70.6648 11.4092   3
  -1   4 -19 5.12210 11.2770   1
  -1   4 -19 0.08252 10.4432   3
  -1   4 -20 25.6762 11.3770   3
  -1   4 -20 16.4034 12.1508   1
   1  -3 -23-10.8343 11.8823   3
   1  -3 -23 65.4126 13.3450   5
   1  -3 -22 5.23964 11.6519   3
   1  -3 -21-14.0487 10.5205   3
   1  -3 -20 17.8574 11.3528   3
   1  -3 -19-0.58678 8.28355   3
   1  -3 -18-3.21368 9.20288   3
   1  -3 -17 21.1690 9.82462   3
  -1   3  16 19.4961 9.92839   1
   1  -3 -16 2.06207 10.2437   3
   1  -3 -15 121.423 11.7200   3
  -1   3  15 118.308 11.1933   1
  -1   3  14 716.460 19.2911   1
   1  -3 -14 654.899 18.0955   3
   1  -3 -13-0.89461 8.64120   3
  -1   3  13 7.38098 9.82129   1
  -1   3  12 78.0475 10.1326   1
   1  -3 -12 52.5645 9.71650   3
  -1   3  11 38.1042 9.02156   1
  -1   3  11 30.2967 5.75407   0
   1  -3 -11 40.7796 8.75817   3
   1  -3 -10 131.899 9.61941   3
  -1   3  10 139.394 10.7401   1
  -1   3   9 46.7142 8.28762   1
   1  -3  -9 53.1309 8.76564   3
   1  -3  -8 58.2816 8.10964   3
  -1   3   8 58.5839 8.54075   1
   1  -3  -8 65.6679 6.51054   4
   1  -3  -7 218.764 10.7604   3
   1  -3  -7 213.401 7.13915   5
   1  -3  -7 205.881 8.43097   4
  -1   3   7 240.908 10.5253   1
  -1   3   6 555.986 13.5171   1
   1  -3  -6 506.803 13.1974   3
   1  -3  -6 503.712 8.97669   5
   1  -3  -6 494.956 10.7676   4
   1  -3  -5 25.0294 5.43112   4
   1  -3  -5 34.0005 7.38402   3
  -1   3   5 29.4214 7.15641   1
   1  -3  -5 26.3437 3.90561   5
   1  -3  -4 376.344 6.35881   5
  -1   3   4 400.168 11.5762   1
   1  -3  -4 377.184 8.93472   4
  -1   3   3 125.319 8.35041   1
  -1   3   2 20.0063 6.73200   1
  -1   3   1 2413.12 23.5940   1
  -1   3   0 1266.75 17.5728   1
  -1   3  -1 54.7288 7.54079   1
  -1   3  -2 133.367 8.52941   1
  -1   3  -3 227.178 9.86338   1
  -1   3  -4 675.648 14.5274   1
  -1   3  -5 27.1140 7.51377   1
   1  -3   5 18.5644 5.92727   0
   1  -3   6 24.2271 6.67746   0
  -1   3  -6 11.7120 7.17265   1
  -1   3  -7 8.16041 7.84380   1
   1  -3   7 10.3400 6.43735   0
   1  -3   8 7.13777 6.41337   0
  -1   3  -8 2.22745 7.93450   1
  -1   3  -9 65.9335 9.39989   1
   1  -3   9 51.1541 6.53359   0
   1  -3  10 50.8914 7.01314   0
  -1   3 -10 46.8574 9.22912   1
  -1   3 -11 20.3846 8.54568   1
   1  -3  11 8.47624 6.06030   0
   1  -3  12 37.9458 6.53337   0
  -1   3 -12 35.6953 9.82759   1
  -1   3 -13 33.5810 9.61722   1
  -1   3 -14 64.6136 10.7719   1
  -1   3 -15 26.3038 10.2361   1
  -1   3 -16 62.5999 11.0997   1
  -1   3 -16 121.269 11.4784   3
  -1   3 -17 0.17000 10.5975   1
  -1   3 -17 31.1561 9.59651   3
  -1   3 -18 6.34816 9.60463   3
  -1   3 -18-5.76780 10.8989   1
  -1   3 -19 7.81015 10.7475   3
  -1   3 -19 0.49848 10.9068   1
  -1   3 -20 19.9824 11.5377   1
  -1   3 -20-10.3787 10.3917   3
  -1   3 -21 11.6770 11.1239   3
  -1   3 -21 4.05250 12.5656   1
  -1   3 -22-22.4001 12.5549   3
   1  -2 -20-18.5408 9.76674   3
   1  -2 -19 6.32145 9.96860   3
   1  -2 -18-2.34281 9.74409   3
   1  -2 -17-5.56256 8.31138   3
   1  -2 -16 0.34979 8.42043   3
   1  -2 -15 379.260 15.3773   3
   1  -2 -14 46.6058 9.36727   3
   1  -2 -13 44.4628 8.79247   3
   1  -2 -12 15.5618 8.12547   3
  -1   2  11 6.79707 4.83101   0
   1  -2 -11-0.09363 7.55074   3
  -1   2  10 34.7803 4.97097   0
   1  -2 -10 35.4414 7.85825   3
   1  -2  -9 412.412 12.3552   3
  -1   2   9 405.247 9.79002   0
   1  -2  -8 89.4221 8.07606   3
  -1   2   8 80.7785 7.97680   1
  -1   2   8 81.6778 5.49100   0
  -1   2   7 207.094 9.02731   1
   1  -2  -7 215.724 9.31730   3
  -1   2   6 110.176 7.65470   1
   1  -2  -6 112.111 7.79956   3
   1  -2  -5 30.4770 4.47955   4
  -1   2   5 38.0025 6.55387   1
   1  -2  -5 27.9995 6.37158   3
  -1   2   4 1823.51 18.2934   1
   1  -2  -4 1710.35 14.2308   4
   1  -2  -4 1716.01 18.2104   3
  -1   2   3 191.365 8.09727   1
   1  -2  -3 173.145 5.77387   4
   1  -2  -3 177.471 8.20962   3
  -1   2   2 3306.36 23.1384   1
  -1   2   1 3723.98 24.4322   1
  -1   2   0 1564.71 16.4822   1
  -1   2  -1 1128.33 14.3811   1
  -1   2  -2 176.037 8.01197   1
  -1   2  -3 599.541 11.9495   1
  -1   2  -4 57.7559 6.77615   1
  -1   2  -5 213.503 9.00061   1
  -1   2  -6 128.123 8.42134   1
   1  -2   6 128.993 6.71090   0
  -1   2  -7 182.815 9.37535   1
   1  -2   7 179.223 7.26922   0
  -1   2  -8 233.589 10.5721   1
   1  -2   8 213.484 7.92964   0
  -1   2  -9 66.4057 8.35075   1
   1  -2   9 69.0830 6.12423   0
  -1   2 -10 133.900 9.89650   1
   1  -2  10 125.534 6.75894   0
  -1   2 -10 128.463 6.18774   2
  -1   2 -11 20.0518 8.49389   1
   1  -2  11 17.2695 5.45198   0
  -1   2 -11 24.6157 4.66794   2
  -1   2 -12 32.7980 9.55697   1
  -1   2 -13-1.40525 9.36386   1
  -1   2 -14 25.1704 9.47577   1
  -1   2 -14 34.3025 9.06737   3
  -1   2 -15-0.18079 8.71381   3
  -1   2 -15-10.8677 9.45050   1
  -1   2 -16-1.67303 9.33408   1
  -1   2 -16-1.66338 8.55730   3
  -1   2 -17 61.2559 11.4766   1
  -1   2 -17 54.2923 10.4475   3
  -1   2 -18 41.4352 10.6313   3
  -1   2 -18 54.8778 12.1331   1
  -1   2 -19 5.08706 9.67612   3
  -1   2 -19 12.3774 10.9344   1
  -1   2 -20 12.6184 9.66119   3
  -1   2 -21-13.2129 10.6132   3
  -1   2 -22-5.39311 11.7656   3
  -1   2 -23 3.47500 13.1081   3
   1  -1 -23 21.6708 11.4935   3
   1  -1 -22-14.9266 9.67058   3
   1  -1 -21-7.70941 9.68243   3
   1  -1 -20 11.8965 8.68868   3
   1  -1 -19 5.19925 10.1193   3
   1  -1 -18 11.5510 8.38227   3
   1  -1 -17 7.30076 9.28746   3
   1  -1 -16 37.5192 9.83982   3
   1  -1 -15 880.785 20.5307   3
   1  -1 -14 323.427 13.8188   3
   1  -1 -13 39.3056 4.08572   3
   1  -1 -12 98.3974 9.61971   3
  -1   1  12 90.7553 6.05926   0
  -1   1  11 4.07707 4.36929   0
   1  -1 -11 3.87994 7.40825   3
  -1   1  10 17.0669 4.33255   0
   1  -1 -10 18.7112 7.05767   3
   1  -1  -9 20.6375 7.35937   3
  -1   1   9 17.3694 4.27094   0
   1  -1  -8 143.811 8.32401   3
  -1   1   8 144.824 5.98012   0
   1  -1  -7 117.204 7.56439   3
  -1   1   7 127.855 6.14850   0
  -1   1   6 1002.77 11.9833   0
   1  -1  -6 994.208 14.2945   3
  -1   1   5 161.943 6.45561   0
   1  -1  -5 144.230 7.54609   3
  -1   1   4 1510.91 13.9656   0
   1  -1  -4 1467.69 15.2918   3
  -1   1   4 1451.79 14.4051   1
  -1   1   3 24.4198 5.45713   1
   1  -1  -3 26.4242 6.22791   3
   1  -1  -2 4205.72 21.5385   3
  -1   1   2 4147.34 20.1930   1
  -1   1   1 6757.48 24.8496   1
   1  -1  -1 6746.74 26.2408   3
  -1   1   0 8051.09 27.2745   1
  -1   1  -1 883.009 10.6184   1
  -1   1  -2 3.67111 5.16473   1
  -1   1  -3 2.45576 5.60258   1
  -1   1  -4 31.1160 6.26530   1
  -1   1  -5 101.962 6.99222   1
  -1   1  -6 158.499 7.83407   1
  -1   1  -7 9.00418 6.08280   1
  -1   1  -7 10.0214 4.18280   2
  -1   1  -8 8.83030 4.01924   2
  -1   1  -8 6.43379 6.57578   1
   1  -1   9 730.691 9.98880   0
  -1   1  -9 740.393 15.1102   1
  -1   1  -9 681.427 10.9779   2
   1  -1  10 97.3337 4.80462   0
  -1   1 -10 98.2014 5.94899   2
  -1   1 -10 93.4014 8.80481   1
  -1   1 -11-0.09882 6.50137   3
  -1   1 -11-2.51432 4.25306   2
  -1   1 -11 0.86761 7.65904   1
  -1   1 -12 121.782 10.1481   1
  -1   1 -12 116.742 6.17228   2
  -1   1 -12 109.664 9.19899   3
  -1   1 -13 2.42489 7.29204   3
  -1   1 -13 3.21373 9.16394   1
  -1   1 -14-2.97959 7.98535   3
  -1   1 -14 2.47353 8.56079   1
  -1   1 -15 42.0848 9.67982   1
  -1   1 -15 41.0513 8.87171   3
  -1   1 -16 35.7698 9.91442   1
  -1   1 -16 21.6261 8.78532   3
  -1   1 -17 41.1839 8.87344   3
  -1   1 -18 15.9348 8.97763   3
  -1   1 -19 52.9804 11.3555   3
  -1   1 -20 1.74151 8.54973   3
  -1   1 -21-10.4206 9.06729   3
  -1   1 -22-18.9057 10.4692   3
  -1   1 -23 71.6700 12.3016   3
  -1   1 -24-9.44728 13.7228   3
   1   0 -23 29.3709 11.1287   3
   1   0 -22 21.3144 11.4048   3
   1   0 -21 4.67844 9.40158   3
   1   0 -20 12.2790 9.56347   3
   1   0 -19-4.39103 8.86149   3
   1   0 -18-1.73767 9.05587   3
   1   0 -17-1.65643 8.70092   3
   1   0 -16 2.18655 9.20243   3
   1   0 -15 223.705 13.1279   3
   1   0 -14 2.20408 8.83041   3
   1   0 -13 11.0342 8.40983   3
   1   0 -12 19.8476 8.30563   3
  -1   0  12 15.7019 4.83184   0
  -1   0  11 29.0381 4.69435   0
   1   0 -11 41.5591 7.97630   3
  -1   0  10-1.66553 4.22426   0
   1   0 -10 3.04908 6.79358   3
  -1   0   9 189.128 6.77903   0
   1   0  -9 194.485 9.41302   3
  -1   0   8 9.31991 4.68020   0
   1   0  -8 5.17334 6.25184   3
  -1   0   7 581.234 9.65369   0
   1   0  -7 604.380 12.2625   3
   1   0  -6 173.031 7.84802   3
  -1   0   6 155.637 6.16620   0
  -1   0   5 2278.45 16.6047   0
   1   0  -5 2261.79 18.5968   3
  -1   0   4 0.56289 4.43875   0
   1   0  -4 0.35059 5.36840   3
  -1   0   3 250.031 6.42569   0
   1   0  -3 244.459 6.70390   3
   1   0  -2 112.881 4.98703   3
  -1   0   2 109.574 5.20170   0
  -1   0   1 393.342 6.82041   0
  -1   0   0 125.290 4.61944   0
  -1   0  -1 104.804 5.15567   0
  -1   0  -1 359.284 6.17019   2
  -1   0  -2 859.104 8.83603   5
  -1   0  -2 879.109 8.09025   1
  -1   0  -2 859.358 9.10694   2
  -1   0  -3 11.7972 4.43240   1
  -1   0  -3 13.3557 4.55504   2
  -1   0  -3 9.79844 4.62595   5
  -1   0  -4 459.563 8.05993   2
  -1   0  -4 438.103 8.68102   5
  -1   0  -4 435.270 8.47006   1
  -1   0  -5 98.6685 6.65182   1
  -1   0  -5 97.2534 5.60907   2
  -1   0  -6 1890.88 17.8935   1
  -1   0  -6 1876.21 15.1643   3
  -1   0  -6 1915.95 15.7459   2
  -1   0  -7 1615.45 15.7076   3
  -1   0  -7 1636.55 17.9561   1
  -1   0  -7 1605.02 14.9018   2
  -1   0  -8 3297.97 26.3336   1
  -1   0  -8 3308.14 23.5424   3
  -1   0  -8 3318.52 21.6342   2
  -1   0  -9 354.142 11.0330   1
  -1   0  -9 346.643 9.46876   3
  -1   0  -9 365.833 8.75156   2
  -1   0 -10 768.501 13.7210   3
  -1   0 -10 751.624 15.3716   1
  -1   0 -10 755.016 11.9313   2
  -1   0 -11 73.0412 8.42145   1
  -1   0 -11 76.1615 7.31672   3
  -1   0 -11 65.1717 5.64528   2
  -1   0 -12 257.609 10.2485   3
  -1   0 -12 263.650 8.30818   2
  -1   0 -13 1.65592 5.04398   2
  -1   0 -13 7.73494 7.06194   3
  -1   0 -14-3.54883 7.42860   3
  -1   0 -15 5.99103 7.22376   3
  -1   0 -16-1.51458 7.74296   3
  -1   0 -17 19.3964 7.95913   3
  -1   0 -18 57.9087 9.52374   3
  -1   0 -19-1.73778 7.04218   3
  -1   0 -20 1.61330 8.13547   3
  -1   0 -21-9.97460 8.48114   3
  -1   0 -22-3.25172 10.7976   3
  -1   0 -23 0.57826 11.1123   3
  -1   0 -24 0.40818 12.3629   3
   1   1 -23 24.6381 11.8469   3
   1   1 -22 7.24488 10.6236   3
   1   1 -21 5.35940 10.3416   3
   1   1 -20-9.14390 10.1820   3
   1   1 -19 7.68527 8.63941   3
   1   1 -18-14.3385 9.56799   3
   1   1 -17-4.25442 8.98872   3
   1   1 -16-5.24796 9.67994   3
   1   1 -15 616.406 18.5675   3
   1   1 -14 7.80989 9.48525   3
   1   1 -13 53.5562 9.73245   3
  -1  -1  13 50.8110 6.31910   0
   1   1 -12 83.1076 9.64428   3
  -1  -1  12 86.3990 6.52390   0
   1   1 -11 28.8798 8.33745   3
  -1  -1  11 20.8247 5.66073   0
  -1  -1  10 0.77374 4.88380   0
   1   1 -10 1.76587 6.44620   1
   1   1 -10 2.65968 6.98157   3
   1   1  -9 13.0231 5.78679   1
   1   1  -9 12.2782 7.39453   3
  -1  -1   9 9.80047 4.93513   0
   1   1  -8 6.97769 5.62570   1
  -1  -1   8-0.15612 4.41857   0
   1   1  -8 6.26881 7.02245   3
   1   1  -7 53.0939 7.10968   3
   1   1  -7 45.8038 5.76396   1
  -1  -1   7 56.8316 5.53214   0
   1   1  -6 15.3901 5.94552   3
  -1  -1   6 13.0248 4.74303   0
   1   1  -6 9.95683 4.79939   1
   1   1  -5 687.727 9.62342   1
   1   1  -5 663.596 11.2121   3
  -1  -1   5 685.805 10.5786   0
   1   1  -4 1318.98 11.2753   1
   1   1  -4 1335.38 14.1861   3
  -1  -1   4 1360.40 13.5879   0
  -1  -1   3 915.967 11.2385   0
   1   1  -3 909.869 8.34190   1
   1   1  -3 902.049 10.7954   3
  -1  -1   2 6527.66 26.0197   0
  -1  -1   1 2357.90 15.1707   0
  -1  -1   1 2368.97 12.2931   2
  -1  -1   0 11573.3 114.167   2
  -1  -1   0 12248.7 124.063   0
  -1  -1  -1 411.594 7.25823   2
  -1  -1  -1 401.626 6.51907   0
  -1  -1  -2 11.3013 4.63443   2
  -1  -1  -2 11.0948 3.45133   0
  -1  -1  -2 10.4583 4.79199   4
  -1  -1  -3 397.197 8.54028   5
  -1  -1  -3 400.067 8.00200   4
  -1  -1  -3 386.230 7.98007   2
  -1  -1  -4 1075.46 12.9341   5
  -1  -1  -4 1121.62 12.3238   2
  -1  -1  -4 1062.18 8.42130   3
  -1  -1  -4 1103.63 12.4953   4
  -1  -1  -5 132.768 7.22186   5
  -1  -1  -5 125.080 4.82392   3
  -1  -1  -5 134.651 6.44367   2
  -1  -1  -6 698.806 12.0436   5
  -1  -1  -6 673.584 9.05943   3
  -1  -1  -6 675.028 10.5475   2
  -1  -1  -7 60.3176 7.03421   5
  -1  -1  -7 61.6731 5.03116   3
  -1  -1  -7 63.9186 5.70099   2
  -1  -1  -8 912.536 12.8337   2
  -1  -1  -8 945.747 15.0862   5
  -1  -1  -8 890.896 12.3017   3
  -1  -1  -9 30.6467 7.26922   5
  -1  -1  -9 43.4967 5.91595   3
  -1  -1  -9 30.6459 5.31239   2
  -1  -1 -10 222.927 8.32246   2
  -1  -1 -10 213.146 8.54415   3
  -1  -1 -11-0.61773 5.94125   3
  -1  -1 -11-0.63350 5.03657   2
  -1  -1 -12 400.608 11.2115   3
  -1  -1 -12 391.941 10.0159   2
  -1  -1 -13 2.40700 5.30041   2
  -1  -1 -13 8.70172 6.74774   3
  -1  -1 -14 0.57119 5.08304   2
  -1  -1 -14-3.05626 6.93299   3
  -1  -1 -15 22.6081 7.02108   3
  -1  -1 -16 14.9439 7.32062   3
  -1  -1 -17 11.2117 8.07026   3
  -1  -1 -18 42.9328 8.53603   3
  -1  -1 -19 80.6969 9.55083   3
  -1  -1 -20 11.9088 8.18656   3
  -1  -1 -21-19.2624 11.7176   3
  -1  -1 -21 9.81755 11.3608   5
  -1  -1 -22-20.3407 9.49143   3
  -1  -1 -22 3.69249 10.4254   5
  -1  -1 -23 23.4583 11.2669   5
   1   2 -22-13.1303 11.2335   3
   1   2 -21 2.99444 10.6231   3
   1   2 -20-1.99044 9.54985   3
   1   2 -19-1.82989 10.8341   3
   1   2 -18 0.34196 10.4044   3
   1   2 -17 5.20532 9.28795   3
   1   2 -16 29.8579 9.90074   3
   1   2 -15 60.4802 9.82941   1
   1   2 -15 31.2997 9.70984   3
   1   2 -14 61.9218 11.0381   3
   1   2 -14 77.8608 9.59153   1
  -1  -2  13 26.3866 6.44694   0
   1   2 -13 19.4056 8.05790   1
   1   2 -13 41.5899 9.74746   3
   1   2 -12 1.89985 8.59171   3
   1   2 -12 2.54061 7.00740   1
  -1  -2  12 2.79581 5.30549   0
  -1  -2  11 40.3313 6.10456   0
   1   2 -11 25.9277 6.77295   1
   1   2 -11 34.1743 8.90311   3
   1   2 -10 69.9639 7.82653   1
  -1  -2  10 65.7358 7.04430   0
   1   2 -10 75.7979 9.14676   3
  -1  -2   9-1.56737 6.25204   0
   1   2  -9 9.31941 7.44290   3
   1   2  -9-2.51552 5.84559   1
   1   2  -8 112.853 8.86339   3
   1   2  -8 96.5279 7.42293   1
  -1  -2   8 87.9756 6.88165   0
   1   2  -7 9.73962 5.78819   1
  -1  -2   7 6.89569 5.44786   0
  -1  -2   6 333.481 9.38389   0
   1   2  -6 345.009 9.00684   1
  -1  -2   5 534.572 11.0375   0
   1   2  -5 515.648 9.73009   1
  -1  -2   4 952.798 13.6437   0
   1   2  -4 919.216 11.3695   1
   1   2  -3-0.63826 4.20470   1
  -1  -2   3-0.64348 5.16133   0
  -1  -2   2 250.995 8.28853   0
   1   2  -2 240.541 6.16623   1
  -1  -2   1 11256.3 39.3633   0
   1   2  -1 11216.3 32.3526   1
  -1  -2   0 1.75098 4.98080   0
   1   2   0 5.60612 4.11385   1
  -1  -2   0 1.55652 4.74674   2
  -1  -2  -1 15.6758 5.38563   2
   1   2   1 14.1498 4.93079   1
  -1  -2  -1 12.7174 4.69863   0
  -1  -2  -2 29.3718 4.81420   0
  -1  -2  -2 30.0232 5.69121   2
   1   2   2 29.1198 4.72041   1
  -1  -2  -3 168.703 5.73387   0
  -1  -2  -3 159.233 7.30898   2
   1   2   3 161.788 6.41537   1
  -1  -2  -3 168.197 7.35217   4
  -1  -2  -4 562.133 11.1317   4
  -1  -2  -4 580.277 8.07698   0
   1   2   4 590.286 10.0438   1
  -1  -2  -4 577.691 10.8529   2
  -1  -2  -5 0.99419 5.61722   2
  -1  -2  -5 6.83634 5.77643   5
  -1  -2  -5 1.74151 3.89678   3
  -1  -2  -5 1.28934 6.14063   4
  -1  -2  -5 0.94673 3.31005   0
  -1  -2  -6 849.037 13.7705   4
  -1  -2  -6 861.193 13.1512   2
  -1  -2  -6 836.642 10.6402   3
  -1  -2  -6 846.607 13.6844   5
  -1  -2  -6 847.672 8.41916   0
  -1  -2  -7 647.919 12.0009   2
  -1  -2  -7 653.810 12.8514   4
  -1  -2  -7 625.808 10.1797   3
  -1  -2  -7 667.263 12.9156   5
  -1  -2  -8 3005.42 22.0060   3
  -1  -2  -8 3084.98 26.1794   5
  -1  -2  -8 3048.08 24.5007   2
  -1  -2  -9 97.3914 7.95813   5
  -1  -2  -9 87.9221 6.42574   3
  -1  -2  -9 81.5042 6.99770   2
  -1  -2 -10 561.210 14.0955   5
  -1  -2 -10 567.478 11.6880   3
  -1  -2 -10 550.342 12.0035   2
  -1  -2 -11 4.81590 7.74056   5
  -1  -2 -11-3.71836 5.76146   3
  -1  -2 -11 1.01679 5.47367   2
  -1  -2 -12 75.2510 7.67358   3
  -1  -2 -12 77.2659 8.94807   5
  -1  -2 -12 88.5379 7.37183   2
  -1  -2 -13 11.1513 6.14477   2
  -1  -2 -13 13.8234 8.85769   5
  -1  -2 -13 2.12115 6.20809   3
  -1  -2 -14 9.18228 6.19997   2
  -1  -2 -14 12.7415 7.14483   3
  -1  -2 -14-2.20657 8.62717   5
  -1  -2 -15 3.21130 8.97759   5
  -1  -2 -15-4.61339 5.70383   2
  -1  -2 -15-1.77439 6.23934   3
  -1  -2 -16 12.6150 10.3845   5
  -1  -2 -16 7.25857 6.87792   3
  -1  -2 -17-6.15538 7.37466   3
  -1  -2 -17 13.0919 9.80099   5
  -1  -2 -18 2.74743 6.62892   3
  -1  -2 -18 3.21162 10.7948   5
  -1  -2 -19 6.85309 10.3999   5
  -1  -2 -19 0.60859 7.02839   3
  -1  -2 -20 5.04033 9.93478   5
  -1  -2 -20 16.2124 8.17931   3
  -1  -2 -21 3.12026 10.6380   5
  -1  -2 -22 2.89338 11.0857   5
  -1  -2 -23-10.1450 11.4457   5
   1   3 -21 10.5315 10.8452   3
   1   3 -20 6.53837 10.1291   3
   1   3 -19 6.49750 11.2887   3
   1   3 -18 10.2323 9.18898   1
   1   3 -18 4.31442 10.4049   3
   1   3 -17 6.03017 7.95214   1
   1   3 -17-8.77735 8.87823   3
   1   3 -16 39.4762 10.6067   3
   1   3 -16 52.5880 9.67167   1
   1   3 -15 42.6298 9.94904   1
   1   3 -15 44.6268 10.3132   3
   1   3 -14 10.0584 9.63863   3
   1   3 -14 15.1568 8.08130   1
  -1  -3  14 13.7481 7.50022   0
  -1  -3  13 39.5633 7.71960   0
   1   3 -13 59.1944 10.3719   3
   1   3 -13 38.2379 8.51181   1
   1   3 -12 121.749 10.0158   1
   1   3 -12 130.224 11.3622   3
  -1  -3  12 108.657 8.97001   0
  -1  -3  11 8.17557 6.34251   0
   1   3 -11 26.5376 8.97238   3
   1   3 -11 2.74008 6.70529   1
   1   3 -10 17.6010 7.36993   1
  -1  -3  10 12.2795 6.80726   0
  -1  -3   9 54.4595 7.75995   0
   1   3  -9 48.0199 7.20653   1
  -1  -3   8 6.78691 6.21484   0
   1   3  -8 8.57323 6.01985   1
   1   3  -7 15.2500 5.96747   1
  -1  -3   7 11.5359 6.63885   0
   1   3  -6 268.518 9.31860   1
  -1  -3   6 273.198 10.0161   0
   1   3  -5 629.703 12.2741   1
  -1  -3   5 671.809 13.7569   0
   1   3  -4 154.330 7.26232   1
  -1  -3   4 139.135 8.16156   0
   1   3  -3 846.771 12.6535   1
  -1  -3   3 862.532 14.6102   0
   1   3  -2 491.747 10.1993   1
  -1  -3   2 466.307 11.2064   0
  -1  -3   1 25.0885 6.03865   0
   1   3  -1 14.3290 5.36981   1
   1   3   0 2003.04 18.3235   1
  -1  -3   0 2039.61 19.9292   0
   1   3   1 112.402 6.85119   1
  -1  -3  -1 110.563 6.96695   0
   1   3   2 410.266 9.65742   1
  -1  -3  -2 395.980 9.57060   0
   1   3   3 190.960 8.08059   1
  -1  -3  -3 189.600 7.34213   0
  -1  -3  -4 146.416 6.63803   0
   1   3   4 152.122 7.61747   1
  -1  -3  -5 98.0259 8.09579   4
   1   3   5 100.873 7.25922   1
  -1  -3  -5 108.645 5.99809   0
  -1  -3  -6 5.24237 4.09243   0
   1   3   6 8.90528 6.62104   1
  -1  -3  -6-0.23986 6.73477   4
  -1  -3  -6 5.58279 6.15317   2
  -1  -3  -7 1.46567 5.01419   3
   1   3   7 7.43315 6.66573   1
  -1  -3  -7 7.21490 4.00504   0
  -1  -3  -7-5.30284 6.20261   5
  -1  -3  -7 1.02042 5.86716   2
  -1  -3  -7 3.54300 6.48669   4
   1   3   8 390.466 11.8770   1
  -1  -3  -8 388.234 11.3841   2
  -1  -3  -8 373.036 11.7763   5
  -1  -3  -8 355.847 11.7626   4
  -1  -3  -8 373.178 9.58631   3
  -1  -3  -9 551.144 14.1929   4
  -1  -3  -9 512.256 11.6558   3
  -1  -3  -9 566.868 12.7876   2
  -1  -3  -9 562.112 13.8574   5
  -1  -3 -10 53.3430 7.85748   5
  -1  -3 -10 47.1193 7.39967   2
  -1  -3 -10 47.9773 6.70965   3
  -1  -3 -11 43.5243 8.05982   5
  -1  -3 -11 49.0933 7.06658   3
  -1  -3 -11 57.2404 7.84067   2
  -1  -3 -12 44.3183 7.34751   2
  -1  -3 -12 36.4988 8.52885   5
  -1  -3 -12 46.5017 7.52518   3
  -1  -3 -13 119.166 10.2670   5
  -1  -3 -13 118.238 9.02771   3
  -1  -3 -14-1.78084 7.77530   5
  -1  -3 -14-0.63990 7.04198   3
  -1  -3 -15 7.26486 8.70439   5
  -1  -3 -15-0.12578 7.29804   3
  -1  -3 -16 13.6011 8.69433   5
  -1  -3 -16 23.9802 7.99500   3
  -1  -3 -17 2.60764 9.46683   5
  -1  -3 -17 5.07556 7.70418   3
  -1  -3 -18 4.16895 7.29534   3
  -1  -3 -18 7.91668 9.29296   5
  -1  -3 -19 35.2403 9.45030   5
  -1  -3 -20 30.4146 10.3830   5
  -1  -3 -21 7.17490 9.76308   5
  -1  -3 -22-8.31828 10.6234   5
  -1  -3 -23 1.69326 11.8500   5
   1   4 -19 25.6892 10.8062   3
   1   4 -19 26.3192 12.1422   1
   1   4 -18-0.84338 9.79541   3
   1   4 -18 4.07501 9.09079   1
   1   4 -17-1.72782 10.0967   1
   1   4 -17-6.54758 9.61742   3
   1   4 -16-6.57351 8.45928   1
   1   4 -16 8.95910 8.85687   3
   1   4 -15-0.20134 9.81860   3
   1   4 -15-8.73391 8.76051   1
   1   4 -14 67.3795 10.8834   3
  -1  -4  14 61.1517 8.96319   0
   1   4 -14 48.1323 9.54919   1
  -1  -4  13 1.56597 6.86696   0
   1   4 -13 14.2692 8.13681   1
   1   4 -13 13.1553 9.79580   3
  -1  -4  12 17.8905 7.52508   0
   1   4 -12 6.73916 7.72998   1
   1   4 -11 7.38459 8.17990   1
  -1  -4  11 11.0714 6.71353   0
  -1  -4  10 15.4071 7.61366   0
   1   4 -10 13.2042 7.19989   1
  -1  -4   9-0.06421 7.51771   0
   1   4  -9 0.96710 6.62770   1
   1   4  -8 10.0804 6.59828   1
  -1  -4   8 10.2133 7.16363   0
  -1  -4   7 74.0283 8.88064   0
   1   4  -7 81.5539 8.54007   1
   1   4  -6 304.679 11.0645   1
  -1  -4   6 308.234 12.1808   0
  -1  -4   5 4.87733 6.31534   0
   1   4  -5 1.43757 6.49190   1
   1   4  -4 103.528 7.81080   1
  -1  -4   4 107.566 9.08066   0
   1   4  -3 67.3958 7.01183   1
  -1  -4   3 65.3671 8.14318   0
   1   4  -2 0.36199 6.00492   1
  -1  -4   2 4.61452 6.69693   0
   1   4  -1 1832.62 21.1649   1
  -1  -4   1 1800.72 22.3997   0
   1   4   0 277.734 10.2611   1
  -1  -4   0 279.729 10.4302   0
  -1  -4  -1 6.74184 6.63113   0
   1   4   1 5.35873 5.89445   1
  -1  -4  -2 85.2257 6.29269   0
   1   4   2 77.9274 7.45103   1
   1   4   3 51.8714 7.50577   1
  -1  -4  -3 60.5460 6.97930   0
  -1  -4  -4 260.706 9.11473   0
   1   4   4 257.459 10.1952   1
  -1  -4  -5 11.3262 5.87597   0
   1   4   5 8.75432 6.69422   1
  -1  -4  -5 6.82611 7.01379   4
  -1  -4  -6 2.61142 7.61874   4
   1   4   6 6.12735 7.15170   1
  -1  -4  -6-0.61511 5.21169   0
   1   4   7 0.80308 7.00910   1
  -1  -4  -7 6.76069 6.12005   4
  -1  -4  -7 4.84741 4.89084   0
  -1  -4  -8 147.206 10.3646   4
   1   4   8 133.944 9.92969   1
  -1  -4  -9 13.2269 8.09499   4
   1   4   9 18.7608 8.18827   1
  -1  -4  -9 26.4403 7.00892   5
   1   4  10 86.2500 11.0381   1
  -1  -4 -10 77.1143 9.57297   4
  -1  -4 -10 73.8738 8.31687   3
  -1  -4 -10 80.5930 8.62732   5
  -1  -4 -11 190.233 10.7764   5
  -1  -4 -11 196.111 11.6520   4
   1   4  11 203.191 12.5285   1
  -1  -4 -11 188.858 9.87596   3
  -1  -4 -12 11.0204 8.24464   5
   1   4  12 21.7507 10.5969   1
  -1  -4 -12 12.4201 6.97605   3
   1   4  13 26.8405 9.64926   1
  -1  -4 -13 11.8246 7.94677   3
  -1  -4 -13 22.3850 8.20828   5
  -1  -4 -14 4.28839 9.00513   5
   1   4  14 3.36058 8.56538   1
  -1  -4 -14-0.71873 6.61417   3
  -1  -4 -15-3.75562 9.27468   5
  -1  -4 -15-0.88426 7.49473   3
  -1  -4 -16-2.10638 9.20841   5
  -1  -4 -17 13.2348 8.46565   5
  -1  -4 -18 3.44410 9.92821   5
  -1  -4 -19 8.48854 9.39201   5
  -1  -4 -20-18.9967 9.48818   5
  -1  -4 -21 9.41745 10.6689   5
  -1  -4 -22 12.6391 11.8342   5
  -1  -4 -23-1.41973 12.7671   5
   1   5 -18 4.55486 12.0807   3
   1   5 -17 3.43915 10.5363   3
   1   5 -16-2.11682 9.74861   1
   1   5 -16 73.1397 10.4155   3
   1   5 -15 64.4781 11.3012   3
   1   5 -15-31.3227 9.80052   1
   1   5 -14-1.90773 8.85847   1
  -1  -5  14-9.02998 8.43309   0
  -1  -5  13-6.93296 7.85187   0
   1   5 -13 5.75588 10.6545   1
  -1  -5  12 24.4828 9.15390   0
   1   5 -12 39.5724 9.76849   1
   1   5 -11 39.3190 8.76070   1
  -1  -5  11 45.8496 8.24970   0
  -1  -5  10 18.3240 8.50876   0
   1   5 -10 15.3854 8.55408   1
  -1  -5   9 26.4813 8.05703   0
   1   5  -9 32.7148 8.38794   1
  -1  -5   8-6.12150 8.52923   0
   1   5  -8 4.67370 7.53438   1
   1   5  -7 3.28086 7.63485   1
  -1  -5   7 2.33811 8.45321   0
  -1  -5   6 13.0957 8.35944   0
   1   5  -6 20.5410 7.87873   1
  -1  -5   5 65.6810 10.1209   0
   1   5  -5 87.8849 9.10033   1
  -1  -5   4 32.7280 9.59271   0
   1   5  -4 35.4720 7.39187   1
  -1  -5   3 17.9582 8.89047   0
   1   5  -3 10.5200 7.11950   1
  -1  -5   2 7.34392 7.80749   0
   1   5  -2 8.27305 6.86349   1
   1   5  -1 6.27869 7.26184   1
  -1  -5   1 3.39594 8.04943   0
  -1  -5   0 29.5232 8.01559   0
   1   5   0 22.8186 7.29098   1
   1   5   1 177.871 10.1161   1
  -1  -5  -1 170.483 10.4271   0
   1   5   2 264.196 11.6130   1
  -1  -5  -2 265.907 11.4036   0
   1   5   3 14.7482 7.37755   1
  -1  -5  -3 20.2430 7.32550   0
   1   5   4 4.29376 6.98795   1
  -1  -5  -4 0.85478 6.55421   0
  -1  -5  -5 160.962 9.27233   0
   1   5   5 189.583 10.0638   1
  -1  -5  -6 122.226 8.48863   0
   1   5   6 104.281 9.75923   1
  -1  -5  -6 98.2421 10.2808   4
   1   5   7 75.2813 9.46803   1
  -1  -5  -7 82.7603 10.1883   4
  -1  -5  -7 86.2078 7.13298   0
   1   5   8-6.88470 8.38926   1
  -1  -5  -8-8.11573 8.73140   4
   1   5   9 42.3843 9.85916   1
  -1  -5  -9 34.7873 9.51922   4
   1   5  10 114.498 11.0625   1
  -1  -5 -10 104.853 11.1770   4
   1   5  11 12.5172 9.66943   1
  -1  -5 -11 4.89726 8.65309   4
   1   5  12-14.5905 9.32266   1
  -1  -5 -12-9.15208 8.93219   4
   1   5  13 323.505 15.5955   1
  -1  -5 -13 310.168 13.2235   5
  -1  -5 -13 319.382 15.2855   4
  -1  -5 -14 5.46161 8.12580   5
   1   5  14 2.29666 9.87300   1
  -1  -5 -15 9.23734 7.21433   5
   1   5  15 4.24659 10.6541   1
   1   5  16 5.57866 12.1986   1
  -1  -5 -16-7.71881 8.39306   5
   1   5  17-0.37016 9.90432   1
  -1  -5 -17-20.4466 8.19445   5
   1   5  18 1.01762 11.2961   1
  -1  -5 -18-0.59827 9.76408   5
  -1  -5 -19 2.68351 10.4089   5
   1   5  19 23.6652 11.6353   1
  -1  -5 -20 14.9168 11.1097   5
   1   5  20 14.1094 11.0476   1
  -1  -5 -21 23.6315 12.1264   5
   1   5  21 12.5481 11.7574   1
  -1  -5 -22 28.1012 13.8895   5
   1   6 -16 86.2860 13.3126   3
  -1  -6  15 1.38931 9.22556   0
  -1  -6  14 10.7792 8.97236   0
  -1  -6  13 9.87975 8.97526   0
   1   6 -13-4.04922 8.69533   1
   1   6 -12 1.64104 9.62337   1
  -1  -6  12 0.44919 8.67938   0
  -1  -6  11 5.50852 9.47000   0
   1   6 -11 3.99174 8.86437   1
  -1  -6  10-7.70886 8.86419   0
   1   6 -10 12.9086 9.85004   1
  -1  -6   9 3.66803 8.82587   0
   1   6  -9 7.04220 8.50335   1
  -1  -6   8 33.3603 9.81606   0
   1   6  -8 38.4604 9.18841   1
   1   6  -7-0.25899 8.84967   1
  -1  -6   7 1.16633 8.79645   0
  -1  -6   6 5.20880 9.74415   0
   1   6  -6 12.7902 8.61765   1
  -1  -6   5 3.29846 9.46849   0
   1   6  -5 0.02437 7.82230   1
   1   6  -4 6.47638 7.95295   1
  -1  -6   4 11.7151 8.91338   0
   1   6  -3 3.45146 7.57471   1
  -1  -6   3 8.31294 8.94197   0
  -1  -6   2 24.0291 9.89519   0
   1   6  -2 11.0930 8.14506   1
  -1  -6   1 5.44407 8.97669   0
   1   6  -1 4.87927 7.74673   1
  -1  -6   0 12.7157 8.38340   0
   1   6   0 6.54900 7.56083   1
  -1  -6  -1-0.22094 8.95850   0
   1   6   1 2.36465 7.52067   1
  -1  -6  -2 73.2359 10.0407   0
   1   6   2 68.1143 9.29422   1
  -1  -6  -3-3.56219 8.01079   0
   1   6   3 7.66953 8.90050   1
  -1  -6  -4 52.8524 8.68371   0
   1   6   4 67.2334 9.54556   1
   1   6   5 90.5618 10.1553   1
  -1  -6  -5 79.0180 9.00797   0
   1   6   6 5.72703 8.69567   1
  -1  -6  -6 5.07438 6.73254   0
  -1  -6  -6-4.94789 9.29809   4
   1   6   7 13.8970 8.87224   1
  -1  -6  -7 7.50824 9.41447   4
   1   6   8 1.76176 8.78951   1
  -1  -6  -8 3.70800 9.41174   4
   1   6   9-6.67500 8.21361   1
  -1  -6  -9-0.57434 8.51698   4
   1   6  10 2.40159 8.77273   1
  -1  -6 -10 5.11630 9.80200   4
   1   6  11 171.401 12.9790   1
  -1  -6 -11 173.434 13.1380   4
  -1  -6 -12 4.46888 10.1654   4
   1   6  12 8.18135 9.52573   1
  -1  -6 -13 53.1421 11.4703   4
   1   6  13 40.8314 11.2726   1
   1   6  14 12.4903 10.8398   1
  -1  -6 -14 15.1976 9.99664   4
   1   6  15-5.75137 10.6462   1
   1   6  16-3.07589 11.3870   1
   1   6  17-16.9915 9.38608   1
   1   6  18-15.7870 11.1362   1
   1   6  19-11.8222 11.4161   1
  -1  -7  15 22.6474 11.6847   0
  -1  -7  14-11.3936 10.4525   0
  -1  -7  13-0.37510 10.9937   0
  -1  -7  12 5.68926 9.66057   0
  -1  -7  11-0.23770 10.2797   0
  -1  -7  10-2.62614 10.3101   0
   1   7  -9 5.22896 8.54113   1
  -1  -7   9 4.06649 9.69258   0
   1   7  -8 4.22209 8.44577   1
  -1  -7   8-11.3460 9.83947   0
  -1  -7   7 4.33408 9.36172   0
   1   7  -7 9.32849 8.98242   1
   1   7  -6 16.3200 8.81378   1
  -1  -7   6 6.99117 9.86013   0
   1   7  -5 1.62201 9.62653   1
  -1  -7   5-5.05124 10.0730   0
  -1  -7   4-5.33463 9.58929   0
   1   7  -4 11.8012 8.64005   1
  -1  -7   3 0.78404 9.57314   0
   1   7  -3 3.16268 7.82859   1
  -1  -7   2 0.86268 9.79884   0
   1   7  -2 15.4825 8.34939   1
  -1  -7   1 9.22423 9.73403   0
   1   7  -1 14.4572 8.62184   1
   1   7   0 9.61669 8.69169   1
  -1  -7   0-6.26567 9.23671   0
   1   7   1 24.4933 8.58947   1
  -1  -7  -1 7.99255 9.54234   0
   1   7   2 40.6542 9.63870   1
  -1  -7  -2 39.9424 10.3411   0
  -1  -7  -3 0.11525 9.00145   0
   1   7   3 3.51050 9.13600   1
  -1  -7  -4 11.7661 8.96258   0
   1   7   4 12.9191 8.98276   1
  -1  -7  -5 10.2811 8.25942   0
   1   7   5 0.48104 8.23728   1
   1   7   6 16.6106 8.31880   1
  -1  -7  -6-8.02741 10.1557   4
  -1  -7  -7 14.5031 10.9271   4
   1   7   7 5.29148 8.12086   1
   1   7   8 4.24495 9.67865   1
  -1  -7  -8-30.2593 10.2676   4
   1   7   9 26.0267 8.95942   1
  -1  -7  -9 10.0486 9.80191   4
   1   7  10-10.0557 9.61185   1
  -1  -7 -10 18.0935 10.6546   4
   1   7  11 10.6306 9.22096   1
  -1  -7 -11 14.0981 10.1491   4
   1   7  12-2.77220 9.49984   1
  -1  -7 -12 2.13194 10.7744   4
   1   7  13 99.7013 12.1328   1
  -1  -7 -13 77.4143 12.5562   4
   1   7  14 2.25510 10.1586   1
  -1  -7 -14-20.9051 10.1018   4
   1   7  15 6.48740 10.3786   1
  -1  -7 -15-2.15179 10.7349   4
   1   7  16-6.29227 10.6696   1
   1   7  17 0.81325 11.3539   1
  -1  -8  10 0.90852 10.6725   0
  -1  -8   9 5.86110 11.7489   0
  -1  -8   8 11.3297 9.75051   0
  -1  -8   7 0.00000 10.9132   0
  -1  -8   6 15.4059 9.73229   0
  -1  -8   5 25.1964 11.9449   0
   1   8  -5 15.9929 9.97435   1
  -1  -8   4 5.57080 11.8280   0
   1   8  -4 2.21108 11.3687   1
  -1  -8   3 11.0537 11.0370   0
   1   8  -3-18.4673 10.3551   1
   1   8  -2 24.1038 9.74436   1
  -1  -8   2 7.32489 10.2003   0
   1   8  -1 33.5330 9.93286   1
  -1  -8   1 42.2806 10.3965   0
  -1  -8   0 15.0504 10.7536   0
   1   8   0 12.5896 8.74005   1
  -1  -8  -1 6.88984 9.02269   0
   1   8   1-0.23586 9.20154   1
  -1  -8  -2 7.47277 8.56086   0
   1   8   2-12.0177 9.55147   1
  -1  -8  -3 1.17868 9.74282   0
   1   8   3 1.52141 8.56289   1
   1   8   4 0.84117 8.68317   1
   1   8   5 28.9300 10.0390   1
   1   8   6 3.98663 9.28475   1
  -1  -8  -6 17.3960 10.4690   4
   1   8   7-11.0084 8.93866   1
  -1  -8  -7-7.42748 11.0210   4
  -1  -8  -8-2.41756 10.5685   4
   1   8   8 1.29282 9.77784   1
  -1  -8  -9 0.07440 10.5370   4
   1   8   9-1.97662 9.39579   1
   1   8  10 20.7858 10.5510   1
  -1  -8 -10 2.91327 10.3845   4
   1   8  11 37.8459 10.9245   1
  -1  -8 -11 25.9286 12.6528   4
   1   8  12 13.6749 10.5308   1
  -1  -8 -12 23.5532 11.1567   4
   1   8  13 27.2040 11.7875   1
  -1  -8 -13 16.7254 12.0862   4
   1   8  14 3.02867 12.2404   1
  -1  -8 -14-30.8853 11.2492   4
   1   8  15-15.0026 12.5842   1
  -1  -8 -15 34.6051 11.9210   4
  -1  -9   4-16.2605 10.5948   0
  -1  -9   3 0.54716 12.8710   0
  -1  -9   2 4.56663 10.4030   0
   1   9  -1 11.6033 10.8441   1
  -1  -9   1 2.46491 10.3820   0
  -1  -9   0 9.56029 12.2932   0
   1   9   0-13.2435 11.1011   1
   1   9   1 0.71691 11.1801   1
   1   9   2 11.2019 11.1888   1
   1   9   3-21.3807 11.3127   1
   1   9   4-23.8780 11.3752   1
   1   9   5-10.8982 11.5217   1
  -1  -9  -6-1.91064 11.9379   4
   1   9   6 7.41423 11.3990   1
   1   9   7 30.6520 12.0318   1
  -1  -9  -7 41.4237 14.3091   4
   1   9   8 4.67109 12.5943   1
  -1  -9  -8-5.09870 11.8481   4
  -1  -9  -9 3.61066 11.8336   4
   1   9   9-33.5994 12.9721   1
  -1  -9 -10 18.8062 11.9596   4
   1   9  10 10.2014 13.3928   1
  -2   8  11-17.2358 11.6645   1
  -2   8  10 21.4034 12.1357   1
  -2   8   9 0.50950 12.4111   1
  -2   8   8-6.75441 10.4919   1
  -2   8   7 24.8251 11.2836   1
  -2   8   6 3.23723 11.5645   1
  -2   8   5-1.07982 10.9351   1
  -2   8   4-9.79258 13.1066   1
  -2   8   3 4.69683 11.4433   1
  -2   8   2 15.8376 11.0402   1
  -2   8   1 43.3039 13.3416   1
  -2   8   0 1.80518 9.46335   1
  -2   8  -1 2.78886 10.6581   1
  -2   8  -2 34.9590 11.9923   1
  -2   8  -3-35.4653 12.8044   1
  -2   8  -4-13.6120 12.7493   1
  -2   8  -5-1.64271 12.5898   1
  -2   8  -6-13.9902 14.2748   1
  -2   8  -7-11.0773 12.5602   1
  -2   7  15-13.0784 11.7289   1
  -2   7  14-5.84971 10.6692   1
  -2   7  13 4.83576 11.8388   1
  -2   7  12 41.7318 12.5268   1
  -2   7  11 83.3224 12.9601   1
  -2   7  10-3.54909 11.2061   1
  -2   7   9 30.7201 11.2730   1
  -2   7   8 0.54377 9.92355   1
  -2   7   7-0.45919 8.61215   1
  -2   7   6-7.50516 10.0364   1
  -2   7   5 19.2397 10.0820   1
  -2   7   4-14.1370 10.0414   1
  -2   7   3 3.17217 10.2263   1
  -2   7   2 0.10722 9.70758   1
  -2   7   1 16.4633 10.1294   1
  -2   7   0 14.0176 10.4611   1
  -2   7  -1 39.8439 11.4431   1
  -2   7  -2-2.60494 10.0918   1
  -2   7  -3 19.0749 12.0472   1
  -2   7  -4-1.60133 12.1612   1
  -2   7  -5-3.07354 11.4951   1
  -2   7  -6 9.39426 11.6651   1
  -2   7  -7-1.19154 11.6198   1
  -2   7  -8 39.4741 12.0184   1
  -2   7  -9 18.3254 13.3236   1
  -2   7 -10-5.96177 12.0483   1
  -2   7 -11 9.03975 13.3101   1
  -2   7 -12-33.6750 13.7141   1
   2  -6 -18 7.16171 12.3592   3
  -2   6  18-39.1913 11.8122   1
  -2   6  17 31.7564 12.2901   1
  -2   6  16-2.86491 11.6453   1
  -2   6  15 31.3098 11.0743   1
  -2   6  14 4.77232 11.8083   1
  -2   6  13-5.60627 10.0212   1
  -2   6  12 3.44912 10.7500   1
  -2   6  11-0.10639 10.0676   1
  -2   6  10 1.82055 9.48134   1
  -2   6   9 4.41987 10.6672   1
  -2   6   8 7.27637 10.1427   1
  -2   6   7 21.2173 10.4944   1
  -2   6   6 28.7192 9.94357   1
  -2   6   5 24.0463 10.0624   1
  -2   6   4 26.7148 10.5009   1
  -2   6   3 53.6635 10.9886   1
  -2   6   2 33.4891 10.7249   1
  -2   6   1 230.716 14.6493   1
  -2   6   0 26.0402 12.0042   1
  -2   6  -1 18.9790 9.37737   1
  -2   6  -2 172.056 13.7787   1
  -2   6  -3 36.7474 10.5866   1
  -2   6  -4 10.0267 9.84158   1
  -2   6  -5 3.91833 10.6890   1
  -2   6  -6-7.82557 10.4838   1
  -2   6  -7-0.40720 10.0042   1
  -2   6  -8 11.7490 10.9369   1
  -2   6  -9 9.97708 10.8655   1
  -2   6 -10 10.4108 11.8223   1
  -2   6 -11 2.14551 11.8884   1
  -2   6 -12 8.61365 12.1125   1
  -2   6 -13 12.7046 12.4789   1
  -2   6 -14 13.5671 12.5184   1
  -2   6 -15 16.4272 14.4678   1
   2  -5 -20 11.6513 12.7915   3
  -2   5  20-32.2728 12.7364   1
  -2   5  19 26.4261 11.6206   1
   2  -5 -19-8.55492 11.4255   3
  -2   5  18 6.79168 11.3504   1
   2  -5 -18-9.12422 10.3663   3
  -2   5  17 7.15794 11.6080   1
   2  -5 -17 7.60044 11.4635   3
  -2   5  16-13.0218 10.1798   1
   2  -5 -16 7.90737 8.15890   3
  -2   5  15 11.5230 10.2559   1
   2  -5 -15 2.45858 9.03529   3
  -2   5  14 14.4468 10.9001   1
   2  -5 -14 3.22158 10.4659   3
  -2   5  13 4.26521 10.5220   1
   2  -5 -13-8.79137 7.02818   3
  -2   5  12 14.7810 9.84093   1
   2  -5 -12 11.2183 10.4049   3
  -2   5  11 78.1343 11.1281   1
  -2   5  10 12.6941 9.46320   1
  -2   5   9 75.5847 10.7508   1
  -2   5   8 6.30774 9.64168   1
  -2   5   7 2.16525 8.99672   1
  -2   5   6 6.41759 9.30460   1
  -2   5   5-5.58717 9.44382   1
  -2   5   4 14.8319 9.54642   1
  -2   5   3-1.20870 9.25708   1
  -2   5   2 288.145 11.3627   1
  -2   5   1-2.96956 9.16801   1
  -2   5   0 152.979 11.7457   1
  -2   5  -1 76.7286 10.7173   1
  -2   5  -2 3.84367 9.30640   1
  -2   5  -3 21.2993 9.69155   1
  -2   5  -4 168.050 12.8746   1
  -2   5  -5 39.3055 10.4940   1
  -2   5  -6 11.8932 9.36372   1
  -2   5  -7 18.2253 9.97919   1
  -2   5  -8 1.15895 9.22343   1
  -2   5  -9 11.7164 11.0323   1
  -2   5 -10 13.6902 9.73152   1
  -2   5 -11-16.6617 10.1916   1
  -2   5 -12 3.76641 11.4824   1
  -2   5 -13 49.3868 12.4419   1
  -2   5 -14 1.65361 12.0695   1
  -2   5 -15 4.78063 11.6718   1
  -2   5 -16 21.4951 12.9867   1
  -2   5 -17 22.1828 14.0915   1
  -2   4  21 15.2986 12.6548   1
   2  -4 -21-17.2610 11.9706   3
   2  -4 -20-32.6621 10.6863   3
  -2   4  20 10.8152 11.7001   1
   2  -4 -19 1.98316 12.1213   3
  -2   4  19-16.0588 10.1194   1
  -2   4  18-0.07646 10.5660   1
   2  -4 -18 14.0185 8.88054   3
  -2   4  17 11.4081 11.3036   1
   2  -4 -17-6.08618 11.8610   3
  -2   4  16 16.6239 10.9333   1
   2  -4 -16 6.69323 10.2844   3
  -2   4  15 1.83433 9.52265   1
   2  -4 -15 3.47166 7.55071   3
   2  -4 -14 6.79686 9.12126   3
  -2   4  14 12.3608 10.3399   1
  -2   4  13 8.07391 8.94521   1
   2  -4 -13 10.0293 10.4844   3
  -2   4  12-10.7569 8.88536   1
   2  -4 -12-5.19706 9.36930   3
  -2   4  11 28.1461 8.67138   1
   2  -4 -11 28.1963 10.3155   3
  -2   4  11 28.5842 7.77381   0
  -2   4  10 4.03596 9.05854   1
   2  -4 -10-0.77159 8.92855   3
  -2   4   9 0.00000 9.20639   1
   2  -4  -9-0.44340 8.73311   3
  -2   4   8 7.45848 8.23680   1
   2  -4  -8 13.5302 8.87817   3
  -2   4   7 53.4549 9.18759   1
  -2   4   6 15.5428 8.51748   1
   2  -4  -6 21.4375 5.49405   4
  -2   4   5 46.5349 9.23357   1
   2  -4  -5 44.9641 5.89799   4
   2  -4  -4 134.016 7.00025   4
  -2   4   4 156.757 10.9578   1
  -2   4   3 153.460 10.6643   1
  -2   4   2-0.04032 8.38824   1
  -2   4   1 741.695 17.6063   1
  -2   4   0 55.9063 8.98345   1
  -2   4  -1 163.321 10.6718   1
  -2   4  -2 95.2949 9.85632   1
  -2   4  -3 218.952 11.7582   1
  -2   4  -4 45.9006 9.84014   1
  -2   4  -5 159.350 11.1463   1
  -2   4  -6 12.0350 9.12144   1
  -2   4  -7 14.2939 9.42251   1
  -2   4  -8 91.6041 11.4481   1
  -2   4  -9 1.86579 9.50417   1
  -2   4 -10 14.7944 9.36561   1
  -2   4 -11 6.75576 9.70320   1
  -2   4 -12 45.1715 11.5339   1
  -2   4 -13 14.5277 10.0029   1
  -2   4 -14 83.1039 15.1854   1
  -2   4 -15 41.9521 11.7188   1
  -2   4 -16 0.67875 11.5119   1
  -2   4 -19-12.0074 12.8817   1
  -2   4 -19 54.3633 12.0197   3
  -2   4 -20 2.55976 12.9812   3
  -2   3  22 19.5355 12.0639   1
   2  -3 -22-10.6290 11.4706   3
  -2   3  21-9.96823 10.3316   1
   2  -3 -21 17.9409 11.6923   3
  -2   3  20-1.56076 9.66216   1
   2  -3 -20-6.80860 10.5045   3
  -2   3  19 7.61278 11.1065   1
   2  -3 -19 6.08951 10.0252   3
  -2   3  18-0.31173 10.3174   1
   2  -3 -18 0.97017 10.3877   3
  -2   3  17-0.52201 9.50771   1
   2  -3 -17 1.76315 10.2184   3
  -2   3  16 30.9368 11.1651   1
   2  -3 -16 38.8411 10.6527   3
  -2   3  15 62.3089 10.1352   1
   2  -3 -15 58.3114 10.8498   3
  -2   3  14 17.2155 8.75421   1
   2  -3 -14 13.7722 9.51384   3
  -2   3  13 3.23042 8.97029   1
   2  -3 -13 4.22261 9.29420   3
   2  -3 -12 2.21040 8.84861   3
  -2   3  12-2.83163 7.54554   1
  -2   3  12-1.58768 6.65352   0
  -2   3  11 40.9693 7.95953   1
   2  -3 -11 40.6476 10.0090   3
  -2   3  11 41.6285 7.09767   0
  -2   3  10 26.0459 7.17794   0
  -2   3  10 10.3831 8.53447   1
   2  -3 -10 16.4292 9.50175   3
  -2   3   9 15.2376 7.63781   1
  -2   3   9 13.3498 6.62544   0
   2  -3  -9 14.1010 9.02884   3
  -2   3   8 24.7149 7.96092   1
   2  -3  -8 24.3940 8.54549   3
   2  -3  -7 21.5690 8.39878   3
  -2   3   7 27.4864 7.74059   1
   2  -3  -6 248.626 7.48276   4
  -2   3   6 276.479 11.0018   1
   2  -3  -6 264.839 11.9760   3
  -2   3   5 10.1006 6.98902   1
   2  -3  -5 12.7334 4.22537   4
   2  -3  -5 17.3161 7.95791   3
  -2   3   4-1.36475 6.85397   1
   2  -3  -4-2.44617 3.93758   4
  -2   3   3 116.644 8.77742   1
  -2   3   2 889.221 16.4277   1
  -2   3   1 5.85649 6.99855   1
  -2   3   0 1755.46 21.6271   1
  -2   3  -1 348.138 11.4929   1
  -2   3  -2 534.568 13.5853   1
  -2   3  -3 412.566 12.7230   1
  -2   3  -4 544.183 14.3914   1
  -2   3  -4 503.154 7.52134   5
  -2   3  -5 327.927 12.5120   1
  -2   3  -6 310.225 12.4714   1
  -2   3  -7 385.436 15.0235   1
  -2   3  -8 184.965 11.9657   1
  -2   3  -9 2.32657 8.35700   1
  -2   3 -10 37.1191 9.83366   1
  -2   3 -11 67.8621 10.8434   1
  -2   3 -12-1.80364 8.92596   1
  -2   3 -13 145.812 12.2196   1
  -2   3 -14 4.70904 10.0409   1
  -2   3 -15 30.0922 10.6097   1
  -2   3 -16 13.0018 11.5464   1
  -2   3 -17 75.2095 11.3708   3
  -2   3 -17-0.61708 10.7268   1
  -2   3 -18-2.92543 11.6067   1
  -2   3 -19 18.5828 11.3705   1
  -2   3 -19 21.9345 9.93559   3
  -2   3 -20-16.6798 11.4070   1
  -2   3 -20-0.58433 10.3919   3
  -2   3 -21 30.7294 12.5315   3
  -2   3 -22 14.0183 13.7385   3
   2  -2 -20 12.1535 9.11101   3
   2  -2 -18 1.67767 10.5951   3
   2  -2 -17 14.2116 10.7138   3
   2  -2 -16 248.648 14.4116   3
   2  -2 -15 69.4156 11.5317   3
  -2   2  14 281.833 13.3258   1
   2  -2 -14 275.795 14.2604   3
  -2   2  13 13.3520 8.27517   1
   2  -2 -13 15.0738 9.49631   3
  -2   2  12 16.9520 8.27634   1
  -2   2  12 5.43059 5.90283   0
   2  -2 -12 24.8370 9.52535   3
  -2   2  11-2.60079 7.34058   1
   2  -2 -11 8.04870 9.10445   3
  -2   2  11 4.36612 6.00030   0
  -2   2  10-1.77841 6.52977   1
   2  -2 -10-2.45922 7.81212   3
  -2   2  10 1.50201 6.11209   0
   2  -2  -9 5.97749 7.63425   3
  -2   2   9-0.32043 6.74419   1
  -2   2   9 0.58772 6.21057   0
  -2   2   8 4.41003 6.02637   1
   2  -2  -8 5.90059 7.52587   3
  -2   2   8 6.15689 6.29958   0
  -2   2   7 105.992 7.82277   0
  -2   2   7 101.776 8.13191   1
   2  -2  -7 116.727 9.26781   3
  -2   2   6 252.685 9.70797   0
  -2   2   6 258.565 9.41837   1
   2  -2  -6 257.810 10.4673   3
  -2   2   5 203.549 8.50418   1
   2  -2  -5 215.573 9.75543   3
  -2   2   4 164.575 7.94422   1
   2  -2  -4 154.678 4.49083   4
   2  -2  -4 162.879 9.13355   3
   2  -2  -3 44.1125 3.22744   4
  -2   2   3 49.8372 6.52276   1
   2  -2  -3 46.5863 7.28887   3
  -2   2   2 5.57820 5.80410   1
  -2   2   1 634.331 11.9187   1
  -2   2   0 11.9384 6.08511   1
  -2   2  -1 142.187 7.65281   1
  -2   2  -2 46.2346 6.67005   1
  -2   2  -3 157.704 4.71167   5
  -2   2  -3 165.351 8.19322   1
  -2   2  -4 316.935 6.63923   5
  -2   2  -4 333.735 10.3773   1
  -2   2  -5 711.366 10.4278   5
  -2   2  -5 735.094 14.5198   1
  -2   2  -6 82.5555 8.32074   1
  -2   2  -6 82.5860 5.61180   5
  -2   2  -7 137.419 9.09196   1
  -2   2  -8 287.191 11.9952   1
  -2   2  -9 31.2366 8.25727   1
  -2   2 -10 75.0517 9.22609   1
  -2   2 -10 67.7898 6.33005   2
  -2   2 -11 8.21199 5.89872   2
  -2   2 -11 2.87220 8.50586   1
  -2   2 -12 108.167 10.9339   1
  -2   2 -12 102.875 7.84675   2
  -2   2 -13 91.3274 10.8416   1
  -2   2 -14 79.3966 11.3808   1
  -2   2 -15 38.8523 9.52950   3
  -2   2 -15 9.31925 9.29168   1
  -2   2 -16-1.12647 9.96947   1
  -2   2 -16 39.2605 8.22171   3
  -2   2 -17-0.23392 10.5956   1
  -2   2 -17 14.3106 8.03530   3
  -2   2 -18 17.7316 16.9143   1
  -2   2 -18 6.39597 9.26431   3
  -2   2 -19 31.8772 11.8425   1
  -2   2 -19 13.2349 9.37312   3
  -2   2 -20 17.1235 12.2504   1
  -2   2 -20 3.48830 9.43273   3
  -2   2 -21 25.0094 11.9219   1
  -2   2 -21 0.48609 10.8056   3
   2  -1 -22 24.0495 11.0594   3
   2  -1 -21 5.09191 9.80107   3
   2  -1 -20 0.68355 8.62383   3
   2  -1 -19 2.35202 9.88828   3
   2  -1 -18-1.37844 9.31165   3
   2  -1 -17-6.95312 8.41471   3
   2  -1 -16 29.3978 10.4886   3
   2  -1 -15 224.907 13.8927   3
   2  -1 -14 12.4626 9.61211   3
  -2   1  13 45.0012 6.85984   0
   2  -1 -13 43.3170 9.56229   3
  -2   1  12 4.91965 5.51357   0
   2  -1 -12 1.85861 8.14924   3
  -2   1  11 11.7762 6.31095   0
   2  -1 -11 15.5578 7.77632   3
   2  -1 -10 5.65709 8.00357   3
  -2   1  10 5.82211 5.72554   0
   2  -1  -9 113.377 8.95023   3
  -2   1   9 103.582 7.09936   0
   2  -1  -8 18.0348 7.59844   3
  -2   1   8 20.4456 5.52641   1
  -2   1   8 11.0815 5.84223   0
  -2   1   7 74.3839 6.48793   1
  -2   1   7 85.0749 7.08444   0
   2  -1  -7 69.3449 7.95730   3
  -2   1   6 1386.48 17.5148   0
   2  -1  -6 1408.17 18.3519   3
  -2   1   6 1372.38 15.9635   1
  -2   1   5 104.175 7.22674   0
  -2   1   5 88.6321 6.10475   1
   2  -1  -5 95.7045 7.58272   3
  -2   1   4 260.683 9.20165   0
  -2   1   4 199.230 7.67859   1
   2  -1  -4 251.477 8.66321   3
  -2   1   3 16.9383 5.90841   0
   2  -1  -3 13.7869 5.82783   3
  -2   1   3 7.24783 4.13709   1
  -2   1   2 608.469 12.1292   0
  -2   1   2 580.039 9.38860   1
   2  -1  -2 619.912 11.0411   3
   2  -1  -1 137.502 6.86776   3
  -2   1   1 130.868 7.55877   0
  -2   1   1 126.964 5.90912   1
  -2   1   0 2177.09 16.6021   1
  -2   1  -1 382.436 8.43518   1
  -2   1  -2 2077.71 17.5712   1
  -2   1  -3 2167.03 15.3622   5
  -2   1  -3 2156.93 18.5953   1
  -2   1  -4 90.3197 6.81283   1
  -2   1  -4 102.204 5.52439   5
  -2   1  -5 18.3446 4.81250   5
  -2   1  -5 21.0990 5.65784   1
  -2   1  -6 243.376 9.22679   1
  -2   1  -6 232.295 7.87766   5
  -2   1  -7 187.443 9.20361   1
  -2   1  -7 203.159 7.84806   5
  -2   1  -7 172.411 7.97457   2
  -2   1  -8 410.565 12.0568   1
  -2   1  -8 390.291 10.7068   5
  -2   1  -8 387.572 10.2319   2
  -2   1  -9 22.1845 5.80138   2
  -2   1  -9 30.3732 6.40760   5
  -2   1  -9 27.5558 8.32486   1
  -2   1 -10 40.3668 7.09808   5
  -2   1 -10 27.1305 6.37383   2
  -2   1 -10 20.6360 8.02813   1
  -2   1 -11 62.9565 8.98791   1
  -2   1 -11 72.5072 7.11770   2
  -2   1 -12-3.29852 5.28151   2
  -2   1 -12-3.15457 8.12060   1
  -2   1 -13 70.5941 8.51144   3
  -2   1 -13 49.7130 9.54945   1
  -2   1 -13 54.5382 7.01568   2
  -2   1 -14 8.50619 9.66135   1
  -2   1 -14 11.9624 7.66916   3
  -2   1 -15 62.9542 10.8395   1
  -2   1 -15 75.1627 9.05315   3
  -2   1 -16 10.9858 9.82193   1
  -2   1 -16 2.27639 7.53343   3
  -2   1 -17 12.8232 9.54036   1
  -2   1 -17 10.0979 8.79213   3
  -2   1 -18 13.9943 10.0048   1
  -2   1 -18-1.57168 7.85465   3
  -2   1 -19-2.10027 7.45816   3
  -2   1 -20 4.88852 10.7388   5
  -2   1 -21 23.9360 10.6462   5
  -2   1 -22 20.6110 11.1669   5
  -2   1 -23-13.0894 12.2355   5
   2   0 -22-5.17877 10.8263   3
   2   0 -21-11.0458 9.49064   3
   2   0 -20 2.87996 8.84852   3
   2   0 -19-1.14862 9.23049   3
   2   0 -18 13.1321 8.78970   3
   2   0 -17 77.8367 11.0921   3
   2   0 -16 308.741 15.0345   3
   2   0 -15 283.173 14.5711   3
   2   0 -14 250.479 13.4661   3
  -2   0  13 108.337 7.83942   0
   2   0 -13 113.957 10.3946   3
  -2   0  12 100.217 8.36289   0
   2   0 -12 106.656 9.80772   3
   2   0 -11 84.1738 9.48176   3
  -2   0  11 91.9654 7.42665   0
   2   0 -10 81.2879 8.60495   3
  -2   0  10 77.1175 7.23851   0
  -2   0   9 226.734 8.96190   0
   2   0  -9 225.584 10.3774   3
  -2   0   8 89.0127 7.09068   0
   2   0  -8 95.2910 8.11921   3
  -2   0   7 499.976 11.3304   0
   2   0  -7 481.900 11.9850   3
   2   0  -6 734.441 13.4323   3
  -2   0   6 688.043 13.0485   0
   2   0  -5 1447.49 16.8127   3
  -2   0   5 1410.97 17.0441   0
  -2   0   4 15.1396 3.61578   1
   2   0  -4 19.4779 5.81647   3
  -2   0   4 18.2487 5.88045   0
  -2   0   3 1855.92 18.0803   0
  -2   0   3 1795.31 11.7797   1
   2   0  -3 1824.72 16.1089   3
   2   0  -2 20.7694 4.75569   3
  -2   0   2 3.41489 5.44395   0
   2   0  -1 177.848 5.85155   3
  -2   0   1 156.742 7.15350   0
   2   0   0 1.85975 3.60748   3
  -2   0   0 0.74602 2.87484   1
  -2   0   0 1.42254 5.36185   0
  -2   0  -1 404.098 6.09178   1
  -2   0  -1 413.236 8.78300   0
  -2   0  -1 368.161 8.45678   2
  -2   0  -2 0.51078 5.10191   2
  -2   0  -2 2.13141 3.48403   1
  -2   0  -2 0.97189 4.92975   0
  -2   0  -3 25.8070 4.68369   0
  -2   0  -3 20.8220 5.84552   2
  -2   0  -3 18.9592 4.51881   1
  -2   0  -4 893.994 12.3182   5
  -2   0  -4 926.652 11.6457   1
  -2   0  -4 951.337 11.3040   0
  -2   0  -4 930.546 13.2573   2
  -2   0  -5 95.2642 6.06529   1
  -2   0  -5 92.5471 5.03982   0
  -2   0  -5 87.7113 6.34885   5
  -2   0  -5 86.6203 6.71509   2
  -2   0  -6 0.70344 5.45519   2
  -2   0  -6 3.14226 3.69612   0
  -2   0  -6-0.29196 5.45360   1
  -2   0  -6-1.14830 5.46326   5
  -2   0  -7 117.198 7.45702   1
  -2   0  -7 117.766 4.53871   0
  -2   0  -7 116.410 7.62544   5
  -2   0  -7 128.448 7.35647   2
  -2   0  -8 8.64091 3.37304   0
  -2   0  -8 3.69484 5.60785   2
  -2   0  -8 4.99478 6.14791   1
  -2   0  -8 11.6702 6.75644   5
  -2   0  -9 24.8356 6.20071   2
  -2   0  -9 34.8529 7.11048   5
  -2   0  -9 29.9534 6.96880   1
  -2   0  -9 36.2955 5.48485   3
  -2   0 -10 47.1111 6.70305   2
  -2   0 -10 39.7279 7.65157   1
  -2   0 -10 43.5176 7.91775   5
  -2   0 -10 53.6514 6.00680   3
  -2   0 -11 2.13123 5.51946   2
  -2   0 -11 2.23928 7.54392   1
  -2   0 -11 0.73378 7.31267   5
  -2   0 -11-4.51775 5.92731   3
  -2   0 -12 36.8357 6.62091   2
  -2   0 -12 41.4376 8.53253   5
  -2   0 -12 42.4340 8.61084   1
  -2   0 -12 40.0441 6.60333   3
  -2   0 -13 296.826 13.1293   1
  -2   0 -13 332.939 13.2889   5
  -2   0 -13 293.130 10.9668   3
  -2   0 -13 296.380 10.6642   2
  -2   0 -14-1.10384 5.25981   2
  -2   0 -14 2.58571 8.86441   5
  -2   0 -14-1.13790 6.94574   3
  -2   0 -15 67.7404 10.2129   5
  -2   0 -15 63.9275 8.73307   3
  -2   0 -16 3.70668 8.84166   5
  -2   0 -16-0.04379 6.90226   3
  -2   0 -17 136.740 10.9126   3
  -2   0 -17 132.813 12.1918   5
  -2   0 -18 19.7182 8.66576   5
  -2   0 -19 33.0252 10.9782   5
  -2   0 -20 30.1120 10.6918   5
  -2   0 -21 15.9342 9.97819   5
  -2   0 -22 22.1374 10.3930   5
  -2   0 -23 12.0690 11.6351   5
   2   1 -22-13.4313 11.1977   3
   2   1 -21 7.06271 9.95011   3
   2   1 -20 3.68782 9.39522   3
   2   1 -19 2.70027 9.06372   3
   2   1 -18 6.70753 8.22132   3
   2   1 -17 11.4929 8.29759   3
   2   1 -16 1.30047 8.95832   3
   2   1 -15 70.2652 10.5547   3
  -2  -1  14 12.8714 6.28869   0
   2   1 -14 12.3549 9.25649   3
  -2  -1  13 41.5784 6.88825   0
   2   1 -13 40.4143 8.55034   3
  -2  -1  12 35.6378 6.78207   0
   2   1 -12 38.8286 9.19237   3
  -2  -1  11 3.44962 6.19446   0
   2   1 -11 15.8279 7.88443   3
  -2  -1  10 8.80191 6.00783   0
   2   1 -10 11.4932 7.28529   3
  -2  -1   9 143.758 8.18200   0
   2   1  -9 170.561 9.99341   3
  -2  -1   8 51.5803 6.79864   0
   2   1  -8 58.3989 7.28966   3
   2   1  -7 500.475 12.3145   3
  -2  -1   7 506.117 12.0882   0
  -2  -1   6 567.133 12.2852   0
   2   1  -6 564.236 11.8827   3
  -2  -1   5 831.338 13.9054   0
  -2  -1   5 748.625 7.74895   2
   2   1  -5 765.787 12.5677   3
  -2  -1   4 14.0560 5.81992   0
   2   1  -4 15.5215 5.34003   3
  -2  -1   4 24.2229 3.22351   2
  -2  -1   3 654.737 8.58297   2
  -2  -1   3 649.336 12.2704   0
   2   1  -3 658.545 10.1378   3
  -2  -1   2 156.987 7.50365   0
   2   1  -2 175.695 5.76908   3
  -2  -1   2 160.636 5.54385   2
  -2  -1   1 2.42289 5.74586   0
   2   1  -1 5.12717 3.46624   3
  -2  -1   1 8.46058 4.49096   2
  -2  -1   0 34.0472 5.17966   2
  -2  -1   0 34.8952 5.69573   0
  -2  -1  -1 511.005 9.34827   0
  -2  -1  -1 514.423 9.73535   2
  -2  -1  -2 369.628 7.61242   4
  -2  -1  -2 375.517 7.99512   0
  -2  -1  -2 372.860 9.13629   2
  -2  -1  -3-1.24355 5.84645   2
  -2  -1  -3 0.47014 3.99365   0
  -2  -1  -3 0.54773 4.48430   4
  -2  -1  -4 280.969 6.35080   0
  -2  -1  -4 280.555 7.86204   4
  -2  -1  -4 284.775 8.96276   2
  -2  -1  -5 13.4803 5.69803   2
  -2  -1  -5 11.9210 3.52780   0
  -2  -1  -5 9.98274 6.37937   5
  -2  -1  -6 3.58858 6.07598   2
  -2  -1  -6 2.72839 3.02138   0
  -2  -1  -6 0.08540 6.20911   5
  -2  -1  -6 1.54058 2.71138   3
  -2  -1  -7 6.87248 5.98318   2
  -2  -1  -7 11.2854 6.48423   5
  -2  -1  -7 11.3173 2.80152   0
  -2  -1  -7 9.77163 3.50084   3
  -2  -1  -8 60.9937 4.69110   3
  -2  -1  -8 63.9174 7.56041   5
  -2  -1  -8 56.3473 2.73663   0
  -2  -1  -8 65.1575 6.92396   2
  -2  -1  -9 521.415 13.4443   5
  -2  -1  -9 545.117 12.6610   2
  -2  -1  -9 507.107 9.36580   3
  -2  -1 -10 50.0521 8.17209   5
  -2  -1 -10 48.2549 5.26636   3
  -2  -1 -10 45.8555 6.29848   2
  -2  -1 -11 57.7938 5.50478   3
  -2  -1 -11 56.5022 8.46513   5
  -2  -1 -11 67.3496 7.32733   2
  -2  -1 -12 113.131 10.3336   5
  -2  -1 -12 119.921 7.36156   3
  -2  -1 -12 119.508 8.36040   2
  -2  -1 -13 11.4002 6.34874   2
  -2  -1 -13 13.9180 8.71366   5
  -2  -1 -13 9.99755 6.10963   3
  -2  -1 -14 0.88275 6.47746   2
  -2  -1 -14 9.06104 8.93329   5
  -2  -1 -14 13.1124 6.23741   3
  -2  -1 -15 1.39827 6.23804   2
  -2  -1 -15 4.33811 8.70608   5
  -2  -1 -15-1.80878 6.29913   3
  -2  -1 -16 0.05422 9.53705   5
  -2  -1 -17 1.42565 10.6093   5
  -2  -1 -18-6.42206 9.38085   5
  -2  -1 -19 15.5102 9.96440   5
  -2  -1 -20-0.32074 9.83957   5
  -2  -1 -21-0.56871 11.3529   5
  -2  -1 -22 4.64587 11.1649   5
  -2  -1 -23-5.80321 11.1185   5
   2   2 -21 8.47322 11.0547   3
   2   2 -20 3.05420 10.0865   3
   2   2 -19 10.2709 9.45539   3
   2   2 -18 4.84939 8.76601   3
   2   2 -17-2.16768 8.41312   3
   2   2 -16 64.4646 10.8831   3
   2   2 -15 256.374 14.4416   3
   2   2 -14 9.77215 8.82966   3
  -2  -2  14 17.5557 6.93443   0
   2   2 -13 54.5511 10.0813   3
  -2  -2  13 53.6209 7.76808   0
  -2  -2  12 64.2817 8.62305   0
   2   2 -12 70.9415 9.96239   3
   2   2 -11 36.9111 6.51596   1
  -2  -2  11 39.2418 7.53382   0
   2   2 -11 49.5839 8.87744   3
   2   2 -10 41.7668 6.33288   1
   2   2 -10 48.7000 8.24937   3
  -2  -2  10 43.4520 7.49061   0
   2   2  -9 143.687 7.67290   1
  -2  -2   9 167.827 9.17156   0
   2   2  -9 150.458 9.56338   3
  -2  -2   8 145.917 8.94587   0
   2   2  -8 145.505 7.00069   1
   2   2  -8 149.860 9.40757   3
   2   2  -7 343.146 8.44297   1
  -2  -2   7 365.101 11.5453   0
   2   2  -7 376.723 11.1732   3
   2   2  -6 59.3452 4.72070   1
  -2  -2   6 73.1486 7.42031   0
   2   2  -6 68.2817 7.03851   3
   2   2  -5 87.1353 4.71016   1
  -2  -2   5 90.7003 4.14139   2
  -2  -2   5 88.5714 7.60800   0
   2   2  -5 90.6982 7.23537   3
  -2  -2   4-0.08802 3.47812   2
   2   2  -4 12.6844 5.52352   3
   2   2  -4 1.69909 3.16559   1
  -2  -2   4 3.51770 6.24652   0
   2   2  -3 639.598 7.34504   1
   2   2  -3 678.660 11.0124   3
  -2  -2   3 633.730 12.4977   0
  -2  -2   3 628.202 9.08538   2
   2   2  -2 616.241 6.67794   1
  -2  -2   2 597.524 12.1915   0
  -2  -2   2 618.590 9.61348   2
   2   2  -2 613.191 9.51773   3
  -2  -2   1 218.868 6.80176   2
  -2  -2   1 214.180 8.52924   0
  -2  -2   0 60.1388 6.17290   0
   2   2   0 59.6059 3.26057   1
  -2  -2   0 55.2521 5.71407   2
   2   2   1 185.528 4.74771   1
  -2  -2  -1 176.451 7.36997   0
  -2  -2  -1 185.881 7.23180   2
  -2  -2  -2 141.967 6.65166   0
   2   2   2 138.960 4.90594   1
  -2  -2  -2 126.151 6.99843   2
  -2  -2  -3 171.537 6.32446   0
  -2  -2  -3 183.149 7.81437   4
  -2  -2  -3 187.987 8.17784   2
  -2  -2  -4 710.472 12.7204   4
  -2  -2  -4 716.192 10.3283   0
  -2  -2  -4 687.558 12.8725   2
  -2  -2  -5 728.766 9.86081   0
  -2  -2  -5 767.351 13.5564   4
  -2  -2  -5 754.337 13.6177   2
  -2  -2  -6 459.146 11.6312   4
  -2  -2  -6 467.945 7.59445   0
  -2  -2  -6 449.655 6.23417   3
  -2  -2  -6 451.378 11.6395   2
  -2  -2  -7 301.818 10.6736   4
  -2  -2  -7 313.064 10.2904   2
  -2  -2  -7 324.263 11.2416   5
  -2  -2  -7 284.209 5.57852   0
  -2  -2  -7 305.843 6.11795   3
  -2  -2  -8 442.873 13.0284   5
  -2  -2  -8 397.957 5.96896   0
  -2  -2  -8 420.446 7.73044   3
  -2  -2  -8 434.697 11.9006   2
  -2  -2  -9 49.8361 8.38297   5
  -2  -2  -9 48.1457 7.03539   2
  -2  -2  -9 48.6392 4.79947   3
  -2  -2 -10 0.30453 6.39421   2
  -2  -2 -10-2.30967 7.47632   5
  -2  -2 -10 3.55085 3.91466   3
  -2  -2 -11 5.73070 6.63022   2
  -2  -2 -11-5.48338 8.26665   5
  -2  -2 -11 1.19986 4.38053   3
  -2  -2 -12 32.7906 7.42518   2
  -2  -2 -12 18.6707 9.02721   5
  -2  -2 -12 22.8351 5.40831   3
  -2  -2 -13 47.9394 9.39599   5
  -2  -2 -13 32.9916 7.32083   2
  -2  -2 -14 12.3999 6.57567   2
  -2  -2 -14 7.60129 8.85042   5
  -2  -2 -15 16.4893 7.13948   2
  -2  -2 -15 9.36083 9.69506   5
  -2  -2 -16 13.1718 9.58698   5
  -2  -2 -16 14.2748 7.72360   2
  -2  -2 -17 97.8846 10.9264   5
  -2  -2 -18-3.64094 10.3820   5
  -2  -2 -19-12.9079 10.4503   5
  -2  -2 -20-1.76520 10.3666   5
  -2  -2 -21 15.2195 10.4392   5
  -2  -2 -22-9.35555 11.2873   5
  -2  -2 -23-6.00696 11.8315   5
   2   3 -20-18.1068 11.4422   3
   2   3 -19 3.60459 10.6202   3
   2   3 -18 4.64868 10.0902   3
   2   3 -17-2.52162 10.6359   3
   2   3 -16 20.9784 10.0397   3
  -2  -3  15 1.95699 7.80809   0
   2   3 -15 13.3508 9.39545   3
  -2  -3  14 2.56296 9.23011   0
   2   3 -14-7.36192 10.1333   3
  -2  -3  13 24.7516 8.27577   0
   2   3 -13 24.8091 9.29075   3
  -2  -3  12 25.5072 7.56343   0
   2   3 -12 25.4751 7.02239   1
   2   3 -12 33.6965 8.99448   3
  -2  -3  11-6.65397 6.30839   0
   2   3 -11 0.10494 6.85289   1
   2   3 -11-1.92552 8.81298   3
  -2  -3  10 7.83847 7.14921   0
   2   3 -10 4.96220 6.28729   1
   2   3 -10 6.35033 8.48099   3
  -2  -3   9-4.86584 7.08945   0
   2   3  -9-7.43399 5.31864   1
   2   3  -9-2.09575 7.81802   3
  -2  -3   8 1.37057 7.09558   0
   2   3  -8 0.30046 5.18406   1
   2   3  -8 4.02074 7.63487   3
  -2  -3   7 58.6848 7.97852   0
   2   3  -7 60.4314 5.93988   1
   2   3  -7 66.2919 7.76510   3
   2   3  -6 8.92226 4.75959   1
  -2  -3   6 3.69122 7.35666   0
   2   3  -5 450.554 9.42107   1
  -2  -3   5 458.256 13.1431   0
   2   3  -4 297.203 7.83152   1
  -2  -3   4 314.451 11.1729   0
  -2  -3   3 500.014 12.7121   0
   2   3  -3 506.793 9.07489   1
   2   3  -2 321.309 7.45318   1
  -2  -3   2 336.159 11.1750   0
  -2  -3   2 298.138 7.99427   2
  -2  -3   1 468.121 11.6810   0
   2   3  -1 500.329 8.63575   1
  -2  -3   1 481.678 10.1684   2
   2   3   0 79.4838 4.97842   1
  -2  -3   0 84.5916 7.15318   0
  -2  -3   0 69.9223 6.59527   2
  -2  -3  -1 490.177 11.2648   0
   2   3   1 505.152 9.01415   1
  -2  -3  -1 504.192 11.3147   2
  -2  -3  -2 12.4837 5.60170   0
   2   3   2 9.18428 4.53239   1
  -2  -3  -2 12.9234 6.16805   2
  -2  -3  -3 438.217 11.4825   2
   2   3   3 447.243 9.59585   1
  -2  -3  -3 482.411 10.3851   0
   2   3   4 1146.05 14.9057   1
  -2  -3  -4 1146.36 17.4553   4
  -2  -3  -4 1121.79 14.5432   0
  -2  -3  -4 1088.98 16.8087   2
  -2  -3  -5 216.149 9.92933   4
   2   3   5 210.812 8.26261   1
  -2  -3  -5 191.355 7.05834   0
  -2  -3  -5 202.218 9.26140   2
  -2  -3  -6 3.99992 6.61341   2
   2   3   6 3.34205 5.42382   1
  -2  -3  -6-1.41277 3.98446   0
  -2  -3  -6 0.25106 7.66790   4
  -2  -3  -7 152.305 9.82699   4
  -2  -3  -7 127.753 5.61051   0
  -2  -3  -7 121.420 8.96471   2
  -2  -3  -8 195.858 10.4011   4
  -2  -3  -8 176.375 6.23568   3
  -2  -3  -8 165.853 5.62150   0
  -2  -3  -8 174.032 10.2410   2
  -2  -3  -9 330.478 12.6662   5
  -2  -3  -9 301.842 12.5081   4
  -2  -3  -9 285.875 7.94693   3
  -2  -3  -9 320.794 12.1312   2
  -2  -3 -10 103.745 8.79368   2
  -2  -3 -10 101.293 9.83654   5
  -2  -3 -11 281.826 12.7975   5
  -2  -3 -11 282.477 11.8792   2
  -2  -3 -12 137.803 11.1958   5
  -2  -3 -12 145.386 10.0531   2
  -2  -3 -13 112.327 11.0268   5
  -2  -3 -13 116.520 9.89590   2
  -2  -3 -14 8.79723 8.22345   2
  -2  -3 -14 5.66882 9.04286   5
  -2  -3 -15 64.9025 10.9944   5
  -2  -3 -15 82.1132 9.25146   2
  -2  -3 -16-4.25743 7.35757   2
  -2  -3 -16-0.98317 8.28190   5
  -2  -3 -17 9.59355 8.52143   2
  -2  -3 -17-0.21434 10.7785   5
  -2  -3 -18 5.21685 9.95588   5
  -2  -3 -19 2.60206 10.3090   5
  -2  -3 -20 7.15620 10.9776   5
  -2  -3 -21 14.9692 10.4841   5
  -2  -3 -22-7.77717 10.9783   5
   2   4 -19 0.13178 11.9087   3
   2   4 -18-23.3427 10.2479   3
   2   4 -17-8.09248 9.33129   3
   2   4 -16-25.4965 9.63483   3
   2   4 -15 31.2607 10.2205   3
  -2  -4  15 16.5386 8.45812   0
  -2  -4  14-7.12449 7.86626   0
   2   4 -14 2.20246 8.94969   3
  -2  -4  13-11.2190 8.38857   0
   2   4 -13 1.00379 8.85020   3
  -2  -4  12 22.6640 8.41408   0
   2   4 -12 29.2350 8.96646   3
   2   4 -11 14.9416 8.04786   3
  -2  -4  11-11.4385 6.77825   0
  -2  -4  10 4.87309 7.81583   0
   2   4 -10 91.9463 9.24640   3
  -2  -4   9-0.54363 8.11795   0
  -2  -4   8-7.05846 7.17281   0
   2   4  -8 4.15115 5.57333   1
   2   4  -7 0.62750 5.68665   1
  -2  -4   7 3.37714 8.07704   0
  -2  -4   6 4.30784 7.32093   0
   2   4  -6 5.76372 5.32887   1
  -2  -4   5 36.7383 8.00519   0
   2   4  -5 38.2271 6.12278   1
  -2  -4   4-1.33087 8.00320   0
   2   4  -4-3.25411 5.40326   1
  -2  -4   3 34.4724 7.97734   0
   2   4  -3 31.3070 5.47783   1
  -2  -4   2 848.254 17.0891   0
   2   4  -2 847.739 13.5236   1
  -2  -4   1 5.72177 6.61109   0
   2   4  -1 2.62817 4.87668   1
   2   4   0-0.53683 4.52206   1
  -2  -4   0 2.37263 6.30415   0
  -2  -4  -1 4.95545 6.43875   0
   2   4   1 1.43821 4.28133   1
   2   4   2 4.50265 5.38681   1
  -2  -4  -2 3.23124 6.11060   0
   2   4   3 189.474 8.23436   1
  -2  -4  -3 190.953 8.77838   0
  -2  -4  -3 190.032 9.37121   2
  -2  -4  -4 6.51002 6.58900   2
   2   4   4 16.7783 6.25765   1
  -2  -4  -4 8.35740 5.52058   0
  -2  -4  -5 292.343 12.2741   4
   2   4   5 305.465 10.4036   1
  -2  -4  -5 289.674 9.71056   0
  -2  -4  -5 277.512 11.2607   2
  -2  -4  -6 246.754 8.75681   0
   2   4   6 255.531 10.4042   1
  -2  -4  -6 253.459 12.0543   4
  -2  -4  -6 237.407 10.9683   2
  -2  -4  -7 407.036 10.2702   0
   2   4   7 408.168 12.5097   1
  -2  -4  -7 417.685 14.3483   4
  -2  -4  -7 394.383 13.1248   2
  -2  -4  -8 130.582 11.0427   4
   2   4   8 131.952 9.76757   1
  -2  -4  -8 122.134 9.86977   2
   2   4   9 154.827 10.2894   1
  -2  -4  -9 162.780 11.6266   4
  -2  -4  -9 171.783 10.8821   2
  -2  -4 -10 40.4263 8.73578   2
   2   4  10 37.8267 8.37362   1
  -2  -4 -10 38.2827 9.33186   4
  -2  -4 -11 6.45885 8.26574   2
   2   4  11 5.78472 8.07844   1
  -2  -4 -11 1.88099 8.68318   4
  -2  -4 -12 58.0661 9.76491   2
  -2  -4 -12 71.4131 10.5627   5
   2   4  12 90.2802 10.1403   1
  -2  -4 -13 11.2272 8.26265   2
  -2  -4 -13 3.61994 8.02483   5
  -2  -4 -14 71.9142 11.0699   5
  -2  -4 -14 76.0972 9.93726   2
  -2  -4 -15 11.4857 8.95603   5
  -2  -4 -15 6.24713 8.49885   2
  -2  -4 -16 27.7612 9.41123   5
  -2  -4 -16 52.4787 9.83634   2
  -2  -4 -17-23.1192 9.28436   5
  -2  -4 -18 0.99614 9.64578   5
  -2  -4 -19-3.16901 9.41783   5
  -2  -4 -20 3.96687 11.4025   5
  -2  -4 -21 1.59097 11.2230   5
  -2  -4 -22 0.82037 12.2862   5
   2   5 -18 25.3042 11.9594   3
   2   5 -17 27.4648 11.3578   3
  -2  -5  15-5.58997 8.66483   0
   2   5 -15 26.0408 9.27736   3
  -2  -5  14 2.56093 8.35608   0
   2   5 -14 8.46219 9.13400   3
   2   5 -13 85.6978 10.0995   3
  -2  -5  13 17.6122 8.63665   0
  -2  -5  12 4.42362 8.29826   0
   2   5 -12 32.2243 9.80394   3
  -2  -5  11 47.4897 7.58093   0
  -2  -5  10 14.3499 8.94177   0
  -2  -5   9-3.30411 8.83328   0
  -2  -5   8 14.5589 8.61170   0
  -2  -5   7 2.52087 8.69702   0
  -2  -5   6 1.23215 8.49904   0
   2   5  -5 37.7050 6.76730   1
  -2  -5   5 40.4925 9.10476   0
   2   5  -4 192.925 9.76468   1
  -2  -5   4 203.405 12.3753   0
   2   5  -3 12.0063 6.75198   1
  -2  -5   3 18.8338 8.75550   0
  -2  -5   2 19.2070 8.46967   0
   2   5  -2 15.6969 6.53131   1
   2   5  -1 140.219 8.57130   1
  -2  -5   1 147.350 10.3512   0
   2   5   0 69.2347 7.38501   1
  -2  -5   0 82.5666 9.07431   0
  -2  -5  -1 3.82606 7.61947   0
   2   5   1 3.90005 6.56264   1
  -2  -5  -2 6.33638 7.18838   0
   2   5   2-0.89878 6.25166   1
   2   5   3 21.2984 6.19606   1
  -2  -5  -3 22.2831 7.04363   0
   2   5   4 163.840 9.24081   1
  -2  -5  -4 165.623 9.62352   0
  -2  -5  -5 105.201 8.25937   0
   2   5   5 98.8326 8.47150   1
   2   5   6-8.62642 6.71449   1
  -2  -5  -6 2.39803 6.46125   0
  -2  -5  -6 4.18728 9.14526   4
   2   5   7 119.726 8.34484   1
  -2  -5  -7 92.2205 10.8361   4
  -2  -5  -7 91.0907 7.72239   0
  -2  -5  -8 205.295 13.1319   4
   2   5   8 211.208 11.2735   1
   2   5   9 14.2499 7.65243   1
  -2  -5  -9 20.1954 9.44392   4
   2   5  10 3.93596 8.11895   1
  -2  -5 -10 6.86324 10.1490   4
   2   5  11 179.273 11.6834   1
  -2  -5 -11 176.568 13.1665   4
  -2  -5 -12 9.26510 9.65900   4
   2   5  12 12.8574 8.08777   1
   2   5  13 130.982 11.8699   1
  -2  -5 -13 150.959 12.5503   4
   2   5  14 36.8646 10.5322   1
   2   5  15 25.3024 10.8605   1
   2   5  16 11.0134 10.2937   1
  -2  -5 -17 3.77683 9.99381   5
   2   5  17 4.22112 9.60660   1
  -2  -5 -18 18.4072 10.1178   5
   2   5  18 30.0176 11.5215   1
   2   5  19 32.1771 11.0706   1
  -2  -5 -19 13.4639 10.6216   5
   2   5  20 21.3863 10.7868   1
  -2  -5 -20-14.4207 11.4317   5
   2   5  21 34.3051 12.4663   1
  -2  -5 -21 13.2788 12.7743   5
  -2  -6  16 5.56679 9.87899   0
   2   6 -16-24.7613 12.5166   3
  -2  -6  15 2.37117 9.41478   0
   2   6 -15 44.4214 11.5016   3
  -2  -6  14-18.3852 9.57495   0
   2   6 -14 79.7809 10.9150   3
   2   6 -13 24.6664 10.8325   3
  -2  -6  13 1.07892 9.20056   0
  -2  -6  12-1.73395 9.59615   0
  -2  -6  11 22.6902 9.47816   0
  -2  -6  10-4.03841 8.20151   0
  -2  -6   9 7.54359 8.96156   0
  -2  -6   8 7.22736 10.1013   0
  -2  -6   7 38.8455 10.3901   0
  -2  -6   6 26.3582 9.71479   0
  -2  -6   5 7.94013 8.83200   0
  -2  -6   4 13.0698 9.86895   0
  -2  -6   3 1.69374 7.99327   0
  -2  -6   2 197.398 12.7009   0
   2   6  -1 2.34134 7.48439   1
  -2  -6   1 4.49235 8.82052   0
  -2  -6   0 36.5820 9.30556   0
   2   6   0 49.1765 8.22248   1
  -2  -6  -1 23.1814 8.74728   0
   2   6   1 23.9571 8.12014   1
  -2  -6  -2-4.00114 8.30269   0
   2   6   2 0.58165 6.53289   1
  -2  -6  -3 21.1338 8.36711   0
   2   6   3 21.6790 7.62200   1
  -2  -6  -4-2.44688 7.60616   0
   2   6   4 2.59134 6.73424   1
   2   6   5 7.37320 7.33715   1
  -2  -6  -5 2.47112 7.22789   0
   2   6   6 17.4293 8.26875   1
  -2  -6  -6 2.88231 10.4373   4
  -2  -6  -6 17.5163 7.35038   0
   2   6   7 40.8197 8.35277   1
  -2  -6  -7 35.3173 7.96482   0
  -2  -6  -7 25.8767 10.1944   4
   2   6   8 11.3170 7.91558   1
  -2  -6  -8 12.3122 9.82491   4
   2   6   9 45.5866 9.40324   1
  -2  -6  -9 47.2793 10.8605   4
   2   6  10 112.069 11.6021   1
  -2  -6 -10 116.344 12.1838   4
   2   6  11 11.0378 8.34081   1
  -2  -6 -11 0.49448 9.92543   4
   2   6  12 41.6986 10.2056   1
  -2  -6 -12 43.6065 11.3240   4
  -2  -6 -13 28.7265 10.7981   4
   2   6  13 15.4927 10.7016   1
   2   6  14 8.35199 9.99889   1
  -2  -6 -14 17.3684 10.4272   4
   2   6  15-3.93705 10.6221   1
   2   6  16 17.0061 11.2613   1
   2   6  17 3.40432 10.3038   1
   2   6  18 12.7999 11.2715   1
   2   6  19 36.3645 12.0204   1
  -2  -7  14 25.8826 11.6060   0
  -2  -7  13 20.5174 10.6259   0
  -2  -7  12 14.2448 10.1848   0
  -2  -7  11 11.6109 9.40464   0
  -2  -7  10 5.07216 10.1342   0
  -2  -7   9 5.48198 11.9049   0
  -2  -7   8 23.6587 9.98948   0
  -2  -7   7 3.28091 11.6568   0
  -2  -7   6 1.32871 9.65602   0
  -2  -7   5 4.75930 9.78717   0
  -2  -7   4 6.10666 16.0478   0
  -2  -7   3 8.08507 9.91195   0
  -2  -7   2 5.31434 9.92347   0
  -2  -7   1 15.4345 9.69346   0
  -2  -7   0 20.7738 8.59196   0
  -2  -7  -1 14.8072 9.55770   0
   2   7   2 1.37080 6.75570   1
  -2  -7  -2 12.1749 8.56853   0
  -2  -7  -3 1.72017 8.53602   0
   2   7   3 5.46277 7.33737   1
  -2  -7  -4 1.05407 7.38318   0
   2   7   4-3.36904 7.03807   1
  -2  -7  -5-6.10958 7.84010   0
   2   7   5-7.96840 8.27794   1
  -2  -7  -6-7.47945 10.4131   4
  -2  -7  -6-1.96739 7.97364   0
   2   7   6 1.73383 7.74863   1
   2   7   7 8.12400 8.75565   1
  -2  -7  -7 2.35270 10.7162   4
   2   7   8 30.2932 7.84902   1
  -2  -7  -8 17.4747 11.0146   4
   2   7   9 68.6316 11.7654   1
  -2  -7  -9 74.7830 12.6753   4
   2   7  10 1.67014 9.31950   1
  -2  -7 -10-3.06043 10.1713   4
   2   7  11 73.2844 10.7821   1
  -2  -7 -11 76.6568 12.7006   4
  -2  -7 -12-10.1840 11.0663   4
   2   7  12 10.7909 8.81898   1
   2   7  13 34.5193 10.0737   1
  -2  -7 -13 28.7315 10.8154   4
   2   7  14 3.11901 9.90027   1
  -2  -7 -14 8.11806 10.3264   4
   2   7  15-24.0997 11.0167   1
  -2  -7 -15 16.9599 12.0787   4
   2   7  16 37.4239 11.3843   1
   2   7  17-21.3129 12.8759   1
   2   7  18 2.57381 13.2910   1
  -2  -8   9-11.5207 10.5468   0
  -2  -8   8-8.57877 10.2668   0
  -2  -8   7-14.1911 11.7281   0
  -2  -8   6-4.28067 9.76391   0
  -2  -8   5-0.04140 8.46411   0
  -2  -8   4-1.98272 10.9045   0
  -2  -8   3-0.83076 9.87546   0
  -2  -8   2 10.7179 11.5134   0
  -2  -8   1-6.94454 11.2226   0
  -2  -8   0 41.2686 10.6554   0
  -2  -8  -1 25.9225 10.0957   0
  -2  -8  -2 18.1048 10.0232   0
  -2  -8  -3-3.01771 8.88913   0
  -2  -8  -4 5.83483 7.93086   0
  -2  -8  -5-7.98053 8.03859   0
  -2  -8  -6-9.85234 10.3128   4
  -2  -8  -7-8.38931 11.0869   4
   2   8   7 0.10551 9.50512   1
  -2  -8  -8-0.54255 11.1699   4
   2   8   8 2.56252 9.49294   1
  -2  -8  -9 17.0050 11.2436   4
   2   8   9-12.3677 10.1358   1
   2   8  10 42.2748 9.87980   1
  -2  -8 -10 45.5591 12.7054   4
   2   8  11 17.3068 10.7370   1
  -2  -8 -11 7.38539 11.9319   4
   2   8  12-11.4942 11.0525   1
  -2  -8 -12-15.1644 11.0010   4
   2   8  13 12.0920 12.0206   1
  -2  -8 -13-17.6821 12.0887   4
   2   8  14 53.1213 12.8735   1
  -2  -8 -14-0.13119 12.4105   4
   2   8  15 12.5522 12.9514   1
  -2  -9   3 14.4992 11.7898   0
  -2  -9   2-10.3256 10.9936   0
  -2  -9   1 16.8408 11.0485   0
  -2  -9   0 1.14021 10.7652   0
  -2  -9  -1-3.78554 12.0873   0
  -2  -9  -2-2.60990 10.8720   0
  -2  -9  -3-1.61098 10.2131   0
  -2  -9  -4 7.56562 10.7493   0
  -2  -9  -5 9.85165 12.3941   4
  -2  -9  -5 2.58237 9.41461   0
  -2  -9  -6-5.98898 11.7973   4
  -2  -9  -7-2.47790 15.1896   4
  -2  -9  -8 13.6547 13.9574   4
  -3   8   7-22.7006 11.6925   1
  -3   8   6 44.6151 11.6978   1
  -3   8   5-15.4139 11.3689   1
  -3   8   4 11.4105 11.1386   1
  -3   8   3 5.10925 11.0846   1
  -3   8   2 2.25614 11.0143   1
  -3   8   1 21.8524 11.1964   1
  -3   8   0 24.6719 11.5365   1
  -3   8  -1-2.28288 12.0450   1
  -3   8  -2 6.22299 12.8475   1
  -3   8  -3 7.49751 11.3923   1
  -3   7  13-16.7423 11.6118   1
  -3   7  12 6.45178 11.8564   1
  -3   7  11-40.7543 11.8163   1
  -3   7  10 0.60721 10.5429   1
  -3   7   9-5.78921 10.5695   1
  -3   7   8-26.8069 9.76305   1
  -3   7   7-10.1251 10.4979   1
  -3   7   6 12.3197 10.4508   1
  -3   7   5-1.94120 11.3649   1
  -3   7   4 31.2645 11.4479   1
  -3   7   3-13.5128 10.8762   1
  -3   7   2 126.135 14.1582   1
  -3   7   1 9.24008 8.38377   1
  -3   7   0 71.4556 11.8721   1
  -3   7  -1-26.7606 11.0769   1
  -3   7  -2-0.47243 11.4852   1
  -3   7  -3 17.0195 12.0429   1
  -3   7  -4-9.78924 11.3492   1
  -3   7  -5 17.9891 11.6011   1
  -3   7  -6-0.16841 11.7581   1
  -3   7  -7 3.83656 12.1231   1
  -3   7  -8 8.17677 12.4644   1
  -3   7  -9-5.67597 12.9767   1
  -3   7 -10 2.22558 12.6627   1
  -3   6  17 36.3468 12.2521   1
  -3   6  15-8.22618 10.9741   1
  -3   6  14-9.39208 10.8463   1
  -3   6  13 7.71017 10.7223   1
  -3   6  12 75.0246 11.9308   1
  -3   6  11 67.6695 12.2489   1
  -3   6  10 17.2700 10.2079   1
  -3   6   9 7.58567 10.0821   1
  -3   6   8-9.49806 9.98604   1
  -3   6   7-3.21668 10.2823   1
  -3   6   6 7.29874 10.1599   1
  -3   6   5 7.78731 10.4992   1
  -3   6   4 5.77581 9.59767   1
  -3   6   3 7.30930 9.04114   1
  -3   6   2-1.00696 9.35077   1
  -3   6   1 5.45569 9.74901   1
  -3   6   0 30.1060 10.4222   1
  -3   6  -1 21.1740 10.0544   1
  -3   6  -2 15.9842 9.90793   1
  -3   6  -3-2.97849 9.91477   1
  -3   6  -4-4.91888 10.6178   1
  -3   6  -5 4.01303 10.8038   1
  -3   6  -6 26.7883 11.0671   1
  -3   6  -7 27.7229 10.6057   1
  -3   6  -8-0.79709 10.3322   1
  -3   6  -9-11.8764 9.37289   1
  -3   6 -10 21.6673 12.9384   1
  -3   6 -11-15.7416 11.9883   1
  -3   6 -12 11.4222 12.1167   1
  -3   6 -13 0.13252 12.8818   1
  -3   5  19 0.59342 12.7674   1
  -3   5  18-9.02535 11.9595   1
   3  -5 -18 12.8975 11.9618   3
  -3   5  17 0.88015 12.1266   1
   3  -5 -17 8.02435 11.9867   3
  -3   5  16 6.88069 9.73381   1
   3  -5 -16 24.1930 12.3556   3
  -3   5  15-4.85733 10.5072   1
   3  -5 -15-16.2914 12.1180   3
  -3   5  14 6.38314 9.16518   1
   3  -5 -14 12.0304 11.4555   3
  -3   5  13 18.9495 9.71885   1
   3  -5 -13 13.3088 10.9067   3
  -3   5  12 15.9969 8.90642   1
  -3   5  12 26.6285 9.40878   0
  -3   5  11 18.8649 10.4101   1
  -3   5  11-3.31454 9.52662   0
  -3   5  10 21.8713 9.92741   1
  -3   5   9 1.80090 9.20362   1
  -3   5   8 8.26114 9.30795   1
  -3   5   7-1.40827 8.66760   1
  -3   5   6 0.08631 7.19589   1
  -3   5   5-7.57287 9.23296   1
  -3   5   4 1.66985 9.12046   1
  -3   5   3 34.7279 10.5475   1
  -3   5   2 364.510 15.7629   1
  -3   5   1 401.875 16.1386   1
  -3   5   0 134.384 11.9208   1
  -3   5  -1 10.5251 9.22287   1
  -3   5  -2-1.22482 8.96408   1
  -3   5  -3-2.04399 9.13795   1
  -3   5  -4 13.8756 9.86493   1
  -3   5  -5 25.7900 10.4785   1
  -3   5  -6 14.9278 9.27000   1
  -3   5  -7-2.87800 10.5404   1
  -3   5  -8 16.6658 10.6481   1
  -3   5  -9 7.05055 10.0617   1
  -3   5 -10 27.5867 10.9380   1
  -3   5 -11 3.50628 10.3882   1
  -3   5 -12-2.47631 10.2806   1
  -3   5 -13 4.01776 11.4345   1
  -3   5 -14 2.23242 11.7178   1
  -3   5 -15 19.7039 12.8934   1
  -3   5 -16 4.91325 12.2351   1
  -3   4  21-3.57683 13.4011   1
  -3   4  20-21.8985 12.9082   1
  -3   4  19-19.1564 11.4062   1
   3  -4 -19-7.86790 10.8962   3
  -3   4  18-16.4424 11.6762   1
   3  -4 -18 16.8972 11.8459   3
  -3   4  17 41.6258 11.6163   1
   3  -4 -17 27.7771 11.9420   3
  -3   4  16-5.73890 10.3093   1
   3  -4 -16 8.70185 11.9241   3
  -3   4  15 58.4961 11.3494   1
   3  -4 -15 105.459 12.4374   3
  -3   4  14 19.7938 9.16290   1
   3  -4 -14 6.26384 11.0074   3
  -3   4  13 10.0255 8.73743   1
   3  -4 -13 13.3726 10.3537   3
  -3   4  12 10.2211 9.05340   1
   3  -4 -12 7.79666 9.95925   3
  -3   4  12 19.1209 8.98350   0
  -3   4  11 115.280 11.9895   0
  -3   4  11 137.805 11.7861   1
   3  -4 -11 137.399 12.8354   3
  -3   4  10 4.79260 7.95796   1
  -3   4  10-3.17274 8.52700   0
   3  -4 -10 4.91818 9.72353   3
  -3   4   9 0.25680 7.75976   1
   3  -4  -9-5.91491 9.25822   3
  -3   4   9 2.69169 8.86516   0
  -3   4   8 6.78862 8.61281   1
  -3   4   7 5.27531 8.41686   1
  -3   4   6 4.60240 7.83015   1
  -3   4   5 1.25643 7.89340   1
  -3   4   4 3.11991 8.08604   1
  -3   4   3 2.36753 7.93469   1
  -3   4   2 9.08187 10.0375   1
  -3   4   1-2.75068 7.84385   1
  -3   4   0 48.5271 8.96324   1
  -3   4  -1 161.219 11.1391   1
  -3   4  -2 56.6391 9.83491   1
  -3   4  -3 13.5478 8.67239   1
  -3   4  -4 21.1154 9.20682   1
  -3   4  -5 2.29640 9.24071   1
  -3   4  -6 35.7569 9.94838   1
  -3   4  -7 29.8489 10.1445   1
  -3   4  -8 3.36620 9.55200   1
  -3   4  -9 5.35249 9.84659   1
  -3   4 -10 70.5442 11.1244   1
  -3   4 -11 2.45090 9.61305   1
  -3   4 -12 39.6583 11.1720   1
  -3   4 -13 13.6745 10.8743   1
  -3   4 -14 24.5525 11.1412   1
  -3   4 -15 2.25413 10.0975   1
  -3   4 -16 0.44603 11.4777   1
   3  -3 -20-25.4781 12.4437   3
  -3   3  19 6.08827 9.95649   1
   3  -3 -19 7.81191 10.4067   3
  -3   3  18-0.07146 9.17628   1
   3  -3 -18 2.36076 11.9350   3
  -3   3  17 19.1000 9.78506   1
   3  -3 -17 27.3662 11.6039   3
  -3   3  16 27.7278 11.0147   1
   3  -3 -16 5.67189 12.4403   3
  -3   3  15 0.33330 9.42476   1
   3  -3 -15 12.6359 10.4138   3
  -3   3  14-14.4036 7.54404   1
   3  -3 -14 18.1288 10.3861   3
  -3   3  13-7.61841 9.36619   1
   3  -3 -13-5.57061 10.0041   3
  -3   3  13-0.21734 7.89069   0
  -3   3  12 19.9612 8.48461   1
   3  -3 -12 14.3301 10.2519   3
  -3   3  12 33.8546 8.04596   0
  -3   3  11 8.07065 9.71285   1
   3  -3 -11-10.1539 8.71728   3
  -3   3  11 5.56368 7.95159   0
  -3   3  10 70.9138 9.44178   0
  -3   3  10 74.5709 9.41088   1
   3  -3 -10 90.2393 10.8087   3
  -3   3   9 55.5062 8.66708   1
   3  -3  -9 42.1134 9.66379   3
  -3   3   9 48.9806 8.95694   0
  -3   3   8 30.2046 7.90632   1
   3  -3  -8 42.3518 9.77443   3
  -3   3   8 41.2241 9.27637   0
  -3   3   7 12.0266 7.51579   1
  -3   3   7 3.86736 8.44998   0
   3  -3  -7 10.3128 8.53475   3
  -3   3   6 10.3171 7.03177   1
  -3   3   6 6.70585 8.52123   0
   3  -3  -6 3.12532 8.69627   3
  -3   3   5 96.8167 8.90553   1
  -3   3   4 14.5481 7.45834   1
  -3   3   3 16.4818 7.18984   1
  -3   3   2 122.370 9.04055   1
  -3   3   1 570.274 14.2368   1
  -3   3   0 22.3164 7.10745   1
  -3   3  -1 61.8146 8.39660   1
  -3   3  -2-2.74460 7.65068   1
  -3   3  -3 263.799 11.3768   1
  -3   3  -4 9.74954 7.71567   1
  -3   3  -5-3.19633 7.84404   1
  -3   3  -6 3.61050 8.42466   1
  -3   3  -7 3.69262 7.96242   1
  -3   3  -8 84.6937 9.81378   1
  -3   3  -9 9.43519 9.22245   1
  -3   3 -10 15.2403 9.34914   1
  -3   3 -11 27.4465 9.94334   1
  -3   3 -12 307.480 15.2514   1
  -3   3 -12 269.981 11.5249   2
  -3   3 -13 36.0125 7.08857   2
  -3   3 -13 6.20658 9.93128   1
  -3   3 -14 1.07825 10.1630   1
  -3   3 -15 4.34070 10.4160   1
  -3   3 -16-7.63224 10.4554   1
  -3   3 -17 15.5552 11.7665   1
  -3   3 -18-11.2649 10.1270   1
  -3   3 -19 7.44852 12.0139   1
   3  -2 -21 12.0855 10.8963   3
   3  -2 -20 8.00093 11.8891   3
   3  -2 -19 1.69709 12.7904   3
   3  -2 -18 9.91385 11.4621   3
   3  -2 -17 5.03381 10.1363   3
  -3   2  16 12.4002 9.28696   1
   3  -2 -16-0.30495 10.8542   3
  -3   2  15 84.9755 11.2463   1
   3  -2 -15 77.1764 12.5904   3
  -3   2  14 11.5063 8.59703   1
   3  -2 -14 32.9378 9.90032   3
  -3   2  13 3.81796 7.06496   0
  -3   2  13 13.8834 7.74298   1
   3  -2 -13 9.98982 9.11344   3
  -3   2  12 2.77561 6.91393   1
   3  -2 -12 1.64699 9.37089   3
  -3   2  12 1.40030 7.71713   0
  -3   2  11 8.04154 7.06363   1
   3  -2 -11 30.9043 9.33229   3
  -3   2  11 16.2430 8.01242   0
  -3   2  10-3.75769 7.14345   1
   3  -2 -10 1.50063 8.43946   3
  -3   2  10-3.57363 7.15225   0
  -3   2   9 37.0511 6.53431   1
   3  -2  -9 9.16845 8.90799   3
  -3   2   9 14.4676 7.65095   0
  -3   2   8 24.0445 6.90230   1
   3  -2  -8 21.5555 8.60959   3
  -3   2   8 28.3565 8.27155   0
  -3   2   7 16.2625 6.06881   1
   3  -2  -7 18.0166 7.70005   3
  -3   2   7 22.7566 7.97450   0
   3  -2  -6 169.667 10.0145   3
  -3   2   6 159.775 10.2979   0
  -3   2   6 160.652 8.82080   1
  -3   2   5 22.5288 6.29177   1
   3  -2  -5 30.8001 7.73087   3
  -3   2   5 30.6016 7.97840   0
  -3   2   4 66.8301 9.44272   0
  -3   2   4 66.1767 6.71788   1
   3  -2  -4 57.7717 8.65311   3
  -3   2   3 12.9371 7.76166   0
  -3   2   3 17.3971 5.63053   1
  -3   2   2 2.32460 5.48586   1
  -3   2   1 5.91585 6.13752   1
  -3   2   0 5.89619 5.86783   1
  -3   2  -1 36.2694 6.50855   1
  -3   2  -2 577.135 12.8876   1
  -3   2  -3 1.30695 6.19948   1
  -3   2  -4 269.705 10.6235   1
  -3   2  -5 26.8922 6.90197   1
  -3   2  -6 136.314 9.58065   1
  -3   2  -6 119.494 6.54688   5
  -3   2  -7 27.5915 6.02744   5
  -3   2  -7 26.6364 7.65557   1
  -3   2  -8 16.2237 7.44486   1
  -3   2  -8 11.2891 5.82282   5
  -3   2  -9 34.4671 6.98282   2
  -3   2  -9 31.1269 8.71676   1
  -3   2  -9 26.2070 6.91025   5
  -3   2 -10 38.0192 7.12433   5
  -3   2 -10 28.2464 8.46250   1
  -3   2 -10 58.1240 8.17454   2
  -3   2 -11 0.72126 7.24815   2
  -3   2 -11 10.1398 6.69959   5
  -3   2 -11 10.8314 8.83083   1
  -3   2 -12 43.9913 8.84736   5
  -3   2 -12 42.1850 10.1242   1
  -3   2 -12 29.1356 8.27703   2
  -3   2 -13 337.697 15.0819   1
  -3   2 -13 319.185 13.2205   5
  -3   2 -13 347.623 13.2240   2
  -3   2 -14-8.84817 8.24761   2
  -3   2 -14-6.11817 7.00429   5
  -3   2 -14-5.06378 9.69006   1
  -3   2 -15 7.82373 8.72301   5
  -3   2 -15 12.4328 10.1041   1
  -3   2 -16 4.61212 10.1419   1
  -3   2 -16 15.3437 9.16351   5
  -3   2 -17 10.1160 9.44423   5
  -3   2 -17-4.17483 10.7134   1
  -3   2 -18 16.4679 10.9705   1
  -3   2 -18 3.36225 9.83620   5
  -3   2 -19 5.53885 11.5451   1
  -3   2 -19 12.1046 10.6233   5
  -3   2 -20 10.3213 11.8384   1
  -3   2 -20-5.49733 10.9532   5
  -3   2 -21 0.00000 13.6884   5
  -3   2 -21 17.1475 12.7240   1
  -3   2 -22 33.9094 13.0152   5
   3  -1 -20-7.93539 10.3637   3
   3  -1 -18 50.1895 15.5225   3
   3  -1 -17-14.8590 10.3743   3
   3  -1 -16 134.644 13.0287   3
   3  -1 -15 3.96425 10.3707   3
  -3   1  14 20.4747 7.70952   0
  -3   1  14 32.8694 9.21036   1
   3  -1 -14 26.6621 9.51737   3
  -3   1  13-1.61903 6.98473   0
  -3   1  13 5.88571 6.72609   1
   3  -1 -13-1.56322 8.45176   3
  -3   1  12 5.88605 6.85336   0
  -3   1  12-0.44101 6.16054   1
   3  -1 -12-11.7031 8.65292   3
  -3   1  11 9.87459 4.24601   0
  -3   1  11 3.12025 6.49921   1
   3  -1 -11-15.6802 8.21322   3
  -3   1  10 66.7850 8.19178   0
  -3   1  10 61.7673 7.33925   1
   3  -1 -10 56.0878 8.86053   3
  -3   1   9 60.7576 8.13206   0
  -3   1   9 60.9919 7.26743   1
   3  -1  -9 55.0061 9.01295   3
  -3   1   8 110.301 8.92597   0
  -3   1   8 120.830 7.64553   1
   3  -1  -8 143.639 9.75863   3
  -3   1   7 53.4131 5.82490   1
   3  -1  -7 57.5376 8.48924   3
  -3   1   7 46.1479 8.17994   0
  -3   1   6 385.211 12.2427   0
  -3   1   6 386.315 9.55191   1
   3  -1  -6 413.761 12.0408   3
   3  -1  -5 75.5173 7.57978   3
  -3   1   5 73.7104 8.55627   0
  -3   1   5 64.0161 5.56087   1
  -3   1   4 13.5810 4.39924   1
   3  -1  -4 15.8089 6.22785   3
  -3   1   4 23.6995 7.28522   0
  -3   1   3 34.7834 7.82389   0
   3  -1  -3 51.1153 6.66238   3
  -3   1   3 37.5181 5.01092   1
  -3   1   2 121.888 8.86584   0
  -3   1   2 115.420 5.89756   1
   3  -1  -2 126.419 7.68325   3
  -3   1   1 54.6502 5.01825   1
  -3   1   1 55.2676 7.64658   0
  -3   1   0 112.002 8.28782   0
  -3   1   0 98.0930 5.61965   1
  -3   1  -1 63.4389 7.53938   0
  -3   1  -1 57.8658 5.48457   1
  -3   1  -2 759.913 12.3131   1
  -3   1  -2 756.269 14.2910   0
  -3   1  -3 900.455 13.7369   1
  -3   1  -3 896.735 15.2998   0
  -3   1  -4 364.924 9.72110   1
  -3   1  -5 139.240 7.90574   1
  -3   1  -5 149.038 8.42556   2
  -3   1  -6 36.4383 5.59462   5
  -3   1  -6 35.7071 6.88629   2
  -3   1  -6 28.8174 6.41326   1
  -3   1  -7 105.672 7.81922   1
  -3   1  -7 102.770 7.40926   5
  -3   1  -7 93.4085 8.44601   2
  -3   1  -8 191.071 10.0760   1
  -3   1  -8 199.041 9.23312   5
  -3   1  -8 199.004 9.97466   2
  -3   1  -9 82.6471 9.03189   1
  -3   1  -9 87.8777 7.82040   5
  -3   1  -9 86.0471 8.55631   2
  -3   1 -10 9.92098 7.49436   2
  -3   1 -10 14.9131 7.48601   5
  -3   1 -10 13.8649 7.95305   1
  -3   1 -11 0.77470 7.58335   2
  -3   1 -11 2.41778 6.75525   5
  -3   1 -11 1.71492 8.13905   1
  -3   1 -12 1084.98 20.6476   5
  -3   1 -12 1118.89 22.0596   1
  -3   1 -12 1108.36 20.1156   2
  -3   1 -13-0.21142 7.74734   2
  -3   1 -13 7.76770 8.49408   5
  -3   1 -13 5.79481 9.07363   1
  -3   1 -14 5.88409 7.27196   2
  -3   1 -14 7.04116 8.57841   5
  -3   1 -14-1.60477 9.34810   1
  -3   1 -15 10.6682 6.91442   2
  -3   1 -15-4.61022 9.43495   1
  -3   1 -15 14.9898 8.24862   5
  -3   1 -16 1.50640 8.44311   5
  -3   1 -16 7.17723 9.93056   1
  -3   1 -17 16.2570 10.8138   1
  -3   1 -17 19.3078 9.48435   5
  -3   1 -18 35.9386 11.3429   1
  -3   1 -18 2.37281 9.11696   5
  -3   1 -19 12.4129 10.1272   5
  -3   1 -20-9.00610 10.9784   5
  -3   1 -21 20.4424 10.7281   5
  -3   1 -22 15.4991 13.1351   5
   3   0 -21-16.2128 12.0403   3
   3   0 -20-2.99405 10.4939   3
   3   0 -19 7.89617 9.43748   3
   3   0 -18 32.2015 9.81807   3
   3   0 -17 4.11945 8.70732   3
   3   0 -16 34.7037 9.35406   3
   3   0 -15 0.18169 8.22342   3
  -3   0  14 8.54662 7.72580   0
   3   0 -14-1.21480 8.06788   3
  -3   0  13-0.08695 6.19120   0
   3   0 -13-0.47350 8.21441   3
  -3   0  12-3.24715 7.66976   0
   3   0 -12 3.78829 7.66156   3
  -3   0  11 0.76803 7.69674   0
   3   0 -11-2.99012 7.80471   3
  -3   0  10-1.77120 7.05647   0
   3   0 -10 5.12963 7.46977   3
  -3   0   9-0.89936 7.11933   0
   3   0  -9 1.57184 7.34102   3
  -3   0   8 80.5272 8.39598   0
  -3   0   8 69.1544 5.61667   1
   3   0  -8 70.1435 8.29954   3
  -3   0   7 2.45914 4.40219   1
   3   0  -7-6.07302 6.28627   3
  -3   0   6 1301.43 19.7698   0
  -3   0   6 1223.67 13.4028   1
   3   0  -6 1324.13 18.3444   3
  -3   0   5 164.178 9.55991   0
  -3   0   5 133.307 5.32647   1
   3   0  -5 164.304 7.98605   3
  -3   0   4-1.99464 2.94786   1
   3   0  -4 0.81505 5.52497   3
  -3   0   4-0.50513 6.60472   0
  -3   0   3 116.431 4.38918   1
  -3   0   3 119.164 8.15509   0
   3   0  -3 112.682 6.90914   3
  -3   0   2 7.60790 5.12100   2
   3   0  -2 3.23674 4.84516   3
  -3   0   2 1.40449 2.74845   1
  -3   0   2 1.52246 6.19272   0
  -3   0   1 25.9717 5.45674   2
  -3   0   1 27.9466 2.96751   1
   3   0  -1 32.9624 4.70655   3
  -3   0   1 35.0396 6.90429   0
  -3   0   0 30.2621 5.67629   2
  -3   0   0 32.4684 3.38065   1
   3   0   0 29.6433 4.37539   3
  -3   0   0 35.0014 6.57526   0
  -3   0  -1 203.903 5.50410   1
  -3   0  -1 198.002 8.59428   0
  -3   0  -1 187.658 7.99435   2
  -3   0  -2 384.205 7.32742   1
  -3   0  -2 395.231 10.5160   0
  -3   0  -2 347.645 10.3452   2
  -3   0  -3 213.965 6.43735   1
  -3   0  -3 225.686 8.50873   0
  -3   0  -3 214.630 9.34201   2
  -3   0  -4 893.137 12.2356   1
  -3   0  -4 894.960 13.8807   0
  -3   0  -4 885.603 15.4436   2
  -3   0  -5 21.1295 7.09781   2
  -3   0  -5 26.5544 5.43751   1
  -3   0  -5 27.4934 6.05764   0
  -3   0  -6 57.2874 6.56058   1
  -3   0  -6 65.3583 5.95077   0
  -3   0  -6 59.4406 7.64034   2
  -3   0  -7 25.4116 6.95588   2
  -3   0  -7 23.2801 6.68669   5
  -3   0  -7 19.1706 5.77259   1
  -3   0  -7 18.4368 5.14091   0
  -3   0  -8 85.9748 7.72994   1
  -3   0  -8 91.7644 5.78912   0
  -3   0  -8 101.808 7.99871   5
  -3   0  -8 98.1664 8.45455   2
  -3   0  -9 0.31843 7.25230   2
  -3   0  -9 5.30526 7.16372   5
  -3   0  -9 5.46290 7.03131   1
  -3   0 -10 59.5435 8.19737   1
  -3   0 -10 67.0113 8.33247   5
  -3   0 -10 64.1625 8.28991   2
  -3   0 -11 43.6187 7.72566   2
  -3   0 -11 43.5105 8.32189   5
  -3   0 -11 48.2353 8.71067   1
  -3   0 -12 153.987 10.9983   1
  -3   0 -12 155.258 10.9144   5
  -3   0 -12 147.949 10.1329   2
  -3   0 -13 187.658 11.5956   1
  -3   0 -13 186.206 11.8026   5
  -3   0 -13 196.609 10.9965   2
  -3   0 -14 19.9674 8.09503   2
  -3   0 -14 15.9971 9.17132   1
  -3   0 -14 10.9598 8.54573   5
  -3   0 -15 45.9766 8.66913   2
  -3   0 -15 52.9538 8.89233   5
  -3   0 -16 13.5824 7.03024   2
  -3   0 -16 4.54260 9.04424   5
  -3   0 -17 20.7720 9.96779   5
  -3   0 -18-4.22678 9.27776   5
  -3   0 -19 12.0532 10.0444   5
  -3   0 -20-9.58130 10.4590   5
  -3   0 -21-3.24384 10.3657   5
  -3   0 -22 1.12195 10.9936   5
   3   1 -21 0.62604 12.0349   3
   3   1 -20-17.3777 10.8076   3
   3   1 -19 6.64161 9.52207   3
   3   1 -18 44.5417 9.37089   3
   3   1 -17 7.26661 7.89934   3
   3   1 -16 165.429 12.1926   3
   3   1 -15-3.45773 8.75757   3
  -3  -1  15-2.41703 7.30171   0
  -3  -1  14 2.61419 7.54179   0
   3   1 -14 3.07993 8.21790   3
   3   1 -13 0.70911 8.37337   3
  -3  -1  13-0.77944 7.26655   0
  -3  -1  12 8.78769 7.60200   0
   3   1 -12 13.9055 7.56385   3
  -3  -1  11 3.20097 7.20698   0
   3   1 -11 4.61901 7.91430   3
  -3  -1  10 0.66882 7.07402   0
   3   1 -10-1.29296 7.43752   3
  -3  -1   9 19.2737 7.88659   0
   3   1  -9 10.0611 6.57386   3
  -3  -1   8 46.1492 8.03494   0
   3   1  -8 51.4206 7.28546   3
  -3  -1   7 367.727 12.4414   0
   3   1  -7 360.790 11.4272   3
  -3  -1   6 502.063 13.7117   0
   3   1  -6 461.767 11.8873   3
  -3  -1   6 453.598 8.13039   2
  -3  -1   5 65.2284 8.09869   0
   3   1  -5 63.1057 5.90910   3
  -3  -1   5 48.9069 4.43269   2
  -3  -1   4 158.201 9.42859   0
   3   1  -4 138.075 6.83262   3
  -3  -1   4 137.984 6.03571   2
  -3  -1   3 212.396 9.71800   0
   3   1  -3 211.634 7.18928   3
  -3  -1   3 203.982 7.38982   2
  -3  -1   2 37.6309 6.68414   0
  -3  -1   2 33.3622 5.34700   2
   3   1  -2 38.1839 4.44701   3
  -3  -1   1 370.779 10.4094   0
   3   1  -1 366.863 7.14404   3
  -3  -1   1 363.821 8.89532   2
  -3  -1   0 244.195 9.39369   0
   3   1   0 243.018 5.53646   3
  -3  -1   0 232.041 8.52667   2
  -3  -1  -1 14.3409 5.86907   0
  -3  -1  -1 12.8599 4.30220   4
  -3  -1  -1 8.17287 6.07713   2
   3   1   1 11.7134 2.77304   3
  -3  -1  -2 1744.57 19.1745   0
  -3  -1  -2 1801.92 15.7689   4
  -3  -1  -2 1760.72 19.8663   2
  -3  -1  -3 2.08541 5.23371   0
  -3  -1  -3-0.79347 6.36398   2
  -3  -1  -3 1.41315 4.62110   4
  -3  -1  -4 153.786 7.13419   0
  -3  -1  -4 174.605 7.37694   4
  -3  -1  -4 168.837 8.81321   2
  -3  -1  -5 112.501 6.17501   0
  -3  -1  -5 126.677 8.65089   2
  -3  -1  -6 18.8759 4.69590   0
  -3  -1  -6 12.9642 6.68890   2
  -3  -1  -7 32.8872 7.68788   2
  -3  -1  -7 38.2779 4.94814   0
  -3  -1  -8 14.9235 3.78328   0
  -3  -1  -8 13.7256 7.47401   2
  -3  -1  -8 28.2897 7.23741   5
  -3  -1  -9 27.0721 7.85336   2
  -3  -1  -9 34.6917 8.23494   5
  -3  -1 -10 5.59337 7.82328   5
  -3  -1 -10 0.47698 7.23236   2
  -3  -1 -11 5.42221 7.24563   2
  -3  -1 -11-1.75092 7.90824   5
  -3  -1 -12 947.846 20.3076   5
  -3  -1 -12 968.952 19.4098   2
  -3  -1 -13 7.83528 7.73651   2
  -3  -1 -13-2.73268 9.03738   5
  -3  -1 -14 53.0191 8.21773   2
  -3  -1 -14 64.1061 10.2156   5
  -3  -1 -15 13.0996 7.67270   2
  -3  -1 -15 8.67625 9.74452   5
  -3  -1 -16 2.00555 7.00356   2
  -3  -1 -16 6.18372 10.2949   5
  -3  -1 -17-5.63539 9.64994   5
  -3  -1 -18 9.09981 9.98699   5
  -3  -1 -19-0.87761 10.4379   5
  -3  -1 -20 7.46843 10.2093   5
  -3  -1 -21-8.09552 10.3046   5
  -3  -1 -22-7.83584 11.1774   5
   3   2 -20 9.87352 11.4450   3
   3   2 -19 16.8840 10.2173   3
   3   2 -18 21.5698 9.50846   3
   3   2 -17 41.2747 8.91599   3
   3   2 -16 21.5875 7.93496   3
  -3  -2  15 13.6587 7.40168   0
   3   2 -15 21.4990 8.81561   3
  -3  -2  14 26.8638 8.69235   0
   3   2 -14 29.0529 7.61636   3
  -3  -2  13 1.17859 8.21826   0
   3   2 -13 14.3910 8.10323   3
  -3  -2  12-0.63488 7.82780   0
   3   2 -12 12.1840 9.66574   3
  -3  -2  11 28.2769 8.39561   0
   3   2 -11 24.1253 8.26096   3
  -3  -2  10 20.1744 7.91680   0
   3   2 -10 16.3184 7.51188   3
  -3  -2   9 18.7414 7.93467   0
   3   2  -9 9.36479 6.79120   3
  -3  -2   8 103.127 9.71533   0
   3   2  -8 98.3718 8.63937   3
  -3  -2   7 5.08997 7.10873   0
   3   2  -7 2.60982 6.07139   3
  -3  -2   6 703.153 16.2782   0
   3   2  -6 700.535 14.0439   3
  -3  -2   5 493.312 13.7802   0
   3   2  -5 481.322 11.4924   3
  -3  -2   5 475.543 8.75890   2
  -3  -2   4 113.048 8.65563   0
   3   2  -4 105.198 6.53352   3
  -3  -2   4 108.645 5.77881   2
  -3  -2   3 85.2145 8.70436   0
   3   2  -3 96.5555 5.97466   3
  -3  -2   3 101.965 5.84885   2
  -3  -2   2 3.63002 5.04793   2
  -3  -2   2 5.77316 6.45743   0
   3   2  -2 4.86791 3.95686   3
  -3  -2   1 132.581 8.52632   0
   3   2  -1 122.198 4.94205   3
  -3  -2   1 126.601 7.24171   2
  -3  -2   0 135.869 8.07425   0
   3   2   0 121.885 4.24304   3
  -3  -2   0 131.005 7.13799   2
  -3  -2  -1 49.9268 6.66725   0
   3   2   1 43.9165 2.60964   3
  -3  -2  -1 50.8892 6.43887   2
   3   2   2 99.5599 3.98727   1
  -3  -2  -2 94.0636 7.14039   0
  -3  -2  -2 104.393 7.04176   4
  -3  -2  -2 115.193 7.92153   2
  -3  -2  -3 244.066 8.55693   0
  -3  -2  -3 238.067 8.60357   4
  -3  -2  -3 239.034 9.66946   2
  -3  -2  -4 521.049 11.7291   4
  -3  -2  -4 507.335 10.8033   0
  -3  -2  -4 478.258 12.5331   2
  -3  -2  -5 0.47371 6.68297   2
  -3  -2  -5-1.99667 3.66468   0
  -3  -2  -5-1.34248 5.69579   4
  -3  -2  -6 5.78931 6.88967   2
  -3  -2  -6 6.62114 4.55826   0
  -3  -2  -6 2.79628 6.21075   4
  -3  -2  -7 31.6124 7.67647   2
  -3  -2  -7 39.5681 6.88885   4
  -3  -2  -7 32.9040 4.30949   0
  -3  -2  -8-4.21695 7.14091   2
  -3  -2  -9 9.04036 7.30120   2
  -3  -2 -10 5.15515 8.03190   2
  -3  -2 -10 15.2499 8.70111   5
  -3  -2 -11 1.79368 7.62822   2
  -3  -2 -11 8.99923 8.59032   5
  -3  -2 -12 470.106 15.9143   5
  -3  -2 -12 505.409 15.4397   2
  -3  -2 -13 107.571 11.3895   5
  -3  -2 -13 120.792 10.2341   2
  -3  -2 -14-4.74380 7.53140   2
  -3  -2 -14-9.22788 8.97895   5
  -3  -2 -15 30.4667 8.69398   2
  -3  -2 -15 46.1858 10.5947   5
  -3  -2 -16 11.3335 7.97203   2
  -3  -2 -16 23.0866 10.9357   5
  -3  -2 -17 21.3552 8.46187   2
  -3  -2 -17 17.6480 10.3738   5
  -3  -2 -18 17.2639 10.7224   5
  -3  -2 -19 19.1996 10.2543   5
  -3  -2 -20-3.08076 10.6634   5
  -3  -2 -21-11.0653 10.0600   5
  -3  -2 -22 6.27247 11.2163   5
   3   3 -19 6.09834 11.3490   3
   3   3 -18-4.66331 10.1764   3
   3   3 -17 15.5441 9.33686   3
   3   3 -16 30.3752 9.55458   3
  -3  -3  15 8.58867 7.99515   0
   3   3 -15-7.45688 8.27704   3
   3   3 -14 8.39254 8.82485   3
  -3  -3  14 11.8532 8.27769   0
   3   3 -13 2.64912 8.73518   3
  -3  -3  13-10.6918 8.14800   0
   3   3 -12 16.4101 7.86376   3
  -3  -3  12 32.4198 9.21644   0
  -3  -3  11-7.33801 8.15525   0
   3   3 -11-5.15609 7.47320   3
  -3  -3  10 0.73578 7.64292   0
   3   3 -10 10.1931 7.00067   3
  -3  -3   9-0.70913 8.10173   0
   3   3  -9-1.78784 7.49434   3
  -3  -3   8 2.45536 8.02623   0
   3   3  -8-0.09904 7.05957   3
  -3  -3   7 175.146 11.3291   0
   3   3  -7 188.757 9.95641   3
  -3  -3   6 1.15180 8.28288   0
   3   3  -6 9.50185 5.86606   3
  -3  -3   5 7.72580 8.14412   0
   3   3  -5 14.6087 5.77806   3
  -3  -3   4 426.800 13.7046   0
   3   3  -4 426.369 10.9738   3
  -3  -3   4 409.477 9.73729   2
  -3  -3   3 31.6606 5.68790   2
  -3  -3   3 36.9180 7.72430   0
   3   3  -3 24.8322 5.31577   3
  -3  -3   2-0.11259 5.09915   2
  -3  -3   2 3.07972 7.05789   0
   3   3  -2 9.76857 4.39192   3
  -3  -3   1 103.776 8.57623   0
   3   3  -1 98.0802 5.63459   3
  -3  -3   1 91.0521 6.79245   2
  -3  -3   0 0.47133 5.89834   2
  -3  -3   0-0.01625 6.41601   0
   3   3   0 7.12913 3.62120   3
  -3  -3  -1 33.5522 6.34557   2
  -3  -3  -1 23.1976 6.80178   0
  -3  -3  -2 143.485 8.26841   0
  -3  -3  -2 145.911 8.80543   2
   3   3   3 82.8340 4.98678   1
  -3  -3  -3 72.4237 6.88877   0
  -3  -3  -3 85.3011 7.65730   4
  -3  -3  -3 86.2803 8.05242   2
  -3  -3  -4 19.5430 6.67841   2
   3   3   4 29.1916 4.89626   1
  -3  -3  -4 22.1524 7.02023   4
  -3  -3  -4 25.3245 5.71851   0
  -3  -3  -5 2.68204 7.18888   2
   3   3   5 17.0824 4.71383   1
  -3  -3  -5 7.99126 6.98373   4
  -3  -3  -5 10.4955 5.11603   0
  -3  -3  -6 45.3326 8.49294   2
  -3  -3  -6 43.8141 5.89928   0
  -3  -3  -6 45.0527 8.01151   4
  -3  -3  -7-0.49295 7.61468   2
  -3  -3  -7 8.57804 7.19510   4
  -3  -3  -7 4.08746 4.46254   0
  -3  -3  -8 98.0012 9.43353   4
  -3  -3  -8 97.7640 9.29635   2
  -3  -3  -9 16.0664 8.46579   2
  -3  -3  -9 26.9697 8.24737   4
  -3  -3 -10 39.8379 8.65052   2
  -3  -3 -11 82.9147 9.07091   2
  -3  -3 -12 489.483 15.8137   2
  -3  -3 -13-1.53197 8.18510   2
  -3  -3 -13 7.11022 9.82815   5
  -3  -3 -14 15.6419 8.98545   2
  -3  -3 -14 20.7013 9.88314   5
  -3  -3 -15 19.1711 8.50632   2
  -3  -3 -15 28.7906 10.1538   5
  -3  -3 -16 22.7060 9.12858   2
  -3  -3 -16 33.5737 10.9847   5
  -3  -3 -17-6.39325 9.18417   2
  -3  -3 -17-3.74248 9.66376   5
  -3  -3 -18 20.8396 9.09749   2
  -3  -3 -18 20.7262 10.3603   5
  -3  -3 -19-20.6101 11.9771   5
  -3  -3 -20 15.1228 10.9307   5
  -3  -3 -21 0.38075 14.6289   5
   3   4 -18 0.34589 11.8491   3
   3   4 -17-23.8669 10.6546   3
  -3  -4  16 3.94105 8.75623   0
   3   4 -16 8.94472 9.54367   3
  -3  -4  15 1.15708 8.55770   0
   3   4 -15-6.32266 9.16702   3
  -3  -4  14 26.4389 9.20949   0
   3   4 -14 28.8990 7.81321   3
  -3  -4  13-4.30740 9.08247   0
   3   4 -13-8.07032 9.08223   3
  -3  -4  12 1.21838 8.29132   0
   3   4 -12 1.50811 7.72710   3
  -3  -4  11 34.9103 8.92319   0
   3   4 -11 33.8904 8.69357   3
  -3  -4  10 15.2825 8.75344   0
   3   4 -10 14.9462 8.50882   3
  -3  -4   9 4.58816 8.50394   0
   3   4  -9 7.75067 7.52339   3
  -3  -4   8 40.3519 8.98354   0
   3   4  -8 41.1185 8.16376   3
  -3  -4   7 1.19151 8.44678   0
   3   4  -7 9.38958 6.82465   3
   3   4  -6 33.3738 7.59301   3
  -3  -4   6 32.9426 8.90112   0
  -3  -4   5 182.482 12.0665   0
   3   4  -5 193.874 9.49538   3
  -3  -4   4 94.4547 10.2150   0
  -3  -4   3 4.13259 5.00702   2
  -3  -4   3 13.5739 8.59142   0
  -3  -4   2 43.5162 6.40751   2
  -3  -4   2 36.6571 8.66653   0
  -3  -4   1 4.27177 5.68461   2
  -3  -4   1 3.24857 7.29397   0
  -3  -4   0 72.8015 8.51025   0
  -3  -4   0 75.7542 7.18139   2
  -3  -4  -1 11.5840 6.76715   2
  -3  -4  -1 10.8251 8.40160   0
  -3  -4  -2 23.1844 7.57084   2
  -3  -4  -2 23.0365 6.80990   0
  -3  -4  -3-1.84512 7.01484   2
  -3  -4  -3-0.78578 6.34247   0
  -3  -4  -4 27.0894 7.39537   2
  -3  -4  -4 34.1618 7.08959   0
  -3  -4  -4 31.9985 8.45279   4
  -3  -4  -5 5.85698 7.53421   2
   3   4   5 16.2680 5.71696   1
  -3  -4  -5 1.44648 6.01339   0
  -3  -4  -5 9.37020 8.25842   4
  -3  -4  -6 51.1573 9.33611   2
   3   4   6 49.1449 7.18243   1
  -3  -4  -6 48.4641 6.10108   0
  -3  -4  -6 56.1270 9.08150   4
  -3  -4  -7 13.4310 8.46433   2
   3   4   7 16.0545 6.13243   1
  -3  -4  -7 14.2099 8.52459   4
  -3  -4  -8 2.93201 8.50460   2
   3   4   8 1.09070 6.34373   1
  -3  -4  -8 2.40963 8.63821   4
  -3  -4  -9 52.1346 10.4958   2
   3   4   9 51.2877 6.74052   1
  -3  -4  -9 44.5818 9.34798   4
  -3  -4 -10 21.7983 8.82237   2
   3   4  10 37.4075 8.70892   1
  -3  -4 -10 31.1210 9.94149   4
  -3  -4 -11 107.586 11.2600   4
  -3  -4 -11 126.893 11.6663   2
  -3  -4 -12 50.2124 8.87631   2
  -3  -4 -13 212.652 13.1971   2
  -3  -4 -14-0.19492 9.01574   2
  -3  -4 -15 24.6217 9.39083   2
  -3  -4 -16 18.1410 9.59889   2
  -3  -4 -17 6.33808 8.27710   2
  -3  -4 -17 12.3324 10.7608   5
  -3  -4 -18 14.8006 10.0760   2
  -3  -4 -18-11.7338 10.3201   5
  -3  -4 -19 23.5797 10.1808   2
  -3  -4 -19 5.39898 10.0504   5
  -3  -4 -20 41.0811 12.7703   5
  -3  -4 -21 39.6350 12.1738   5
   3   5 -17-3.51452 13.1235   3
  -3  -5  16-7.24864 9.85555   0
   3   5 -16-1.78476 11.7943   3
  -3  -5  15-20.2330 9.08102   0
   3   5 -15-33.0316 11.5152   3
  -3  -5  14-2.75358 8.56118   0
   3   5 -14-0.96145 9.59938   3
  -3  -5  13 9.72206 8.48283   0
   3   5 -13 5.81108 9.06466   3
  -3  -5  12 17.1494 9.07549   0
   3   5 -12 31.5509 8.71007   3
  -3  -5  11 15.5424 9.98155   0
   3   5 -11 9.54823 8.79718   3
  -3  -5  10 8.06520 8.59871   0
   3   5 -10 1.96430 6.97621   3
  -3  -5   9-2.09899 8.78977   0
   3   5  -9 47.4808 8.59539   3
  -3  -5   8 0.20909 9.10053   0
   3   5  -8 17.2689 7.81085   3
  -3  -5   7 30.1200 9.87589   0
  -3  -5   6 77.9367 9.79632   0
  -3  -5   5 31.6508 9.25088   0
  -3  -5   4 130.275 11.2954   0
  -3  -5   3 23.0852 9.11810   0
  -3  -5   2 51.1283 9.73873   0
  -3  -5   1 220.908 12.2553   0
  -3  -5   0 122.953 10.2118   0
  -3  -5  -1 34.4226 8.34498   0
  -3  -5  -2 18.5258 7.92201   0
  -3  -5  -3 10.7391 7.46669   0
  -3  -5  -3 15.6236 7.78342   2
  -3  -5  -4 21.7338 8.12317   2
  -3  -5  -4 28.6525 7.22503   0
  -3  -5  -5 3.61378 8.10164   2
  -3  -5  -5 7.39295 10.0824   4
  -3  -5  -5-5.09681 6.38133   0
  -3  -5  -6 56.0861 9.65371   2
  -3  -5  -6 54.0149 7.99962   0
  -3  -5  -6 48.6773 10.6369   4
  -3  -5  -7 26.3547 8.77118   2
  -3  -5  -7 22.6084 9.59301   4
  -3  -5  -8 11.9736 8.91746   2
   3   5   8 9.62137 6.92705   1
  -3  -5  -8 14.5085 8.87678   4
  -3  -5  -9 15.5331 9.44295   2
   3   5   9 1.80722 6.48165   1
  -3  -5  -9 9.80808 9.44346   4
  -3  -5 -10 45.9405 9.87959   2
   3   5  10 34.0785 7.70126   1
  -3  -5 -10 33.3642 9.28565   4
   3   5  11 61.7656 8.49670   1
  -3  -5 -11 53.5734 11.0054   4
  -3  -5 -11 78.4888 10.5042   2
   3   5  12 135.356 10.7149   1
  -3  -5 -12 111.970 12.1437   4
  -3  -5 -12 112.724 12.1594   2
  -3  -5 -13 8.65037 9.32208   2
   3   5  13-2.26971 8.50272   1
  -3  -5 -13-10.9541 10.0694   4
  -3  -5 -14 16.0106 9.61720   2
   3   5  14 13.5182 9.05630   1
  -3  -5 -15 15.8017 9.86909   2
   3   5  15 13.4577 9.01878   1
   3   5  16 36.6209 10.2024   1
  -3  -5 -16 23.9830 11.3023   2
   3   5  17 38.3920 10.2592   1
  -3  -5 -17 11.6879 10.3885   2
   3   5  18 38.7261 10.0265   1
   3   5  19 54.4765 12.2527   1
   3   5  20 38.8816 12.5016   1
  -3  -6  16-7.94464 11.0481   0
  -3  -6  15-0.97632 10.5831   0
   3   6 -15-17.9439 13.3270   3
  -3  -6  14 2.14050 9.52571   0
   3   6 -14-17.1180 11.9280   3
  -3  -6  13 0.03998 9.46243   0
   3   6 -13 15.8202 11.3078   3
  -3  -6  12-5.92441 10.2773   0
   3   6 -12 32.9076 10.8350   3
  -3  -6  11 23.6008 9.31920   0
   3   6 -11 84.2252 10.0209   3
  -3  -6  10 21.5535 9.56715   0
   3   6 -10 40.0093 9.11775   3
  -3  -6   9 5.20244 8.96233   0
  -3  -6   8-6.49127 9.73602   0
  -3  -6   7-6.64659 9.35264   0
  -3  -6   6 5.05795 9.44075   0
  -3  -6   5 7.42940 10.0865   0
  -3  -6   4 49.9245 10.2199   0
  -3  -6   3-6.04631 8.64506   0
  -3  -6   2 75.2149 10.4256   0
  -3  -6   1 61.6139 9.48697   0
  -3  -6   0 1.98494 8.72426   0
  -3  -6  -1 10.1425 8.52423   0
  -3  -6  -2 5.28546 8.98572   0
  -3  -6  -3 3.43081 7.28475   0
  -3  -6  -4-9.19529 7.77118   0
  -3  -6  -5-33.9827 9.13202   4
  -3  -6  -5 1.76039 7.36041   0
  -3  -6  -6-1.31684 6.66735   0
  -3  -6  -6-1.95965 10.0474   4
  -3  -6  -7 54.4535 11.2233   4
  -3  -6  -8 80.6637 11.6468   4
  -3  -6  -9 5.98309 8.65899   4
  -3  -6 -10 34.4855 11.6878   4
  -3  -6 -11 53.2200 11.1015   4
   3   6  12 9.43850 7.63123   1
  -3  -6 -12-2.69128 10.3308   4
   3   6  13-15.6537 8.45624   1
  -3  -6 -13 7.00806 10.3268   4
   3   6  14-19.8817 8.79124   1
  -3  -6 -14-5.80577 11.1338   4
   3   6  15-3.60073 9.54095   1
   3   6  16-24.4489 10.7289   1
   3   6  17 26.1913 11.3509   1
   3   6  18-1.39248 11.5673   1
   3   7 -13-17.9909 13.3225   3
   3   7 -12 155.488 13.0730   3
  -3  -7  12-9.06430 10.6052   0
  -3  -7  11-8.21211 9.84003   0
   3   7 -11 91.8982 12.1860   3
  -3  -7  10-22.0678 9.46849   0
  -3  -7   9 15.3419 9.74320   0
  -3  -7   8-17.8894 9.67034   0
  -3  -7   7 16.5913 11.1481   0
  -3  -7   6 11.1073 10.2067   0
  -3  -7   5 12.1426 10.1905   0
  -3  -7   4 17.7197 9.91696   0
  -3  -7   3 7.17756 10.3385   0
  -3  -7   2 64.3082 10.8910   0
  -3  -7   1 25.2368 9.68310   0
  -3  -7   0 25.1632 9.58532   0
  -3  -7  -1-1.17271 8.45451   0
  -3  -7  -2 7.59122 9.13352   0
  -3  -7  -3 5.79894 9.16548   0
  -3  -7  -4 12.0894 9.33903   0
  -3  -7  -5-2.45737 7.27115   0
  -3  -7  -5 8.71073 10.4953   4
  -3  -7  -6-12.3422 9.99484   4
  -3  -7  -7-3.90627 10.5108   4
  -3  -7  -8-8.90575 10.4819   4
  -3  -7  -9-6.00810 10.9843   4
  -3  -7 -10 22.0277 11.4231   4
  -3  -7 -11 11.1813 11.4873   4
  -3  -7 -12-24.7850 12.0551   4
  -3  -7 -13 0.15940 11.0930   4
  -3  -7 -14 2.01026 11.4571   4
  -3  -7 -15 0.76242 11.1131   4
  -3  -8   7 24.0748 11.5121   0
  -3  -8   6-17.8486 10.6748   0
  -3  -8   5 17.2784 12.1122   0
  -3  -8   4 1.60231 10.1822   0
  -3  -8   3 1.15282 11.0706   0
  -3  -8   2 18.5381 10.2988   0
  -3  -8   1 33.2748 11.4356   0
  -3  -8   0-3.43131 9.60927   0
  -3  -8  -1 14.9585 11.0947   0
  -3  -8  -2 10.1284 9.66778   0
  -3  -8  -3-16.6899 7.68077   0
  -3  -8  -4 5.50641 8.79128   0
  -3  -8  -5-3.82618 12.4178   4
  -3  -8  -6 1.59704 11.0702   4
  -3  -8  -7 24.3224 11.0453   4
  -3  -8  -8 59.3315 13.0428   4
  -3  -8  -9 41.5666 12.5143   4
  -3  -8 -10 12.1363 12.1297   4
  -3  -8 -11 6.10544 13.0506   4
  -3  -8 -12-16.2074 10.7639   4
  -3  -9   1-9.34173 11.2306   0
  -3  -9   0 14.9472 10.9031   0
  -3  -9  -1 11.6726 11.8927   0
  -3  -9  -2 7.92250 10.8446   0
  -3  -9  -3 0.29742 9.80364   0
  -3  -9  -4 31.4565 10.0812   0
  -4   7  11 3.09796 11.3228   0
  -4   7  11 8.65869 12.7779   1
  -4   7  10 13.3242 12.8252   0
  -4   7  10 3.18757 12.9407   1
  -4   7   9 4.79272 12.4006   1
  -4   7   8-1.59580 12.2215   1
  -4   7   6-3.57335 10.9063   1
  -4   7   5 25.1333 11.1202   1
  -4   7   4-6.15803 10.4184   1
  -4   7   3 19.1930 11.6512   1
  -4   7   2 9.46021 12.5017   1
  -4   7   1 55.5374 11.6239   1
  -4   7   0 30.3440 11.0793   1
  -4   7  -2-8.55682 12.0219   1
  -4   7  -3-20.1773 12.0574   1
  -4   7  -4 0.13218 14.4062   1
  -4   7  -5 1.29917 12.0531   1
  -4   7  -6-14.2210 10.9803   1
  -4   6  15 24.7607 14.1875   1
  -4   6  14 14.2609 12.9158   1
  -4   6  13-19.4940 12.4315   1
  -4   6  12 11.6350 11.4851   0
  -4   6  12 12.6559 11.2777   1
  -4   6  11 21.6627 12.1946   0
  -4   6  11 21.5726 10.7006   1
  -4   6  10 7.85268 10.0967   0
  -4   6  10-5.26943 10.6738   1
  -4   6   9 12.6037 10.6708   0
  -4   6   9 6.02876 9.97576   1
  -4   6   8-8.07260 9.33010   1
  -4   6   7-5.73879 9.76176   1
  -4   6   6-11.3299 9.70296   1
  -4   6   5 9.77069 10.2584   1
  -4   6   4-0.43035 10.4260   1
  -4   6   3-0.42544 10.0889   1
  -4   6   2 149.101 13.3306   1
  -4   6   1 0.14187 9.48353   1
  -4   6   0-14.8872 10.1931   1
  -4   6  -1 17.0841 10.3248   1
  -4   6  -2-0.58425 11.2605   1
  -4   6  -3 21.6728 11.2115   1
  -4   6  -4 19.9519 11.0692   1
  -4   6  -5-2.57886 11.5353   1
  -4   6  -6 9.89516 11.5695   1
  -4   6  -7 27.4813 11.8466   1
  -4   6  -8 6.43558 11.9665   1
  -4   6  -9 7.69297 12.4204   1
  -4   6 -10 7.29274 11.9787   1
  -4   6 -11 9.01779 12.7046   1
   4  -5 -15 29.1570 15.1227   3
  -4   5  13 36.7525 10.6553   1
  -4   5  12 11.3329 9.75549   1
  -4   5  12-2.50945 10.4156   0
  -4   5  11 5.68972 9.65797   1
  -4   5  11 6.93794 10.5121   0
  -4   5  10 0.75699 10.0335   0
  -4   5  10-0.98954 11.0282   1
  -4   5   9 5.36101 10.6018   0
  -4   5   9 8.04894 10.3554   1
  -4   5   8-0.72645 10.0105   0
  -4   5   8-1.01076 9.46984   1
  -4   5   7 17.5886 11.2563   0
  -4   5   7-8.02079 9.11400   1
  -4   5   6 3.93053 8.77124   1
  -4   5   5 10.4061 9.40798   1
  -4   5   4 1.78541 8.80332   1
  -4   5   3 78.8892 10.6582   1
  -4   5   2-4.06758 8.87667   1
  -4   5   1 32.8520 9.64251   1
  -4   5   0 2.75596 8.81839   1
  -4   5  -1 17.4577 9.59414   1
  -4   5  -2 7.41946 8.98333   1
  -4   5  -3 0.90716 9.95639   1
  -4   5  -4 4.32259 9.63583   1
  -4   5  -5-9.67941 9.77574   1
  -4   5  -6 17.8911 11.1363   1
  -4   5  -7-3.87595 10.2730   1
  -4   5  -8 7.16827 10.9173   1
  -4   5  -9 11.1328 11.1399   1
  -4   5 -10-1.33070 10.5090   1
  -4   5 -11 11.5939 10.9236   1
  -4   5 -12-1.29835 11.0869   1
  -4   5 -13 18.8400 12.7874   1
  -4   5 -14 12.8097 13.1865   1
   4  -4 -17 7.34111 12.6182   3
   4  -4 -16 14.8201 11.1930   3
   4  -4 -15 30.2349 12.4560   3
   4  -4 -14-14.4297 10.9770   3
   4  -4 -13 32.8173 10.8474   3
  -4   4  13 24.0286 9.75661   0
   4  -4 -12 38.8785 11.5609   3
  -4   4  12 33.2184 10.2462   0
  -4   4  11 24.2621 7.88807   1
   4  -4 -11 23.4302 10.8143   3
  -4   4  11 13.4792 9.78257   0
  -4   4  10 1.72004 8.53143   1
   4  -4 -10 10.3446 10.1822   3
  -4   4  10 28.0687 10.8265   0
  -4   4   9 8.63698 8.25666   1
  -4   4   9 7.46370 9.42773   0
  -4   4   8 15.6422 10.3639   0
  -4   4   8-2.69905 8.36151   1
  -4   4   7 2.48833 9.53140   0
  -4   4   7 4.33499 8.16558   1
  -4   4   6 28.8342 10.4253   0
  -4   4   6 21.1636 8.28421   1
  -4   4   5 34.9515 10.6233   0
  -4   4   5 32.7409 8.75854   1
  -4   4   4 47.4029 9.47087   1
  -4   4   3 63.4314 10.1742   1
  -4   4   2 286.134 13.0009   1
  -4   4   1 21.6334 8.97428   1
  -4   4   0-2.20168 8.34152   1
  -4   4  -1 16.2930 9.37980   1
  -4   4  -2 62.5519 10.0302   1
  -4   4  -3 1.17620 8.21250   1
  -4   4  -4-2.18017 8.20348   1
  -4   4  -5 9.59272 8.78656   1
  -4   4  -6 4.26996 8.75007   1
  -4   4  -7 16.7052 9.60473   1
  -4   4  -8 50.5802 10.2932   1
  -4   4  -9 10.4121 9.89467   1
  -4   4 -10-10.3050 10.3794   1
  -4   4 -11 8.58425 10.9598   1
  -4   4 -12 63.7172 10.1872   2
  -4   4 -12 7.06848 10.1320   1
  -4   4 -13 40.3808 8.22064   2
  -4   4 -13-2.53908 10.7555   1
  -4   4 -14-6.45262 10.8682   1
  -4   4 -15 22.0962 12.4951   1
  -4   4 -16 26.3318 12.6851   1
   4  -3 -18 15.4195 11.7600   3
   4  -3 -17-4.10993 10.9659   3
   4  -3 -16 21.9928 11.1344   3
   4  -3 -15 34.3041 12.1435   3
   4  -3 -14-3.81407 10.7005   3
  -4   3  14 4.18299 8.49309   0
   4  -3 -13 8.75664 9.73358   3
  -4   3  13-1.04560 9.79711   0
   4  -3 -12 38.3559 11.0267   3
  -4   3  12 23.1563 9.34620   0
   4  -3 -11 20.6317 10.6732   3
  -4   3  11 33.5349 9.29066   0
   4  -3 -10 3.87115 8.73389   3
  -4   3  10 1.35057 8.46787   0
   4  -3  -9-26.6316 9.00216   3
  -4   3   9 3.93002 8.54659   0
  -4   3   8 3.86769 7.54905   1
   4  -3  -8-0.35682 8.41808   3
  -4   3   8 10.4366 5.76105   0
   4  -3  -7-3.05423 8.69060   3
  -4   3   7 0.67064 9.01244   0
  -4   3   7 4.08788 7.08584   1
  -4   3   6 72.2438 8.69646   1
  -4   3   6 67.4939 10.6483   0
  -4   3   5 2.05439 8.96497   0
  -4   3   5 0.99207 7.18698   1
  -4   3   4 10.3811 9.99123   0
  -4   3   4 8.58113 7.10922   1
  -4   3   3 470.820 16.7823   0
  -4   3   3 446.393 13.8002   1
  -4   3   2 334.056 14.8423   0
  -4   3   2 351.687 12.9008   1
  -4   3   1 104.318 9.14364   1
  -4   3   0 6.70306 7.06391   1
  -4   3  -1 7.61109 7.95129   1
  -4   3  -2 18.3412 8.58731   1
  -4   3  -3 87.8065 9.74904   1
  -4   3  -4-2.20451 8.10491   1
  -4   3  -5 22.3614 8.31738   1
  -4   3  -6 23.4852 9.25624   1
  -4   3  -7 36.4483 8.78346   1
  -4   3  -8 3.63361 8.11148   1
  -4   3  -9 6.75586 9.06890   1
  -4   3 -10 17.1463 8.24007   2
  -4   3 -10 2.14037 9.07116   1
  -4   3 -11 16.3188 8.36357   2
  -4   3 -11 0.71832 9.37673   1
  -4   3 -12 11.5078 7.90885   2
  -4   3 -12 9.23360 9.71904   1
  -4   3 -13 3.95230 7.49651   2
  -4   3 -13 0.66886 10.5115   1
  -4   3 -14 3.08488 8.11283   2
  -4   3 -14-1.10295 10.4078   1
  -4   3 -16-3.37623 11.6116   1
  -4   3 -17-1.33632 12.1269   1
  -4   3 -18-9.46255 11.3232   1
   4  -2 -19 23.1283 12.7659   3
   4  -2 -18 13.7609 11.8828   3
   4  -2 -17 14.7667 10.3304   3
   4  -2 -16-7.02412 11.1004   3
   4  -2 -15 14.9665 10.3269   3
  -4   2  14 0.20363 9.14912   0
   4  -2 -14-8.71428 10.9947   3
  -4   2  13-11.4867 7.60850   0
   4  -2 -13 15.4950 10.1495   3
   4  -2 -12 45.4592 10.1553   3
  -4   2  12 18.6375 8.57827   0
   4  -2 -11 7.29523 9.49116   3
  -4   2  11-5.71153 7.62641   0
   4  -2 -10 2.55682 8.85087   3
  -4   2  10 4.71460 8.30362   0
   4  -2  -9 8.00780 9.42079   3
  -4   2   9 3.28948 6.47166   0
   4  -2  -8 3.15106 8.23466   3
  -4   2   8 12.7246 8.78549   0
  -4   2   7 73.3367 10.6728   0
   4  -2  -7 78.9319 10.8306   3
   4  -2  -6-2.87536 7.60092   3
  -4   2   6-9.61135 9.33544   0
   4  -2  -5 47.3791 8.57958   3
  -4   2   5 53.2984 10.0516   0
  -4   2   4 17.3030 9.64621   0
  -4   2   4 9.97636 5.99992   1
  -4   2   3 230.173 13.3364   0
  -4   2   3 223.518 9.56349   1
  -4   2   2 156.190 11.3579   0
  -4   2   2 155.272 8.56465   1
  -4   2   1 12.6748 9.15311   0
  -4   2   1 14.5959 5.56891   1
  -4   2   0 13.2583 9.13299   0
  -4   2   0 20.2407 5.98936   1
  -4   2  -1 8.87628 8.20198   0
  -4   2  -1 6.14902 6.18675   1
  -4   2  -2 169.606 10.9351   0
  -4   2  -2 159.575 9.31955   1
  -4   2  -3 8.54150 7.80350   0
  -4   2  -3 3.55378 6.32563   1
  -4   2  -4 19.2540 7.25298   1
  -4   2  -5 3.71597 7.07336   1
  -4   2  -6 1.87138 6.72885   1
  -4   2  -7 6.99190 7.87168   1
  -4   2  -8 8.91555 8.08577   2
  -4   2  -8 2.05816 8.11470   1
  -4   2  -9 12.9710 8.36801   2
  -4   2  -9 6.67383 8.90712   1
  -4   2 -10 5.76057 7.80489   2
  -4   2 -10 6.21246 8.80299   1
  -4   2 -11 166.717 12.3800   1
  -4   2 -11 169.833 11.5949   2
  -4   2 -12 68.0235 10.2624   2
  -4   2 -12 83.7084 12.0987   1
  -4   2 -13 34.0321 9.03679   2
  -4   2 -13 26.0287 10.2242   1
  -4   2 -14-0.16849 7.85327   2
  -4   2 -14-12.1990 9.44232   1
  -4   2 -15-10.1708 9.62571   2
  -4   2 -15 14.5467 10.6431   1
  -4   2 -16 4.49004 9.67168   1
  -4   2 -17-5.77607 11.0352   1
  -4   2 -18 16.3815 11.6171   1
  -4   2 -19-7.36527 11.3981   1
   4  -1 -19-5.41240 12.3791   3
   4  -1 -18 13.8994 11.8395   3
   4  -1 -17 4.58885 10.5335   3
   4  -1 -16-9.34003 9.19239   3
  -4   1  15 5.86876 6.69786   0
   4  -1 -15 6.19415 10.1546   3
  -4   1  14-0.22601 8.12474   0
   4  -1 -14 1.73990 10.8666   3
  -4   1  13 13.1697 8.78163   0
   4  -1 -13 27.8661 9.89483   3
  -4   1  12 26.1926 9.91168   0
   4  -1 -12 30.9825 9.99590   3
  -4   1  11 23.5430 8.94184   0
   4  -1 -11 36.2588 9.83492   3
  -4   1  10 0.22614 8.07788   0
   4  -1 -10-2.90318 8.15552   3
  -4   1   9 6.00671 7.95718   0
   4  -1  -9 6.94127 8.19897   3
   4  -1  -8 22.4780 8.05508   3
  -4   1   8 22.1978 8.33023   0
   4  -1  -7 28.6382 7.96585   3
  -4   1   7 30.5241 8.90858   0
   4  -1  -6 37.3555 8.13921   3
  -4   1   6 23.3049 9.01901   0
   4  -1  -5 7.37090 6.49742   3
  -4   1   5 3.33341 8.87408   0
   4  -1  -4 4.62031 6.84977   3
  -4   1   4-7.41542 8.83263   0
  -4   1   3 297.713 13.0084   0
   4  -1  -3 298.469 10.7950   3
  -4   1   2 603.520 16.0372   0
  -4   1   1 12.2826 8.46756   0
  -4   1   0 3.91627 4.95497   1
  -4   1   0 6.34309 7.76915   0
  -4   1  -1 12.6104 5.51541   1
  -4   1  -1 14.1106 8.25692   0
  -4   1  -2 96.5594 6.50395   1
  -4   1  -2 98.6196 9.13201   0
  -4   1  -3 241.306 8.83919   1
  -4   1  -3 258.341 11.5119   0
  -4   1  -3 228.195 10.8985   2
  -4   1  -4 7.85442 7.55438   2
  -4   1  -4 1.52795 5.70171   1
  -4   1  -4 0.60722 6.47986   0
  -4   1  -5 23.4412 8.03807   2
  -4   1  -5 16.7893 6.76705   1
  -4   1  -5 21.1543 7.15393   0
  -4   1  -6 16.9789 7.93315   2
  -4   1  -6 10.1007 6.17819   1
  -4   1  -6 16.7595 7.14577   0
  -4   1  -7 10.4322 8.07460   2
  -4   1  -7 8.06283 6.54932   1
  -4   1  -7 15.1255 6.64023   0
  -4   1  -8 25.9304 8.67291   2
  -4   1  -8 16.5548 7.39366   1
  -4   1  -8 18.7310 7.49638   0
  -4   1  -9-10.1358 8.66033   2
  -4   1  -9 6.41263 7.98702   1
  -4   1 -10 0.87511 8.36695   2
  -4   1 -10 3.38329 7.14447   5
  -4   1 -10-4.50533 7.21110   1
  -4   1 -11 175.479 11.4133   1
  -4   1 -11 185.365 10.9166   5
  -4   1 -11 184.491 12.1343   2
  -4   1 -12 24.8433 8.47037   2
  -4   1 -12 35.1440 8.27978   5
  -4   1 -12 28.0456 9.62663   1
  -4   1 -13 2.22326 8.46836   2
[truncated: 3,293,582 more chars]
