# Supplementary material for: Twelve 4-(4-meth­oxy­phen­yl)piperazin-1-ium salts containing organic anions: supra­molecular assembly in one, two and three dimensions
Source: Acta Crystallogr E Crystallogr Commun. 2019 Sep 20;75(Pt 10):1494–506. doi: 10.1107/S2056989019012702 (PMC6775724; doi:10.1107/S2056989019012702)
Supplement: Supplementary file 2 [file e-75-01494-Isup2.hkl]

data_I                                                                          
_shelx_title ' sk99'                                                            
_shelx_refln_list_code          4                                               
_shelx_F_calc_maximum      150.11                                               
_exptl_crystal_F_000       356.00                                               
_reflns_d_resolution_high  0.8092                                               
                                                                                
loop_                                                                           
 _space_group_symop_operation_xyz                                               
 'x, y, z'                                                                      
 '-x, -y, -z'                                                                   
                                                                                
_cell_length_a     6.2150                                                       
_cell_length_b     7.5470                                                       
_cell_length_c    18.7160                                                       
_cell_angle_alpha  84.340                                                       
_cell_angle_beta   87.140                                                       
_cell_angle_gamma  84.690                                                       
                                                                                
_shelx_F_squared_multiplier     1.000                                           
                                                                                
loop_                                                                           
 _refln_index_h                                                                 
 _refln_index_k                                                                 
 _refln_index_l                                                                 
 _refln_F_squared_calc                                                          
 _refln_F_squared_meas                                                          
 _refln_F_squared_sigma                                                         
 _refln_observed_status                                                         
   1   0   0        392.13        325.89        80.07 o                         
   2   0   0         22.42         22.51         1.52 o                         
   3   0   0         29.19         32.45         1.97 o                         
   4   0   0        116.05        133.01         3.14 o                         
   5   0   0          2.56         -0.06         2.20 o                         
   6   0   0          0.09          1.24         2.56 o                         
   7   0   0          0.29          1.61         2.84 o                         
  -7   1   0         11.45         40.49         3.45 o                         
  -6   1   0          8.16         11.25         4.64 o                         
  -5   1   0         32.37         32.91         5.00 o                         
  -4   1   0         28.41         25.76         2.21 o                         
  -3   1   0         34.22         35.38         1.34 o                         
  -2   1   0       1606.23       1470.03         8.65 o                         
  -1   1   0       7407.04       6658.65       132.20 o                         
   1   1   0      10920.67      10387.47       184.94 o                         
   2   1   0        229.21        235.95         2.56 o                         
   3   1   0        149.22        146.45         2.71 o                         
   4   1   0         65.09         70.49         2.63 o                         
   5   1   0         12.02         12.63         2.44 o                         
   6   1   0         10.59          7.37         2.61 o                         
   7   1   0          0.80         10.10         5.94 o                         
  -7   2   0          1.57          1.65         4.23 o                         
  -6   2   0          9.06          8.11         4.67 o                         
  -5   2   0          3.57          3.87         3.55 o                         
  -4   2   0         10.98         10.73         3.34 o                         
  -3   2   0          0.00         -0.83         1.19 o                         
  -2   2   0          7.75          7.14         1.01 o                         
  -1   2   0        890.53        778.76         3.76 o                         
   0   2   0      22532.57      18088.96       765.20 o                         
   1   2   0         11.13         10.67         1.18 o                         
   2   2   0         17.23         16.45         0.89 o                         
   3   2   0         95.26         82.78         1.80 o                         
   4   2   0        174.64        174.30         2.72 o                         
   5   2   0         57.17         57.64         2.28 o                         
   6   2   0          4.15          6.66         2.45 o                         
   7   2   0          2.79          5.89         3.46 o                         
  -7   3   0         31.39         27.36         5.11 o                         
  -6   3   0          0.06         -1.87         4.52 o                         
  -5   3   0         40.91         41.68         4.90 o                         
  -4   3   0         17.23         17.61         4.14 o                         
  -3   3   0         12.31          7.28         2.08 o                         
  -2   3   0       1521.46       1482.07         8.10 o                         
  -1   3   0       1057.84       1122.65        23.86 o                         
   0   3   0          4.63          5.47         0.73 o                         
   1   3   0       1578.80       1479.05         5.64 o                         
   2   3   0        217.40        201.46         4.59 o                         
   3   3   0         10.39         10.78         1.39 o                         
   4   3   0        127.90        120.60         4.73 o                         
   5   3   0         72.61         72.05         3.28 o                         
   6   3   0          0.00         -0.26         2.51 o                         
   7   3   0          1.59         12.24         9.28 o                         
  -6   4   0         18.68         14.35         4.33 o                         
  -5   4   0         14.87          9.46         4.57 o                         
  -4   4   0          6.50          7.11         3.57 o                         
  -3   4   0         81.38         88.59         5.25 o                         
  -2   4   0         18.80         20.12         1.91 o                         
  -1   4   0        629.38        631.15         6.61 o                         
   0   4   0         26.27         29.05         1.24 o                         
   1   4   0        160.79        162.26         2.62 o                         
   2   4   0          0.41          0.04         1.09 o                         
   3   4   0         37.38         39.90         3.19 o                         
   4   4   0         50.87         46.48         2.81 o                         
   5   4   0         59.31         53.07         5.85 o                         
   6   4   0          4.14          5.10         2.52 o                         
   7   4   0          0.88          6.30         3.12 o                         
  -6   5   0          3.96          4.15         5.14 o                         
  -5   5   0          0.28          0.74         4.11 o                         
  -4   5   0         14.94         20.09         3.97 o                         
  -3   5   0        172.77        174.84         4.27 o                         
  -2   5   0         99.63        100.89         4.41 o                         
  -1   5   0         16.65         16.23         1.56 o                         
   0   5   0         41.50         47.32         2.38 o                         
   1   5   0         10.03         12.13         1.17 o                         
   2   5   0         50.87         52.58         1.98 o                         
   3   5   0        167.40        180.34         2.50 o                         
   4   5   0        110.62        110.14         5.90 o                         
   5   5   0         53.80         60.99         6.92 o                         
   6   5   0          0.05          1.55         2.65 o                         
  -5   6   0          4.88         -1.29         4.28 o                         
  -4   6   0         10.16         10.25         2.89 o                         
  -3   6   0         28.19         20.55         2.94 o                         
  -2   6   0         25.36         30.71         2.79 o                         
  -1   6   0         35.65         28.65         3.85 o                         
   0   6   0          9.99          9.48         2.18 o                         
   1   6   0          1.89         -0.12         2.03 o                         
   2   6   0         50.64         55.69         2.37 o                         
   3   6   0          4.96          0.98         2.00 o                         
   4   6   0         22.12         19.19         1.81 o                         
   5   6   0          8.56          7.53         2.42 o                         
   6   6   0          2.88          3.27         9.25 o                         
  -4   7   0          3.87          4.57         4.30 o                         
  -3   7   0         82.80         79.76         6.25 o                         
  -2   7   0          0.03          0.62         4.65 o                         
  -1   7   0          2.01          8.46         4.59 o                         
   0   7   0          0.00         -3.15         3.81 o                         
   1   7   0          3.53         -2.52         4.10 o                         
   2   7   0         12.48          9.09         2.73 o                         
   3   7   0         56.75         54.72         3.50 o                         
   4   7   0         28.69         24.75         2.54 o                         
   5   7   0          3.06          2.36         2.82 o                         
  -3   8   0          2.98          2.59         5.51 o                         
  -2   8   0          8.98         17.36         5.42 o                         
  -1   8   0          3.57          4.70         4.62 o                         
   0   8   0          1.28          2.79         4.55 o                         
   1   8   0          9.45         15.22         3.24 o                         
   2   8   0         38.61         42.55         5.70 o                         
   3   8   0          2.56          2.40         2.56 o                         
   4   8   0          6.92          1.21         2.85 o                         
  -1   9   0          0.41          5.51         5.91 o                         
   0   9   0          5.37          4.64         4.87 o                         
   1   9   0          1.93          5.99         4.91 o                         
   2   9   0          2.10          4.76         4.97 o                         
  -2  -9   1         40.75         34.74         5.39 o                         
  -1  -9   1          3.68         10.88         5.74 o                         
   0  -9   1          8.96          4.82         5.27 o                         
   1  -9   1          0.05         -5.81         5.81 o                         
  -4  -8   1          4.84          3.90         2.78 o                         
  -3  -8   1         23.44         22.05         3.35 o                         
  -2  -8   1          0.05         -2.35         4.40 o                         
  -1  -8   1         19.62         16.21         3.50 o                         
   0  -8   1          5.35          4.75         4.82 o                         
   1  -8   1         31.41         29.65         4.99 o                         
   2  -8   1          0.55          4.22         4.52 o                         
   3  -8   1          0.45         -2.76         4.40 o                         
  -5  -7   1          2.02          5.27         2.65 o                         
  -4  -7   1          0.44          0.04         2.86 o                         
  -3  -7   1         10.37         12.19         2.86 o                         
  -2  -7   1         24.32         33.52         3.21 o                         
  -1  -7   1          8.18          7.17         3.87 o                         
   0  -7   1          4.89         14.64         4.09 o                         
   1  -7   1          0.63          5.06         4.36 o                         
   2  -7   1         66.36         59.83         5.39 o                         
   3  -7   1          0.05         -2.32         4.15 o                         
   4  -7   1          2.93         -0.48         4.55 o                         
  -6  -6   1          1.08         13.33         5.25 o                         
  -5  -6   1          1.90          3.06         4.07 o                         
  -4  -6   1         46.06         35.65         2.62 o                         
  -3  -6   1         61.65         71.64         2.20 o                         
  -2  -6   1          2.05          2.69         1.62 o                         
  -1  -6   1          4.09          2.78         2.61 o                         
   0  -6   1         30.91         35.75         2.57 o                         
   1  -6   1        117.30        105.40        11.59 o                         
   2  -6   1          6.80          1.66         4.13 o                         
   3  -6   1          8.58        263.92       163.77 o                         
   4  -6   1          2.07         -1.61         3.02 o                         
   5  -6   1         12.33         13.70         4.79 o                         
  -6  -5   1          8.14          5.59         8.15 o                         
  -5  -5   1         16.88         14.93         9.88 o                         
  -4  -5   1          6.88          5.60         2.52 o                         
  -3  -5   1        187.62        185.09         2.52 o                         
  -2  -5   1        200.65        177.36         2.44 o                         
  -1  -5   1          6.60          3.76         1.10 o                         
   0  -5   1         41.51         51.62         2.94 o                         
   1  -5   1          1.26         -0.40         1.46 o                         
   2  -5   1         98.51         96.40         3.07 o                         
   3  -5   1          0.11          0.84         2.36 o                         
   4  -5   1          7.57          8.81         2.72 o                         
   5  -5   1         13.85         13.02         4.37 o                         
   6  -5   1         29.89         37.87         5.49 o                         
  -7  -4   1          0.20          3.59         3.01 o                         
  -6  -4   1          2.72          3.87         5.37 o                         
  -5  -4   1         60.36         60.83         5.49 o                         
  -4  -4   1         68.37         68.38         2.85 o                         
  -3  -4   1          7.86          7.11         1.48 o                         
  -2  -4   1          0.86          0.12         1.14 o                         
  -1  -4   1       2068.14       2020.31        15.35 o                         
   0  -4   1        134.79        136.95         4.58 o                         
   1  -4   1        476.06        462.54        10.93 o                         
   2  -4   1        271.73        264.63         3.50 o                         
   3  -4   1        123.47        132.41         4.65 o                         
   4  -4   1          7.13          8.10         4.06 o                         
   5  -4   1          6.00         10.78         4.56 o                         
   6  -4   1         14.49         18.48         5.06 o                         
  -7  -3   1          1.22          0.97         2.63 o                         
  -6  -3   1         22.31         20.98         2.73 o                         
  -5  -3   1         75.11         72.76         3.44 o                         
  -4  -3   1          1.22          0.38         1.99 o                         
  -3  -3   1         63.21         67.98         1.82 o                         
  -2  -3   1        864.81        878.50         9.33 o                         
  -1  -3   1          8.84          7.62         0.96 o                         
   0  -3   1         27.85         26.64         0.85 o                         
   1  -3   1          9.76         10.92         1.29 o                         
   2  -3   1        484.46        479.34        10.65 o                         
   3  -3   1         11.61         12.60         2.13 o                         
   4  -3   1          0.07         -0.92         3.74 o                         
   5  -3   1          0.24         -2.54         4.00 o                         
   6  -3   1          6.40         12.71         4.57 o                         
   7  -3   1          0.04         -2.21         5.14 o                         
  -7  -2   1          3.10          5.80         2.58 o                         
  -6  -2   1         42.45         43.71         3.18 o                         
  -5  -2   1        208.81        216.23         8.70 o                         
  -4  -2   1         36.16         31.14         1.80 o                         
  -3  -2   1         73.11         67.58         1.23 o                         
  -2  -2   1         56.19         54.34         1.08 o                         
  -1  -2   1      13806.39      12308.71        76.21 o                         
   0  -2   1       1246.69       1207.29        12.54 o                         
   1  -2   1       1799.96       1730.80        10.62 o                         
   2  -2   1        298.34        279.56         3.35 o                         
   3  -2   1         37.48         31.30         1.99 o                         
   4  -2   1          0.10          1.53         3.45 o                         
   5  -2   1          2.60          1.25         4.03 o                         
   6  -2   1          6.83          5.83         4.53 o                         
   7  -2   1          8.49         15.02         5.20 o                         
  -7  -1   1          0.22          0.70         4.64 o                         
  -6  -1   1         68.61         64.57         3.30 o                         
  -5  -1   1         27.44         27.46         2.61 o                         
  -4  -1   1         22.06         24.94         3.07 o                         
  -3  -1   1        500.92        491.84         9.38 o                         
  -2  -1   1         21.43         25.91         1.43 o                         
  -1  -1   1       1566.11       1392.80         4.48 o                         
   0  -1   1         72.31         56.93         1.35 o                         
   1  -1   1        355.45        349.79         5.03 o                         
   2  -1   1        864.10        821.30         7.82 o                         
   3  -1   1         25.07         20.41         1.25 o                         
   4  -1   1          1.62         -2.11         2.11 o                         
   5  -1   1          0.04         -2.36         2.36 o                         
   6  -1   1          0.25         -1.86         3.60 o                         
   7  -1   1          0.01          1.69         3.34 o                         
  -7   0   1          2.41          5.99         3.04 o                         
  -6   0   1         18.23         19.67         2.79 o                         
  -5   0   1         61.34         62.20         2.91 o                         
  -4   0   1          9.17          9.95         2.13 o                         
  -3   0   1          0.44          1.14         1.72 o                         
  -2   0   1         34.35         31.03         1.67 o                         
  -1   0   1       1256.65       1156.91         5.89 o                         
   1   0   1        832.33        805.68         7.93 o                         
   2   0   1        263.68        264.08         5.68 o                         
   3   0   1        188.92        203.30        12.48 o                         
   4   0   1          9.10          9.49         2.01 o                         
   5   0   1         10.89          5.80         2.33 o                         
   6   0   1          1.82          2.95         2.99 o                         
   7   0   1          0.41         -1.28         4.05 o                         
  -7   1   1          0.02         22.07         3.27 o                         
  -6   1   1         43.51         45.88         5.35 o                         
  -5   1   1          8.00          7.23         2.54 o                         
  -4   1   1          0.37         -0.55         2.00 o                         
  -3   1   1         80.27         82.65         1.68 o                         
  -2   1   1        145.77        139.78         2.83 o                         
  -1   1   1       5153.95       4989.02        40.06 o                         
   0   1   1        272.48        185.61        51.46 o                         
   1   1   1         60.09         57.65         1.59 o                         
   2   1   1        149.14        147.42         1.88 o                         
   3   1   1          1.59          0.78         1.58 o                         
   4   1   1        163.82        160.34         3.89 o                         
   5   1   1         58.82         59.96         2.97 o                         
   6   1   1          0.41          0.04         2.65 o                         
   7   1   1          0.93         22.38         3.13 o                         
  -7   2   1          0.15         -0.82         3.64 o                         
  -6   2   1          0.74          3.81         4.33 o                         
  -5   2   1          6.99          5.89         3.96 o                         
  -4   2   1         32.09         31.98         2.20 o                         
  -3   2   1         11.74         10.50         1.27 o                         
  -2   2   1        352.20        362.32         4.27 o                         
  -1   2   1       2505.11       2616.17        21.60 o                         
   0   2   1       1578.91       1582.53        11.50 o                         
   1   2   1          1.79          0.53         1.13 o                         
   2   2   1        101.59        110.67         1.55 o                         
   3   2   1         22.45         22.71         1.43 o                         
   4   2   1          0.33         -0.51         1.44 o                         
   5   2   1          0.01         -0.56         1.70 o                         
   6   2   1          3.95          6.77         2.75 o                         
   7   2   1          2.89          3.22         3.90 o                         
  -7   3   1          1.59         -0.65         5.22 o                         
  -6   3   1          0.12          2.12         4.42 o                         
  -5   3   1          4.41          3.97         3.88 o                         
  -4   3   1        117.82        114.06         5.49 o                         
  -3   3   1        705.62        693.59         6.25 o                         
  -2   3   1          0.12         -0.11         1.51 o                         
  -1   3   1       1795.87       1797.28        27.24 o                         
   0   3   1          1.36          2.73         0.94 o                         
   1   3   1        231.17        250.60         2.16 o                         
   2   3   1        315.08        320.50         3.02 o                         
   3   3   1          7.14          8.29         1.27 o                         
   4   3   1         90.47         92.13         3.12 o                         
   5   3   1         12.30          9.41         2.58 o                         
   6   3   1          0.00          0.06         2.50 o                         
   7   3   1          2.44          4.28         2.66 o                         
  -6   4   1          0.61          4.53         4.21 o                         
  -5   4   1          7.69          4.17         4.39 o                         
  -4   4   1         62.20         71.83         4.91 o                         
  -3   4   1          0.20         -0.63         2.12 o                         
  -2   4   1        676.92        656.51         5.87 o                         
  -1   4   1        186.20        176.97         2.59 o                         
   0   4   1          4.41          1.95         1.04 o                         
   1   4   1          5.92          7.25         1.09 o                         
   2   4   1          0.05          1.06         1.11 o                         
   3   4   1         33.76         31.33         1.75 o                         
   4   4   1          1.19          3.81         2.31 o                         
   5   4   1          2.23          7.34         5.51 o                         
   6   4   1          0.27         -1.24         4.94 o                         
   7   4   1          4.75         -3.09         3.09 o                         
  -6   5   1          1.38          2.29         4.51 o                         
  -5   5   1          0.13          2.40         4.62 o                         
  -4   5   1         49.29         50.60         4.36 o                         
  -3   5   1        574.40        562.09         6.85 o                         
  -2   5   1          0.44         -0.41         1.94 o                         
  -1   5   1         71.27         66.74         2.60 o                         
   0   5   1         61.06         65.33         3.53 o                         
   1   5   1        185.66        179.01         2.95 o                         
   2   5   1          5.68          5.20         1.28 o                         
   3   5   1         20.65         21.90         1.52 o                         
   4   5   1          3.28          2.69         2.20 o                         
   5   5   1          7.58          9.44         2.44 o                         
   6   5   1          2.22          3.26        11.47 o                         
  -5   6   1          2.50         -4.21         4.37 o                         
  -4   6   1         17.37         20.77         3.18 o                         
  -3   6   1          0.54         -0.40         2.57 o                         
  -2   6   1        294.19        282.96        10.34 o                         
  -1   6   1          3.11          3.48         2.33 o                         
   0   6   1         22.40         27.44         5.14 o                         
   1   6   1          0.61          2.30         3.09 o                         
   2   6   1         33.89         34.63         1.88 o                         
   3   6   1         15.79         14.70         2.88 o                         
   4   6   1          0.39          3.52         1.64 o                         
   5   6   1          2.33         10.66         2.39 o                         
   6   6   1          0.09         -3.56         3.56 o                         
  -4   7   1          5.46          5.90         4.72 o                         
  -3   7   1         63.56         49.24         5.74 o                         
  -2   7   1          4.22          9.18         2.85 o                         
  -1   7   1          0.15          0.97         2.52 o                         
   0   7   1          2.31          5.42         2.52 o                         
   1   7   1         17.96         22.24         2.89 o                         
   2   7   1         43.03         53.13         3.04 o                         
   3   7   1          1.34          0.42         2.02 o                         
   4   7   1         15.55         17.45         3.20 o                         
   5   7   1          4.85          9.26         4.04 o                         
  -3   8   1          0.02         -4.94         4.94 o                         
  -2   8   1         29.27         27.48         5.48 o                         
  -1   8   1          0.17          4.68         5.06 o                         
   0   8   1          0.55          0.00         5.04 o                         
   1   8   1         10.17         11.44         3.04 o                         
   2   8   1         32.79         29.56         5.49 o                         
   3   8   1          5.36          7.95         4.40 o                         
   4   8   1          4.05          3.94         4.03 o                         
  -1   9   1          0.04         -1.16         5.31 o                         
   0   9   1          0.59          2.74         5.26 o                         
   1   9   1         10.44         16.51         5.83 o                         
   2   9   1         10.04          5.41         5.23 o                         
  -2  -9   2          0.09         -4.79         4.79 o                         
  -1  -9   2          0.23         -3.98         5.15 o                         
   0  -9   2          0.84          0.53         4.99 o                         
  -4  -8   2          0.19          0.00         2.62 o                         
  -3  -8   2          6.45         10.06         6.76 o                         
  -2  -8   2         12.98         12.64         4.30 o                         
  -1  -8   2          1.44          1.45         4.26 o                         
   0  -8   2         22.82         24.52         5.24 o                         
   1  -8   2          2.43         -4.75         4.75 o                         
   2  -8   2         14.07          8.56         5.22 o                         
   3  -8   2          4.95          9.74         5.31 o                         
  -5  -7   2          0.35          0.42         2.58 o                         
  -4  -7   2          3.25          1.24         2.69 o                         
  -3  -7   2         74.60         78.44         3.60 o                         
  -2  -7   2          2.84          6.88         2.11 o                         
  -1  -7   2          9.06          7.82         3.91 o                         
   0  -7   2          7.72          7.51         4.22 o                         
   1  -7   2         53.49         53.06         5.59 o                         
   2  -7   2          1.66         -4.00         4.00 o                         
   3  -7   2          0.07          2.54         4.04 o                         
   4  -7   2          0.98         -4.62         4.62 o                         
  -6  -6   2          7.24         21.04         5.18 o                         
  -5  -6   2         11.42         16.69         4.55 o                         
  -4  -6   2          5.23          3.96         2.31 o                         
  -3  -6   2         53.87         59.35         2.77 o                         
  -2  -6   2        185.06        199.51         9.38 o                         
  -1  -6   2         29.16         26.82         4.56 o                         
   0  -6   2         63.38         51.12         4.82 o                         
   1  -6   2         57.77         66.84         4.95 o                         
   2  -6   2        170.42        186.11         7.35 o                         
   3  -6   2         11.35        576.06       324.78 o                         
   4  -6   2          3.59          1.44         2.88 o                         
   5  -6   2          0.11          3.81         4.89 o                         
  -6  -5   2          0.25          0.28         6.14 o                         
  -5  -5   2          0.56         -4.67         4.67 o                         
  -4  -5   2         77.95         75.48         3.15 o                         
  -3  -5   2         93.29         91.57         2.23 o                         
  -2  -5   2          1.99          1.59         1.29 o                         
  -1  -5   2         19.68         17.48         1.23 o                         
   0  -5   2          0.77          3.07         1.77 o                         
   1  -5   2         72.55         69.02         2.13 o                         
   2  -5   2          2.54          0.47         1.72 o                         
   3  -5   2          7.49          6.24         2.45 o                         
   4  -5   2         10.45          8.56         2.66 o                         
   5  -5   2          2.79          0.01         4.46 o                         
   6  -5   2          0.99          3.96         4.91 o                         
  -7  -4   2          1.77          1.14         2.99 o                         
  -6  -4   2         10.85         15.95         5.06 o                         
  -5  -4   2         74.86         68.03         3.34 o                         
  -4  -4   2          9.51         10.61         4.14 o                         
  -3  -4   2         23.32         20.66         1.59 o                         
  -2  -4   2        922.99        883.52        14.80 o                         
  -1  -4   2        101.54        103.32         2.14 o                         
   0  -4   2          1.17          1.10         0.76 o                         
   1  -4   2         38.68         32.04         2.40 o                         
   2  -4   2         68.12         61.56         2.67 o                         
   3  -4   2         39.61         37.33         3.66 o                         
   4  -4   2         45.89         47.65         4.37 o                         
   5  -4   2          3.22         -3.72         4.58 o                         
   6  -4   2          6.77         11.05         4.42 o                         
  -7  -3   2          0.48         -0.69         3.28 o                         
  -6  -3   2          5.18          5.61         2.88 o                         
  -5  -3   2         11.25         12.08         2.37 o                         
  -4  -3   2        280.51        278.00         4.49 o                         
  -3  -3   2          0.26          0.31         1.26 o                         
  -2  -3   2         88.88         88.55         2.35 o                         
  -1  -3   2        337.12        321.33         4.26 o                         
   0  -3   2         26.79         28.82         0.88 o                         
   1  -3   2         19.12         19.71         1.42 o                         
   2  -3   2        256.68        246.81         4.48 o                         
   3  -3   2          0.17         -1.02         1.89 o                         
   4  -3   2          5.25          4.77         3.52 o                         
   5  -3   2          7.35          4.86         4.02 o                         
   6  -3   2          0.73          3.48         4.39 o                         
  -7  -2   2          0.45          2.64         4.02 o                         
  -6  -2   2         21.36         27.84         2.92 o                         
  -5  -2   2         19.36         20.38         4.51 o                         
  -4  -2   2          0.36         -0.03         1.36 o                         
  -3  -2   2         37.72         40.37         1.11 o                         
  -2  -2   2        452.39        454.16         5.79 o                         
  -1  -2   2          9.17          8.08         1.08 o                         
   0  -2   2        336.42        329.47         1.94 o                         
   1  -2   2        344.09        332.89         4.40 o                         
   2  -2   2        133.13        151.10         2.86 o                         
   3  -2   2        424.61        428.11         4.63 o                         
   4  -2   2        100.04         99.41         4.72 o                         
   5  -2   2         42.61         41.14         4.71 o                         
   6  -2   2          0.05         -1.07         3.98 o                         
   7  -2   2          1.26          1.83         4.23 o                         
  -7  -1   2          7.91         11.45         4.55 o                         
  -6  -1   2          0.16         -0.82         2.50 o                         
  -5  -1   2         43.76         48.20         3.66 o                         
  -4  -1   2          2.08          1.12         1.94 o                         
  -3  -1   2          9.37          9.99         1.67 o                         
  -2  -1   2         37.46         37.87         1.50 o                         
  -1  -1   2       4668.47       4485.44        12.13 o                         
   0  -1   2        367.54        438.60         6.76 o                         
   1  -1   2        252.02        260.59         2.68 o                         
   2  -1   2       1182.52       1229.93         8.20 o                         
   3  -1   2        511.32        533.23         5.14 o                         
   4  -1   2        122.64        127.42         4.55 o                         
   5  -1   2          0.13          1.06         3.33 o                         
   6  -1   2          2.27         -0.38         3.81 o                         
   7  -1   2          3.79          1.84         4.66 o                         
  -7   0   2          0.19         -1.42         2.69 o                         
  -6   0   2        123.93        130.66         4.07 o                         
  -5   0   2         40.11         41.44         2.86 o                         
  -4   0   2          7.77          8.61         2.03 o                         
  -3   0   2         22.82         24.24         1.91 o                         
  -2   0   2        260.65        246.54         2.73 o                         
  -1   0   2        617.77        617.56         2.95 o                         
   1   0   2        817.45        763.70         4.72 o                         
   2   0   2         10.61          9.44         1.24 o                         
   3   0   2        164.56        155.46         1.96 o                         
   4   0   2         57.43         65.65         4.48 o                         
   5   0   2         20.43         17.57         2.58 o                         
   6   0   2          0.03         -3.30         3.55 o                         
   7   0   2          0.03          0.38         4.21 o                         
  -7   1   2         23.57         25.49         4.61 o                         
  -6   1   2          2.67          4.55         3.97 o                         
  -5   1   2        147.57        164.25         5.11 o                         
  -4   1   2        860.89        871.08         7.49 o                         
  -3   1   2         78.14         72.62         2.58 o                         
  -2   1   2        497.32        447.32         2.68 o                         
  -1   1   2       2717.06       2587.68        12.71 o                         
   0   1   2          0.02          6.07         1.39 o                         
   1   1   2        100.66        109.76         2.67 o                         
   2   1   2         93.45         85.91         1.66 o                         
   3   1   2       1121.85       1209.81         5.54 o                         
   4   1   2        113.58        123.99         4.60 o                         
   5   1   2          0.00          1.28         1.86 o                         
   6   1   2         14.43         22.86         6.81 o                         
   7   1   2          0.10          4.44         3.18 o                         
  -7   2   2          0.09          2.54         4.11 o                         
  -6   2   2         38.93         42.68         4.98 o                         
  -5   2   2         72.65         70.13         5.01 o                         
  -4   2   2         45.20         36.56         2.34 o                         
  -3   2   2         30.33         27.91         2.03 o                         
  -2   2   2         15.97         15.36         1.12 o                         
  -1   2   2       3244.68       3463.10        36.72 o                         
   0   2   2         46.85         46.31         1.19 o                         
   1   2   2          5.43          3.61         1.08 o                         
   2   2   2         90.54         88.73         1.69 o                         
   3   2   2         10.77         10.40         1.38 o                         
   4   2   2          7.73          7.03         1.55 o                         
   5   2   2         14.47         15.09         1.85 o                         
   6   2   2          1.38          1.96         2.57 o                         
   7   2   2          0.45         -3.35         3.35 o                         
  -6   3   2          1.22          1.31         4.25 o                         
  -5   3   2        150.88        171.32         6.37 o                         
  -4   3   2        601.53        641.25         9.79 o                         
  -3   3   2         60.20         64.60         2.60 o                         
  -2   3   2        723.80        670.69        10.19 o                         
  -1   3   2          0.07         -0.32         1.28 o                         
   0   3   2        251.15        226.58         2.36 o                         
   1   3   2        172.06        187.84         2.35 o                         
   2   3   2         46.65         51.75         1.66 o                         
   3   3   2         76.24         83.20         7.73 o                         
   4   3   2          0.00          1.28         2.18 o                         
   5   3   2         10.77         10.40         2.65 o                         
   6   3   2          2.77          5.51         2.30 o                         
   7   3   2          3.68         -3.50         3.50 o                         
  -6   4   2          0.31         -2.99         4.72 o                         
  -5   4   2          4.41          5.59         4.48 o                         
  -4   4   2        235.94        235.99         6.67 o                         
  -3   4   2         39.30         40.42         2.64 o                         
  -2   4   2          0.08         -0.68         1.64 o                         
  -1   4   2        586.29        614.96        14.24 o                         
   0   4   2         82.42         79.70         3.98 o                         
   1   4   2         92.80         95.65         1.84 o                         
   2   4   2          0.18         -0.74         1.10 o                         
   3   4   2          6.98          5.66         1.56 o                         
   4   4   2          0.11          0.69         2.09 o                         
   5   4   2         20.55         23.77         2.82 o                         
   6   4   2          0.95          2.84         2.60 o                         
   7   4   2          0.76         -2.03         3.69 o                         
  -6   5   2          2.59         13.54         5.16 o                         
  -5   5   2         13.75         18.03         4.99 o                         
  -4   5   2         29.66         43.69         4.73 o                         
  -3   5   2        268.63        266.85         7.20 o                         
  -2   5   2        207.61        198.41         4.73 o                         
  -1   5   2         26.07         21.97         2.49 o                         
   0   5   2         33.41         35.52         2.33 o                         
   1   5   2        208.85        202.93         3.10 o                         
   2   5   2          0.80         -0.59         1.41 o                         
   3   5   2         17.99         18.13         1.49 o                         
   4   5   2          0.01          2.13         3.69 o                         
   5   5   2         34.80         41.52         6.50 o                         
   6   5   2          0.85         -3.27         3.27 o                         
  -5   6   2          0.13          8.65         4.38 o                         
  -4   6   2        169.44        159.52         6.65 o                         
  -3   6   2          2.84          8.38         2.70 o                         
  -2   6   2         18.70         16.36         3.12 o                         
  -1   6   2          3.02          7.95         4.39 o                         
   0   6   2         78.57         80.52         9.33 o                         
   1   6   2         92.57         94.99         8.26 o                         
   2   6   2          0.00          0.91         1.53 o                         
   3   6   2          6.29          5.55         1.68 o                         
   4   6   2          2.50          4.23         1.94 o                         
   5   6   2          3.15          7.18         2.67 o                         
   6   6   2          1.77         10.02         3.94 o                         
  -3   7   2        123.77        179.59         7.94 o                         
  -2   7   2          3.71          2.32         2.62 o                         
  -1   7   2          0.05          0.31         2.47 o                         
   0   7   2          2.39          3.70         2.57 o                         
   1   7   2         25.59         27.72         2.77 o                         
   2   7   2          0.12          1.08         2.07 o                         
   3   7   2          0.54          0.39         1.84 o                         
   4   7   2          5.25          7.84         2.76 o                         
   5   7   2          8.94          7.96         4.12 o                         
  -3   8   2          6.53          2.97         4.50 o                         
  -2   8   2         13.67          7.87         4.75 o                         
  -1   8   2          3.33          1.82         4.69 o                         
   0   8   2         33.73         28.58         5.69 o                         
   1   8   2          4.54          1.09         2.99 o                         
   2   8   2          0.38          1.15         4.77 o                         
   3   8   2          2.69          2.87         4.87 o                         
   4   8   2          0.74         -1.25         4.16 o                         
  -1   9   2          0.11          5.12         5.91 o                         
   0   9   2          0.01          0.25         4.66 o                         
   1   9   2          1.75         -0.35         5.05 o                         
   2   9   2          0.36         -0.46         5.21 o                         
  -1  -9   3          5.48          4.61         4.66 o                         
   0  -9   3         23.62         26.89         4.29 o                         
  -4  -8   3          0.61         -3.14         8.03 o                         
  -3  -8   3          3.48          0.61         2.96 o                         
  -2  -8   3          6.95          7.66         4.55 o                         
  -1  -8   3         16.31          8.70         4.67 o                         
   0  -8   3          8.81          7.20         4.30 o                         
   1  -8   3        101.23         99.31         6.86 o                         
   2  -8   3          1.70         -1.59         4.76 o                         
   3  -8   3          0.44          9.32         4.48 o                         
  -5  -7   3          0.08          1.76         5.73 o                         
  -4  -7   3          0.02          0.43         2.89 o                         
  -3  -7   3          1.79          1.85         3.25 o                         
  -2  -7   3          6.03          7.77         2.92 o                         
  -1  -7   3          1.71          0.69         3.93 o                         
   0  -7   3         27.16         17.65         4.31 o                         
   1  -7   3         12.19          3.63         4.20 o                         
   2  -7   3         20.64         18.18         4.93 o                         
   3  -7   3         12.21          2.18         4.78 o                         
   4  -7   3          0.26          1.19         4.33 o                         
  -6  -6   3          1.36          6.70         4.68 o                         
  -5  -6   3          3.53         -2.77         3.88 o                         
  -4  -6   3          7.56          5.87         2.39 o                         
  -3  -6   3          5.66          2.51         2.52 o                         
  -2  -6   3         17.33         14.92         2.26 o                         
  -1  -6   3          0.00          1.66         3.51 o                         
   0  -6   3          4.33          8.54         4.01 o                         
   1  -6   3         32.16         30.83         4.91 o                         
   2  -6   3         38.11         38.21         4.86 o                         
   3  -6   3          3.53          1.36         2.72 o                         
   4  -6   3          3.91          2.36         2.83 o                         
   5  -6   3          9.00          5.32         4.68 o                         
  -6  -5   3          0.30         -4.32         4.32 o                         
  -5  -5   3          3.58         -0.29         3.99 o                         
  -4  -5   3          2.35          7.75         4.11 o                         
  -3  -5   3          0.23         -1.70         2.85 o                         
  -2  -5   3          7.87         10.39         1.62 o                         
  -1  -5   3          0.23         -0.20         1.47 o                         
   0  -5   3         21.04         16.62         3.72 o                         
   1  -5   3        141.02        139.43         2.54 o                         
   2  -5   3          0.35         -1.00         2.21 o                         
   3  -5   3          5.81          5.41         2.60 o                         
   4  -5   3          5.73          5.89         2.82 o                         
   5  -5   3          0.10         -2.42         4.51 o                         
  -7  -4   3          1.24          2.51         3.17 o                         
  -6  -4   3         14.88         11.06         2.47 o                         
  -5  -4   3         18.27         18.93         2.38 o                         
  -4  -4   3         69.34         63.73         2.78 o                         
  -3  -4   3         31.14         28.48         1.68 o                         
  -2  -4   3         66.34         54.29         1.60 o                         
  -1  -4   3          3.42          3.47         1.01 o                         
   0  -4   3        134.97        129.65         2.13 o                         
   1  -4   3        282.09        269.72         3.04 o                         
   2  -4   3        270.08        266.84         9.88 o                         
   3  -4   3         23.66         20.30         2.32 o                         
   4  -4   3         18.43         19.06         2.57 o                         
   5  -4   3          6.71          7.74         4.33 o                         
   6  -4   3          8.17          3.69         5.15 o                         
  -7  -3   3          1.66          0.23         2.94 o                         
  -6  -3   3         12.42          8.15         3.14 o                         
  -5  -3   3        111.13        105.04         4.55 o                         
  -4  -3   3         18.55         15.45         2.25 o                         
  -3  -3   3         59.97         56.48         1.75 o                         
  -2  -3   3        443.79        443.38         4.54 o                         
  -1  -3   3        547.70        503.89         2.58 o                         
   0  -3   3         10.68         11.65         0.77 o                         
   1  -3   3        475.53        480.67         3.54 o                         
   2  -3   3        622.09        605.02        12.39 o                         
   3  -3   3        196.93        209.80         4.50 o                         
   4  -3   3        100.82         98.00         5.16 o                         
   5  -3   3          5.46          2.44         3.87 o                         
   6  -3   3          3.09          9.37         4.56 o                         
  -7  -2   3          1.46          6.69         4.34 o                         
  -6  -2   3         61.94         71.85         6.61 o                         
  -5  -2   3         11.18          9.98         4.13 o                         
  -4  -2   3         44.17         40.14         3.34 o                         
  -3  -2   3         36.63         28.11         1.08 o                         
  -2  -2   3        465.94        436.47         3.11 o                         
  -1  -2   3        160.36        147.16         4.06 o                         
   0  -2   3        557.63        557.40         4.23 o                         
   1  -2   3        707.83        705.65        11.48 o                         
   2  -2   3        270.05        296.07         3.90 o                         
   3  -2   3         27.22         30.28         2.11 o                         
   4  -2   3          0.57          3.34         2.94 o                         
   5  -2   3         16.68         10.81         3.75 o                         
   6  -2   3          0.98          7.39         3.77 o                         
   7  -2   3          2.81          6.76         5.12 o                         
  -7  -1   3          0.32          1.64         4.18 o                         
  -6  -1   3          1.32          1.98         2.53 o                         
  -5  -1   3        476.28        512.39         8.26 o                         
  -4  -1   3         16.17         12.45         1.99 o                         
  -3  -1   3        202.80        189.78         3.00 o                         
  -2  -1   3        705.74        730.74         3.30 o                         
  -1  -1   3        397.12        365.89         3.85 o                         
   0  -1   3        152.03        126.19         2.82 o                         
   1  -1   3        126.84        118.28         2.83 o                         
   2  -1   3       2648.74       2659.79         9.16 o                         
   3  -1   3        673.80        789.86         5.72 o                         
   4  -1   3        169.94        176.45         5.20 o                         
   5  -1   3         16.16         13.63         3.97 o                         
   6  -1   3          4.60         -2.04         4.04 o                         
   7  -1   3          0.24          1.63         4.47 o                         
  -7   0   3          6.54          9.44         2.85 o                         
  -6   0   3         27.78         31.72         3.64 o                         
  -5   0   3         40.93         44.53         2.88 o                         
  -4   0   3         73.29         70.58         2.68 o                         
  -3   0   3         33.69         30.40         1.96 o                         
  -2   0   3       1064.56       1014.49         5.08 o                         
  -1   0   3        607.15        537.21         2.59 o                         
   0   0   3          1.11         -0.09         2.00 o                         
   1   0   3         13.05         10.76         1.32 o                         
   2   0   3          7.52          8.99         1.39 o                         
   3   0   3         38.31         36.66         1.64 o                         
   4   0   3         85.22         88.63         4.02 o                         
   5   0   3         12.04         13.59         3.30 o                         
   6   0   3          0.08          0.75         3.85 o                         
   7   0   3          2.43         20.27        12.50 o                         
  -7   1   3          6.99          6.49         4.19 o                         
  -6   1   3         15.31         -2.97         3.83 o                         
  -5   1   3        455.86        474.84         6.82 o                         
  -4   1   3        119.07        114.72         4.89 o                         
  -3   1   3         59.39         51.46         2.13 o                         
  -2   1   3          0.09         -0.01         1.34 o                         
  -1   1   3        209.77        239.06         8.57 o                         
   0   1   3        856.89        752.81         8.81 o                         
   1   1   3         78.22         86.16         2.56 o                         
   2   1   3         25.20         25.84         1.57 o                         
   3   1   3          0.96          1.22         1.14 o                         
   4   1   3        165.93        177.05         4.39 o                         
   5   1   3          3.52          2.30         2.11 o                         
   6   1   3         38.81         36.98         2.98 o                         
   7   1   3          6.34         10.82         3.91 o                         
  -7   2   3         28.81         24.88         5.48 o                         
  -6   2   3          0.18         -1.21         3.83 o                         
  -5   2   3        268.36        244.58         7.03 o                         
  -4   2   3        286.52        266.17         3.97 o                         
  -3   2   3          6.63          5.71         1.24 o                         
  -2   2   3          2.25          4.19         1.01 o                         
  -1   2   3        285.84        271.27         4.33 o                         
   0   2   3         94.07        106.59         1.52 o                         
   1   2   3         25.31         27.00         1.36 o                         
   2   2   3         24.58         23.70         1.40 o                         
   3   2   3         74.77         84.82         5.41 o                         
   4   2   3         64.10         67.08         2.18 o                         
   5   2   3          9.66          9.50         2.03 o                         
   6   2   3          1.85          1.31         2.99 o                         
   7   2   3          3.89         -3.15         3.15 o                         
  -6   3   3          0.04          2.69         4.17 o                         
  -5   3   3         47.86         59.29         5.06 o                         
  -4   3   3        245.32        232.43         6.58 o                         
  -3   3   3         11.74          9.93         2.07 o                         
  -2   3   3         89.67         98.93         2.05 o                         
  -1   3   3        250.57        269.39         2.80 o                         
   0   3   3        380.88        387.33         9.40 o                         
   1   3   3         83.45         76.32         1.77 o                         
   2   3   3        362.39        367.54         2.87 o                         
   3   3   3         22.91         22.91         1.56 o                         
   4   3   3         67.24         71.59         3.08 o                         
   5   3   3          2.69          8.28         3.36 o                         
   6   3   3          9.95          8.35         3.31 o                         
   7   3   3          5.35          3.13         3.46 o                         
  -6   4   3          0.11         -4.43         4.59 o                         
  -5   4   3        121.73        124.42         6.28 o                         
  -4   4   3        123.27        122.61         5.44 o                         
  -3   4   3          0.94         -0.33         1.99 o                         
  -2   4   3        211.94        205.98         3.68 o                         
  -1   4   3        225.75        228.98         3.55 o                         
   0   4   3        566.31        572.53         3.67 o                         
   1   4   3         24.15         25.20         1.81 o                         
   2   4   3         93.36         90.83         1.98 o                         
   3   4   3          1.72          1.26         2.86 o                         
   4   4   3         10.67          8.62         3.14 o                         
   5   4   3         12.64         15.58         3.49 o                         
   6   4   3          0.35         -2.96         3.12 o                         
   7   4   3          1.45         -3.15         3.50 o                         
  -6   5   3         10.50         19.02         4.58 o                         
  -5   5   3          1.18         -4.46         4.46 o                         
  -4   5   3         42.04         41.51         4.38 o                         
  -3   5   3         85.11         79.91         4.51 o                         
  -2   5   3          2.88          2.10         1.81 o                         
  -1   5   3         12.34         14.79         1.65 o                         
   0   5   3         22.70         23.29         2.19 o                         
   1   5   3          9.36         12.59         1.78 o                         
   2   5   3         16.51         16.11         1.53 o                         
   3   5   3         24.42         22.23         1.66 o                         
   4   5   3          3.95          5.00         2.60 o                         
   5   5   3         16.40         17.37         3.60 o                         
   6   5   3          1.21          1.85         3.43 o                         
  -5   6   3          0.08          2.83         4.19 o                         
  -4   6   3          0.12          2.65         4.18 o                         
  -3   6   3          0.01         -0.76         2.12 o                         
  -2   6   3         66.38         61.63         7.05 o                         
  -1   6   3         46.67         46.73         5.65 o                         
   0   6   3         54.66         63.77         3.13 o                         
   1   6   3          0.54          1.49         4.53 o                         
   2   6   3         12.17         12.30         1.99 o                         
   3   6   3          0.45          1.24         1.60 o                         
   4   6   3         14.82         12.16         2.66 o                         
   5   6   3          6.81          8.54         2.83 o                         
   6   6   3          0.00         -3.87         3.87 o                         
  -4   7   3          5.81          1.45         4.22 o                         
  -3   7   3         17.42         15.51         3.18 o                         
  -2   7   3          5.37          3.26         2.68 o                         
  -1   7   3          0.36          0.37         2.40 o                         
   0   7   3          1.28          2.30         2.43 o                         
   1   7   3          6.65          4.65         2.48 o                         
   2   7   3          3.92          4.26         2.13 o                         
   3   7   3          4.55          4.23         1.72 o                         
   4   7   3          0.65          0.62         2.61 o                         
   5   7   3         13.71        123.13        62.19 o                         
  -3   8   3          2.59         -2.25        10.61 o                         
  -2   8   3          0.92          2.51         3.26 o                         
  -1   8   3          0.28         -3.32         3.32 o                         
   0   8   3          7.90         10.95         3.25 o                         
   1   8   3          3.92          4.84         2.90 o                         
   2   8   3          0.09         -0.20         4.05 o                         
   3   8   3          0.01          3.51         6.90 o                         
   4   8   3          4.37          1.59         4.63 o                         
  -1   9   3          2.07         -3.11         5.45 o                         
   0   9   3          0.93         17.07         5.74 o                         
   1   9   3          0.44          2.95         4.80 o                         
   2   9   3          0.23         -3.17         4.80 o                         
  -3  -8   4         16.36         14.93         2.95 o                         
  -2  -8   4          1.67          0.19         4.06 o                         
  -1  -8   4          7.16         14.85         5.00 o                         
   0  -8   4          0.00          3.27         5.06 o                         
   1  -8   4         40.21         30.62         5.93 o                         
   2  -8   4          3.33          1.88         4.88 o                         
  -5  -7   4          0.06         -2.54         2.54 o                         
  -4  -7   4         26.08         28.19         3.37 o                         
  -3  -7   4          9.09          9.74         3.27 o                         
  -2  -7   4          5.27          3.10         2.85 o                         
  -1  -7   4          2.22          2.87         4.33 o                         
   0  -7   4         99.02         89.41         6.38 o                         
   1  -7   4          5.82          1.81         4.74 o                         
   2  -7   4          1.24          0.08         4.19 o                         
   3  -7   4          0.93          3.32         3.92 o                         
   4  -7   4          5.76          2.42         4.27 o                         
  -5  -6   4          0.93          2.42         4.19 o                         
  -4  -6   4         21.44         11.36         2.41 o                         
  -3  -6   4         71.52         74.31         2.83 o                         
  -2  -6   4          1.22          2.02         2.13 o                         
  -1  -6   4          3.68          5.65         3.79 o                         
   0  -6   4         95.82         94.88         5.80 o                         
   1  -6   4        198.17        187.52         7.33 o                         
   2  -6   4         16.83         21.94         4.51 o                         
   3  -6   4          0.64         -0.11         2.73 o                         
   4  -6   4          1.30          0.99         3.00 o                         
   5  -6   4          0.59         -4.47         4.47 o                         
  -6  -5   4          3.13          5.44         4.47 o                         
  -5  -5   4          0.16          3.93         3.95 o                         
  -4  -5   4        130.69        142.44         6.07 o                         
  -3  -5   4        111.68        109.03         7.25 o                         
  -2  -5   4        275.03        261.69         5.27 o                         
  -1  -5   4         27.60         25.46         1.81 o                         
   0  -5   4        229.15        209.47         6.62 o                         
   1  -5   4        134.10        129.85         5.24 o                         
   2  -5   4        192.84        177.55         3.83 o                         
   3  -5   4         15.92         15.02         2.52 o                         
   4  -5   4          1.04          3.30         2.53 o                         
   5  -5   4          0.32          5.82         4.90 o                         
  -6  -4   4         10.95         11.76         2.57 o                         
  -5  -4   4          4.62          6.89         4.47 o                         
  -4  -4   4          3.40          2.24         1.99 o                         
  -3  -4   4        186.58        190.76         6.15 o                         
  -2  -4   4         11.90         13.42         1.21 o                         
  -1  -4   4         59.04         54.11         1.29 o                         
   0  -4   4         65.11         69.29         2.12 o                         
   1  -4   4        141.77        154.59         2.51 o                         
   2  -4   4         38.80         42.49         2.61 o                         
   3  -4   4         18.33         19.94         2.36 o                         
   4  -4   4          0.24         -0.48         2.30 o                         
   5  -4   4          6.66          8.17         4.13 o                         
   6  -4   4          4.97          0.97         5.31 o                         
  -7  -3   4          3.45          1.67         3.12 o                         
  -6  -3   4         39.76         46.79         2.95 o                         
  -5  -3   4          7.32          6.21         2.10 o                         
  -4  -3   4         93.23        100.91         5.75 o                         
  -3  -3   4        267.70        275.34         3.94 o                         
  -2  -3   4        714.98        725.97        10.64 o                         
  -1  -3   4         79.22         80.48         1.50 o                         
   0  -3   4         47.82         50.49         1.50 o                         
   1  -3   4        446.24        473.27         4.70 o                         
   2  -3   4        722.46        841.62        16.15 o                         
   3  -3   4          3.82          4.75         2.13 o                         
   4  -3   4          0.78          0.04         3.02 o                         
   5  -3   4         21.45         18.10         4.38 o                         
   6  -3   4          1.45         -1.27         4.20 o                         
  -7  -2   4          3.75         17.78        11.14 o                         
  -6  -2   4        119.42        129.07         4.18 o                         
  -5  -2   4          0.30          3.04         4.04 o                         
  -4  -2   4          1.29          1.03         1.92 o                         
  -3  -2   4        271.24        278.59         2.66 o                         
  -2  -2   4          6.08          4.83         0.90 o                         
  -1  -2   4        647.94        653.18         5.70 o                         
   0  -2   4        603.48        576.20         9.76 o                         
   1  -2   4         29.23         26.62         1.90 o                         
   2  -2   4         87.65        102.60         3.83 o                         
   3  -2   4        296.00        356.50         8.13 o                         
   4  -2   4         35.33         44.24         3.90 o                         
   5  -2   4          3.19          1.55         3.42 o                         
   6  -2   4          3.89          2.27         4.08 o                         
   7  -2   4          0.66          2.28         4.72 o                         
  -7  -1   4         35.51         37.82         5.31 o                         
  -6  -1   4         77.44         87.50         3.61 o                         
  -5  -1   4        130.42        124.98         7.03 o                         
  -4  -1   4          8.87         11.69         1.95 o                         
  -3  -1   4         11.49          9.34         1.09 o                         
  -2  -1   4         61.91         62.65         1.84 o                         
  -1  -1   4        597.71        587.56         3.00 o                         
   0  -1   4        439.51        442.85         8.82 o                         
   1  -1   4        149.41        156.77         4.05 o                         
   2  -1   4        209.37        224.11         6.55 o                         
   3  -1   4        229.69        270.19         7.41 o                         
   4  -1   4          3.03          1.03         3.39 o                         
   5  -1   4        125.18        108.61         4.72 o                         
   6  -1   4         14.85         10.30         4.06 o                         
   7  -1   4          0.40         -1.88         4.40 o                         
  -7   0   4          5.22          3.02         2.78 o                         
  -6   0   4        244.82        258.32         5.21 o                         
  -5   0   4         90.63         93.15         7.01 o                         
  -4   0   4          0.90          0.83         1.95 o                         
  -3   0   4         27.85         30.88         1.38 o                         
  -2   0   4         21.68         23.22         1.33 o                         
  -1   0   4         25.73         27.32         1.67 o                         
   0   0   4        337.23        315.19         4.73 o                         
   1   0   4        136.94        121.60         2.15 o                         
   2   0   4        357.08        380.38         2.86 o                         
   3   0   4        913.42       1018.09         9.01 o                         
   4   0   4        214.61        228.65         5.72 o                         
   5   0   4          6.87          6.43         2.76 o                         
   6   0   4          1.02          3.52         3.82 o                         
   7   0   4          6.23         14.38         6.15 o                         
  -7   1   4         13.12         10.78         4.22 o                         
  -6   1   4         22.99         -1.41         3.61 o                         
  -5   1   4        251.98        247.78         4.64 o                         
  -4   1   4          2.41          2.61         1.88 o                         
  -3   1   4        156.31        164.83         6.38 o                         
  -2   1   4        111.59        116.13         2.23 o                         
  -1   1   4        431.07        435.83         9.91 o                         
   0   1   4        534.58        509.94         4.31 o                         
   1   1   4       1412.98       1330.99         7.50 o                         
   2   1   4        298.45        291.43         3.51 o                         
   3   1   4         79.54         80.63         1.80 o                         
   4   1   4          0.58          0.10         1.82 o                         
   5   1   4         13.98         11.71         2.17 o                         
   6   1   4         45.32         48.74         3.13 o                         
   7   1   4          0.00         -1.00         4.87 o                         
  -7   2   4         13.16         11.14         5.39 o                         
  -6   2   4         98.30         96.10         5.64 o                         
  -5   2   4        110.09        106.70         5.44 o                         
  -4   2   4         32.35         36.95         2.84 o                         
  -3   2   4         56.18         54.14         2.10 o                         
  -2   2   4         95.27        100.19         3.32 o                         
  -1   2   4       2139.75       2165.46        42.72 o                         
   0   2   4        215.08        212.54         5.03 o                         
   1   2   4        244.63        238.91         6.78 o                         
   2   2   4        448.91        450.58         5.92 o                         
   3   2   4        503.15        521.45         4.55 o                         
   4   2   4         60.22         64.63         2.75 o                         
   5   2   4          0.00         -0.19         1.90 o                         
   6   2   4          0.21         -1.29         3.27 o                         
   7   2   4         30.16         23.48         4.22 o                         
  -6   3   4          1.82          0.74         4.12 o                         
  -5   3   4         66.03         59.92         4.82 o                         
  -4   3   4         28.69         27.88         3.99 o                         
  -3   3   4         28.55         30.75         3.72 o                         
  -2   3   4          0.23          0.43         1.01 o                         
  -1   3   4         84.10         90.79         2.01 o                         
   0   3   4         14.79         15.26         1.20 o                         
   1   3   4        134.91        139.07         2.65 o                         
   2   3   4        881.73        918.25         5.72 o                         
   3   3   4          6.40          9.59         2.41 o                         
   4   3   4         27.35         35.41         3.59 o                         
   5   3   4         12.48          9.36         3.38 o                         
   6   3   4         23.00         27.61         3.83 o                         
   7   3   4          0.05          0.33         3.28 o                         
  -6   4   4          0.05          1.35         4.13 o                         
  -5   4   4          4.43          6.24         4.27 o                         
  -4   4   4         45.28         51.27         4.56 o                         
  -3   4   4          3.94          2.80         1.73 o                         
  -2   4   4        112.97        117.53         2.65 o                         
  -1   4   4        289.56        311.45         5.48 o                         
   0   4   4         29.10         30.85         1.71 o                         
   1   4   4        167.32        181.57         6.51 o                         
   2   4   4          5.77          4.67         1.48 o                         
   3   4   4         32.16         33.86         3.06 o                         
   4   4   4         15.03         16.95         3.25 o                         
   5   4   4          6.12          5.52         3.16 o                         
   6   4   4          0.06         -2.88         2.88 o                         
   7   4   4         28.39         23.11         3.49 o                         
  -5   5   4          0.01         -1.14         4.12 o                         
  -4   5   4          3.15         -0.38         3.59 o                         
  -3   5   4          6.26          3.66         1.88 o                         
  -2   5   4         18.48         20.36         2.00 o                         
  -1   5   4         38.98         34.23         2.08 o                         
   0   5   4          0.18         -0.49         2.12 o                         
   1   5   4          2.50          3.84         1.70 o                         
   2   5   4         94.11         95.35         3.14 o                         
   3   5   4         20.00         18.66         1.84 o                         
   4   5   4         16.74         18.20         3.07 o                         
   5   5   4          0.00         -1.15         3.29 o                         
   6   5   4          0.03         -3.19         3.63 o                         
  -5   6   4          2.08          1.85         4.14 o                         
  -4   6   4         23.42         14.75         4.36 o                         
  -3   6   4         10.54         12.55         3.80 o                         
  -2   6   4         10.15          7.67         2.12 o                         
  -1   6   4         11.77         13.49         2.57 o                         
   0   6   4         91.04         94.85         7.81 o                         
   1   6   4         52.14         48.58         9.33 o                         
   2   6   4          1.55          2.30         1.92 o                         
   3   6   4          0.31         -1.35         2.64 o                         
   4   6   4          8.23          3.60         2.54 o                         
   5   6   4         12.57         17.44         3.51 o                         
   6   6   4          0.03         -3.68         3.68 o                         
  -4   7   4          4.64          0.27         4.35 o                         
  -3   7   4         26.25         23.43         3.55 o                         
  -2   7   4          2.82          3.71         3.03 o                         
  -1   7   4         26.30         34.39         6.99 o                         
   0   7   4          0.48         -0.93         2.58 o                         
   1   7   4          3.09          5.31         2.49 o                         
   2   7   4          7.65         14.09         2.26 o                         
   3   7   4          8.19          9.86         2.78 o                         
   4   7   4          4.57          5.79         2.94 o                         
   5   7   4          2.20         38.01        15.88 o                         
  -3   8   4          4.20          9.02         3.48 o                         
  -2   8   4          1.42         -1.83         7.40 o                         
  -1   8   4          3.07          4.92         2.82 o                         
   0   8   4          6.41          2.78         2.86 o                         
   1   8   4          9.80          9.70         2.87 o                         
   2   8   4          3.19          2.46         2.46 o                         
   3   8   4          0.03          1.55         2.69 o                         
   4   8   4          0.41         -0.12         2.92 o                         
  -1   9   4          3.22         -1.32         5.56 o                         
   0   9   4          3.49          2.25         4.32 o                         
   1   9   4          0.04          5.79         4.89 o                         
   2   9   4          0.14         -0.46         4.60 o                         
  -3  -8   5          0.82          6.03         4.12 o                         
  -2  -8   5          0.14          8.51         4.36 o                         
  -1  -8   5          6.14         13.05         5.32 o                         
   0  -8   5          0.71         16.78         5.03 o                         
   1  -8   5          0.01         11.98         5.34 o                         
   2  -8   5          0.15         -3.56         5.63 o                         
  -4  -7   5         27.65         30.18         4.17 o                         
  -3  -7   5         46.93         51.28         5.31 o                         
  -2  -7   5          3.35          2.48         2.82 o                         
  -1  -7   5          0.45          2.31         4.97 o                         
   0  -7   5          6.66          8.45         4.21 o                         
   1  -7   5          5.54          4.80         3.78 o                         
   2  -7   5          6.05          3.73         4.40 o                         
   3  -7   5          0.04         -0.20         4.74 o                         
   4  -7   5          5.06         12.16         5.32 o                         
  -5  -6   5         11.98         12.61         2.84 o                         
  -4  -6   5         20.21         16.22         2.53 o                         
  -3  -6   5          6.28          8.63         2.17 o                         
  -2  -6   5          1.69          3.51         2.04 o                         
  -1  -6   5          4.16          5.15         2.73 o                         
   0  -6   5         25.59         23.13         4.61 o                         
   1  -6   5         10.38          9.07         4.20 o                         
   2  -6   5          1.97          8.44         4.40 o                         
   3  -6   5          2.08          3.30         2.63 o                         
   4  -6   5          0.31          0.44         3.04 o                         
   5  -6   5          0.55         -1.60         4.89 o                         
  -6  -5   5          0.73         -2.79         4.74 o                         
  -5  -5   5          2.49          1.78         4.34 o                         
  -4  -5   5         89.61        109.84         5.70 o                         
  -3  -5   5        114.71        122.66         9.93 o                         
  -2  -5   5         10.43          9.53         1.58 o                         
  -1  -5   5         72.69         68.07         3.25 o                         
   0  -5   5         82.07         74.08         5.12 o                         
   1  -5   5         40.89         41.47         2.57 o                         
   2  -5   5         19.34         14.73         2.43 o                         
   3  -5   5          7.21          3.56         2.24 o                         
   4  -5   5          0.21          1.25         2.57 o                         
   5  -5   5          0.03          1.26         4.18 o                         
  -6  -4   5          0.40         -1.26         4.52 o                         
  -5  -4   5          2.71          3.96         4.17 o                         
  -4  -4   5         12.79         12.14         3.91 o                         
  -3  -4   5         97.99        100.05         4.56 o                         
  -2  -4   5         22.01         21.33         2.14 o                         
  -1  -4   5          1.84          1.95         1.27 o                         
   0  -4   5         57.44         57.54         1.71 o                         
   1  -4   5         42.79         42.82         2.60 o                         
   2  -4   5         70.69         65.27         3.08 o                         
   3  -4   5          0.00         -1.78         2.39 o                         
   4  -4   5          0.25          2.12         2.28 o                         
   5  -4   5          0.98         -4.26         4.26 o                         
   6  -4   5          1.06         -0.24         4.85 o                         
  -7  -3   5          6.23          6.14         5.31 o                         
  -6  -3   5          2.73          2.07         2.42 o                         
  -5  -3   5          6.93          7.26         2.06 o                         
  -4  -3   5         21.98         22.41         2.31 o                         
  -3  -3   5          5.82          2.88         1.67 o                         
  -2  -3   5        244.86        266.10         2.73 o                         
  -1  -3   5        565.62        569.14         2.66 o                         
   0  -3   5         95.87         91.88         1.81 o                         
   1  -3   5         18.19         20.59         4.31 o                         
   2  -3   5        229.05        259.73         4.25 o                         
   3  -3   5         10.69         11.90         2.16 o                         
   4  -3   5         11.85         11.52         2.17 o                         
   5  -3   5         11.80         12.49         4.19 o                         
   6  -3   5          7.46          6.25         5.12 o                         
  -7  -2   5          5.20         37.32        17.72 o                         
  -6  -2   5         24.66         35.25         5.26 o                         
  -5  -2   5          3.98          5.45         3.99 o                         
  -4  -2   5          0.74          0.39         1.69 o                         
  -3  -2   5        483.25        514.44         7.67 o                         
  -2  -2   5        137.72        136.73         1.64 o                         
  -1  -2   5        356.83        363.61         3.77 o                         
   0  -2   5        280.36        274.23         3.63 o                         
   1  -2   5        350.60        359.00         5.46 o                         
   2  -2   5        331.80        367.63         4.42 o                         
   3  -2   5          7.39          6.98         2.01 o                         
   4  -2   5          1.51         -0.61         3.65 o                         
   5  -2   5          3.97          3.38         3.36 o                         
   6  -2   5         13.23         17.27         4.70 o                         
   7  -2   5          0.69          2.48         5.17 o                         
  -7  -1   5          2.92         -2.32         4.22 o                         
  -6  -1   5          4.70          5.38         2.48 o                         
  -5  -1   5          4.77          3.73         2.59 o                         
  -4  -1   5          5.53          3.19         1.98 o                         
  -3  -1   5        184.92        187.71         3.26 o                         
  -2  -1   5        716.95        754.28         5.28 o                         
  -1  -1   5        246.15        243.32         2.99 o                         
   0  -1   5         96.83        102.79         4.72 o                         
   1  -1   5         37.83         45.40         3.35 o                         
   2  -1   5         33.85         28.90         2.01 o                         
   3  -1   5        290.47        315.69         4.14 o                         
   4  -1   5          0.00          1.46         3.40 o                         
   5  -1   5         72.30         66.69         4.00 o                         
   6  -1   5         13.14         10.51         3.98 o                         
   7  -1   5          1.80         -2.54         4.51 o                         
  -7   0   5          0.09         -0.38         4.37 o                         
  -6   0   5         46.92         52.51         3.30 o                         
  -5   0   5          1.05          2.43         2.19 o                         
  -4   0   5          0.30         -0.34         1.86 o                         
  -3   0   5        293.83        318.02         4.85 o                         
  -2   0   5       1617.94       1646.77         6.89 o                         
  -1   0   5       2132.33       1997.61        11.69 o                         
   0   0   5       1853.17       1753.40         5.34 o                         
   1   0   5        625.49        562.61         7.03 o                         
   2   0   5          0.09          0.94         1.26 o                         
   3   0   5          0.46          1.62         1.35 o                         
   4   0   5         66.13         72.24         4.34 o                         
   5   0   5          3.43          2.90         3.34 o                         
   6   0   5         42.90         40.31         6.06 o                         
   7   0   5         21.60         15.08         2.96 o                         
  -7   1   5          0.01         -2.23         3.82 o                         
  -6   1   5          0.37          4.82         3.63 o                         
  -5   1   5          0.16         -0.93         2.26 o                         
  -4   1   5          0.02          1.56         2.01 o                         
  -3   1   5          0.02         -0.13         1.62 o                         
  -2   1   5        161.71        156.87         2.52 o                         
  -1   1   5          7.49          7.53         1.44 o                         
   0   1   5         15.12         14.41         1.93 o                         
   1   1   5         48.94         51.33         2.45 o                         
   2   1   5          0.05          1.27         1.54 o                         
   3   1   5        256.55        289.74         3.28 o                         
   4   1   5          4.19          2.67         1.88 o                         
   5   1   5          4.99          6.10         2.12 o                         
   6   1   5          1.61          3.10         2.37 o                         
   7   1   5          7.93         10.65         3.26 o                         
  -7   2   5         11.14          7.99         4.38 o                         
  -6   2   5          2.93          4.41         4.22 o                         
  -5   2   5          3.61          2.25         3.50 o                         
  -4   2   5         52.29         47.45         2.55 o                         
  -3   2   5          7.71          7.73         1.61 o                         
  -2   2   5        337.18        385.87         3.78 o                         
  -1   2   5         62.57         69.29         2.78 o                         
   0   2   5        259.35        262.30         2.79 o                         
   1   2   5         89.25         80.19         3.00 o                         
   2   2   5       1023.36       1028.70         8.78 o                         
   3   2   5          8.43          9.63         1.69 o                         
   4   2   5         45.81         44.72         4.61 o                         
   5   2   5          3.01          1.67         2.02 o                         
   6   2   5         24.26         26.31         4.23 o                         
   7   2   5          5.94          0.24         3.32 o                         
  -6   3   5          4.37          7.37         4.24 o                         
  -5   3   5          4.50          4.57         4.01 o                         
  -4   3   5          1.35         -0.50         3.30 o                         
  -3   3   5         33.48         36.98         3.55 o                         
  -2   3   5         30.67         31.93         1.40 o                         
  -1   3   5          0.62          1.34         1.60 o                         
   0   3   5        340.78        355.44         3.36 o                         
   1   3   5        215.41        197.05        12.43 o                         
   2   3   5        242.42        240.57         3.05 o                         
   3   3   5         35.14         37.48         2.59 o                         
   4   3   5         24.89         24.46         3.01 o                         
   5   3   5         65.50         64.60         4.57 o                         
   6   3   5          0.25         -1.01         3.09 o                         
   7   3   5          6.22         13.48         3.77 o                         
  -6   4   5          4.30          2.36         4.16 o                         
  -5   4   5          7.90          5.37         3.94 o                         
  -4   4   5         46.26         58.56         4.38 o                         
  -3   4   5          1.72          2.64         1.89 o                         
  -2   4   5         22.20         21.60         1.85 o                         
  -1   4   5         11.75          9.55         1.58 o                         
   0   4   5         16.71         14.63         1.39 o                         
   1   4   5         29.82         36.39         2.26 o                         
   2   4   5        354.15        361.04         4.97 o                         
   3   4   5         14.89         14.31         1.90 o                         
   4   4   5         42.06         37.66         3.70 o                         
   5   4   5          5.35          1.83         3.52 o                         
   6   4   5          0.53         -1.31         3.00 o                         
   7   4   5          8.22         -3.90         3.90 o                         
  -5   5   5         17.11         15.07         4.25 o                         
  -4   5   5          5.22         15.30         4.14 o                         
  -3   5   5          0.65          0.32         1.90 o                         
  -2   5   5          7.75          6.76         1.86 o                         
  -1   5   5          2.18          4.13         1.59 o                         
   0   5   5        216.31        212.03        12.43 o                         
   1   5   5        219.21        216.07         7.24 o                         
   2   5   5         83.95         88.58         3.16 o                         
   3   5   5          0.07          1.28         2.30 o                         
   4   5   5          2.23         -0.36         2.93 o                         
   5   5   5         38.37         36.53         4.19 o                         
   6   5   5          0.27          5.19         3.20 o                         
  -5   6   5          0.37          0.53         4.01 o                         
  -4   6   5         15.59         10.97         4.25 o                         
  -3   6   5          5.99          3.33         2.09 o                         
  -2   6   5         20.40         21.33         2.17 o                         
  -1   6   5         36.88         38.17         3.02 o                         
   0   6   5         12.80         12.48         2.56 o                         
   1   6   5         81.08         77.04        10.05 o                         
   2   6   5         12.39         12.95         2.76 o                         
   3   6   5          4.05          5.52         2.75 o                         
   4   6   5         71.97         71.52         3.49 o                         
   5   6   5          0.35          1.70         3.36 o                         
   6   6   5          0.85         -0.56         3.58 o                         
  -4   7   5          0.58          1.55         3.94 o                         
  -3   7   5          0.59          1.16         3.17 o                         
  -2   7   5          1.75         -0.91         2.92 o                         
  -1   7   5         19.31         20.81         8.91 o                         
   0   7   5         72.97         71.41         3.56 o                         
   1   7   5          6.41          9.27         2.66 o                         
   2   7   5          0.95          1.82         2.20 o                         
   3   7   5          0.22         -0.46         2.67 o                         
   4   7   5          3.15          2.27         2.99 o                         
   5   7   5          2.71          2.02         5.18 o                         
  -3   8   5          0.40         -4.01         4.01 o                         
  -2   8   5          1.81         -0.69         3.25 o                         
  -1   8   5         29.97         33.51         4.04 o                         
   0   8   5          5.83          3.26         2.72 o                         
   1   8   5         32.99         24.22         2.92 o                         
   2   8   5          0.76          2.75         2.64 o                         
   3   8   5          1.04          2.77         2.97 o                         
   4   8   5          3.28          2.37         2.72 o                         
  -1   9   5          7.00         11.19         5.29 o                         
   0   9   5         28.64         21.06         7.48 o                         
   1   9   5          1.35          1.40         4.15 o                         
   2   9   5          0.04          4.09         5.29 o                         
  -3  -8   6          0.74         -3.88         3.88 o                         
  -2  -8   6          2.40         -1.95         4.24 o                         
  -1  -8   6          0.69          3.56         5.23 o                         
   0  -8   6          1.47          3.22         4.92 o                         
   1  -8   6          0.29          8.61         5.31 o                         
   2  -8   6          0.29         -2.21         5.53 o                         
  -4  -7   6          7.01          2.35         3.72 o                         
  -3  -7   6          5.36          2.52         3.12 o                         
  -2  -7   6          0.85          4.64         6.72 o                         
  -1  -7   6          0.41         -1.89         5.64 o                         
   0  -7   6         26.27         27.56         5.19 o                         
   1  -7   6         18.67         20.05         4.83 o                         
   2  -7   6          0.11         -3.71         4.07 o                         
   3  -7   6          1.58         16.33         4.86 o                         
  -5  -6   6          0.09          4.04         3.48 o                         
  -4  -6   6         42.25         35.07         2.73 o                         
  -3  -6   6          2.73          3.59         1.83 o                         
  -2  -6   6         20.82         16.87         2.25 o                         
  -1  -6   6         13.34         14.80         3.23 o                         
   0  -6   6          0.01         -0.51         3.70 o                         
   1  -6   6         13.66         15.86         4.43 o                         
   2  -6   6          4.65          7.82         4.39 o                         
   3  -6   6         14.92          9.96         2.89 o                         
   4  -6   6          8.64         13.28         3.81 o                         
  -6  -5   6          6.41         10.23         4.89 o                         
  -5  -5   6          5.63         -4.60         4.60 o                         
  -4  -5   6         10.86         29.89         3.44 o                         
  -3  -5   6         66.48         68.76         4.10 o                         
  -2  -5   6          6.98          7.28         1.68 o                         
  -1  -5   6          7.82          7.87         2.58 o                         
   0  -5   6         86.80         87.70         5.49 o                         
   1  -5   6         49.40         50.31         4.88 o                         
   2  -5   6         23.63         16.83         2.62 o                         
   3  -5   6         15.55         13.05         2.75 o                         
   4  -5   6         17.46         15.95         2.90 o                         
   5  -5   6          0.02          2.60         4.81 o                         
  -6  -4   6          0.58          9.11         4.79 o                         
  -5  -4   6          0.23         -0.27         4.20 o                         
  -4  -4   6        118.96        117.79         5.61 o                         
  -3  -4   6         18.74         19.83         3.51 o                         
  -2  -4   6          7.24          6.64         1.65 o                         
  -1  -4   6        305.67        313.26         3.02 o                         
   0  -4   6          0.11         -1.03         1.08 o                         
   1  -4   6         93.76         99.37         2.98 o                         
   2  -4   6         17.51         15.01         2.49 o                         
   3  -4   6         48.31         52.25         3.08 o                         
   4  -4   6          8.95         11.85         2.57 o                         
   5  -4   6          9.38          2.95         3.87 o                         
   6  -4   6          0.13          8.91         5.25 o                         
  -7  -3   6          0.23         -2.65         5.02 o                         
  -6  -3   6          2.98          5.03         2.41 o                         
  -5  -3   6          1.28          5.44         2.19 o                         
  -4  -3   6         75.74         75.10         2.89 o                         
  -3  -3   6         10.38          8.45         1.79 o                         
  -2  -3   6         18.31         18.56         1.34 o                         
  -1  -3   6        293.22        308.34         2.74 o                         
   0  -3   6         42.40         46.17         2.08 o                         
   1  -3   6         11.31         11.48         1.94 o                         
   2  -3   6        300.72        308.06         9.28 o                         
   3  -3   6         24.40         22.35         3.05 o                         
   4  -3   6         31.94         24.65         2.64 o                         
   5  -3   6          0.01         -1.87         3.34 o                         
   6  -3   6          7.56          6.55         4.38 o                         
  -7  -2   6         34.22         80.15        17.04 o                         
  -6  -2   6          1.88         -0.74         4.40 o                         
  -5  -2   6          0.79          3.04         3.84 o                         
  -4  -2   6         10.56         10.75         2.02 o                         
  -3  -2   6        651.89        662.18         7.33 o                         
  -2  -2   6          0.01         -0.57         1.83 o                         
  -1  -2   6        299.88        295.88         2.72 o                         
   0  -2   6         12.94         16.18         2.49 o                         
   1  -2   6         16.44         11.76         3.31 o                         
   2  -2   6        144.66        149.75         3.28 o                         
   3  -2   6        120.46        139.87         4.90 o                         
   4  -2   6          0.28          1.34         3.81 o                         
   5  -2   6         34.49         26.29         3.98 o                         
   6  -2   6          5.68         -1.23         3.82 o                         
   7  -2   6          0.00         -5.55         5.56 o                         
  -7  -1   6          0.21          2.38         4.76 o                         
  -6  -1   6          2.53          0.78         2.62 o                         
  -5  -1   6          0.41         -1.00         2.24 o                         
  -4  -1   6         37.27         37.45         2.39 o                         
  -3  -1   6        126.98        137.37         2.30 o                         
  -2  -1   6        465.58        470.64         3.45 o                         
  -1  -1   6         91.56         80.26         3.65 o                         
   0  -1   6          8.44          7.21         2.79 o                         
   1  -1   6         76.02         85.93         2.49 o                         
   2  -1   6        172.89        176.98         3.27 o                         
   3  -1   6          0.19          1.46         1.85 o                         
   4  -1   6          6.00          4.37         3.50 o                         
   5  -1   6         32.48         40.64         4.12 o                         
   6  -1   6         79.59         69.79         4.79 o                         
   7  -1   6          1.65         23.46        17.65 o                         
  -7   0   6         27.99         23.95         3.55 o                         
  -6   0   6          0.32          2.94         9.06 o                         
  -5   0   6          5.25          5.43         2.37 o                         
  -4   0   6         83.97         80.45         2.79 o                         
  -3   0   6       1214.24       1266.14         9.64 o                         
  -2   0   6         59.23         60.26         1.77 o                         
  -1   0   6        227.51        196.57         2.22 o                         
   0   0   6          7.06          8.04         1.22 o                         
   1   0   6       1058.73       1045.04         5.19 o                         
   2   0   6         19.66         20.01         1.74 o                         
   3   0   6         29.22         27.25         1.59 o                         
   4   0   6          7.60         14.01         2.17 o                         
   5   0   6        104.88        104.90         6.22 o                         
   6   0   6          0.07          3.65         2.30 o                         
   7   0   6         28.76         27.05         3.24 o                         
  -7   1   6          0.04         -3.64         3.64 o                         
  -6   1   6         14.20          9.53         4.23 o                         
  -5   1   6          4.49          2.99         2.25 o                         
  -4   1   6         26.44         27.66         2.29 o                         
  -3   1   6        136.27        143.83         2.91 o                         
  -2   1   6       1397.67       1422.52         5.85 o                         
  -1   1   6        852.03        877.02        15.18 o                         
   0   1   6        101.45        106.68         2.67 o                         
   1   1   6        438.61        445.17         4.95 o                         
   2   1   6         35.07         37.47         2.43 o                         
   3   1   6          8.58          9.04         1.39 o                         
   4   1   6        137.48        123.98         3.23 o                         
   5   1   6         30.00         26.89         2.57 o                         
   6   1   6        123.01        113.34         8.71 o                         
   7   1   6          1.74          1.26         2.79 o                         
  -7   2   6          7.35          7.12         4.15 o                         
  -6   2   6          1.84          0.40         4.19 o                         
  -5   2   6          0.16         -0.14         3.45 o                         
  -4   2   6          3.79          1.88         2.03 o                         
  -3   2   6        138.43        145.82         2.89 o                         
  -2   2   6          3.20          4.94         1.36 o                         
  -1   2   6        114.15        128.81         2.56 o                         
   0   2   6         77.16         75.52         6.43 o                         
   1   2   6        468.72        457.42         3.77 o                         
   2   2   6        408.12        416.34         5.97 o                         
   3   2   6         26.69         25.96         1.93 o                         
   4   2   6         22.80         23.47         2.11 o                         
   5   2   6         74.96         72.31         3.08 o                         
   6   2   6         13.86         12.19         3.98 o                         
   7   2   6         54.57         57.82         4.79 o                         
  -6   3   6          4.08          3.08         4.22 o                         
  -5   3   6          1.17          2.23         4.10 o                         
  -4   3   6         42.67         43.03         4.02 o                         
  -3   3   6          0.05         -0.51         2.79 o                         
  -2   3   6        316.17        348.25         8.10 o                         
  -1   3   6        487.64        519.30         4.65 o                         
   0   3   6        135.14        137.02         2.48 o                         
   1   3   6          7.86          6.10         1.72 o                         
   2   3   6         23.82         32.52         1.56 o                         
   3   3   6          7.72          8.74         1.66 o                         
   4   3   6          2.91          1.89         2.77 o                         
   5   3   6         11.06          8.33         3.13 o                         
   6   3   6         59.17         51.69         4.50 o                         
   7   3   6          4.34         -3.20         3.20 o                         
  -6   4   6          0.79          0.44         4.62 o                         
  -5   4   6          0.45          0.02         3.82 o                         
  -4   4   6         24.31         25.09         4.30 o                         
  -3   4   6          0.14         -0.55         2.59 o                         
  -2   4   6         64.30         69.74         4.47 o                         
  -1   4   6          0.82          1.67         1.82 o                         
   0   4   6         17.29         18.97         1.64 o                         
   1   4   6          0.18          0.56         1.87 o                         
   2   4   6        252.94        241.98         6.23 o                         
   3   4   6         59.14         58.96         4.00 o                         
   4   4   6          5.75          3.95         3.32 o                         
   5   4   6          5.85          1.07         2.72 o                         
   6   4   6          4.54          0.64         3.21 o                         
   7   4   6          2.21          9.76         3.94 o                         
  -5   5   6          0.28         -3.55         4.26 o                         
  -4   5   6          2.80         -1.17         3.64 o                         
  -3   5   6         11.44         10.11         2.59 o                         
  -2   5   6          2.55          2.92         1.74 o                         
  -1   5   6          9.61          8.44         1.61 o                         
   0   5   6         21.43         23.18         1.60 o                         
   1   5   6        160.77        148.86         3.47 o                         
   2   5   6          0.59          0.42         2.31 o                         
   3   5   6         35.53         40.24         4.13 o                         
   4   5   6          6.64          3.63         3.33 o                         
   5   5   6         26.45         28.05         3.73 o                         
   6   5   6          3.58          0.48         3.01 o                         
  -5   6   6          2.73          8.79         3.73 o                         
  -4   6   6          2.08         -3.65         3.94 o                         
  -3   6   6          0.04         -0.80         2.19 o                         
  -2   6   6         18.38         15.11         2.09 o                         
  -1   6   6         16.45         16.79         2.56 o                         
   0   6   6          0.15          0.34         2.35 o                         
   1   6   6          0.24         -0.07         2.43 o                         
   2   6   6         13.07         12.52         2.58 o                         
   3   6   6          7.92         10.49         2.86 o                         
   4   6   6         30.32         34.96         4.36 o                         
   5   6   6          0.30          4.84         3.13 o                         
   6   6   6          0.48          4.93         3.74 o                         
  -4   7   6          2.17          4.61         3.87 o                         
  -3   7   6          0.37          2.32         3.19 o                         
  -2   7   6          0.96          1.56         2.59 o                         
  -1   7   6          1.58          4.52         2.64 o                         
   0   7   6          1.32          0.87         2.58 o                         
   1   7   6          4.80          3.87         2.53 o                         
   2   7   6          7.10          6.51         2.67 o                         
   3   7   6          3.93          5.98         3.19 o                         
   4   7   6          0.80          2.56         2.95 o                         
   5   7   6          3.05          3.01         5.01 o                         
  -3   8   6          0.36          6.03         3.58 o                         
  -2   8   6          0.52         -0.27         3.26 o                         
  -1   8   6         23.49         24.89         4.64 o                         
   0   8   6          4.26          1.06         2.59 o                         
   1   8   6          1.69          1.12         3.21 o                         
   2   8   6          0.34         -0.15         3.35 o                         
   3   8   6          0.54          0.91         2.81 o                         
   4   8   6          3.46         -0.86         3.25 o                         
   0   9   6          4.70          0.90         3.21 o                         
   1   9   6         11.46         14.98         5.26 o                         
   2   9   6          1.64         -0.32         3.83 o                         
  -3  -8   7          2.30          6.03         4.85 o                         
  -2  -8   7          1.97          4.22         5.03 o                         
  -1  -8   7          9.78         13.13         5.01 o                         
   0  -8   7          0.24          0.38         4.78 o                         
   1  -8   7          0.58         -0.33         5.08 o                         
   2  -8   7          0.00         -4.10         5.46 o                         
  -4  -7   7         13.23         11.60         4.90 o                         
  -3  -7   7          0.71          4.21         2.65 o                         
  -2  -7   7          4.56          3.92         2.76 o                         
  -1  -7   7         11.35          9.95         4.39 o                         
   0  -7   7          0.09          3.50         4.17 o                         
   1  -7   7          3.17         -1.74         4.87 o                         
   2  -7   7          0.59         -2.60         4.68 o                         
   3  -7   7          6.80          8.17         3.95 o                         
  -5  -6   7         10.83         13.62         2.97 o                         
  -4  -6   7          4.03          2.77         2.27 o                         
  -3  -6   7          0.03         -2.07         2.07 o                         
  -2  -6   7         21.44         23.29         2.37 o                         
  -1  -6   7          2.74          3.72         2.73 o                         
   0  -6   7         18.62         13.84         4.66 o                         
   1  -6   7         11.48         15.19         4.47 o                         
   2  -6   7          0.18          0.07         4.62 o                         
   3  -6   7         15.62         12.73         4.13 o                         
   4  -6   7         11.99         13.44         3.14 o                         
  -6  -5   7          0.15         -5.31         5.31 o                         
  -5  -5   7          4.55          1.10         4.48 o                         
  -4  -5   7          1.49          2.23         4.00 o                         
  -3  -5   7         28.23         29.20         2.64 o                         
  -2  -5   7          3.12          3.23         1.65 o                         
  -1  -5   7          1.18          1.61         2.52 o                         
   0  -5   7          3.20          2.61         3.86 o                         
   1  -5   7         18.22         18.02         4.89 o                         
   2  -5   7         33.80         26.99         2.93 o                         
   3  -5   7          8.75          5.39         2.75 o                         
   4  -5   7          0.03         -0.62         2.64 o                         
   5  -5   7          0.41         -3.62         4.84 o                         
  -6  -4   7          2.72          1.05         4.75 o                         
  -5  -4   7          0.00         -1.33         4.00 o                         
  -4  -4   7        112.95        112.84         5.72 o                         
  -3  -4   7         17.35         19.26         3.44 o                         
  -2  -4   7          0.12          1.11         1.61 o                         
  -1  -4   7         53.85         54.13         3.08 o                         
   0  -4   7          1.86          2.95         1.17 o                         
   1  -4   7         19.64         20.07         2.30 o                         
   2  -4   7          0.75          2.86         2.32 o                         
   3  -4   7         26.36         22.87         2.90 o                         
   4  -4   7          6.46         12.02         2.83 o                         
   5  -4   7         10.21         10.48         4.06 o                         
   6  -4   7          3.99          2.62         5.42 o                         
  -6  -3   7          0.08          1.60         4.76 o                         
  -5  -3   7          2.39          7.60         4.60 o                         
  -4  -3   7         10.89         13.89         3.89 o                         
  -3  -3   7        151.28        156.62         5.12 o                         
  -2  -3   7         70.20         74.20         2.73 o                         
  -1  -3   7          3.81          3.23         1.27 o                         
   0  -3   7         26.98         29.18         2.55 o                         
   1  -3   7          2.11          1.36         1.88 o                         
   2  -3   7        415.72        429.17         5.51 o                         
   3  -3   7         58.51         52.77         3.08 o                         
   4  -3   7         21.45         24.79         2.99 o                         
   5  -3   7         23.58         21.27         4.70 o                         
   6  -3   7          0.48          2.68         4.12 o                         
  -7  -2   7          0.13         34.72        22.95 o                         
  -6  -2   7          0.19         -0.26         4.32 o                         
  -5  -2   7         10.61          7.28         4.06 o                         
  -4  -2   7        181.40        171.39         3.59 o                         
  -3  -2   7         32.93         39.26         2.23 o                         
  -2  -2   7        189.71        187.13         3.41 o                         
  -1  -2   7         22.91         23.69         1.38 o                         
   0  -2   7        251.42        238.66        11.30 o                         
   1  -2   7        358.17        380.66         7.38 o                         
   2  -2   7         47.49         42.24         2.54 o                         
   3  -2   7         23.89         27.53         2.54 o                         
   4  -2   7          6.41          3.78         2.32 o                         
   5  -2   7         11.59         10.65         4.35 o                         
   6  -2   7          1.95          2.26         3.69 o                         
  -7  -1   7         18.66         19.63         5.10 o                         
  -6  -1   7          7.79         10.33         2.60 o                         
  -5  -1   7          0.22         -0.62         2.31 o                         
  -4  -1   7          0.12          1.50         1.92 o                         
  -3  -1   7        321.69        309.48         3.26 o                         
  -2  -1   7        626.98        635.58         7.20 o                         
  -1  -1   7         13.76         12.33         3.07 o                         
   0  -1   7         93.06         93.46         4.32 o                         
   1  -1   7          5.29          9.17         1.12 o                         
   2  -1   7        347.13        331.90         5.59 o                         
   3  -1   7        262.04        258.53         4.21 o                         
   4  -1   7          4.80          3.55         3.41 o                         
   5  -1   7         27.15         22.90         4.11 o                         
   6  -1   7          0.00         11.04         8.67 o                         
   7  -1   7          8.20         10.12         2.82 o                         
  -7   0   7          1.78          2.17         3.01 o                         
  -6   0   7          3.55          0.66         2.70 o                         
  -5   0   7          1.06          0.10         2.35 o                         
  -4   0   7          3.09          3.24         2.16 o                         
  -3   0   7         14.26         13.53         1.58 o                         
  -2   0   7        192.81        191.87         2.59 o                         
  -1   0   7        434.48        415.58         3.18 o                         
   0   0   7       1221.83       1179.56         7.85 o                         
   1   0   7       2370.35       2382.07         9.93 o                         
   2   0   7         42.90         53.77         2.59 o                         
   3   0   7         10.73         10.55         1.54 o                         
   4   0   7          0.05          0.28         1.92 o                         
   5   0   7          9.10          6.08         2.48 o                         
   6   0   7          5.55          4.05         2.43 o                         
   7   0   7          1.36          5.32         2.80 o                         
  -7   1   7          5.56          1.18         3.71 o                         
  -6   1   7          0.31         -3.74         3.74 o                         
  -5   1   7          0.33          0.21         2.27 o                         
  -4   1   7         32.97         30.98         2.41 o                         
  -3   1   7         69.78         67.90         2.47 o                         
  -2   1   7        163.45        166.19         2.43 o                         
  -1   1   7        215.16        230.02         3.00 o                         
   0   1   7        394.29        414.83         4.64 o                         
   1   1   7        155.51        144.56         3.29 o                         
   2   1   7         79.71         86.65         2.52 o                         
   3   1   7        111.20        113.21         2.27 o                         
   4   1   7         51.28         53.64         2.55 o                         
   5   1   7          0.36          0.52         2.26 o                         
   6   1   7         18.10         12.51         2.69 o                         
   7   1   7          4.95          0.21         2.75 o                         
  -6   2   7          0.04          2.34         4.13 o                         
  -5   2   7          8.06          7.36         3.95 o                         
  -4   2   7         92.12         93.38         3.00 o                         
  -3   2   7         22.67         20.74         2.00 o                         
  -2   2   7         32.41         36.79         2.31 o                         
  -1   2   7        101.28        101.24         2.77 o                         
   0   2   7        481.88        495.56         5.90 o                         
   1   2   7        911.99        947.21        15.67 o                         
   2   2   7        208.01        194.94         4.46 o                         
   3   2   7         21.71         18.03         2.16 o                         
   4   2   7         74.88         75.48         2.79 o                         
   5   2   7         44.45         43.54         3.01 o                         
   6   2   7         18.08         14.77         3.90 o                         
   7   2   7         18.73         11.01         3.45 o                         
  -6   3   7         10.72         16.07         4.54 o                         
  -5   3   7          7.29          7.36         3.58 o                         
  -4   3   7          7.76         10.12         3.52 o                         
  -3   3   7          3.29          3.14         2.43 o                         
  -2   3   7          6.39          4.99         1.97 o                         
  -1   3   7        178.07        185.34         6.86 o                         
   0   3   7        193.24        197.46         2.92 o                         
   1   3   7          0.27          1.29         1.80 o                         
   2   3   7        304.02        294.25         5.70 o                         
   3   3   7          9.26          5.89         3.07 o                         
   4   3   7          0.61         -1.79         2.97 o                         
   5   3   7          7.30          7.47         3.29 o                         
   6   3   7         71.85         74.86         4.93 o                         
   7   3   7          0.32         -0.69         4.19 o                         
  -6   4   7         10.10         22.76         5.28 o                         
  -5   4   7          5.40          6.51         4.02 o                         
  -4   4   7         12.12         12.90         3.57 o                         
  -3   4   7          1.42          1.82         2.52 o                         
  -2   4   7         38.90         42.21         2.50 o                         
  -1   4   7         17.57         20.97         1.97 o                         
   0   4   7         38.30         35.26         1.98 o                         
   1   4   7          0.45          2.52         1.97 o                         
   2   4   7        282.46        286.81         4.33 o                         
   3   4   7         32.88         34.80         2.46 o                         
   4   4   7         12.37         13.74         3.35 o                         
   5   4   7         13.11          8.62         3.40 o                         
   6   4   7         40.53         40.48         4.62 o                         
  -5   5   7         12.53         11.61         4.53 o                         
  -4   5   7          0.32          1.97         2.83 o                         
  -3   5   7          3.77          2.69         2.51 o                         
  -2   5   7          3.92          4.08         2.13 o                         
  -1   5   7          3.11          2.96         1.89 o                         
   0   5   7          0.93          0.10         1.69 o                         
   1   5   7         56.62         57.91         3.94 o                         
   2   5   7        179.74        178.00         4.47 o                         
   3   5   7         32.17         34.39         2.84 o                         
   4   5   7         92.15         89.99         4.74 o                         
   5   5   7          2.13          8.77         3.50 o                         
   6   5   7         39.18         38.89         4.21 o                         
  -5   6   7          8.93         14.57         3.82 o                         
  -4   6   7          0.18          4.64         3.74 o                         
  -3   6   7          4.80          5.95         4.74 o                         
  -2   6   7         12.26          6.97         3.00 o                         
  -1   6   7         10.54          7.23         3.79 o                         
   0   6   7         11.44         10.03         3.26 o                         
   1   6   7          8.67         11.60         3.32 o                         
   2   6   7         19.94         17.83         2.78 o                         
   3   6   7         88.61         96.80         3.85 o                         
   4   6   7          4.73          5.65         2.71 o                         
   5   6   7          2.10          3.82         3.52 o                         
   6   6   7          5.60         -4.02         4.02 o                         
  -4   7   7          0.54          1.88         3.94 o                         
  -3   7   7          0.00          3.95         4.90 o                         
  -2   7   7          0.02          3.87         3.90 o                         
  -1   7   7          0.32          2.32         4.78 o                         
   0   7   7         49.27         48.36         4.50 o                         
   1   7   7          1.24         -1.98         3.33 o                         
   2   7   7         11.62         13.28         2.79 o                         
   3   7   7         13.17         13.04         3.05 o                         
   4   7   7         32.59         31.86         3.68 o                         
   5   7   7          0.26          0.18         4.79 o                         
  -2   8   7          0.09         -0.08         4.10 o                         
  -1   8   7          3.83          9.05         2.80 o                         
   0   8   7          5.30          3.01         4.12 o                         
   1   8   7          3.34          3.01         3.93 o                         
   2   8   7          1.20          1.32         3.63 o                         
   3   8   7         20.95         22.39         3.39 o                         
   4   8   7          0.00          2.08         3.55 o                         
   0   9   7         14.57          4.27         4.07 o                         
   1   9   7         12.73         20.65         4.42 o                         
  -2  -8   8          0.01         -1.15         4.94 o                         
  -1  -8   8         25.33         17.67         5.38 o                         
   0  -8   8          0.53          4.21         5.08 o                         
   1  -8   8          0.85         -1.23         5.17 o                         
  -4  -7   8          1.43         -5.07         5.07 o                         
  -3  -7   8          0.63          4.44         4.93 o                         
  -2  -7   8         28.67         29.88         4.95 o                         
  -1  -7   8          0.46          2.91         4.42 o                         
   0  -7   8          0.28         -1.93         4.38 o                         
   1  -7   8          2.54          3.91         6.74 o                         
   2  -7   8          1.60         -2.65         4.84 o                         
   3  -7   8          4.24          9.75         4.62 o                         
  -5  -6   8          6.75          5.91         4.70 o                         
  -4  -6   8          0.03          0.40         3.09 o                         
  -3  -6   8          1.90         -1.89         2.09 o                         
  -2  -6   8          9.88         10.66         2.99 o                         
  -1  -6   8         47.66         46.90         3.22 o                         
   0  -6   8          0.01          0.72         4.26 o                         
   1  -6   8          0.00          1.08         4.49 o                         
   2  -6   8          3.43          0.72         4.54 o                         
   3  -6   8          2.69          1.24         4.09 o                         
   4  -6   8         10.76         11.08         3.17 o                         
  -5  -5   8          2.22          4.85         4.80 o                         
  -4  -5   8         10.20         10.13         2.70 o                         
  -3  -5   8          0.23          3.12         2.44 o                         
  -2  -5   8         28.66         31.48         1.93 o                         
  -1  -5   8          0.48          0.36         2.71 o                         
   0  -5   8         12.35         15.18         4.52 o                         
   1  -5   8         18.29         23.96         4.52 o                         
   2  -5   8          0.04          0.49         2.42 o                         
   3  -5   8          7.42          4.32         2.81 o                         
   4  -5   8         22.53         21.82         3.02 o                         
   5  -5   8          4.55         -4.31         4.31 o                         
  -6  -4   8          0.08          4.34         4.90 o                         
  -5  -4   8          9.78          9.79         4.35 o                         
  -4  -4   8          1.75         -0.41         3.84 o                         
  -3  -4   8         29.25         32.89         3.82 o                         
  -2  -4   8          0.01         -0.94         1.70 o                         
  -1  -4   8          3.34          2.23         1.72 o                         
   0  -4   8          0.86          1.11         1.56 o                         
   1  -4   8          0.00         -0.09         2.13 o                         
   2  -4   8        103.94        102.30         3.54 o                         
   3  -4   8         14.62         18.05         2.96 o                         
   4  -4   8         38.45         40.67         3.73 o                         
   5  -4   8          1.27          1.67         4.40 o                         
   6  -4   8          9.34          8.11         5.00 o                         
  -6  -3   8          0.03         -2.02         4.98 o                         
  -5  -3   8          0.57          1.24         4.23 o                         
  -4  -3   8         24.73         19.68         3.88 o                         
  -3  -3   8          2.54          2.82         3.24 o                         
  -2  -3   8         12.88         12.11         1.66 o                         
  -1  -3   8          0.28          0.26         1.25 o                         
   0  -3   8         73.29         75.33         2.92 o                         
   1  -3   8         39.56         37.44         4.29 o                         
   2  -3   8         97.29         91.11         3.26 o                         
   3  -3   8         34.42         35.14         2.82 o                         
   4  -3   8         17.25         13.88         2.69 o                         
   5  -3   8         11.07         15.47         4.20 o                         
   6  -3   8          0.05          4.89         3.72 o                         
  -6  -2   8          0.76          2.25         4.48 o                         
  -5  -2   8          1.05         -0.70         3.74 o                         
  -4  -2   8         10.89         10.87         1.97 o                         
  -3  -2   8         96.62         98.70         2.88 o                         
  -2  -2   8        212.16        236.50         3.94 o                         
  -1  -2   8         37.18         36.78         1.74 o                         
   0  -2   8         24.13         23.83         2.16 o                         
   1  -2   8        121.97        118.66         1.71 o                         
   2  -2   8        332.92        333.83         5.65 o                         
   3  -2   8          0.07          0.34         2.27 o                         
   4  -2   8          0.50          0.77         2.30 o                         
   5  -2   8         17.27         17.18         4.14 o                         
   6  -2   8          3.34          7.63         4.56 o                         
  -7  -1   8          0.42          4.11         4.69 o                         
  -6  -1   8          0.56          3.54         3.97 o                         
  -5  -1   8          8.12         10.21         3.08 o                         
  -4  -1   8         49.96         51.12         2.77 o                         
  -3  -1   8         15.76         18.32         1.59 o                         
  -2  -1   8         35.70         37.69         1.82 o                         
  -1  -1   8          1.02         -3.26         3.26 o                         
   0  -1   8        539.30        541.67         8.27 o                         
   1  -1   8        172.66        162.95         3.50 o                         
   2  -1   8        178.27        180.00         2.97 o                         
   3  -1   8         98.89         88.34         2.30 o                         
   4  -1   8          9.73         12.54         2.30 o                         
   5  -1   8          2.35          1.82         2.50 o                         
   6  -1   8          0.34          1.34         2.51 o                         
   7  -1   8          2.60          7.82         3.24 o                         
  -7   0   8          0.72          0.04         3.02 o                         
  -6   0   8          0.03         -2.32         2.32 o                         
  -5   0   8          4.34          3.28         2.51 o                         
  -4   0   8          0.02          0.03         2.00 o                         
  -3   0   8         78.51         87.11         2.24 o                         
  -2   0   8        228.95        219.71         2.86 o                         
  -1   0   8         78.01         76.38         3.12 o                         
   0   0   8         20.94         27.04         1.41 o                         
   1   0   8       2310.71       2381.62         8.53 o                         
   2   0   8         25.41         27.66         1.88 o                         
   3   0   8         19.03         17.42         1.67 o                         
   4   0   8          6.28          7.47         2.61 o                         
   5   0   8          0.34         -1.13         2.37 o                         
   6   0   8          6.83          7.00         2.69 o                         
   7   0   8          0.00          0.69         2.53 o                         
  -6   1   8          0.24         -0.29         3.65 o                         
  -5   1   8          4.70          5.16         3.09 o                         
  -4   1   8         22.39         21.96         2.45 o                         
  -3   1   8        106.91        104.47         2.89 o                         
  -2   1   8          4.81          7.65         1.92 o                         
  -1   1   8        188.12        178.71         4.21 o                         
   0   1   8       1280.57       1287.18         8.10 o                         
   1   1   8        632.78        700.97         5.33 o                         
   2   1   8          3.43          1.58         1.80 o                         
   3   1   8          0.01          0.17         1.79 o                         
   4   1   8         67.25         65.61         2.88 o                         
   5   1   8          0.18          1.52         2.28 o                         
   6   1   8          1.99          0.31         3.44 o                         
   7   1   8          0.33          0.31         5.16 o                         
  -6   2   8          8.99          9.03         4.46 o                         
  -5   2   8          7.08          5.35         3.65 o                         
  -4   2   8          1.27          0.17         2.16 o                         
  -3   2   8         35.89         35.62         2.26 o                         
  -2   2   8          8.40          6.01         1.95 o                         
  -1   2   8        214.98        239.99         4.39 o                         
   0   2   8         58.41         54.69         2.82 o                         
   1   2   8       2158.43       2299.72         9.67 o                         
   2   2   8        356.28        390.67         6.10 o                         
   3   2   8         18.53         15.38         2.12 o                         
   4   2   8         50.15         51.38         2.54 o                         
   5   2   8         27.77         27.14         2.78 o                         
   6   2   8         11.77         10.51         3.70 o                         
   7   2   8         10.37         15.01         3.87 o                         
  -6   3   8          1.26         -3.73         3.85 o                         
  -5   3   8          0.82          1.28         3.62 o                         
  -4   3   8          0.64          0.69         3.61 o                         
  -3   3   8         75.12         72.96         5.94 o                         
  -2   3   8         44.38         49.70         4.83 o                         
  -1   3   8         93.99         88.14         3.38 o                         
   0   3   8        457.22        445.94         6.31 o                         
   1   3   8        433.77        445.00         4.45 o                         
   2   3   8         34.67         36.51         2.94 o                         
   3   3   8        135.69        138.39         4.77 o                         
   4   3   8         16.47         16.64         1.73 o                         
   5   3   8          0.95          1.74         3.34 o                         
   6   3   8          6.43          5.90         3.09 o                         
   7   3   8          4.47          9.15         3.52 o                         
  -6   4   8          4.52          1.22         4.78 o                         
  -5   4   8          8.04          6.32         4.19 o                         
  -4   4   8          2.42          2.34         3.75 o                         
  -3   4   8          1.26         -0.24         2.48 o                         
  -2   4   8         41.85         44.06         2.61 o                         
  -1   4   8          7.70          4.57         1.86 o                         
   0   4   8         51.32         49.69         2.10 o                         
   1   4   8        102.94        103.59         2.89 o                         
   2   4   8        169.36        171.67         5.51 o                         
   3   4   8          4.28          5.79         2.96 o                         
   4   4   8         68.28         60.38         4.31 o                         
   5   4   8         14.70          9.21         3.65 o                         
   6   4   8          8.00          8.04         3.65 o                         
  -5   5   8          0.42         -3.88         3.88 o                         
  -4   5   8          0.19          1.83         3.44 o                         
  -3   5   8         15.50         17.44         2.67 o                         
  -2   5   8         16.99         18.71         2.57 o                         
  -1   5   8          0.49          0.37         1.95 o                         
   0   5   8         11.19         10.89         1.89 o                         
   1   5   8          0.08          0.22         3.11 o                         
   2   5   8        172.12        156.60         3.95 o                         
   3   5   8         24.77         23.66         2.84 o                         
   4   5   8          7.72         12.30         3.65 o                         
   5   5   8          6.57          1.62         3.18 o                         
   6   5   8         27.90         34.09         3.87 o                         
  -4   6   8          2.65          0.07         3.98 o                         
  -3   6   8          1.48          1.53         2.81 o                         
  -2   6   8         12.11          8.60         2.47 o                         
  -1   6   8          0.22          1.59         3.66 o                         
   0   6   8          3.57          4.34         3.37 o                         
   1   6   8          0.00          1.84         3.52 o                         
   2   6   8         12.91         11.30         2.82 o                         
   3   6   8         68.88         67.12         3.67 o                         
   4   6   8          3.81          3.92         2.86 o                         
   5   6   8          1.06         -2.98         2.98 o                         
  -3   7   8          3.24          5.42         4.58 o                         
  -2   7   8          0.19          2.06         4.20 o                         
  -1   7   8          5.26          7.61         4.04 o                         
   0   7   8         20.39         21.01         4.23 o                         
   1   7   8          2.94          6.52         3.79 o                         
   2   7   8         40.35         44.41         4.38 o                         
   3   7   8         10.82         15.73         3.11 o                         
   4   7   8         15.49          9.64         3.18 o                         
   5   7   8          4.70          0.91         4.55 o                         
  -2   8   8          0.06         -0.17         4.80 o                         
  -1   8   8          0.20         -3.68         3.73 o                         
   0   8   8          0.04         -2.60         4.52 o                         
   1   8   8          0.80         -0.44         3.70 o                         
   2   8   8          1.67          7.43         4.50 o                         
   3   8   8         62.51         61.61         3.99 o                         
   4   8   8          3.03          2.48         3.46 o                         
   1   9   8          1.69          0.39         3.86 o                         
  -1  -8   9          0.16          2.80         5.04 o                         
   0  -8   9          1.15          9.72         5.26 o                         
   1  -8   9          0.01          9.04         4.64 o                         
  -3  -7   9          0.38          4.42         5.10 o                         
  -2  -7   9          0.58          3.37         3.27 o                         
  -1  -7   9          9.00          9.53         4.54 o                         
   0  -7   9          4.29          4.85         4.93 o                         
   1  -7   9          0.03          4.95         4.90 o                         
   2  -7   9          0.00          3.85         3.99 o                         
   3  -7   9          0.10          0.31         5.35 o                         
  -4  -6   9          9.22          7.94         3.40 o                         
  -3  -6   9          2.74          1.30         2.77 o                         
  -2  -6   9          1.23         12.01         6.90 o                         
  -1  -6   9          3.11          4.59         2.96 o                         
   0  -6   9          6.76          2.31         4.26 o                         
   1  -6   9          6.11          4.90         4.96 o                         
   2  -6   9          0.26          3.04         4.77 o                         
   3  -6   9          8.16         13.26         4.71 o                         
   4  -6   9          1.14         -3.90         3.90 o                         
  -4  -5   9          5.21          5.80         4.18 o                         
  -3  -5   9          2.74          1.90         3.37 o                         
  -2  -5   9          0.98          0.25         2.13 o                         
  -1  -5   9         39.21         38.86         3.20 o                         
   0  -5   9          0.31         -1.74         3.17 o                         
   1  -5   9         17.76         20.99         4.53 o                         
   2  -5   9          0.57          1.28         2.57 o                         
   3  -5   9          0.07         -0.22         2.60 o                         
   4  -5   9          7.24          5.59         3.18 o                         
   5  -5   9          0.44         -2.56         3.75 o                         
  -6  -4   9          1.31          8.78         5.25 o                         
  -5  -4   9          6.58          8.53         4.28 o                         
  -4  -4   9         19.09         17.19         4.33 o                         
  -3  -4   9          4.24          4.75         3.16 o                         
  -2  -4   9          1.79          3.63         2.10 o                         
  -1  -4   9          8.39          3.59         1.77 o                         
   0  -4   9         18.02         22.58         1.79 o                         
   1  -4   9          0.77         -1.81         2.19 o                         
   2  -4   9          1.18          2.00         2.49 o                         
   3  -4   9          0.05         -0.70         2.73 o                         
   4  -4   9         13.23         15.43         3.03 o                         
   5  -4   9          1.77         -0.93         4.52 o                         
  -6  -3   9          6.80         14.88         5.56 o                         
  -5  -3   9          5.10          0.52         4.28 o                         
  -4  -3   9         17.33         14.35         3.81 o                         
  -3  -3   9          4.27          1.85         3.46 o                         
  -2  -3   9          1.36          0.93         1.50 o                         
  -1  -3   9         70.52         86.47         8.01 o                         
   0  -3   9          2.53          4.07         2.25 o                         
   1  -3   9          2.95          0.57         3.66 o                         
   2  -3   9          0.06         -0.65         2.33 o                         
   3  -3   9         10.07          7.52         2.51 o                         
   4  -3   9         20.03         21.22         3.32 o                         
   5  -3   9          1.87          3.10         4.37 o                         
   6  -3   9          6.37          8.12         4.43 o                         
  -6  -2   9          0.97          0.42         4.39 o                         
  -5  -2   9         23.41         27.40         5.16 o                         
  -4  -2   9          5.18          4.26         2.10 o                         
  -3  -2   9         14.31         14.41         2.06 o                         
  -2  -2   9         38.15         41.32         2.60 o                         
  -1  -2   9         16.51         14.26         1.42 o                         
   0  -2   9        184.45        179.20         3.61 o                         
   1  -2   9        142.44        162.19         5.84 o                         
   2  -2   9          2.47          1.27         3.28 o                         
   3  -2   9          1.53          2.04         1.47 o                         
   4  -2   9         18.96         21.46         3.01 o                         
   5  -2   9         25.46         37.23         3.04 o                         
   6  -2   9         15.33         21.59         4.88 o                         
  -6  -1   9          1.51          1.38         4.18 o                         
  -5  -1   9          1.00          1.71         2.43 o                         
  -4  -1   9          0.17         -0.97         2.11 o                         
  -3  -1   9          2.84          2.35         1.59 o                         
  -2  -1   9        163.63        150.62         4.02 o                         
  -1  -1   9          3.67          2.73         0.96 o                         
   0  -1   9        184.84        100.15        61.00 o                         
   1  -1   9        394.45        426.34         3.44 o                         
   2  -1   9          4.06          4.16         1.40 o                         
   3  -1   9        116.50        124.11         2.58 o                         
   4  -1   9          9.52          7.74         1.78 o                         
   5  -1   9          0.38          1.59         2.34 o                         
   6  -1   9          4.53          5.31         2.60 o                         
  -6   0   9          0.04         -1.63         2.77 o                         
  -5   0   9         16.07         19.34         2.63 o                         
  -4   0   9          0.00          0.60         2.25 o                         
  -3   0   9          0.24          0.62         1.65 o                         
  -2   0   9         37.12         37.52         2.39 o                         
  -1   0   9        176.80        165.12         3.55 o                         
   0   0   9        242.01        233.60         4.61 o                         
   1   0   9        850.96        959.38        11.98 o                         
   2   0   9          0.00         -1.03         1.57 o                         
   3   0   9         62.46         61.16         2.10 o                         
   4   0   9          5.44          3.36         2.00 o                         
   5   0   9         75.71         77.25         3.29 o                         
   6   0   9         47.05         48.89         4.70 o                         
   7   0   9          0.20         -3.07         3.07 o                         
  -6   1   9          1.26         -1.52         3.56 o                         
  -5   1   9          9.38         10.13         2.33 o                         
  -4   1   9         13.83         10.68         2.26 o                         
  -3   1   9         39.54         45.70         2.49 o                         
  -2   1   9         57.30         56.52         2.42 o                         
  -1   1   9        136.33        143.32         2.77 o                         
   0   1   9         97.20         88.03         3.33 o                         
   1   1   9         26.03         34.33         2.16 o                         
   2   1   9        373.75        377.29         4.50 o                         
   3   1   9         39.97         44.40         2.61 o                         
   4   1   9         24.20         24.56         3.31 o                         
   5   1   9          2.42          3.30         2.24 o                         
   6   1   9         18.08         13.39         3.81 o                         
   7   1   9          0.63          4.19         3.11 o                         
  -6   2   9          0.46         -1.70         4.08 o                         
  -5   2   9          0.81         -2.92         3.49 o                         
  -4   2   9         10.81          6.35         2.17 o                         
  -3   2   9          4.54          6.72         2.02 o                         
  -2   2   9         28.57         28.58         2.41 o                         
  -1   2   9        506.47        508.24         4.89 o                         
   0   2   9         36.67         42.14         2.70 o                         
   1   2   9        528.52        576.86         5.56 o                         
   2   2   9         82.46         74.25         3.39 o                         
   3   2   9          3.32          2.99         2.07 o                         
   4   2   9          0.00          0.77         2.06 o                         
   5   2   9         98.61         94.62         4.92 o                         
   6   2   9          3.85          3.56         3.72 o                         
   7   2   9          0.47         -3.24         3.24 o                         
  -6   3   9          5.64          4.38         3.89 o                         
  -5   3   9          9.35          8.79         4.15 o                         
  -4   3   9          4.10          5.33         3.38 o                         
  -3   3   9         34.28         34.92         2.87 o                         
  -2   3   9         80.79         84.56         3.01 o                         
  -1   3   9        187.04        175.14         3.84 o                         
   0   3   9         49.89         54.61         3.24 o                         
   1   3   9        570.65        585.74         5.03 o                         
   2   3   9        288.99        288.11         6.05 o                         
   3   3   9          5.26          6.33         2.78 o                         
   4   3   9         22.29         20.87         2.34 o                         
   5   3   9         17.42         12.18         3.76 o                         
   6   3   9         25.40         17.67         3.80 o                         
   7   3   9          1.37         -3.40         3.40 o                         
  -5   4   9          6.89          0.22         3.83 o                         
  -4   4   9         20.41         23.92         4.30 o                         
  -3   4   9          2.81          2.98         2.51 o                         
  -2   4   9          2.94          4.43         2.21 o                         
  -1   4   9        107.33        115.34         3.63 o                         
   0   4   9         68.13         61.44         3.73 o                         
   1   4   9        108.07        101.09         4.46 o                         
   2   4   9        183.93        185.67         3.82 o                         
   3   4   9         35.49         33.60         3.69 o                         
   4   4   9         25.50         23.03         3.82 o                         
   5   4   9         56.74         63.25         4.63 o                         
   6   4   9          1.50          4.89         3.74 o                         
  -5   5   9          0.49         -1.29         4.09 o                         
  -4   5   9          0.11          0.80         4.03 o                         
  -3   5   9          7.96          6.21         2.72 o                         
  -2   5   9        130.40        121.39         3.69 o                         
  -1   5   9         70.85         68.60         2.85 o                         
   0   5   9          4.70         -0.29         2.89 o                         
   1   5   9         43.90         43.90         3.72 o                         
   2   5   9          7.96          6.00         2.48 o                         
   3   5   9          6.43          5.03         3.01 o                         
   4   5   9          0.47          1.64         2.99 o                         
   5   5   9          6.31          6.99         3.21 o                         
   6   5   9          5.91          0.08         3.28 o                         
  -4   6   9          4.93         11.51         4.00 o                         
  -3   6   9         35.57         32.80         9.97 o                         
  -2   6   9          5.73          6.02         4.06 o                         
  -1   6   9         14.78         11.76         3.75 o                         
   0   6   9          8.56         11.35         3.90 o                         
   1   6   9          1.12          4.22         3.38 o                         
   2   6   9         79.15         79.65         3.58 o                         
   3   6   9          0.67         -0.76         2.96 o                         
   4   6   9          0.37         -4.68         4.68 o                         
   5   6   9         10.08         13.85         2.97 o                         
  -3   7   9          1.68         -0.33         4.74 o                         
  -2   7   9         53.44         45.58         5.29 o                         
  -1   7   9          3.86          5.42         3.58 o                         
   0   7   9          8.03         15.21         4.12 o                         
   1   7   9          7.53          8.77         3.55 o                         
   2   7   9         57.59         70.28         5.17 o                         
   3   7   9          1.35          2.41         2.94 o                         
   4   7   9          2.08          3.88         3.25 o                         
   5   7   9          0.00         -0.23         3.11 o                         
  -2   8   9          1.16          3.72         4.92 o                         
  -1   8   9          9.95          5.84         4.55 o                         
   0   8   9          0.13         -1.41         4.15 o                         
   1   8   9          1.99          2.82         3.51 o                         
   2   8   9          0.27          7.09         3.93 o                         
   3   8   9         26.07         31.19         4.56 o                         
  -3  -7  10          0.01          4.68         4.99 o                         
  -2  -7  10         19.60         23.00         6.67 o                         
  -1  -7  10          8.39          7.37         4.70 o                         
   0  -7  10          0.72         -0.90         4.65 o                         
   1  -7  10          0.10         -1.36         4.62 o                         
   2  -7  10          0.23          1.01         5.44 o                         
  -4  -6  10          5.96          0.24         3.08 o                         
  -3  -6  10         10.07         10.48         3.24 o                         
  -2  -6  10          2.36          2.34         2.68 o                         
  -1  -6  10          0.10         -0.10         2.78 o                         
   0  -6  10          0.73         -0.94         4.89 o                         
   1  -6  10          1.27          1.15         4.89 o                         
   2  -6  10          8.32          6.77         5.51 o                         
   3  -6  10         15.47         15.30         5.20 o                         
   4  -6  10          1.02          4.20         5.89 o                         
  -5  -5  10          2.51          3.46         4.65 o                         
  -4  -5  10          2.76          4.43         3.96 o                         
  -3  -5  10          2.87          2.54         3.36 o                         
  -2  -5  10         14.10         12.81         2.23 o                         
  -1  -5  10         20.41         19.12         3.05 o                         
   0  -5  10          6.03         10.35         4.54 o                         
   1  -5  10         14.54         16.33         4.65 o                         
   2  -5  10          8.25          6.40         3.64 o                         
   3  -5  10         31.75         32.94        10.19 o                         
   4  -5  10          4.32          5.84         3.07 o                         
   5  -5  10          1.72         -1.88         4.41 o                         
  -6  -4  10          5.52          7.88         5.15 o                         
  -5  -4  10          2.06          3.26         4.51 o                         
  -4  -4  10          9.15          1.83         3.87 o                         
  -3  -4  10         43.85         45.45         4.23 o                         
  -2  -4  10          1.35          1.29         2.30 o                         
  -1  -4  10          4.21          3.22         1.81 o                         
   0  -4  10          5.97          4.62         1.54 o                         
   1  -4  10          0.28         -0.64         2.27 o                         
   2  -4  10          3.24          3.50         2.48 o                         
   3  -4  10         43.87         45.48         3.42 o                         
   4  -4  10          1.58          6.54         2.73 o                         
   5  -4  10         24.62         20.11         5.28 o                         
  -6  -3  10          6.85          4.24         4.94 o                         
  -5  -3  10          0.53          1.97         4.26 o                         
  -4  -3  10          0.53          0.81         3.67 o                         
  -3  -3  10         12.55          7.98         3.66 o                         
  -2  -3  10          0.49         -0.47         2.39 o                         
  -1  -3  10         11.11         11.14         1.95 o                         
   0  -3  10         67.23         76.32         8.23 o                         
   1  -3  10         21.92         24.80         4.56 o                         
   2  -3  10         51.40         55.71         3.47 o                         
   3  -3  10         11.95         12.13         4.11 o                         
   4  -3  10          1.51         -0.32         2.83 o                         
   5  -3  10         30.96         25.50         4.64 o                         
   6  -3  10          0.01         -4.95         4.95 o                         
  -6  -2  10          0.59          0.15         4.32 o                         
  -5  -2  10          7.45          5.62         4.15 o                         
  -4  -2  10          0.02         -1.25         2.15 o                         
  -3  -2  10         41.73         39.65         4.00 o                         
  -2  -2  10        132.89        134.35         3.61 o                         
  -1  -2  10         67.40         72.57         4.75 o                         
   0  -2  10         85.98         87.80         2.92 o                         
   1  -2  10         25.42         32.78         4.40 o                         
   2  -2  10         11.56         13.40         3.99 o                         
   3  -2  10          8.26          4.67         3.93 o                         
   4  -2  10          0.37         -1.26         2.51 o                         
   5  -2  10         63.16         75.20         5.77 o                         
   6  -2  10         12.22          9.91         4.94 o                         
  -6  -1  10          0.55         -2.12         3.82 o                         
  -5  -1  10          9.70          7.49         2.83 o                         
  -4  -1  10          1.58          2.88         2.25 o                         
  -3  -1  10          0.12         -0.96         1.69 o                         
  -2  -1  10          0.59          2.38         2.16 o                         
  -1  -1  10          1.88          1.86         3.15 o                         
   0  -1  10        116.09        123.78         5.31 o                         
   1  -1  10        135.95        127.10         8.11 o                         
   2  -1  10         47.88         53.62         4.67 o                         
   3  -1  10         29.94         28.02         1.83 o                         
   4  -1  10          0.58         -1.11         1.91 o                         
   5  -1  10         21.84         23.16         2.60 o                         
   6  -1  10          5.16          7.92         3.13 o                         
  -6   0  10          1.94          1.83         2.75 o                         
  -5   0  10          1.61          1.25         2.45 o                         
  -4   0  10          1.02          0.35         2.31 o                         
  -3   0  10          9.37         11.30         1.86 o                         
  -2   0  10        209.50        199.93         8.15 o                         
  -1   0  10         18.89         18.81         1.77 o                         
   0   0  10        325.86        362.84         3.60 o                         
   1   0  10        122.69        137.06         3.12 o                         
   2   0  10          3.53          3.64         1.65 o                         
   3   0  10          5.46          4.56         1.86 o                         
   4   0  10         14.77         13.23         2.29 o                         
   5   0  10          1.12          2.52         2.36 o                         
   6   0  10         21.62         26.01         3.17 o                         
   7   0  10          0.00         -0.49         2.97 o                         
  -6   1  10          0.17         -2.54         3.94 o                         
  -5   1  10          1.29          0.90         2.49 o                         
  -4   1  10         11.94          9.39         2.48 o                         
  -3   1  10         50.67         51.97         2.29 o                         
  -2   1  10          1.01          4.91         1.77 o                         
  -1   1  10          0.03          0.52         1.81 o                         
   0   1  10       1070.60       1170.20         7.03 o                         
   1   1  10        215.57        238.66         9.51 o                         
   2   1  10         11.43          9.97         1.96 o                         
   3   1  10          5.96          3.60         1.99 o                         
   4   1  10         86.68         97.97         3.26 o                         
   5   1  10         19.43         14.90         2.58 o                         
   6   1  10          3.28          5.60         2.66 o                         
   7   1  10          5.28          6.96         4.40 o                         
  -6   2  10          3.54          5.16         4.38 o                         
  -5   2  10          2.52          0.35         3.99 o                         
  -4   2  10          2.03         -2.09         3.19 o                         
  -3   2  10         23.38         22.66         2.31 o                         
  -2   2  10          0.20          0.73         1.97 o                         
  -1   2  10          0.11         -0.08         1.70 o                         
   0   2  10        304.06        286.86         5.03 o                         
   1   2  10        115.04        118.76         2.54 o                         
   2   2  10          3.40          0.85         2.42 o                         
   3   2  10          0.02         -0.17         2.10 o                         
   4   2  10         53.62         59.69         2.86 o                         
   5   2  10         20.38         20.75         2.58 o                         
   6   2  10          0.69         -0.18         3.55 o                         
   7   2  10          0.57          0.49         3.43 o                         
  -6   3  10          0.06          2.34         4.02 o                         
  -5   3  10          0.39         -0.59         4.06 o                         
  -4   3  10          4.00          3.14         3.64 o                         
  -3   3  10         60.53         55.42         3.28 o                         
  -2   3  10          0.24          0.27         2.20 o                         
  -1   3  10         55.34         57.36         2.43 o                         
   0   3  10         95.60        112.10         3.98 o                         
   1   3  10         65.65         64.11         2.28 o                         
   2   3  10         64.36         67.56         3.81 o                         
   3   3  10         57.13         47.91         3.73 o                         
   4   3  10        119.21        119.32         4.98 o                         
   5   3  10         84.52         85.17         4.99 o                         
   6   3  10          0.78         -3.31         3.31 o                         
  -5   4  10          0.13          2.47         4.04 o                         
  -4   4  10         20.78         18.47         3.84 o                         
  -3   4  10         24.60         29.18         2.95 o                         
  -2   4  10         15.10         13.72         2.38 o                         
  -1   4  10         26.68         30.41         2.90 o                         
   0   4  10         51.20         52.90         3.64 o                         
   1   4  10         45.36         40.74         3.54 o                         
   2   4  10         21.42         19.71         2.32 o                         
   3   4  10         36.59         37.83         4.01 o                         
   4   4  10         33.61         42.83         5.51 o                         
   5   4  10          2.74          2.32         3.16 o                         
   6   4  10         31.07         26.64         3.68 o                         
  -5   5  10          0.08         -2.40         4.09 o                         
  -4   5  10          3.05          2.88         4.23 o                         
  -3   5  10         35.61         32.12         3.16 o                         
  -2   5  10          6.00          5.09         2.49 o                         
  -1   5  10         58.97         56.94         2.84 o                         
   0   5  10         13.55         14.43         3.26 o                         
   1   5  10        133.25        143.31         5.24 o                         
   2   5  10         29.14         31.02         2.85 o                         
   3   5  10         42.14         44.06         3.12 o                         
   4   5  10          4.18          2.42         3.53 o                         
   5   5  10         34.84         42.36         4.71 o                         
   6   5  10          2.24          4.65         4.03 o                         
  -4   6  10          6.09          7.54         4.12 o                         
  -3   6  10          0.32         -0.14         2.69 o                         
  -2   6  10          6.43          3.53         2.54 o                         
  -1   6  10         24.53         26.00         4.23 o                         
   0   6  10          0.63         -1.36         3.24 o                         
   1   6  10          0.01          2.62         3.61 o                         
   2   6  10        106.93        114.01         6.44 o                         
   3   6  10         29.64         29.82         3.76 o                         
   4   6  10          1.16         -0.26         5.28 o                         
   5   6  10          1.28          4.91         2.86 o                         
  -3   7  10          7.76         12.16         5.19 o                         
  -2   7  10          4.03          6.09         4.21 o                         
  -1   7  10          1.87         -0.62         3.85 o                         
   0   7  10          1.70         -0.64         4.01 o                         
   1   7  10         14.96         14.53         4.21 o                         
   2   7  10          7.46          7.73         3.89 o                         
   3   7  10         22.29         24.62         3.23 o                         
   4   7  10          0.00         -2.00         3.26 o                         
  -2   8  10         10.38         11.51         5.77 o                         
  -1   8  10          2.45          3.90         4.25 o                         
   0   8  10          0.07         -1.90         4.79 o                         
   1   8  10          5.83         11.36         4.56 o                         
   2   8  10         43.25         62.50         5.70 o                         
   3   8  10          4.15          2.49         3.30 o                         
  -3  -7  11          1.09          0.21         4.64 o                         
  -2  -7  11          1.44          2.32         3.39 o                         
  -1  -7  11          7.92          8.54         5.10 o                         
   0  -7  11          7.89         11.62         4.97 o                         
   1  -7  11         19.36         15.19         5.34 o                         
   2  -7  11          1.50          6.87         5.38 o                         
  -4  -6  11          1.65          4.30         3.91 o                         
  -3  -6  11          0.32         -2.20         2.85 o                         
  -2  -6  11          8.11          7.04         2.96 o                         
  -1  -6  11          0.08          1.51         2.84 o                         
   0  -6  11         10.92         13.25         4.69 o                         
   1  -6  11          0.36          0.57         4.98 o                         
   2  -6  11         42.84         48.32         5.60 o                         
   3  -6  11          0.27          5.89         4.88 o                         
  -5  -5  11          1.07          0.82         4.33 o                         
  -4  -5  11          7.77          5.18         4.09 o                         
  -3  -5  11          8.15          7.82         2.99 o                         
  -2  -5  11          0.35          2.84         2.22 o                         
  -1  -5  11         26.60         24.61         3.10 o                         
   0  -5  11         19.02         15.50         4.85 o                         
   1  -5  11         45.46         49.15         5.74 o                         
   2  -5  11          0.61          1.78         2.92 o                         
   3  -5  11          6.12          3.35         3.15 o                         
   4  -5  11          6.26          2.96         3.23 o                         
  -5  -4  11         19.81         14.29         4.42 o                         
  -4  -4  11          0.84          1.23         4.48 o                         
  -3  -4  11         18.57         17.02         3.82 o                         
  -2  -4  11          0.05         -0.59         1.86 o                         
  -1  -4  11          8.96         13.16         2.11 o                         
   0  -4  11          7.02          9.21         2.15 o                         
   1  -4  11          0.26         -2.32         2.32 o                         
   2  -4  11         12.71         14.20         3.32 o                         
   3  -4  11          0.72         -2.83         2.83 o                         
   4  -4  11          0.05         -0.42         3.83 o                         
   5  -4  11          7.31         14.07         4.55 o                         
  -6  -3  11          0.39         -1.35         4.87 o                         
  -5  -3  11          0.67          5.84         4.19 o                         
  -4  -3  11         24.00         18.45         4.08 o                         
  -3  -3  11          6.06          5.56         3.73 o                         
  -2  -3  11          8.49          7.17         2.59 o                         
  -1  -3  11          2.35          1.51         1.85 o                         
   0  -3  11         28.13         33.35         2.66 o                         
   1  -3  11         32.68         39.23         4.78 o                         
   2  -3  11         68.44         76.07         3.57 o                         
   3  -3  11         56.34         58.17         3.55 o                         
   4  -3  11          1.20          2.25         4.36 o                         
   5  -3  11          2.70         -2.95         4.71 o                         
   6  -3  11         17.69         19.09         6.00 o                         
  -6  -2  11          0.00         -2.63         4.96 o                         
  -5  -2  11         23.52         25.32         4.70 o                         
  -4  -2  11          0.75          2.68         3.70 o                         
  -3  -2  11         15.85         12.05         3.69 o                         
  -2  -2  11          5.20          3.31         2.30 o                         
  -1  -2  11         84.54         89.57         5.25 o                         
   0  -2  11         68.64         74.76         3.08 o                         
   1  -2  11          0.98         -1.65         3.89 o                         
   2  -2  11          0.00         -1.97         3.67 o                         
   3  -2  11         52.77         48.94         3.27 o                         
   4  -2  11        172.06        178.98         5.04 o                         
   5  -2  11          6.63          9.51         4.30 o                         
   6  -2  11          0.89          3.81         4.24 o                         
  -6  -1  11          1.58         -4.70         5.52 o                         
  -5  -1  11          1.03          0.54         2.38 o                         
  -4  -1  11         38.37         31.75         2.76 o                         
  -3  -1  11          1.94          2.75         2.12 o                         
  -2  -1  11          8.51          8.56         2.46 o                         
  -1  -1  11         35.33         34.22         4.15 o                         
   0  -1  11        156.07        161.24         3.41 o                         
   1  -1  11          1.01          0.90         4.01 o                         
   2  -1  11         27.79         34.79         4.27 o                         
   3  -1  11         22.83         23.86         2.69 o                         
   4  -1  11        327.63        332.32         4.34 o                         
   5  -1  11         49.26         46.66         2.91 o                         
   6  -1  11         20.73         16.09         4.93 o                         
  -6   0  11          6.72          4.06         2.85 o                         
  -5   0  11         10.28         11.31         2.85 o                         
  -4   0  11          0.86          1.19         2.42 o                         
  -3   0  11          2.06          1.53         1.80 o                         
  -2   0  11         44.59         43.07         3.87 o                         
  -1   0  11        168.51        165.33         7.55 o                         
   0   0  11        140.67        152.89        10.01 o                         
   1   0  11          5.35          6.55         1.54 o                         
   2   0  11         17.45         18.00         1.89 o                         
   3   0  11        208.24        204.38         7.87 o                         
   4   0  11        633.38        662.23        13.90 o                         
   5   0  11         54.02         58.36         4.51 o                         
   6   0  11          0.03          2.46         2.60 o                         
  -6   1  11          2.18          5.10         4.54 o                         
  -5   1  11          0.04         24.60        16.05 o                         
  -4   1  11         62.99         62.01         3.15 o                         
  -3   1  11          4.48          5.66         1.77 o                         
  -2   1  11          0.21         -0.16         1.68 o                         
  -1   1  11          8.49          8.24         1.96 o                         
   0   1  11          5.34          3.16         1.63 o                         
   1   1  11         10.44          9.58         1.98 o                         
   2   1  11        200.87        188.17         4.36 o                         
   3   1  11         14.53         13.78         2.11 o                         
   4   1  11        687.81        689.48         6.92 o                         
   5   1  11        125.55        135.58         6.17 o                         
   6   1  11          0.24          0.17         2.18 o                         
  -6   2  11          4.53         10.59         4.66 o                         
  -5   2  11         16.28         13.81         4.32 o                         
  -4   2  11          0.88          0.99         2.51 o                         
  -3   2  11          8.92          8.58         1.88 o                         
  -2   2  11          1.05          1.67         2.25 o                         
  -1   2  11         67.72         66.66         3.59 o                         
   0   2  11         61.62         68.70         3.12 o                         
   1   2  11         74.09         72.17         3.38 o                         
   2   2  11         55.54         48.23         2.78 o                         
   3   2  11         36.21         37.15         3.14 o                         
   4   2  11        235.09        262.90         4.69 o                         
   5   2  11        151.07        162.59        10.64 o                         
   6   2  11          2.38         -1.06         3.25 o                         
  -6   3  11          0.10          7.18         4.94 o                         
  -5   3  11          4.49          7.07         4.46 o                         
  -4   3  11         91.89         85.02         5.47 o                         
  -3   3  11          3.07          3.44         2.07 o                         
  -2   3  11          7.18          9.41         2.36 o                         
  -1   3  11         80.75         80.17         3.49 o                         
   0   3  11         65.27         67.94         3.58 o                         
   1   3  11          6.82          7.53         1.60 o                         
   2   3  11        377.02        373.03         8.01 o                         
   3   3  11        143.13        144.76         5.13 o                         
   4   3  11        203.07        199.11         4.10 o                         
   5   3  11         38.24         47.30         4.61 o                         
   6   3  11          4.62          8.32         3.63 o                         
  -5   4  11          4.09         12.54         4.46 o                         
  -4   4  11          2.52          3.59         3.63 o                         
  -3   4  11        158.51        148.81         4.58 o                         
  -2   4  11         29.11         27.74         3.34 o                         
  -1   4  11          5.51          4.89         2.09 o                         
   0   4  11         30.11         31.74         3.31 o                         
   1   4  11        337.09        333.40         6.80 o                         
   2   4  11         22.02         45.14        16.98 o                         
   3   4  11         48.78         41.15         4.32 o                         
   4   4  11          0.13          0.89         3.74 o                         
   5   4  11         47.94         36.79         4.01 o                         
  -5   5  11          1.67          4.82         4.55 o                         
  -4   5  11         38.41         37.24         5.01 o                         
  -3   5  11          6.73          6.37         2.91 o                         
  -2   5  11         75.89         74.82         3.40 o                         
  -1   5  11          6.74          3.64         2.56 o                         
   0   5  11         29.51         28.46         3.57 o                         
   1   5  11          0.04          0.17         3.12 o                         
   2   5  11        185.88        187.72         6.59 o                         
   3   5  11         64.58         79.17         5.67 o                         
   4   5  11         23.49         26.07         3.99 o                         
   5   5  11          0.32         -3.52         3.52 o                         
   6   5  11          0.91         -2.95         3.27 o                         
  -4   6  11          3.09          8.95         4.10 o                         
  -3   6  11        125.43        109.52         4.61 o                         
  -2   6  11          4.41          2.93         2.79 o                         
  -1   6  11         18.57          9.72         4.32 o                         
   0   6  11         14.01         15.04         3.89 o                         
   1   6  11        248.15        275.92         7.54 o                         
   2   6  11          3.00          5.23         2.87 o                         
   3   6  11         47.39         47.45         3.46 o                         
   4   6  11          1.99         -0.17         3.08 o                         
   5   6  11          0.01         -5.30         5.30 o                         
  -3   7  11          0.01         -4.41         4.41 o                         
  -2   7  11         89.07         94.37         6.73 o                         
  -1   7  11          2.02          4.64         3.99 o                         
   0   7  11          9.91          9.99         3.96 o                         
   1   7  11          6.28         15.15         3.68 o                         
   2   7  11         65.33         67.16         4.71 o                         
   3   7  11          1.34          0.40         2.81 o                         
   4   7  11          0.55          0.35         3.42 o                         
  -1   8  11          7.54         17.40         4.22 o                         
   0   8  11          0.01          0.43         4.39 o                         
   1   8  11         38.88         41.80         5.10 o                         
   2   8  11          0.35         -0.33         3.71 o                         
   3   8  11          2.83          1.86         4.29 o                         
  -2  -7  12          1.99          9.31         3.18 o                         
  -1  -7  12          0.51          2.86         5.05 o                         
   0  -7  12          0.00          5.90         5.89 o                         
   1  -7  12          7.51          1.31         4.66 o                         
  -4  -6  12          0.24         -4.07         4.07 o                         
  -3  -6  12          3.87          4.31         5.17 o                         
  -2  -6  12          6.81         10.71         3.64 o                         
  -1  -6  12          3.38          1.47         3.05 o                         
   0  -6  12         34.47         33.68         5.68 o                         
   1  -6  12         15.41         25.67         6.06 o                         
   2  -6  12          0.99         10.95         5.52 o                         
   3  -6  12          0.25         -4.63         4.72 o                         
  -4  -5  12          0.42          0.66         4.38 o                         
  -3  -5  12         13.90          9.40         3.17 o                         
  -2  -5  12          3.24          2.25         2.29 o                         
  -1  -5  12         64.53         62.47         3.90 o                         
   0  -5  12          0.99          0.28         4.40 o                         
   1  -5  12         72.50         85.80         6.45 o                         
   2  -5  12          9.51          4.59         2.81 o                         
   3  -5  12          2.50          1.38         3.22 o                         
   4  -5  12          2.91          8.27         6.44 o                         
  -5  -4  12          3.99          0.81         4.87 o                         
  -4  -4  12          3.34          0.65         3.91 o                         
  -3  -4  12          0.00          2.66         3.41 o                         
  -2  -4  12         49.68         46.26         2.65 o                         
  -1  -4  12         41.26         44.11         2.50 o                         
   0  -4  12         45.74         40.48         3.00 o                         
   1  -4  12         35.11         43.60         5.44 o                         
   2  -4  12         50.61         49.06         6.57 o                         
   3  -4  12         48.94         45.96         3.64 o                         
   4  -4  12          0.00          0.66         3.06 o                         
   5  -4  12         27.19         33.87         6.05 o                         
  -5  -3  12          0.37         -4.35         4.35 o                         
  -4  -3  12          0.25         -3.92         4.17 o                         
  -3  -3  12         21.91         16.15         3.98 o                         
  -2  -3  12          0.73          2.41         2.46 o                         
  -1  -3  12        302.91        289.70         9.14 o                         
   0  -3  12          1.06          1.26         2.30 o                         
   1  -3  12         45.90         53.84         5.33 o                         
   2  -3  12          4.12          2.90         3.34 o                         
   3  -3  12        334.69        340.50         6.17 o                         
   4  -3  12          0.30          6.63         6.21 o                         
   5  -3  12          7.57          3.50         5.57 o                         
  -6  -2  12          0.27          1.24         4.53 o                         
  -5  -2  12          8.57          6.92         4.16 o                         
  -4  -2  12         18.17         19.49         4.46 o                         
  -3  -2  12         11.23         10.57         3.93 o                         
  -2  -2  12        163.14        169.38         9.32 o                         
  -1  -2  12        154.16        155.67         6.39 o                         
   0  -2  12         46.17         40.92         2.69 o                         
   1  -2  12          3.94          0.62         4.17 o                         
   2  -2  12        189.57        201.15         7.29 o                         
   3  -2  12        120.03        128.08         4.28 o                         
   4  -2  12         38.84         37.25         3.52 o                         
   5  -2  12         43.12         39.35         5.36 o                         
   6  -2  12         15.90         21.26         5.72 o                         
  -6  -1  12          6.84         10.06         4.43 o                         
  -5  -1  12          0.13          1.46         2.58 o                         
  -4  -1  12          0.57         -0.59         2.28 o                         
  -3  -1  12          2.57          2.34         3.35 o                         
  -2  -1  12          9.40          9.28         2.53 o                         
  -1  -1  12        252.58        253.46         7.46 o                         
   0  -1  12         17.49         16.57         2.66 o                         
   1  -1  12        119.80        111.37         5.81 o                         
   2  -1  12          8.34          8.40         3.99 o                         
   3  -1  12       1206.91       1184.09        15.13 o                         
   4  -1  12          2.80          3.73         2.68 o                         
   5  -1  12         20.34         26.08         4.59 o                         
   6  -1  12          8.36         11.73         4.29 o                         
  -6   0  12          0.00         12.07         8.53 o                         
  -5   0  12          6.23          5.16         2.70 o                         
  -4   0  12          0.00         -1.65         2.39 o                         
  -3   0  12          0.13          1.33         1.95 o                         
  -2   0  12        173.27        168.84         6.29 o                         
  -1   0  12         80.60         68.69         6.89 o                         
   0   0  12          0.43          4.63         2.80 o                         
   1   0  12        134.27        127.58         3.98 o                         
   2   0  12        126.27        124.94         2.97 o                         
   3   0  12         43.24         44.88         2.64 o                         
   4   0  12        417.90        411.13         5.70 o                         
   5   0  12         17.46         20.36         2.85 o                         
   6   0  12          0.08         -1.04         4.39 o                         
  -6   1  12         14.12         14.79         4.28 o                         
  -5   1  12         11.87          8.60         2.73 o                         
  -4   1  12          0.00         -2.00         3.85 o                         
  -3   1  12          3.70          2.07         1.97 o                         
  -2   1  12         40.86         42.37         2.25 o                         
  -1   1  12         74.09         76.35         2.93 o                         
   0   1  12         66.01         69.52         2.66 o                         
   1   1  12        280.47        293.46        10.77 o                         
   2   1  12          3.56          5.20         1.86 o                         
   3   1  12        937.29        890.77        13.41 o                         
   4   1  12         37.54         35.73         2.67 o                         
   5   1  12          0.37         -0.24         2.27 o                         
   6   1  12          0.18          1.22         2.34 o                         
  -6   2  12          0.14          4.43         4.93 o                         
  -5   2  12          9.51         10.80         4.44 o                         
  -4   2  12         95.79         81.56         3.36 o                         
  -3   2  12          5.93          3.22         2.42 o                         
  -2   2  12         11.75         12.66         2.26 o                         
  -1   2  12          2.92          2.50         2.57 o                         
   0   2  12        136.97        127.72         3.91 o                         
   1   2  12         23.34         19.75         2.75 o                         
   2   2  12         44.92         41.34         3.02 o                         
   3   2  12        471.71        460.33        15.91 o                         
   4   2  12        393.47        387.45         5.54 o                         
   5   2  12          4.09          4.10         2.47 o                         
   6   2  12          9.96          6.16         2.39 o                         
  -5   3  12         12.11          9.41         4.60 o                         
  -4   3  12          0.11          8.47         4.35 o                         
  -3   3  12         49.02         47.92         2.49 o                         
  -2   3  12          1.76          2.97         2.37 o                         
  -1   3  12          6.16          6.95         2.11 o                         
   0   3  12          1.55          0.61         2.39 o                         
   1   3  12          1.26          1.74         2.57 o                         
   2   3  12          8.74         12.04         3.16 o                         
   3   3  12        392.72        358.23        11.93 o                         
   4   3  12         32.71         36.77         3.99 o                         
   5   3  12         21.27         20.83         3.06 o                         
   6   3  12          9.64          7.00         3.58 o                         
  -5   4  12          4.26          1.01         4.14 o                         
  -4   4  12         90.15         78.33         5.48 o                         
  -3   4  12          0.23          1.75         2.84 o                         
  -2   4  12          1.26          2.82         2.32 o                         
  -1   4  12          6.72          8.15         2.27 o                         
   0   4  12        163.99        168.07         5.38 o                         
   1   4  12          5.21          4.13         2.98 o                         
   2   4  12         85.50         82.10         4.69 o                         
   3   4  12         98.25        106.39         3.55 o                         
   4   4  12         28.02         22.71         3.98 o                         
   5   4  12          0.01          0.88         3.73 o                         
   6   4  12          1.61         -2.83         3.48 o                         
  -4   5  12          2.27          5.83         4.10 o                         
  -3   5  12         45.56         49.12         3.72 o                         
  -2   5  12          0.37          0.50         2.67 o                         
  -1   5  12          0.23          0.08         2.36 o                         
   0   5  12          7.59         10.53         3.57 o                         
   1   5  12         24.55         26.81         3.70 o                         
   2   5  12          1.37          3.71         2.51 o                         
   3   5  12         66.18         64.07         3.41 o                         
   4   5  12          4.43          0.40         2.69 o                         
   5   5  12          6.91          1.90         3.08 o                         
  -4   6  12          2.85          2.57         4.36 o                         
  -3   6  12         21.77         27.87         4.01 o                         
  -2   6  12          0.04         -0.37         2.63 o                         
  -1   6  12         14.76         12.24         4.46 o                         
   0   6  12         16.71         14.02         3.82 o                         
   1   6  12          1.19          4.44         3.77 o                         
   2   6  12         57.69         57.08         5.07 o                         
   3   6  12          0.66          4.34         2.63 o                         
   4   6  12          2.10          7.28         4.65 o                         
   5   6  12          0.27         -3.10         3.36 o                         
  -3   7  12          1.22          5.28         5.26 o                         
  -2   7  12         15.59         20.35         4.57 o                         
  -1   7  12          0.01          5.09         4.50 o                         
   0   7  12         10.38          9.33         4.07 o                         
   1   7  12          0.00         10.53         4.11 o                         
   2   7  12          5.07          6.13         4.01 o                         
   3   7  12          0.22          0.43         3.21 o                         
   4   7  12          0.01          1.19         3.40 o                         
  -1   8  12         16.23         23.17         5.29 o                         
   0   8  12          0.00         -3.79         3.79 o                         
   1   8  12          0.98          7.17         3.91 o                         
   2   8  12          4.34          0.71         4.12 o                         
  -1  -7  13          0.09         12.73         5.78 o                         
   0  -7  13          2.03          3.88         5.61 o                         
  -3  -6  13          5.63          6.30         4.98 o                         
  -2  -6  13          2.66          5.50         3.03 o                         
  -1  -6  13          4.37          4.67         3.10 o                         
   0  -6  13          0.34          0.32         4.64 o                         
   1  -6  13          0.35         -1.95         5.87 o                         
   2  -6  13         32.13         39.03         6.13 o                         
   3  -6  13          0.19         -4.01         5.53 o                         
  -4  -5  13          1.85          0.11         4.02 o                         
  -3  -5  13          0.12          0.11         3.01 o                         
  -2  -5  13         27.76         27.95         2.60 o                         
  -1  -5  13          2.52          5.51         2.76 o                         
   0  -5  13         38.43         34.64         5.52 o                         
   1  -5  13         20.97         25.45         6.01 o                         
   2  -5  13         71.81         56.98         9.09 o                         
   3  -5  13          1.96          0.25         3.45 o                         
   4  -5  13          5.07          7.69         7.07 o                         
  -5  -4  13          1.32          3.55         4.78 o                         
  -4  -4  13          1.61          4.16         3.91 o                         
  -3  -4  13         20.91         21.43         4.20 o                         
  -2  -4  13          1.07          3.23         2.29 o                         
  -1  -4  13         43.53         46.04         2.51 o                         
   0  -4  13          4.77          6.03         2.56 o                         
   1  -4  13          1.76          3.45         4.34 o                         
   2  -4  13         29.78         27.51         6.94 o                         
   3  -4  13         12.26         11.67         3.08 o                         
   4  -4  13          0.21          3.53         2.93 o                         
  -5  -3  13          0.51          4.71         4.34 o                         
  -4  -3  13          0.16         -1.24         4.37 o                         
  -3  -3  13          4.79          3.20         3.76 o                         
  -2  -3  13         14.60         19.46         4.89 o                         
  -1  -3  13          6.87          8.42         2.09 o                         
   0  -3  13        228.40        229.08         4.77 o                         
   1  -3  13          6.04          5.10         4.52 o                         
   2  -3  13        342.12        356.82         9.94 o                         
   3  -3  13          6.15          1.46         2.78 o                         
   4  -3  13          5.40          5.48         3.03 o                         
   5  -3  13          5.28          5.91         4.68 o                         
  -5  -2  13          1.02         -2.55         3.92 o                         
  -4  -2  13          1.55         -3.05         4.18 o                         
  -3  -2  13         19.89         18.86         3.98 o                         
  -2  -2  13         64.95         66.61         5.33 o                         
  -1  -2  13         39.04         31.12         4.80 o                         
   0  -2  13         19.14         19.92         2.49 o                         
   1  -2  13         14.57         16.43         4.76 o                         
   2  -2  13         34.79         36.32         5.32 o                         
   3  -2  13        226.68        243.84         5.43 o                         
   4  -2  13         35.46         33.00         3.28 o                         
   5  -2  13          0.80          5.79         4.43 o                         
   6  -2  13         12.39          8.97         5.12 o                         
  -6  -1  13          1.92          4.69         4.75 o                         
  -5  -1  13          3.66          2.47         2.58 o                         
  -4  -1  13          1.67          0.85         2.35 o                         
  -3  -1  13         30.12         38.78         4.27 o                         
  -2  -1  13          1.29          3.36         4.11 o                         
  -1  -1  13         33.19         29.39         4.79 o                         
   0  -1  13        124.73        125.32         3.41 o                         
   1  -1  13          0.40          2.67         3.91 o                         
   2  -1  13        260.39        242.63         8.02 o                         
   3  -1  13         25.23         23.87         4.85 o                         
   4  -1  13          6.69          6.06         2.87 o                         
   5  -1  13         12.63          5.98         4.35 o                         
   6  -1  13          0.08          3.33         4.59 o                         
  -6   0  13          1.71         -1.34         2.97 o                         
  -5   0  13         22.66         23.81         3.40 o                         
  -4   0  13         22.18         24.90         2.94 o                         
  -3   0  13          1.40          2.70         2.43 o                         
  -2   0  13        265.39        259.78         8.05 o                         
  -1   0  13         40.06         36.97         4.57 o                         
   0   0  13         15.25         14.21         4.65 o                         
   1   0  13         16.17         15.02         4.08 o                         
   2   0  13        209.53        205.84         7.36 o                         
   3   0  13        157.55        163.65         6.94 o                         
   4   0  13         62.38         62.82         3.47 o                         
   5   0  13          0.79          1.06         3.84 o                         
   6   0  13          0.84          0.35         4.49 o                         
  -6   1  13          1.90          1.81         3.11 o                         
  -5   1  13          9.89         14.67         2.84 o                         
  -4   1  13          1.30         -0.26         2.59 o                         
  -3   1  13         47.97         54.14         2.63 o                         
  -2   1  13          2.89         -0.15         2.28 o                         
  -1   1  13        158.01        153.70         7.64 o                         
   0   1  13         51.52         46.68         2.46 o                         
   1   1  13         24.94         21.92         2.19 o                         
   2   1  13          1.38          0.65         2.08 o                         
   3   1  13         62.70         62.76         3.99 o                         
   4   1  13          6.94          5.05         2.25 o                         
   5   1  13          8.82          9.90         2.31 o                         
   6   1  13          0.79          3.08         4.63 o                         
  -5   2  13         16.20         20.08         4.51 o                         
  -4   2  13          7.27          5.89         2.67 o                         
  -3   2  13          0.18          1.59         2.40 o                         
  -2   2  13         48.28         49.10         2.89 o                         
  -1   2  13        121.05        120.55         4.43 o                         
   0   2  13        250.57        255.49         5.22 o                         
   1   2  13          2.43          4.53         2.09 o                         
   2   2  13         15.38         18.59         2.59 o                         
   3   2  13         78.75         66.72         3.19 o                         
   4   2  13          7.36          9.26         3.12 o                         
   5   2  13          5.69          7.07         2.51 o                         
   6   2  13          7.00          5.43         2.82 o                         
  -5   3  13          4.03          4.90         4.68 o                         
  -4   3  13          0.66         -3.27         4.16 o                         
  -3   3  13         11.35         14.98         2.24 o                         
  -2   3  13          0.24          0.67         2.39 o                         
  -1   3  13         99.76         98.36         4.77 o                         
   0   3  13          2.80          2.46         2.66 o                         
   1   3  13         76.94         73.37         3.86 o                         
   2   3  13        131.35        134.07         5.11 o                         
   3   3  13          9.89         12.34         2.81 o                         
   4   3  13          8.68          2.50         3.59 o                         
   5   3  13         13.54          9.44         3.05 o                         
   6   3  13          0.02         -2.01         3.69 o                         
  -5   4  13          0.55         -2.80         4.20 o                         
  -4   4  13          0.98          0.58         3.90 o                         
  -3   4  13          3.33          0.71         3.04 o                         
  -2   4  13          8.41          7.66         2.43 o                         
  -1   4  13        100.56         98.71         5.06 o                         
   0   4  13        350.51        340.85         7.25 o                         
   1   4  13         19.55         16.38         3.62 o                         
   2   4  13          1.01          1.14         3.29 o                         
   3   4  13        156.75        170.23         6.30 o                         
   4   4  13          6.47          3.92         3.60 o                         
   5   4  13          1.16          7.56         3.35 o                         
   6   4  13          0.76         -3.68         3.68 o                         
  -4   5  13          1.47          4.96         3.76 o                         
  -3   5  13          2.54          7.85         3.07 o                         
  -2   5  13          0.54          0.22         3.15 o                         
  -1   5  13          5.96          3.09         3.70 o                         
   0   5  13        116.14        113.84         6.16 o                         
   1   5  13        320.67        348.54         8.61 o                         
   2   5  13        132.54        139.93         5.82 o                         
   3   5  13          0.85          0.29         3.96 o                         
   4   5  13          8.27          2.12         4.00 o                         
   5   5  13         36.82         38.40         4.98 o                         
  -3   6  13          1.57          2.15         2.97 o                         
  -2   6  13          4.47          4.08         2.71 o                         
  -1   6  13          6.06          2.79         4.05 o                         
   0   6  13        190.55        204.52         7.16 o                         
   1   6  13         49.53         54.34         4.80 o                         
   2   6  13         14.41         12.98         4.14 o                         
   3   6  13          5.61          4.72         4.21 o                         
   4   6  13         11.44         13.78         4.72 o                         
   5   6  13          0.15         -5.07         5.07 o                         
  -2   7  13          1.36          0.69         4.32 o                         
  -1   7  13          0.59          1.19         4.60 o                         
   0   7  13         38.11         35.80         4.94 o                         
   1   7  13        112.10        100.96         6.09 o                         
   2   7  13         20.23         22.77         4.79 o                         
   3   7  13          0.21          6.46         4.54 o                         
   4   7  13          3.59          1.71         4.56 o                         
   0   8  13         34.15         36.51         5.82 o                         
   1   8  13         19.51         16.24         5.19 o                         
   2   8  13         10.96         16.10         5.07 o                         
  -3  -6  14          0.25          8.22         5.53 o                         
  -2  -6  14          1.39          2.11         4.04 o                         
  -1  -6  14          3.10          3.12         3.07 o                         
   0  -6  14         20.91         24.31         5.86 o                         
   1  -6  14          1.19          2.84         5.54 o                         
   2  -6  14          1.72         -4.91         4.91 o                         
  -4  -5  14          2.49          4.29         4.20 o                         
  -3  -5  14          2.21         -0.49         4.81 o                         
  -2  -5  14          0.40         -2.41         2.41 o                         
  -1  -5  14          0.73          1.36         3.25 o                         
   0  -5  14          4.93          6.14         4.83 o                         
   1  -5  14         88.93        104.12         7.37 o                         
   2  -5  14          0.10          0.52         3.13 o                         
   3  -5  14          0.00          0.06         3.22 o                         
  -4  -4  14          2.91          6.04         4.02 o                         
  -3  -4  14         13.37          6.84         4.13 o                         
  -2  -4  14         10.73         13.28         2.39 o                         
  -1  -4  14         32.86         34.38         4.80 o                         
   0  -4  14         97.65        103.78         3.99 o                         
   1  -4  14          5.55          8.16         5.18 o                         
   2  -4  14         56.17         50.12        12.45 o                         
   3  -4  14          8.21          4.53         3.06 o                         
   4  -4  14          0.72         -0.06         6.49 o                         
  -5  -3  14          0.20         -0.15         4.37 o                         
  -4  -3  14          5.96          4.72         4.60 o                         
  -3  -3  14          0.65          1.97         3.71 o                         
  -2  -3  14         10.91          7.01         2.90 o                         
  -1  -3  14         49.88         51.36         3.53 o                         
   0  -3  14          3.47          3.79         2.59 o                         
   1  -3  14         50.74         55.01         5.54 o                         
   2  -3  14         27.14         29.23         5.22 o                         
   3  -3  14          1.80          4.83         4.82 o                         
   4  -3  14          3.63          3.95         3.04 o                         
   5  -3  14          0.75          0.35         4.79 o                         
  -5  -2  14          5.44          8.60         4.97 o                         
  -4  -2  14          0.00         -1.14         4.06 o                         
  -3  -2  14         12.93         10.56         4.21 o                         
  -2  -2  14         14.07         10.45         3.08 o                         
  -1  -2  14         11.05         12.07         4.71 o                         
   0  -2  14         79.11         78.97         3.33 o                         
   1  -2  14         14.74          9.31         4.18 o                         
   2  -2  14         78.29         84.03         6.08 o                         
   3  -2  14          5.70          6.11         2.99 o                         
   4  -2  14          0.27          0.62         6.89 o                         
   5  -2  14          2.99          2.41         4.27 o                         
  -5  -1  14          1.68          6.21         2.83 o                         
  -4  -1  14          0.02         -0.36         4.04 o                         
  -3  -1  14          4.27          5.00         3.77 o                         
  -2  -1  14          8.94          6.67         4.11 o                         
  -1  -1  14        121.81        112.99         5.48 o                         
   0  -1  14         25.96         22.98         4.64 o                         
   1  -1  14          8.45         10.34         4.37 o                         
   2  -1  14         49.69         58.24         5.61 o                         
   3  -1  14          0.00         -1.26         4.38 o                         
   4  -1  14         16.03          8.52         2.96 o                         
   5  -1  14          0.66         -1.46         4.54 o                         
   6  -1  14         23.16         30.32         5.09 o                         
  -5   0  14          2.73          5.77         2.88 o                         
  -4   0  14          4.55          5.41         2.75 o                         
  -3   0  14         31.96         38.38         4.04 o                         
  -2   0  14         67.76         79.10         5.60 o                         
  -1   0  14        181.07        187.07         7.51 o                         
   0   0  14          1.03          0.60         4.51 o                         
   1   0  14          0.42          1.44         4.02 o                         
   2   0  14          0.27         -0.59         4.04 o                         
   3   0  14          5.43          5.31         4.23 o                         
   4   0  14          5.51          6.21         2.69 o                         
   5   0  14          2.12          2.01         4.01 o                         
   6   0  14         15.79         22.19         4.60 o                         
  -5   1  14          0.60          1.74         2.86 o                         
  -4   1  14          6.32          6.22         2.67 o                         
  -3   1  14         34.28         37.19         2.51 o                         
  -2   1  14          1.14          1.17         3.15 o                         
  -1   1  14         15.98         19.67         2.34 o                         
   0   1  14        190.41        185.90         4.11 o                         
   1   1  14         18.82         19.05         2.23 o                         
   2   1  14          5.47          3.40         2.18 o                         
   3   1  14         26.61         25.77         2.75 o                         
   4   1  14         34.89         31.33         2.35 o                         
   5   1  14          2.77          2.85         2.51 o                         
   6   1  14          6.16         -1.24         3.36 o                         
  -5   2  14          0.82         10.72         4.88 o                         
  -4   2  14          6.30          4.95         2.72 o                         
  -3   2  14        120.55        121.98         3.36 o                         
  -2   2  14        201.05        204.54         5.64 o                         
  -1   2  14        677.19        674.21         7.45 o                         
   0   2  14          9.33         10.45         2.28 o                         
   1   2  14         18.46         18.79         4.94 o                         
   2   2  14          4.12          4.23         2.54 o                         
   3   2  14          5.93          5.01         2.34 o                         
   4   2  14          2.94          7.28         3.21 o                         
   5   2  14          2.99          2.91         2.36 o                         
   6   2  14          0.75          0.32         2.69 o                         
  -5   3  14          7.77          3.92         4.52 o                         
  -4   3  14          5.49          5.01         4.24 o                         
  -3   3  14         12.95         14.14         2.37 o                         
  -2   3  14          0.09          0.76         2.33 o                         
  -1   3  14        358.88        379.50         7.80 o                         
   0   3  14        612.37        623.08         8.89 o                         
   1   3  14          0.38          1.08         2.88 o                         
   2   3  14          1.65          0.23         2.66 o                         
   3   3  14          5.08          8.85         8.15 o                         
   4   3  14         44.42         47.58         4.05 o                         
   5   3  14          0.09          1.33         3.04 o                         
   6   3  14          1.14         -1.82         3.46 o                         
  -4   4  14          5.50         10.74         4.54 o                         
  -3   4  14         20.29         22.60         7.24 o                         
  -2   4  14         17.44         11.79         2.92 o                         
  -1   4  14        278.14        295.79         7.89 o                         
   0   4  14         26.87         22.20         3.54 o                         
   1   4  14          4.97          5.48         3.26 o                         
   2   4  14         71.15         67.12         4.69 o                         
   3   4  14          1.65         12.57         3.67 o                         
   4   4  14          2.18         -1.77         3.47 o                         
   5   4  14          3.72          6.46         3.16 o                         
  -4   5  14          3.66          7.74         4.83 o                         
  -3   5  14          0.86          1.41         3.06 o                         
  -2   5  14          1.68          1.38         4.52 o                         
  -1   5  14        134.86        132.42         6.14 o                         
   0   5  14         86.97         82.83         5.25 o                         
   1   5  14          7.80         10.71         4.05 o                         
   2   5  14         14.92         14.60         4.07 o                         
   3   5  14         10.80         10.53         4.30 o                         
   4   5  14         14.51         14.54         3.99 o                         
   5   5  14          2.07         -3.85         3.85 o                         
  -3   6  14          1.52         -6.03         6.54 o                         
  -2   6  14          5.64          7.56         3.36 o                         
  -1   6  14          5.64          6.00         4.61 o                         
   0   6  14         32.90         39.45         4.74 o                         
   1   6  14          1.38         -0.47         3.54 o                         
   2   6  14         29.00         26.96         4.46 o                         
   3   6  14          3.23          2.14         4.31 o                         
   4   6  14          8.98         13.48         4.92 o                         
  -2   7  14          0.58         -1.55         4.68 o                         
  -1   7  14          2.56         -0.22         4.18 o                         
   0   7  14         15.34         21.10         5.34 o                         
   2   7  14          2.95          3.89         4.37 o                         
   3   7  14          8.40          8.30         4.29 o                         
  -2  -6  15          2.15          3.50         3.40 o                         
  -1  -6  15          0.54          6.60         3.31 o                         
   0  -6  15         11.89          8.80         5.66 o                         
   1  -6  15          0.64         -4.36         5.74 o                         
  -3  -5  15          0.14         -3.17         3.17 o                         
  -2  -5  15          1.43         -1.13         2.45 o                         
  -1  -5  15          0.55         -0.30         2.87 o                         
   0  -5  15          5.96         13.18         5.03 o                         
   1  -5  15         50.37         63.98         6.83 o                         
   2  -5  15          3.76          4.06         6.11 o                         
   3  -5  15          2.77          1.49         3.33 o                         
  -4  -4  15          0.93          4.03         3.95 o                         
  -3  -4  15          1.18         -2.62         3.83 o                         
  -2  -4  15         13.93         10.58         2.49 o                         
  -1  -4  15          5.78          4.08         2.17 o                         
   0  -4  15          9.63         10.96         2.76 o                         
   1  -4  15          9.46          6.17         5.99 o                         
   2  -4  15         13.39          8.31         6.24 o                         
   3  -4  15          5.31          2.81         3.17 o                         
   4  -4  15          7.40         11.55         5.66 o                         
  -5  -3  15          0.05         -2.33         4.93 o                         
  -4  -3  15          3.45          6.59         3.76 o                         
  -3  -3  15          8.92          8.91         4.07 o                         
  -2  -3  15          0.25          1.40         2.84 o                         
  -1  -3  15          9.17          7.80         2.81 o                         
   0  -3  15         32.10         45.86         5.46 o                         
   1  -3  15         84.49         93.57         7.05 o                         
   2  -3  15          2.78          5.73         4.58 o                         
   3  -3  15          1.16          0.89         3.28 o                         
   4  -3  15          0.43          2.05         2.96 o                         
  -5  -2  15          0.83          4.01         4.36 o                         
  -4  -2  15          2.59          2.63         4.42 o                         
  -3  -2  15         29.49         46.55         4.93 o                         
  -2  -2  15        361.77        382.93         8.37 o                         
  -1  -2  15         51.18         52.41         5.87 o                         
   0  -2  15          3.60          2.52         4.41 o                         
   1  -2  15          6.47          7.96         4.92 o                         
   2  -2  15         22.41         23.24         5.19 o                         
   3  -2  15         59.67         57.12         3.92 o                         
   4  -2  15          0.72         -0.16         6.12 o                         
   5  -2  15         20.05         21.95         5.46 o                         
  -5  -1  15          0.07          2.74         2.79 o                         
  -4  -1  15          2.82          0.92         4.17 o                         
  -3  -1  15         88.18         91.56         5.37 o                         
  -2  -1  15         85.81         89.45         6.42 o                         
  -1  -1  15        355.18        339.74         9.78 o                         
   0  -1  15          3.86          8.74         4.87 o                         
   1  -1  15         39.87         39.51         5.63 o                         
   2  -1  15          3.27          3.44         4.65 o                         
   3  -1  15          0.01          1.25         4.37 o                         
   4  -1  15          0.08          0.94         2.84 o                         
   5  -1  15          4.06          0.59         4.61 o                         
  -5   0  15          0.03          5.01         3.05 o                         
  -4   0  15          3.01          0.25         2.57 o                         
  -3   0  15         38.20         36.60         4.42 o                         
  -2   0  15        914.51        886.73        14.55 o                         
  -1   0  15         61.31         59.66         6.12 o                         
   0   0  15         17.23         23.80         5.02 o                         
   1   0  15          0.69          1.99         4.31 o                         
   2   0  15         21.35         20.00         5.18 o                         
   3   0  15         86.79         78.62         6.17 o                         
   4   0  15          0.04          2.06         2.74 o                         
   5   0  15          0.33          0.91         4.66 o                         
   6   0  15          2.11          6.51         4.55 o                         
  -5   1  15          4.87          4.12         4.36 o                         
  -4   1  15         16.27         19.82         3.12 o                         
  -3   1  15         81.46         80.53         3.65 o                         
  -2   1  15        324.79        318.96         9.69 o                         
  -1   1  15        819.69        761.50        13.57 o                         
   0   1  15          0.61          1.98         4.49 o                         
   1   1  15          2.14          5.36         4.99 o                         
   2   1  15         16.34         10.21         4.64 o                         
   3   1  15         34.88         43.83         5.65 o                         
   4   1  15          0.26         -1.56         4.62 o                         
   5   1  15          9.63         10.36         3.84 o                         
   6   1  15          1.69          4.64         3.86 o                         
  -5   2  15          2.05          1.70         4.70 o                         
  -4   2  15          4.43          9.26         2.86 o                         
  -3   2  15         16.11         16.94         2.53 o                         
  -2   2  15        393.38        395.39         6.66 o                         
  -1   2  15         69.32         67.51         3.40 o                         
   0   2  15          0.00         -0.14         2.19 o                         
   1   2  15          0.00         -2.32         2.32 o                         
   2   2  15          1.91          2.60         2.60 o                         
   3   2  15         25.33         22.57         3.16 o                         
   4   2  15          0.61          0.49         2.95 o                         
   5   2  15          0.70          0.76         2.27 o                         
   6   2  15          2.00          4.99         2.58 o                         
  -5   3  15          0.20         -0.62         4.46 o                         
  -4   3  15         60.11         63.63         6.03 o                         
  -3   3  15         14.80         10.75         2.31 o                         
  -2   3  15        120.14        123.09         5.88 o                         
  -1   3  15        210.48        210.42         6.31 o                         
   0   3  15          0.96         -0.49         3.00 o                         
   1   3  15          2.13          1.10         3.10 o                         
   2   3  15        127.33        125.62         4.24 o                         
   3   3  15         72.58         65.25         7.20 o                         
   4   3  15          0.11          1.85         3.20 o                         
   5   3  15          3.84          5.56         3.74 o                         
  -4   4  15          2.62          6.21         4.59 o                         
  -3   4  15         58.24         63.73         3.90 o                         
  -2   4  15         15.24         20.03         2.86 o                         
  -1   4  15         55.94         62.00         4.89 o                         
   0   4  15         35.42         31.35         3.93 o                         
   1   4  15          1.91          1.13         3.62 o                         
   2   4  15         30.71         30.55         4.14 o                         
   3   4  15         15.12         13.25         3.17 o                         
   4   4  15         17.20          9.50         4.20 o                         
   5   4  15          0.06          5.56         3.49 o                         
  -3   5  15          2.05          7.47         3.24 o                         
  -2   5  15          0.05          1.43         2.69 o                         
  -1   5  15          0.13         -4.07         4.07 o                         
   0   5  15          2.10          0.39         3.92 o                         
   1   5  15         17.24         16.45         3.88 o                         
   2   5  15         45.22         38.83         4.42 o                         
   3   5  15         11.32          9.88         4.03 o                         
   4   5  15          0.06          1.33         4.12 o                         
  -3   6  15          6.23          2.55         3.23 o                         
  -2   6  15          1.30         -0.48         2.97 o                         
  -1   6  15          2.77          3.07         4.16 o                         
   0   6  15         15.05         13.52         3.80 o                         
   1   6  15          9.37         10.62         3.75 o                         
   2   6  15          7.19          8.15         4.10 o                         
   3   6  15         19.14         19.70         4.25 o                         
   4   6  15          9.17         17.84         4.87 o                         
  -1   7  15          0.98         10.04         4.03 o                         
   0   7  15          0.10         -3.82         3.88 o                         
   1   7  15         19.59         19.54         4.40 o                         
   2   7  15          2.71         10.79         4.60 o                         
   3   7  15          0.01         -3.48         3.48 o                         
   0  -6  16         14.36         16.14         5.17 o                         
  -3  -5  16          0.56          1.74         3.32 o                         
  -2  -5  16          0.02          0.64         2.60 o                         
  -1  -5  16          5.51          2.72         3.04 o                         
   0  -5  16         29.17         22.97         5.88 o                         
   1  -5  16          0.02          1.04         4.77 o                         
   2  -5  16          3.60          2.67         5.24 o                         
  -4  -4  16          4.49          1.34         4.55 o                         
  -3  -4  16         39.92         49.83         5.02 o                         
  -2  -4  16          1.34          5.21         2.33 o                         
  -1  -4  16          5.59          5.08         2.41 o                         
   0  -4  16         41.85         36.62         5.69 o                         
   1  -4  16         34.40         37.06         5.55 o                         
   2  -4  16         15.82         18.45         3.80 o                         
   3  -4  16          0.57         -3.11         3.11 o                         
  -4  -3  16         10.76          7.97         4.07 o                         
  -3  -3  16         17.04         15.29         4.32 o                         
  -2  -3  16         24.12         23.93         3.31 o                         
  -1  -3  16         31.11         32.29         9.64 o                         
   0  -3  16         13.13         11.50         5.13 o                         
   1  -3  16         27.88         27.11         5.33 o                         
   2  -3  16         32.82         42.00         6.13 o                         
   3  -3  16          1.04          2.24         3.28 o                         
   4  -3  16          2.16          1.14         3.34 o                         
  -4  -2  16          5.00          3.68         4.01 o                         
  -3  -2  16         66.33         65.96         5.10 o                         
  -2  -2  16          4.84          5.16         2.98 o                         
  -1  -2  16         17.03         21.19         5.25 o                         
   0  -2  16         18.03         19.48         4.92 o                         
   1  -2  16         39.24         38.88         6.09 o                         
   2  -2  16          5.57          1.96         5.37 o                         
   3  -2  16          0.00          0.05         4.56 o                         
   4  -2  16          0.61         -2.78         3.04 o                         
   5  -2  16         10.88         11.02         5.03 o                         
  -5  -1  16          3.10          2.26         4.49 o                         
  -4  -1  16          5.94          4.17         3.94 o                         
  -3  -1  16         93.20         91.21         5.53 o                         
  -2  -1  16         71.42         78.61         4.11 o                         
  -1  -1  16         17.57         24.46         5.39 o                         
   0  -1  16          0.37         -1.16         4.23 o                         
   1  -1  16         22.54         22.09         4.81 o                         
   2  -1  16          0.01          2.16         4.34 o                         
   3  -1  16          2.21          4.37         4.74 o                         
   4  -1  16          0.07         -0.31         3.00 o                         
   5  -1  16          6.22          3.42         4.47 o                         
  -5   0  16          2.27          1.06         3.12 o                         
  -4   0  16          0.44          0.55         4.21 o                         
  -3   0  16          5.00          9.59         3.78 o                         
  -2   0  16         29.01         24.39         5.26 o                         
  -1   0  16          6.95          6.22         4.77 o                         
   0   0  16          0.14         16.87         5.20 o                         
   1   0  16          1.29          1.57         4.39 o                         
   2   0  16         10.00          6.78         5.16 o                         
   3   0  16          0.94         -0.45         4.76 o                         
   4   0  16          7.07          7.78         3.00 o                         
   5   0  16         16.01         14.09         4.63 o                         
  -5   1  16          1.05          4.56         3.14 o                         
  -4   1  16          0.30         -0.31         3.05 o                         
  -3   1  16         89.46         85.88         5.29 o                         
  -2   1  16         19.02         15.96         5.20 o                         
  -1   1  16          1.19         -0.94         4.73 o                         
   0   1  16          1.20          1.99         4.63 o                         
   1   1  16         11.63          9.97         4.96 o                         
   2   1  16         41.74         37.27         5.92 o                         
   3   1  16          2.60         -0.66         4.27 o                         
   4   1  16          5.63          5.90         4.50 o                         
   5   1  16          1.44         -4.16         4.16 o                         
  -5   2  16          0.40          0.13         8.02 o                         
  -4   2  16          0.14         -0.24         2.72 o                         
  -3   2  16          9.19          9.04         2.36 o                         
  -2   2  16         45.48         36.93         3.55 o                         
  -1   2  16          8.36          8.80         2.68 o                         
   0   2  16          3.67          2.99         2.26 o                         
   1   2  16          4.89          6.56         2.80 o                         
   2   2  16          0.01          0.92         2.51 o                         
   3   2  16         15.59         16.26         2.65 o                         
   4   2  16          1.88          3.76         2.56 o                         
   5   2  16          4.49          5.38         2.39 o                         
  -4   3  16          0.16          2.61         4.47 o                         
  -3   3  16          7.72          3.92         2.17 o                         
  -2   3  16          1.34          1.59         3.93 o                         
  -1   3  16          1.78          2.25         3.29 o                         
   0   3  16          5.28          6.94         3.01 o                         
   1   3  16         19.72         28.22         5.12 o                         
   2   3  16          9.13          4.78         2.78 o                         
   3   3  16          0.80          1.49         3.21 o                         
   4   3  16         19.03         21.02         3.70 o                         
   5   3  16          0.31          3.29         3.27 o                         
  -4   4  16         23.53         26.23         5.04 o                         
  -3   4  16          4.56          8.11         3.04 o                         
  -2   4  16          5.04          3.42         4.02 o                         
  -1   4  16          1.79         -1.22         3.55 o                         
   0   4  16         11.62         11.43         3.44 o                         
   1   4  16          0.85          0.63         3.15 o                         
   2   4  16         28.61         30.57         4.12 o                         
   3   4  16         19.40         17.29         3.41 o                         
   4   4  16          0.65         -3.66         3.66 o                         
   5   4  16          0.10          0.23         3.63 o                         
  -3   5  16          0.02         -0.30         3.30 o                         
  -2   5  16          1.79          2.02         4.49 o                         
  -1   5  16          1.45          3.03         4.09 o                         
   0   5  16          2.51          4.14         3.59 o                         
   1   5  16          0.02          0.80         3.14 o                         
   2   5  16          0.53          4.54         3.88 o                         
   3   5  16          1.70          3.08         3.67 o                         
   4   5  16         10.21         13.38         4.67 o                         
  -2   6  16          2.26          4.82         4.79 o                         
  -1   6  16          8.58         13.55         4.14 o                         
   0   6  16         12.80         18.57         4.36 o                         
   1   6  16         10.58          8.65         4.39 o                         
   2   6  16          9.50          8.39         4.43 o                         
   3   6  16          1.89          4.04         4.73 o                         
  -1   7  16          1.77          4.96         4.08 o                         
   0   7  16          7.62         13.28         4.29 o                         
   1   7  16          0.15         -0.35         3.80 o                         
   2   7  16          2.42         -3.57         4.38 o                         
  -2  -5  17         10.08          7.70         2.73 o                         
  -1  -5  17          2.87         -0.89         3.12 o                         
   0  -5  17         34.95         37.35         6.75 o                         
   1  -5  17         17.98         10.79         6.05 o                         
   2  -5  17          0.01          2.81         6.28 o                         
  -3  -4  17          0.04          0.44         4.44 o                         
  -2  -4  17          0.14          1.23         2.52 o                         
  -1  -4  17          5.30          8.25         2.94 o                         
   0  -4  17         14.91         17.19         5.97 o                         
   1  -4  17         10.96         21.00         6.05 o                         
   2  -4  17          4.38          6.94         2.94 o                         
   3  -4  17          3.73         11.85         3.41 o                         
  -4  -3  17          1.14          5.92         4.50 o                         
  -3  -3  17         14.13         17.10         4.48 o                         
  -2  -3  17          1.72          3.21         3.02 o                         
  -1  -3  17          0.00         -4.98         4.98 o                         
   0  -3  17         51.81         63.32         6.71 o                         
   1  -3  17          1.08          1.76         4.68 o                         
   2  -3  17          0.68          3.11         5.06 o                         
   3  -3  17          2.88         -3.26         8.65 o                         
   4  -3  17          1.36          4.28         3.25 o                         
  -4  -2  17          1.78         -0.40         4.43 o                         
  -3  -2  17          0.00         -4.36         4.36 o                         
  -2  -2  17          0.51         -0.61         3.85 o                         
  -1  -2  17          1.47          4.63         4.55 o                         
   0  -2  17          1.35         -0.37         5.29 o                         
   1  -2  17         65.34         69.05         6.52 o                         
   2  -2  17         13.49          7.91         5.52 o                         
   3  -2  17          9.00         10.51         4.91 o                         
   4  -2  17          3.80          2.25         3.19 o                         
  -4  -1  17          1.53          2.22         4.37 o                         
  -3  -1  17         36.30         35.73         5.01 o                         
  -2  -1  17          0.03         -0.72         4.85 o                         
  -1  -1  17          3.41          3.55         4.24 o                         
   0  -1  17          3.04         -1.63         5.25 o                         
   1  -1  17        130.38        115.77         7.68 o                         
   2  -1  17          8.14          7.65         5.19 o                         
   3  -1  17          0.02          1.39         5.01 o                         
   4  -1  17          0.10          2.62         3.97 o                         
   5  -1  17          0.02          3.74         4.07 o                         
  -4   0  17          2.54          2.92         4.08 o                         
  -3   0  17          0.42         -1.92         3.82 o                         
  -2   0  17         21.33         15.69         5.20 o                         
  -1   0  17          1.14         -1.66         4.89 o                         
   0   0  17         26.55         23.32         5.38 o                         
   1   0  17         30.41         16.73         4.91 o                         
   2   0  17        105.96         97.14         6.84 o                         
   3   0  17         11.02         11.09         5.19 o                         
   4   0  17          0.17         -0.56         2.98 o                         
   5   0  17         19.99         22.88         5.15 o                         
  -4   1  17          5.79          2.78         2.73 o                         
  -3   1  17         33.55         34.46         4.46 o                         
  -2   1  17          6.35          4.94         4.73 o                         
  -1   1  17         30.17         28.35         5.94 o                         
   0   1  17          0.76          1.11         5.26 o                         
   1   1  17        119.65         79.70         6.92 o                         
   2   1  17         14.59         12.12         5.25 o                         
   3   1  17          9.89          9.00         5.22 o                         
   4   1  17          3.74          5.34         4.85 o                         
   5   1  17          0.77         -4.35         4.35 o                         
  -4   2  17          2.69          0.85        12.06 o                         
  -3   2  17          9.69         10.84         3.98 o                         
  -2   2  17         12.66          8.07         5.30 o                         
  -1   2  17          0.71          1.86         5.64 o                         
   0   2  17          4.41          4.65         5.29 o                         
   1   2  17          1.65         10.11         5.74 o                         
   2   2  17         92.57         69.26         6.35 o                         
   3   2  17         52.46         62.86         6.74 o                         
   4   2  17          1.79          1.80         4.94 o                         
   5   2  17         10.01         12.62         3.96 o                         
  -4   3  17         15.90         15.49         4.87 o                         
  -3   3  17          7.69          7.16         2.20 o                         
  -2   3  17         10.90         12.42         3.18 o                         
  -1   3  17         16.44         18.43         3.27 o                         
   0   3  17         11.05         10.29         2.87 o                         
   1   3  17          8.21          7.02         2.80 o                         
   2   3  17         18.86         14.66         3.19 o                         
   3   3  17         20.45         23.35         3.41 o                         
   4   3  17         15.45         13.48         3.90 o                         
   5   3  17          2.67          7.23         3.44 o                         
  -3   4  17         19.34         23.14         3.57 o                         
  -2   4  17          8.83         10.44         4.31 o                         
  -1   4  17          0.02         18.54         4.14 o                         
   0   4  17          3.97          3.14         3.51 o                         
   1   4  17          0.27         -0.90         3.22 o                         
   2   4  17          0.04          3.42         4.54 o                         
   3   4  17         28.81         28.41         3.65 o                         
   4   4  17          0.22         -0.42         3.93 o                         
  -3   5  17          0.11         -3.35         3.35 o                         
  -2   5  17          1.85         -2.50         5.44 o                         
  -1   5  17         18.11         20.30         4.32 o                         
   0   5  17          5.15          8.41         4.16 o                         
   1   5  17          1.93          2.82         3.75 o                         
   2   5  17          6.97          7.34         3.92 o                         
   3   5  17          6.14         10.16         4.32 o                         
   4   5  17          6.53          9.24         4.95 o                         
  -2   6  17         24.05         18.83         5.35 o                         
  -1   6  17          0.32         21.09         4.72 o                         
   0   6  17          4.33          4.93         3.89 o                         
   1   6  17          1.82         -0.37         4.12 o                         
   2   6  17         11.86         12.45         4.16 o                         
   3   6  17         20.81         16.70         4.49 o                         
  -1  -5  18         11.12         13.81         6.74 o                         
   0  -5  18          3.70          6.06         5.73 o                         
  -2  -4  18          0.81          7.51         4.09 o                         
  -1  -4  18          9.17         11.17         3.36 o                         
   0  -4  18         16.43         10.37         5.31 o                         
   1  -4  18          3.32          6.71         4.98 o                         
   2  -4  18          1.20          6.58         3.59 o                         
  -3  -3  18          0.88         -1.11         3.87 o                         
  -2  -3  18          0.14          1.37         4.63 o                         
  -1  -3  18          0.13         -1.84         5.40 o                         
   0  -3  18         95.37         88.55         7.74 o                         
   1  -3  18          1.10          1.53         5.17 o                         
   2  -3  18          2.19         -1.98         4.90 o                         
   3  -3  18          0.68          1.12         3.21 o                         
  -4  -2  18          2.30          6.24         5.49 o                         
  -3  -2  18         18.51         35.27         5.11 o                         
  -2  -2  18          3.83          3.64         3.09 o                         
  -1  -2  18         32.70         35.38         6.20 o                         
   0  -2  18          4.47          1.89         5.71 o                         
   1  -2  18         46.19         42.20         6.09 o                         
   2  -2  18         15.52         17.23         5.88 o                         
   3  -2  18          5.85         10.77         5.12 o                         
   4  -2  18          4.98          2.84         4.10 o                         
  -4  -1  18         38.25         32.57         4.93 o                         
  -3  -1  18         17.35         23.11         4.53 o                         
  -2  -1  18          7.81          8.66         5.06 o                         
  -1  -1  18          1.22         -2.17         5.30 o                         
   0  -1  18        106.35         98.91         7.31 o                         
   1  -1  18          2.01          2.51         4.84 o                         
   2  -1  18          9.18          5.46         5.39 o                         
   3  -1  18          0.00          0.76         5.09 o                         
   4  -1  18          4.72          9.68         3.23 o                         
  -4   0  18          1.91          4.49         3.86 o                         
  -3   0  18         24.75         24.11         4.55 o                         
  -2   0  18         25.51         21.89         5.18 o                         
  -1   0  18          6.28          4.63         5.65 o                         
   0   0  18         12.62          9.45         5.12 o                         
   1   0  18         72.49         63.89         6.47 o                         
   2   0  18         45.26         41.72         4.20 o                         
   3   0  18          0.85          1.60         4.85 o                         
   4   0  18          0.21          1.22         4.68 o                         
   5   0  18         10.51         11.80         4.28 o                         
  -4   1  18          9.05          1.38         4.22 o                         
  -3   1  18         13.01         15.74         4.03 o                         
  -2   1  18          4.74          6.35         5.83 o                         
  -1   1  18          2.05          2.06         5.45 o                         
   0   1  18          7.22          7.95         5.14 o                         
   1   1  18          1.01          1.48         5.18 o                         
   2   1  18          3.77          4.68         4.97 o                         
   3   1  18          0.10         -0.07         4.94 o                         
   4   1  18         24.88         31.21         5.50 o                         
   5   1  18          4.35         13.02         4.52 o                         
  -4   2  18          0.41          2.55         4.01 o                         
  -3   2  18          0.25          0.96         3.86 o                         
  -2   2  18          3.28         -0.45         4.99 o                         
  -1   2  18          0.75         12.35         5.26 o                         
   0   2  18         15.49         13.24         5.83 o                         
   1   2  18          5.25          0.87         5.57 o                         
   2   2  18         19.86         12.78         6.14 o                         
   3   2  18          6.62          1.04         5.33 o                         
   4   2  18          7.03         11.45         5.39 o                         
   5   2  18         11.11         13.87         4.56 o                         
  -3   3  18          0.04         10.51         3.85 o                         
  -2   3  18          2.51          3.68         5.68 o                         
  -1   3  18          0.15          3.04         5.41 o                         
   0   3  18          0.30          1.38         5.00 o                         
   1   3  18          0.04          2.48         2.65 o                         
   2   3  18          7.52          3.65         2.75 o                         
   3   3  18          1.59         -0.60         2.77 o                         
   4   3  18         34.34         49.82         4.60 o                         
  -3   4  18         13.32         15.95         6.09 o                         
  -2   4  18          4.63          3.06         3.90 o                         
  -1   4  18          0.01          1.92         3.68 o                         
   0   4  18          0.00          1.94         3.87 o                         
   1   4  18          0.09          0.23         3.57 o                         
   2   4  18         18.37         16.42         3.33 o                         
   3   4  18          1.98         -4.21         9.48 o                         
   4   4  18          0.89          1.50         4.13 o                         
  -2   5  18          7.69          5.93         4.53 o                         
  -1   5  18         11.84         14.03         4.33 o                         
   0   5  18          0.19         -0.87         3.93 o                         
   1   5  18          0.15          0.76         3.78 o                         
   2   5  18         14.73         15.47         4.01 o                         
   3   5  18          3.27          9.00         3.67 o                         
  -1   6  18          0.01          6.70         5.07 o                         
   0   6  18          0.38         -1.96         3.76 o                         
   1   6  18          1.97         -1.96         3.76 o                         
   2   6  18         12.87         19.22         4.49 o                         
  -1  -4  19          1.24         37.60        15.36 o                         
   0  -4  19         15.06         10.34         5.13 o                         
   1  -4  19          4.44          8.14         5.23 o                         
  -2  -3  19          0.01         -3.19         3.19 o                         
  -1  -3  19         11.78         -4.94         5.58 o                         
   0  -3  19          0.75          2.91         5.09 o                         
   1  -3  19          4.50          6.70         5.36 o                         
   2  -3  19          0.91          2.51         4.79 o                         
   3  -3  19          0.19          3.24         5.11 o                         
  -3  -2  19         15.97         14.64         4.52 o                         
  -2  -2  19          1.00          4.01         4.89 o                         
  -1  -2  19          3.52          0.30         5.57 o                         
   0  -2  19         40.63         30.32         5.81 o                         
   1  -2  19         17.02         27.98         6.37 o                         
   2  -2  19          6.18         14.18         5.86 o                         
   3  -2  19          1.53         -4.19         5.14 o                         
  -3  -1  19          0.07         -0.15         4.30 o                         
  -2  -1  19          0.12         -4.13         6.06 o                         
  -1  -1  19          0.31          4.17         5.22 o                         
   0  -1  19          2.52          2.22         5.93 o                         
   1  -1  19         24.77         29.93         6.37 o                         
   2  -1  19          0.23         -4.10         5.48 o                         
   3  -1  19          6.94          6.16         5.23 o                         
   4  -1  19          9.48          7.60         3.66 o                         
  -4   0  19          1.43          3.41         4.34 o                         
  -3   0  19          0.11          4.12         4.49 o                         
  -2   0  19          3.22          5.89         5.04 o                         
  -1   0  19          1.65         -3.42         5.28 o                         
   0   0  19         21.67         18.50         6.02 o                         
   1   0  19         16.04          9.77         5.35 o                         
   2   0  19         10.23         -2.73         5.80 o                         
   3   0  19         21.07         34.45         6.47 o                         
   4   0  19          0.14         -1.33         5.41 o                         
  -4   1  19          5.72         27.73         4.26 o                         
  -3   1  19          1.65          3.74         4.01 o                         
  -2   1  19          2.05         -1.34         5.42 o                         
  -1   1  19          1.31         -0.24         5.00 o                         
   0   1  19         10.54         14.39         4.91 o                         
   1   1  19         55.40         43.44         6.61 o                         
   2   1  19          0.93          0.61         5.57 o                         
   3   1  19          9.98          8.51         5.81 o                         
   4   1  19         12.89         11.74         5.53 o                         
  -3   2  19         19.16         22.07         4.40 o                         
  -2   2  19          0.23          2.85         5.06 o                         
  -1   2  19         10.45          9.99         5.61 o                         
   0   2  19          0.82          1.07         5.84 o                         
   1   2  19         14.77         10.88         5.93 o                         
   2   2  19          0.00         -3.62         5.95 o                         
   3   2  19         23.01         22.72         5.96 o                         
   4   2  19          6.48          9.00         5.99 o                         
  -3   3  19          3.12          1.76         3.80 o                         
  -2   3  19         17.63         18.76         7.08 o                         
  -1   3  19          0.00          5.11         6.05 o                         
   0   3  19          6.64         11.03         7.67 o                         
   1   3  19         26.90         21.05         6.02 o                         
   2   3  19          0.18          7.36         5.75 o                         
   3   3  19          2.34          9.97         5.65 o                         
  -2   4  19          2.13          1.76         3.45 o                         
  -1   4  19          9.14         22.39         4.21 o                         
   0   4  19          0.01          2.88         3.23 o                         
   1   4  19          0.74          1.00         3.13 o                         
   2   4  19          0.00         -1.36         3.07 o                         
   3   4  19          2.67          3.39         3.38 o                         
  -1   5  19          0.41          7.02         4.02 o                         
   0   5  19          0.14          4.95         3.84 o                         
   1   5  19          1.85         -3.79         3.79 o                         
   2   5  19          2.29          2.03         3.18 o                         
   3   5  19          0.64          1.69         3.35 o                         
   1   6  19          5.17         15.31         4.81 o                         
  -2  -3  20          0.50         -7.76         9.56 o                         
  -1  -3  20          0.06         -2.68         3.44 o                         
   0  -3  20          2.00          0.56         5.26 o                         
   1  -3  20          0.02         -5.04         5.04 o                         
   2  -3  20          0.22         19.05         5.08 o                         
  -2  -2  20          0.56          1.31         4.33 o                         
  -1  -2  20          3.05          9.87         5.90 o                         
   0  -2  20          0.34          2.74         5.42 o                         
   1  -2  20          0.13          1.41         5.66 o                         
   2  -2  20          5.58          3.65         5.20 o                         
   3  -2  20          0.13         -3.53         5.59 o                         
  -3  -1  20          3.19          2.78         4.70 o                         
  -2  -1  20          0.14         -5.10         5.10 o                         
  -1  -1  20          2.88          5.18         5.23 o                         
   0  -1  20          7.86          4.81         5.26 o                         
   1  -1  20          0.08         16.24         6.57 o                         
   2  -1  20          0.13          1.77         5.50 o                         
   3  -1  20          0.07         -2.03         5.18 o                         
  -3   0  20          0.83          7.40         4.33 o                         
  -2   0  20          2.40          4.19         5.16 o                         
  -1   0  20          0.00          3.70         4.64 o                         
   0   0  20          1.37          2.04         5.96 o                         
   1   0  20          7.84         13.63         5.26 o                         
   2   0  20         17.50          8.82         6.14 o                         
   3   0  20          4.70         20.83         5.65 o                         
   4   0  20         11.01         22.75         5.35 o                         
  -3   1  20         20.01         26.66         4.55 o                         
  -2   1  20          2.66          0.42         6.05 o                         
  -1   1  20          0.00         -0.65         6.42 o                         
   0   1  20          4.09          2.07         4.89 o                         
   1   1  20          6.42         -0.71         4.51 o                         
   2   1  20          0.02         -1.58         5.62 o                         
   3   1  20          0.81         -5.50         5.87 o                         
   4   1  20          7.96          8.24         5.15 o                         
  -3   2  20          0.83         -4.01         4.24 o                         
  -2   2  20          0.09         -1.81         5.40 o                         
  -1   2  20          0.06         -0.40         5.99 o                         
   0   2  20         18.31         15.58         6.25 o                         
   1   2  20          4.09          3.23         5.76 o                         
   2   2  20          0.68          6.38         5.69 o                         
   3   2  20          3.84          6.60         5.53 o                         
   4   2  20          0.04          1.49         5.67 o                         
  -2   3  20          2.74          4.30         5.72 o                         
  -1   3  20          5.43         12.32         6.01 o                         
   0   3  20          0.76          3.76         5.54 o                         
   1   3  20         12.18          6.74         5.18 o                         
   2   3  20          0.76          3.14         6.57 o                         
   3   3  20         10.71          4.92         6.48 o                         
  -2   4  20          4.65          6.49         7.82 o                         
  -1   4  20          1.46         -2.16         6.36 o                         
   0   4  20         26.49         29.31         7.53 o                         
   1   4  20          1.10         -6.17         6.49 o                         
   2   4  20          2.61          3.72         6.43 o                         
   3   4  20          0.04         15.58         5.85 o                         
  -1   5  20          4.45          4.12         4.47 o                         
   0   5  20          2.54          3.27         4.63 o                         
   1   5  20          0.63         -3.84         3.84 o                         
   2   5  20          3.69          3.64         4.54 o                         
   0  -3  21          0.04         -6.25         6.43 o                         
  -2  -2  21          0.36         -1.39         3.51 o                         
  -1  -2  21          2.32         -4.41         5.61 o                         
   0  -2  21          0.00          1.10         6.26 o                         
   1  -2  21         11.48         18.01         6.32 o                         
   2  -2  21          2.59          6.11         5.98 o                         
  -2  -1  21          3.90          3.29         5.95 o                         
  -1  -1  21          4.74         13.65         6.65 o                         
   0  -1  21          0.11          2.42         4.98 o                         
   1  -1  21          0.51         -4.42         5.71 o                         
   2  -1  21          0.26         -5.12         6.30 o                         
   3  -1  21          7.41          0.95         5.50 o                         
  -2   0  21          0.03         -5.48         5.48 o                         
  -1   0  21          0.11         10.76         5.46 o                         
   0   0  21          0.43          9.83         5.98 o                         
   1   0  21          1.39         -1.80         6.15 o                         
   2   0  21          1.07          3.91         5.52 o                         
   3   0  21          0.02         -5.21         5.21 o                         
  -2   1  21          0.06          2.43         5.69 o                         
  -1   1  21          1.46          4.14         5.95 o                         
   0   1  21          2.42          1.54         5.43 o                         
   1   1  21          2.67          0.80         5.46 o                         
   2   1  21          1.53          0.11         5.60 o                         
   3   1  21          5.27          1.65         6.57 o                         
  -2   2  21          0.00          2.90         5.80 o                         
  -1   2  21          3.03          1.71         5.99 o                         
   0   2  21          2.27          6.71         6.13 o                         
   1   2  21          0.20          5.47         6.06 o                         
   2   2  21          7.09         13.94         6.63 o                         
   3   2  21          0.64          1.20         6.17 o                         
  -2   3  21          0.39          1.29         6.22 o                         
  -1   3  21         10.10          5.37         5.85 o                         
   0   3  21          0.05          7.45         6.60 o                         
   1   3  21          6.17          3.68         6.17 o                         
   2   3  21          1.41         -4.45         6.23 o                         
   3   3  21          0.44          6.16         5.97 o                         
  -1   4  21          0.62          6.26         7.54 o                         
   0   4  21          5.48          9.49         6.60 o                         
   1   4  21          2.11          3.83         7.03 o                         
   2   4  21         11.78         11.00         7.29 o                         
  -1  -1  22          0.70          0.79         5.92 o                         
   0  -1  22         12.42         25.74         6.14 o                         
   1  -1  22          3.76         10.86         5.76 o                         
   2  -1  22          0.20         -5.46         5.99 o                         
  -1   0  22          5.62          0.84         5.76 o                         
   0   0  22          4.55          0.11         5.82 o                         
   1   0  22          2.16          1.93         6.39 o                         
   2   0  22         10.24         12.72         6.67 o                         
  -1   1  22          0.00          4.12         6.03 o                         
   0   1  22         16.18         24.51         6.63 o                         
   1   1  22          4.40          7.03         6.18 o                         
   2   1  22          0.67          4.31         6.19 o                         
  -1   2  22          6.17         -5.58         5.58 o                         
   0   2  22         12.20         20.83         6.20 o                         
   1   2  22          0.60          0.96         7.03 o                         
   2   2  22          1.49         -5.33         5.33 o                         
  -1   3  22          4.76         11.53         6.79 o                         
   0   3  22         10.02          9.71         6.42 o                         
   1   3  22          8.61          7.07         5.94 o                         
   2   3  22          0.32          9.92         8.53 o                         
   0   1  23          5.87         15.80         6.35 o                         
   1   1  23          0.41         -6.15         6.15 o                         
                                                                                
