# Supplementary material for: Twelve 4-(4-meth­oxy­phen­yl)piperazin-1-ium salts containing organic anions: supra­molecular assembly in one, two and three dimensions
Source: Acta Crystallogr E Crystallogr Commun. 2019 Sep 20;75(Pt 10):1494–506. doi: 10.1107/S2056989019012702 (PMC6775724; doi:10.1107/S2056989019012702)
Supplement: Supplementary file 3 [file e-75-01494-IIsup3.hkl]

data_II                                                                         
_shelx_title ' sk4cgd'                                                          
_shelx_refln_list_code          4                                               
_shelx_F_calc_maximum      161.74                                               
_exptl_crystal_F_000       372.00                                               
_reflns_d_resolution_high  0.8092                                               
                                                                                
loop_                                                                           
 _space_group_symop_operation_xyz                                               
 'x, y, z'                                                                      
 '-x, -y, -z'                                                                   
                                                                                
_cell_length_a     6.2560                                                       
_cell_length_b     7.4890                                                       
_cell_length_c    19.0970                                                       
_cell_angle_alpha  84.190                                                       
_cell_angle_beta   86.980                                                       
_cell_angle_gamma  84.620                                                       
                                                                                
_shelx_F_squared_multiplier     1.000                                           
                                                                                
loop_                                                                           
 _refln_index_h                                                                 
 _refln_index_k                                                                 
 _refln_index_l                                                                 
 _refln_F_squared_calc                                                          
 _refln_F_squared_meas                                                          
 _refln_F_squared_sigma                                                         
 _refln_observed_status                                                         
   1   0   0         97.03        113.83         4.20 o                         
   2   0   0          1.22          1.16         1.88 o                         
   3   0   0         27.85         28.85         2.06 o                         
   4   0   0        105.92        113.65         5.63 o                         
   5   0   0          3.67          3.06         4.99 o                         
   6   0   0          2.87          0.77         5.90 o                         
   7   0   0          0.87         -8.43         9.47 o                         
  -7   1   0          3.22          7.58        12.08 o                         
  -6   1   0          1.00          3.41         9.16 o                         
  -5   1   0         37.35         38.49         5.70 o                         
  -4   1   0          4.81          4.42         3.80 o                         
  -3   1   0         88.41         93.47         6.32 o                         
  -2   1   0       2007.54       1977.92        15.08 o                         
  -1   1   0       7544.07       7314.55        24.78 o                         
   1   1   0      11843.63      10804.55       306.81 o                         
   2   1   0         23.68         31.29         3.48 o                         
   3   1   0        213.17        218.71         3.78 o                         
   4   1   0          6.83          7.01         4.15 o                         
   5   1   0          8.93          6.73         6.27 o                         
   6   1   0          0.00         -5.57         5.57 o                         
   7   1   0          0.00        -10.85        18.35 o                         
  -7   2   0          0.14         -0.36         6.30 o                         
  -6   2   0          3.06         19.33         9.51 o                         
  -5   2   0          0.67         -2.31         8.95 o                         
  -4   2   0         12.84         16.05         4.55 o                         
  -3   2   0          5.57          5.36         5.33 o                         
  -2   2   0          4.32         10.85         5.53 o                         
  -1   2   0       1472.73       1421.56        14.97 o                         
   0   2   0      26159.25      25379.47       149.19 o                         
   1   2   0          5.61          2.83         2.40 o                         
   2   2   0         53.67         53.48         2.34 o                         
   3   2   0        119.32        114.92         3.96 o                         
   4   2   0        127.89        131.38         5.84 o                         
   5   2   0          3.08          5.49         4.80 o                         
   6   2   0          8.76          9.50         5.66 o                         
   7   2   0          1.87          8.34         5.95 o                         
  -7   3   0         14.41         88.78        44.04 o                         
  -6   3   0          1.03          2.01         9.96 o                         
  -5   3   0         37.58         34.87         9.90 o                         
  -4   3   0          6.77          6.09         6.42 o                         
  -3   3   0         19.34         20.27         6.46 o                         
  -2   3   0       1559.73       1594.86        19.65 o                         
  -1   3   0       1129.55       1150.86        15.97 o                         
   0   3   0          0.45          2.46         3.99 o                         
   1   3   0       1882.32       1835.16        16.61 o                         
   2   3   0         75.82         71.24         3.37 o                         
   3   3   0          0.08          3.09         2.53 o                         
   4   3   0         36.04         33.82         5.07 o                         
   5   3   0         40.62         43.42         5.49 o                         
   6   3   0          3.03          3.39         5.67 o                         
   7   3   0          1.19          1.07         8.76 o                         
  -6   4   0         13.60          6.56         8.84 o                         
  -5   4   0         19.15         16.46         9.19 o                         
  -4   4   0          3.45         -2.00         7.58 o                         
  -3   4   0         48.86         44.09         8.14 o                         
  -2   4   0         36.59         50.79         8.16 o                         
  -1   4   0        875.39        917.80        16.75 o                         
   0   4   0         73.64         74.15         5.30 o                         
   1   4   0        264.38        253.22         6.65 o                         
   2   4   0          0.51          0.62         3.34 o                         
   3   4   0         61.52         67.73         4.99 o                         
   4   4   0         22.24         18.98         5.26 o                         
   5   4   0         13.55          8.00         5.33 o                         
   6   4   0          4.91          1.83         7.94 o                         
   7   4   0          2.79          8.31         9.40 o                         
  -6   5   0         10.73         25.96        11.67 o                         
  -5   5   0          0.34         -8.10         8.10 o                         
  -4   5   0          9.40          2.50         8.01 o                         
  -3   5   0        121.33        122.09        10.83 o                         
  -2   5   0        131.72        138.98        10.67 o                         
  -1   5   0         30.63         24.79         8.59 o                         
   0   5   0         21.15         31.44         5.36 o                         
   1   5   0         21.07         23.88         4.90 o                         
   2   5   0         67.98         68.25         6.06 o                         
   3   5   0        104.82        111.70         9.28 o                         
   4   5   0         59.64         54.91         5.89 o                         
   5   5   0         40.06         36.79         5.81 o                         
   6   5   0          0.08         -8.38         8.38 o                         
  -4   6   0          6.04         -9.26         9.26 o                         
  -3   6   0         26.95         27.35         9.47 o                         
  -2   6   0         19.64         23.66        10.91 o                         
  -1   6   0         80.07         74.97         9.99 o                         
   0   6   0         11.87          9.92         5.66 o                         
   1   6   0          9.75          8.61         5.10 o                         
   2   6   0         34.54         40.47         5.72 o                         
   3   6   0          7.15          1.80         7.93 o                         
   4   6   0         11.30          8.51         7.40 o                         
   5   6   0          2.79          0.06         7.55 o                         
   6   6   0          3.91         -7.92         7.92 o                         
  -4   7   0          4.20         27.57        10.07 o                         
  -3   7   0         58.82         64.92        10.79 o                         
  -2   7   0          3.56         12.74         9.50 o                         
  -1   7   0          0.33          5.99         8.20 o                         
   0   7   0          0.00         -1.46         8.03 o                         
   1   7   0          3.25          1.74         7.21 o                         
   2   7   0         15.55         18.87         7.81 o                         
   3   7   0         41.61         22.86         8.71 o                         
   4   7   0         18.85         13.34         8.82 o                         
   5   7   0          6.20          4.82         8.79 o                         
  -3   8   0          4.59         22.41        10.48 o                         
  -2   8   0          4.17          1.64         8.60 o                         
  -1   8   0          0.00         -8.07         8.86 o                         
   0   8   0          0.64          5.13         8.80 o                         
   1   8   0          5.70         12.44         6.16 o                         
   2   8   0         30.89         37.49         9.68 o                         
   3   8   0          1.10         -3.12         8.73 o                         
   4   8   0          7.29         11.07         9.87 o                         
   0   9   0          5.27         22.21        10.46 o                         
   1   9   0          0.56         -2.20        10.36 o                         
   2   9   0          1.43          1.04         9.78 o                         
  -2  -9   1         31.52         15.30        10.04 o                         
  -1  -9   1          1.81          6.30         6.81 o                         
   0  -9   1          6.74         32.74        10.54 o                         
  -4  -8   1          4.05         -0.80         9.88 o                         
  -3  -8   1         21.56         30.23        10.39 o                         
  -2  -8   1          0.00         -6.31        10.20 o                         
  -1  -8   1         18.68         34.72         6.52 o                         
   0  -8   1         10.60          3.50         8.76 o                         
   1  -8   1         21.12         33.07        10.55 o                         
   2  -8   1          0.98          2.53         9.68 o                         
   3  -8   1          0.02         -2.07        10.94 o                         
  -5  -7   1          0.62          1.70         9.41 o                         
  -4  -7   1          0.20         -3.77         8.75 o                         
  -3  -7   1         13.63         22.93         8.80 o                         
  -2  -7   1         16.87         14.02         8.81 o                         
  -1  -7   1          7.70         10.90         5.86 o                         
   0  -7   1          2.36         12.43         6.66 o                         
   1  -7   1          2.52         -2.33         8.05 o                         
   2  -7   1         43.26         36.20        10.40 o                         
   3  -7   1          0.02        -10.06        10.06 o                         
  -6  -6   1          0.03         -9.03         9.03 o                         
  -5  -6   1          1.44          8.51         8.36 o                         
  -4  -6   1         35.43         30.08         9.00 o                         
  -3  -6   1         56.37         55.98         8.62 o                         
  -2  -6   1          2.46          3.02         5.18 o                         
  -1  -6   1          1.51          4.67         5.33 o                         
   0  -6   1         20.00         18.96         6.13 o                         
   1  -6   1         95.77         87.98         9.56 o                         
   2  -6   1          2.49         17.24         8.52 o                         
   3  -6   1         16.98         19.24         9.13 o                         
   4  -6   1          1.86         15.52         9.38 o                         
   5  -6   1         10.60         17.08         9.87 o                         
  -6  -5   1          1.84          1.00         8.69 o                         
  -5  -5   1         18.50         11.17         7.68 o                         
  -4  -5   1          1.10         -3.75         5.23 o                         
  -3  -5   1        189.51        200.70        11.13 o                         
  -2  -5   1        135.58        130.10         6.00 o                         
  -1  -5   1         10.82          4.46         4.90 o                         
   0  -5   1         25.27         26.61         5.33 o                         
   1  -5   1          1.61         -0.20         8.04 o                         
   2  -5   1         72.27         69.71         9.74 o                         
   3  -5   1          3.21          9.56         8.38 o                         
   4  -5   1          0.27         15.86         8.72 o                         
   5  -5   1         11.29         21.10        10.01 o                         
   6  -5   1         16.37         11.59        11.97 o                         
  -7  -4   1          0.00          3.79         8.08 o                         
  -6  -4   1          3.60         10.12         9.14 o                         
  -5  -4   1         65.96         56.27         5.31 o                         
  -4  -4   1         66.81         55.30         5.49 o                         
  -3  -4   1          6.49          3.47         4.07 o                         
  -2  -4   1          2.42          3.58         3.57 o                         
  -1  -4   1       1636.20       1651.42        14.49 o                         
   0  -4   1        232.92        238.15         6.85 o                         
   1  -4   1        335.23        316.45        11.65 o                         
   2  -4   1        162.07        148.38         9.70 o                         
   3  -4   1        136.73        146.47        10.12 o                         
   4  -4   1          2.41         14.80         8.52 o                         
   5  -4   1          5.96          5.48         8.62 o                         
   6  -4   1          7.53         25.62        11.32 o                         
  -7  -3   1          3.88         -7.25         9.77 o                         
  -6  -3   1          9.37         -7.13         7.13 o                         
  -5  -3   1         64.29         66.78         5.83 o                         
  -4  -3   1          8.85          8.42         4.53 o                         
  -3  -3   1         81.65         88.29         3.52 o                         
  -2  -3   1        450.05        442.44         8.03 o                         
  -1  -3   1         16.78         18.41         4.89 o                         
   0  -3   1          2.46          5.04         3.99 o                         
   1  -3   1         47.32         49.72         6.85 o                         
   2  -3   1        314.58        316.29        10.44 o                         
   3  -3   1         49.13         56.16         7.63 o                         
   4  -3   1         10.60          6.91         7.22 o                         
   5  -3   1          1.61         13.02         9.35 o                         
   6  -3   1          5.55         -2.49         9.32 o                         
   7  -3   1          0.96         19.76         7.00 o                         
  -7  -2   1          0.86         -1.46         8.28 o                         
  -6  -2   1         24.61         25.23         5.42 o                         
  -5  -2   1        221.23        228.52        13.00 o                         
  -4  -2   1         56.86         50.55         5.04 o                         
  -3  -2   1        119.02        113.93         3.35 o                         
  -2  -2   1        214.50        197.21         4.83 o                         
  -1  -2   1      10574.97      10204.88        22.71 o                         
   0  -2   1       1726.26       1771.09        12.08 o                         
   1  -2   1       1041.50       1025.11        13.07 o                         
   2  -2   1        124.63        129.18         6.95 o                         
   3  -2   1         39.16         32.95         5.91 o                         
   4  -2   1          3.38          6.65         4.49 o                         
   5  -2   1          0.85          2.68         7.50 o                         
   6  -2   1          4.75         19.21         9.92 o                         
   7  -2   1          9.17         12.47         8.09 o                         
  -7  -1   1          0.36        -10.92        20.59 o                         
  -6  -1   1         41.73         38.56         5.67 o                         
  -5  -1   1         17.90         15.85         5.83 o                         
  -4  -1   1         91.51         97.69         5.32 o                         
  -3  -1   1        328.64        333.27         4.46 o                         
  -2  -1   1          7.90          5.02         2.25 o                         
  -1  -1   1       2361.65       2148.27         8.68 o                         
   0  -1   1         23.72         19.39         2.52 o                         
   1  -1   1        884.77        802.23         9.65 o                         
   2  -1   1        348.45        347.45         7.66 o                         
   3  -1   1         62.38         54.43         4.03 o                         
   4  -1   1         15.24         12.00         4.17 o                         
   5  -1   1          1.43          7.16         5.37 o                         
   6  -1   1          1.37         -4.83         5.89 o                         
   7  -1   1          0.91          8.01         6.00 o                         
  -7   0   1          0.00        -11.72        11.72 o                         
  -6   0   1          6.18          2.33         6.73 o                         
  -5   0   1         67.42         55.91         9.69 o                         
  -4   0   1         11.31         13.46         3.18 o                         
  -3   0   1         27.88         26.98         1.97 o                         
  -2   0   1        173.59        154.46         9.59 o                         
  -1   0   1        359.60        357.36         6.20 o                         
   1   0   1        356.94        258.29       115.60 o                         
   2   0   1        361.04        361.35        11.01 o                         
   3   0   1        167.04        180.58         3.64 o                         
   4   0   1         12.25         12.58         4.61 o                         
   5   0   1          1.52          1.23         5.04 o                         
   6   0   1          5.99         -0.40         7.96 o                         
   7   0   1          0.72          1.14        10.72 o                         
  -7   1   1          0.94         -2.32        13.05 o                         
  -6   1   1         28.32         34.72         6.38 o                         
  -5   1   1          2.59         12.14         5.38 o                         
  -4   1   1          7.77         11.16         7.69 o                         
  -3   1   1         49.88         49.82         3.81 o                         
  -2   1   1        115.92        119.42         3.50 o                         
  -1   1   1       6408.45       6134.67        16.39 o                         
   0   1   1         71.28         49.09         3.93 o                         
   1   1   1        346.89        368.98         4.53 o                         
   2   1   1        437.72        465.75         6.13 o                         
   3   1   1          9.99         10.75         1.85 o                         
   4   1   1         66.77         63.97         5.08 o                         
   5   1   1         29.35         26.27         5.63 o                         
   6   1   1          1.44         -0.72         5.92 o                         
   7   1   1          0.25         -6.85         9.74 o                         
  -7   2   1          2.42          9.80         6.80 o                         
  -6   2   1          3.01          0.03         9.44 o                         
  -5   2   1          6.39          4.98         8.93 o                         
  -4   2   1         10.37         12.60         4.32 o                         
  -3   2   1          3.86          5.37         5.58 o                         
  -2   2   1        567.03        576.30        10.83 o                         
  -1   2   1       3361.95       3383.30        22.20 o                         
   0   2   1       1567.23       1598.70        15.84 o                         
   1   2   1         14.75         12.82         2.61 o                         
   2   2   1        164.89        166.85         3.17 o                         
   3   2   1         40.39         41.48         2.41 o                         
   4   2   1          0.93          1.21         3.15 o                         
   5   2   1          0.17          0.32         4.99 o                         
   6   2   1         11.61          6.80         5.22 o                         
   7   2   1          2.08          7.13         7.20 o                         
  -7   3   1          5.69         20.06        16.29 o                         
  -6   3   1          0.09         11.52         9.55 o                         
  -5   3   1          1.66         -0.89         8.53 o                         
  -4   3   1        107.71         94.77         8.31 o                         
  -3   3   1        538.01        518.10        12.93 o                         
  -2   3   1         10.27          5.32         6.36 o                         
  -1   3   1       2212.38       2192.36        21.44 o                         
   0   3   1         44.37         40.89         4.26 o                         
   1   3   1        100.06        101.30         4.44 o                         
   2   3   1        445.75        454.94         5.43 o                         
   3   3   1         18.24         26.95         4.70 o                         
   4   3   1         97.44         90.76         5.65 o                         
   5   3   1          0.26          5.14         4.97 o                         
   6   3   1          0.14         -1.71         5.02 o                         
   7   3   1          3.76          1.98         5.86 o                         
  -6   4   1          1.92          2.96        10.69 o                         
  -5   4   1          7.87          9.41         9.10 o                         
  -4   4   1         17.56         19.65         8.15 o                         
  -3   4   1          0.08         -2.50         7.13 o                         
  -2   4   1        671.04        673.84        16.00 o                         
  -1   4   1        272.67        281.28        10.96 o                         
   0   4   1          0.27          2.75         4.34 o                         
   1   4   1          8.61          5.46         4.00 o                         
   2   4   1          0.08          2.58         3.24 o                         
   3   4   1          9.98         10.22         4.79 o                         
   4   4   1          0.71         -0.37         4.66 o                         
   5   4   1          0.46         -5.32         5.32 o                         
   6   4   1          0.00         -5.67         5.67 o                         
   7   4   1          4.85         15.51         8.92 o                         
  -6   5   1          0.16         17.36        10.89 o                         
  -5   5   1          0.12         -8.10         8.10 o                         
  -4   5   1         47.19         29.85         8.76 o                         
  -3   5   1        358.59        365.11        14.66 o                         
  -2   5   1          1.21         -2.70         8.33 o                         
  -1   5   1        122.27        110.11         5.95 o                         
   0   5   1         76.65         79.67         5.99 o                         
   1   5   1        146.73        158.42         6.60 o                         
   2   5   1          0.00          3.51         4.52 o                         
   3   5   1         27.27         31.27         7.58 o                         
   4   5   1          0.74          3.46         5.11 o                         
   5   5   1         17.90         18.17         5.69 o                         
   6   5   1          3.42         -4.23         8.05 o                         
  -5   6   1          1.74         -7.03         9.64 o                         
  -4   6   1          4.57          0.13         8.62 o                         
  -3   6   1          0.01          4.96         8.86 o                         
  -2   6   1        221.63        209.61        13.31 o                         
  -1   6   1          1.39         -3.85         8.98 o                         
   0   6   1         14.25         20.98         5.85 o                         
   1   6   1          0.10          1.08         5.23 o                         
   2   6   1         20.72         21.43         5.41 o                         
   3   6   1          2.95          9.21         7.74 o                         
   4   6   1          1.97         31.78         7.25 o                         
   5   6   1          1.43          7.95        12.50 o                         
   6   6   1          0.28         10.71         7.96 o                         
  -4   7   1          3.05         50.46        10.56 o                         
  -3   7   1         27.71          8.39         7.62 o                         
  -2   7   1          1.81         14.96         9.20 o                         
  -1   7   1          0.00          5.06         8.48 o                         
   0   7   1          3.90         -1.91         8.07 o                         
   1   7   1         15.95         15.15         7.50 o                         
   2   7   1         23.98         13.45         8.68 o                         
   3   7   1          2.26         -1.07         7.68 o                         
   4   7   1          6.36         17.17         9.13 o                         
   5   7   1          7.93          6.11         7.82 o                         
  -3   8   1          0.44         19.85        10.17 o                         
  -2   8   1         19.84         39.34        12.12 o                         
  -1   8   1          0.27          1.77         9.04 o                         
   0   8   1          0.48         -1.19         8.53 o                         
   1   8   1          2.88          3.05         5.85 o                         
   2   8   1         24.61         23.55         9.17 o                         
   3   8   1          0.75         13.59        10.08 o                         
   4   8   1          4.64         -4.45         8.44 o                         
  -1   9   1          0.02          3.73        10.08 o                         
   0   9   1          0.68         -8.10        10.35 o                         
   1   9   1          7.04          0.65        10.16 o                         
   2   9   1          5.04         -3.44        10.98 o                         
  -1  -9   2          0.48          4.15         9.45 o                         
   0  -9   2          0.04         -2.12        11.06 o                         
  -4  -8   2          0.27         -4.07         9.13 o                         
  -3  -8   2         10.37         16.84         9.36 o                         
  -2  -8   2         11.64          9.74        10.46 o                         
  -1  -8   2          0.92         14.45         7.62 o                         
   0  -8   2         19.99          1.80         9.40 o                         
   1  -8   2          0.57         10.94         9.75 o                         
   2  -8   2         13.47         31.76        10.90 o                         
   3  -8   2          4.67          5.65        11.67 o                         
  -5  -7   2          0.63          0.48        10.95 o                         
  -4  -7   2          6.31          2.71         8.56 o                         
  -3  -7   2         54.80         58.43         9.89 o                         
  -2  -7   2          2.48          4.83         9.02 o                         
  -1  -7   2          4.35          7.96         6.64 o                         
   0  -7   2          2.55         10.44         6.15 o                         
   1  -7   2         41.16         47.04        10.07 o                         
   2  -7   2          1.76         -2.37         9.17 o                         
   3  -7   2          0.01         -0.43        10.43 o                         
   4  -7   2          0.05         -7.77        10.92 o                         
  -6  -6   2          8.24         -3.37        10.06 o                         
  -5  -6   2          8.77          2.13         8.47 o                         
  -4  -6   2          1.22         -0.56         8.37 o                         
  -3  -6   2         63.17         68.33         9.47 o                         
  -2  -6   2        158.95        179.34        11.54 o                         
  -1  -6   2         14.18         15.38         5.88 o                         
   0  -6   2         62.79         62.89         7.00 o                         
   1  -6   2         54.17         51.80         9.64 o                         
   2  -6   2        142.53        156.32        12.52 o                         
   3  -6   2          5.25         14.52         9.00 o                         
   4  -6   2          4.35         -0.53        10.23 o                         
   5  -6   2          0.22          0.00        11.10 o                         
  -6  -5   2          1.25         -0.03         8.88 o                         
  -5  -5   2          1.08          6.53         8.30 o                         
  -4  -5   2        117.79        118.26        10.40 o                         
  -3  -5   2         47.79         46.45         8.85 o                         
  -2  -5   2         18.34         15.65         4.70 o                         
  -1  -5   2          9.63          7.12         4.68 o                         
   0  -5   2          0.79          1.61         5.12 o                         
   1  -5   2         99.58        102.72         9.77 o                         
   2  -5   2          9.22          3.49         8.46 o                         
   3  -5   2          9.46         -1.11         8.14 o                         
   4  -5   2         13.71          6.74         8.16 o                         
   5  -5   2          2.42         -3.99         9.63 o                         
   6  -5   2          2.90         -6.08         9.17 o                         
  -7  -4   2          0.90         -9.44         9.44 o                         
  -6  -4   2          8.06         16.38         8.63 o                         
  -5  -4   2         45.91         48.73         9.67 o                         
  -4  -4   2          1.20          5.18         4.74 o                         
  -3  -4   2         37.26         37.57         4.68 o                         
  -2  -4   2        805.97        770.37         9.63 o                         
  -1  -4   2          2.37          2.16         4.06 o                         
   0  -4   2          3.91          1.06         4.58 o                         
   1  -4   2         78.13         64.15         8.27 o                         
   2  -4   2         78.54         86.58         8.95 o                         
   3  -4   2         55.85         51.46         8.94 o                         
   4  -4   2         54.05         56.83         9.11 o                         
   5  -4   2          7.17          1.42         8.10 o                         
   6  -4   2          6.46         11.81         9.58 o                         
  -7  -3   2          0.85         -1.02         8.87 o                         
  -6  -3   2          0.05          7.93         8.27 o                         
  -5  -3   2         25.36         20.17         4.95 o                         
  -4  -3   2        366.20        356.54         8.22 o                         
  -3  -3   2          2.05          4.24         2.73 o                         
  -2  -3   2        291.13        287.20         9.25 o                         
  -1  -3   2        470.29        436.59        11.56 o                         
   0  -3   2         27.63         31.36         4.15 o                         
   1  -3   2        124.85        121.17         7.75 o                         
   2  -3   2        470.61        485.66        12.34 o                         
   3  -3   2          0.03         -2.49         6.95 o                         
   4  -3   2         12.63         16.66         7.80 o                         
   5  -3   2          7.78         12.33         8.57 o                         
   6  -3   2          1.55         11.35         9.72 o                         
   7  -3   2          5.41         17.77        11.11 o                         
  -7  -2   2          0.57          5.30         9.53 o                         
  -6  -2   2         25.63         24.07         9.37 o                         
  -5  -2   2          7.38          9.90         4.89 o                         
  -4  -2   2         13.67         15.38         4.18 o                         
  -3  -2   2          4.96          4.27         2.55 o                         
  -2  -2   2        544.48        557.54         4.02 o                         
  -1  -2   2        232.69        222.01         4.75 o                         
   0  -2   2        255.74        255.57         5.23 o                         
   1  -2   2        180.48        159.93         7.28 o                         
   2  -2   2         36.14         42.00         6.06 o                         
   3  -2   2        504.95        524.34        11.71 o                         
   4  -2   2        149.81        148.95         6.44 o                         
   5  -2   2         57.23         55.65         8.97 o                         
   6  -2   2          0.01          2.69        12.21 o                         
   7  -2   2          1.40         11.61         8.31 o                         
  -7  -1   2          2.38         -7.45         9.12 o                         
  -6  -1   2          2.64          2.76         5.58 o                         
  -5  -1   2        111.18        130.36         9.21 o                         
  -4  -1   2          3.07          3.41         3.02 o                         
  -3  -1   2         31.79         33.29         2.77 o                         
  -2  -1   2        149.55        150.68         5.12 o                         
  -1  -1   2       6034.46       5930.49        23.64 o                         
   0  -1   2        154.78        204.30        11.71 o                         
   1  -1   2          6.63          3.34         4.69 o                         
   2  -1   2       1879.64       1887.63        15.96 o                         
   3  -1   2        650.99        688.99         8.47 o                         
   4  -1   2         82.53         88.36         4.81 o                         
   5  -1   2          0.72         -0.27         5.18 o                         
   6  -1   2          3.30          1.95         5.87 o                         
   7  -1   2          2.63          4.58         5.98 o                         
  -7   0   2          0.10          3.96         9.31 o                         
  -6   0   2        118.25        120.19         7.28 o                         
  -5   0   2         26.43         28.26         5.28 o                         
  -4   0   2         77.74         78.05         3.97 o                         
  -3   0   2          1.25          2.85         1.86 o                         
  -2   0   2         21.32         12.96         7.88 o                         
  -1   0   2         98.81        101.14         3.27 o                         
   1   0   2        834.26        787.59         5.90 o                         
   2   0   2          0.98          1.20         2.26 o                         
   3   0   2        356.47        343.90        11.41 o                         
   4   0   2        134.48        138.05         6.12 o                         
   5   0   2         20.96         24.06         5.37 o                         
   6   0   2          0.84          0.23         5.24 o                         
   7   0   2          0.16          2.88         5.74 o                         
  -7   1   2          9.70          0.45        10.30 o                         
  -6   1   2          6.45          7.79         5.64 o                         
  -5   1   2        248.75        261.65         8.36 o                         
  -4   1   2        562.32        548.31        14.57 o                         
  -3   1   2        112.89        109.21         3.76 o                         
  -2   1   2        566.14        545.39        10.29 o                         
  -1   1   2       3827.44       3792.92        26.52 o                         
   0   1   2         38.31         27.79         2.61 o                         
   1   1   2         14.04          9.97         2.18 o                         
   2   1   2        349.10        338.48         4.29 o                         
   3   1   2       1496.03       1611.90        15.17 o                         
   4   1   2        118.24        122.60         5.82 o                         
   5   1   2          0.00          5.49         5.23 o                         
   6   1   2         18.58         27.15         5.76 o                         
   7   1   2          0.10         -7.85         7.85 o                         
  -7   2   2          0.69          1.05        10.49 o                         
  -6   2   2         32.42         24.67         9.15 o                         
  -5   2   2         19.55         21.49         9.31 o                         
  -4   2   2        160.56        141.37         6.21 o                         
  -3   2   2          5.60          2.11         4.98 o                         
  -2   2   2          3.76          5.07         5.27 o                         
  -1   2   2       2919.03       3003.88        21.02 o                         
   0   2   2         59.55         54.39         3.82 o                         
   1   2   2         26.53         26.76         2.63 o                         
   2   2   2        125.19        124.41         3.82 o                         
   3   2   2         89.94         92.62         3.40 o                         
   4   2   2         21.43         21.29         3.47 o                         
   5   2   2         17.53         18.28         5.45 o                         
   6   2   2          6.89         12.13         5.70 o                         
   7   2   2          0.06          7.89         9.32 o                         
  -7   3   2          3.16         52.13        49.27 o                         
  -6   3   2          0.19         -0.93         9.99 o                         
  -5   3   2        159.34        167.03        12.04 o                         
  -4   3   2        296.39        312.82         8.85 o                         
  -3   3   2        105.35        111.18         8.21 o                         
  -2   3   2        851.20        807.87        14.92 o                         
  -1   3   2         20.79         18.18         6.12 o                         
   0   3   2        336.69        325.48         6.39 o                         
   1   3   2        352.13        366.30         6.49 o                         
   2   3   2          7.15         10.28         2.78 o                         
   3   3   2        121.46        131.40         5.48 o                         
   4   3   2          0.24          4.74         3.54 o                         
   5   3   2         18.15         15.99         5.12 o                         
   6   3   2          1.93          4.31         5.48 o                         
   7   3   2          0.76          3.99         7.29 o                         
  -6   4   2          0.12         14.62        10.20 o                         
  -5   4   2          0.48          7.16         9.43 o                         
  -4   4   2        263.88        259.96        11.81 o                         
  -3   4   2          7.40          8.25         9.12 o                         
  -2   4   2          1.61         -0.04         7.62 o                         
  -1   4   2        647.08        656.23        14.50 o                         
   0   4   2         63.50         63.69         5.94 o                         
   1   4   2         74.15         74.81         4.37 o                         
   2   4   2          3.47          3.55         3.67 o                         
   3   4   2         23.19         20.99         4.60 o                         
   4   4   2          1.66         -2.76         4.79 o                         
   5   4   2         19.04         11.79         5.23 o                         
   6   4   2          0.07          1.11         6.06 o                         
   7   4   2          0.04         10.38         6.73 o                         
  -6   5   2          1.47          1.52        11.02 o                         
  -5   5   2         10.81         11.34         8.47 o                         
  -4   5   2          1.79         -3.70         8.06 o                         
  -3   5   2        351.87        331.16        14.32 o                         
  -2   5   2        252.94        261.78        10.32 o                         
  -1   5   2         25.05         24.00         8.39 o                         
   0   5   2         39.13         45.39         5.45 o                         
   1   5   2        225.43        240.82         7.39 o                         
   2   5   2          0.04          2.24         4.29 o                         
   3   5   2         20.76         16.83         7.20 o                         
   4   5   2          0.34          6.65         4.97 o                         
   5   5   2         38.78         36.59         4.76 o                         
   6   5   2          0.00         -5.70         5.70 o                         
  -5   6   2          0.34         15.72         9.29 o                         
  -4   6   2        126.36        135.46        12.11 o                         
  -3   6   2          0.15         -0.91         8.50 o                         
  -2   6   2         36.83         30.43         9.74 o                         
  -1   6   2          7.16          0.23         8.43 o                         
   0   6   2         45.84         41.07         8.37 o                         
   1   6   2         63.06         64.11         6.20 o                         
   2   6   2          0.19         -1.30         4.66 o                         
   3   6   2          3.58          4.80         8.16 o                         
   4   6   2          5.86          8.41         7.35 o                         
   5   6   2          1.65          4.62         5.68 o                         
   6   6   2          0.89         -2.82         8.02 o                         
  -4   7   2          2.76          8.59        11.36 o                         
  -3   7   2        120.77        114.60        12.86 o                         
  -2   7   2         13.04          0.10         8.82 o                         
  -1   7   2          0.64          9.29         8.55 o                         
   0   7   2          1.28          0.50         7.79 o                         
   1   7   2         28.28         36.64         6.41 o                         
   2   7   2          0.42          5.57         4.91 o                         
   3   7   2          0.24          6.90         8.30 o                         
   4   7   2          4.04         11.26         8.14 o                         
   5   7   2          8.65          8.59         8.40 o                         
  -3   8   2          6.45          2.05        10.01 o                         
  -2   8   2         17.41         14.39        10.03 o                         
  -1   8   2          1.49         28.24         9.19 o                         
   0   8   2         27.13         44.61        10.16 o                         
   1   8   2          3.65         -1.58         8.85 o                         
   2   8   2          0.08         16.45         9.11 o                         
   3   8   2          2.56          9.20         8.78 o                         
   4   8   2          1.03          1.49         7.93 o                         
  -1   9   2          0.17         14.00        10.44 o                         
   0   9   2          0.04        -10.26        10.92 o                         
   1   9   2          3.17         10.18        10.17 o                         
   2   9   2          0.20         -2.37         9.88 o                         
  -1  -9   3          1.51          0.50        11.69 o                         
  -4  -8   3          0.05         -1.83         9.98 o                         
  -3  -8   3          3.84          1.05        10.06 o                         
  -2  -8   3          2.14         -0.75         8.97 o                         
  -1  -8   3         14.52         -3.80        13.41 o                         
   0  -8   3          6.50         -0.34         9.42 o                         
   1  -8   3         81.06         85.64        12.38 o                         
   2  -8   3          0.85        -11.63        11.63 o                         
  -5  -7   3          0.13         -8.99         8.99 o                         
  -4  -7   3          0.81          9.05         7.87 o                         
  -3  -7   3         11.81          6.52         9.39 o                         
  -2  -7   3          8.39          7.35         9.01 o                         
  -1  -7   3          1.14          1.90         5.51 o                         
   0  -7   3         26.98         24.55         6.32 o                         
   1  -7   3          9.60         19.74         9.46 o                         
   2  -7   3         28.70         17.33        10.95 o                         
   3  -7   3         13.33         15.46        10.94 o                         
   4  -7   3          0.77        -10.95        10.95 o                         
  -6  -6   3          0.05          0.38         9.61 o                         
  -5  -6   3          3.36         -5.12        11.00 o                         
  -4  -6   3         19.71         14.36         8.55 o                         
  -3  -6   3          1.15         -5.49         7.85 o                         
  -2  -6   3          3.06          1.54         7.26 o                         
  -1  -6   3          2.28          5.16         5.25 o                         
   0  -6   3          5.03         12.61         5.83 o                         
   1  -6   3         36.15         43.86         9.34 o                         
   2  -6   3         33.23         33.39         9.62 o                         
   3  -6   3          1.22         -2.71         9.01 o                         
   4  -6   3          3.02         19.69        10.19 o                         
   5  -6   3          4.58          7.68        10.64 o                         
  -6  -5   3          0.05          0.74         9.03 o                         
  -5  -5   3          5.63          0.45         9.58 o                         
  -4  -5   3          1.20         -6.28         7.84 o                         
  -3  -5   3         15.65         20.97         8.28 o                         
  -2  -5   3         10.86         13.61         4.86 o                         
  -1  -5   3         10.68         12.56         5.05 o                         
   0  -5   3         15.96         17.38         5.38 o                         
   1  -5   3        105.72        115.47        10.30 o                         
   2  -5   3         13.90         19.35         8.80 o                         
   3  -5   3          3.43         -1.86         8.30 o                         
   4  -5   3          3.59          0.82         9.05 o                         
   5  -5   3          0.23          0.09         9.49 o                         
  -7  -4   3          2.44          7.00        10.34 o                         
  -6  -4   3         17.97         11.73         9.56 o                         
  -5  -4   3         31.35         25.13         8.91 o                         
  -4  -4   3        112.77         98.56         9.77 o                         
  -3  -4   3          5.03          6.91         4.29 o                         
  -2  -4   3         33.28         29.43         4.10 o                         
  -1  -4   3         56.46         60.46         4.83 o                         
   0  -4   3        118.38        124.44         5.88 o                         
   1  -4   3        165.94        169.04         9.68 o                         
   2  -4   3        190.31        198.92        10.68 o                         
   3  -4   3          5.73         12.31         7.88 o                         
   4  -4   3          6.76          1.07         7.46 o                         
   5  -4   3          3.23          9.67         8.29 o                         
   6  -4   3          5.31         -1.18         9.51 o                         
  -7  -3   3          2.53          5.82         9.98 o                         
  -6  -3   3         10.03          3.58         9.48 o                         
  -5  -3   3        120.90        136.29        10.82 o                         
  -4  -3   3         31.34         28.11         4.81 o                         
  -3  -3   3         25.18         27.76         3.15 o                         
  -2  -3   3        456.37        458.37         6.71 o                         
  -1  -3   3        782.96        775.51         8.69 o                         
   0  -3   3          4.32          1.33         3.86 o                         
   1  -3   3        221.93        206.39         8.96 o                         
   2  -3   3        373.50        374.82        11.56 o                         
   3  -3   3        247.02        239.67        10.34 o                         
   4  -3   3         89.22         79.77         8.86 o                         
   5  -3   3         10.12         16.39         8.65 o                         
   6  -3   3          2.03          8.62         8.28 o                         
  -7  -2   3          1.62         -1.83         9.23 o                         
  -6  -2   3         29.42         22.27        10.18 o                         
  -5  -2   3         22.15         23.08         5.07 o                         
  -4  -2   3         96.10         84.87         5.20 o                         
  -3  -2   3         89.31         88.17         3.69 o                         
  -2  -2   3        615.16        584.46         8.36 o                         
  -1  -2   3          0.04         -0.58         2.96 o                         
   0  -2   3        469.59        470.88         7.02 o                         
   1  -2   3        560.94        544.69        10.86 o                         
   2  -2   3        143.39        145.07         3.71 o                         
   3  -2   3          0.74          1.19         5.63 o                         
   4  -2   3          7.98          5.26         4.46 o                         
   5  -2   3         16.26          2.27         7.69 o                         
   6  -2   3          0.55          4.29         6.01 o                         
   7  -2   3          2.64         -1.22         6.34 o                         
  -7  -1   3          0.18         -0.56         8.70 o                         
  -6  -1   3          2.08          3.20         8.69 o                         
  -5  -1   3        355.25        379.10         9.13 o                         
  -4  -1   3          7.86          7.96         3.07 o                         
  -3  -1   3        192.14        189.85         4.14 o                         
  -2  -1   3        554.09        594.89         5.25 o                         
  -1  -1   3        847.91        826.10         5.17 o                         
   0  -1   3          6.44          0.97         2.77 o                         
   1  -1   3          0.48          2.23         5.09 o                         
   2  -1   3       1967.74       1965.07        10.76 o                         
   3  -1   3        742.07        816.57         9.29 o                         
   4  -1   3        217.93        220.28         6.70 o                         
   5  -1   3         22.89         20.82         5.59 o                         
   6  -1   3          4.85          2.13         8.27 o                         
   7  -1   3          0.03         -5.34         6.04 o                         
  -7   0   3          5.53          1.18         9.01 o                         
  -6   0   3          0.06         -2.34         5.33 o                         
  -5   0   3         55.03         50.23         5.83 o                         
  -4   0   3        111.42        113.26         4.22 o                         
  -3   0   3        109.41        105.43         3.06 o                         
  -2   0   3       1671.63       1650.58        14.68 o                         
  -1   0   3        229.92        224.76         4.21 o                         
   0   0   3          4.85          5.17         2.56 o                         
   1   0   3          6.46         10.59         2.38 o                         
   2   0   3         21.77         20.30         2.58 o                         
   3   0   3        199.75        197.62         4.09 o                         
   4   0   3        140.46        144.02         4.95 o                         
   5   0   3         13.01          8.19         5.14 o                         
   6   0   3          0.49         -3.48         6.15 o                         
   7   0   3          4.94         -8.15         8.15 o                         
  -7   1   3         12.77          3.22         9.68 o                         
  -6   1   3          7.05          7.68         7.11 o                         
  -5   1   3        191.31        207.16        12.26 o                         
  -4   1   3        279.43        270.88         7.55 o                         
  -3   1   3         43.42         38.07         4.44 o                         
  -2   1   3         12.73         10.89         2.66 o                         
  -1   1   3         20.88         23.01         3.73 o                         
   0   1   3        450.69        390.70         4.59 o                         
   1   1   3        363.54        358.37         4.28 o                         
   2   1   3          0.44          0.04         2.41 o                         
   3   1   3          3.40          0.93         2.76 o                         
   4   1   3        224.60        247.69         7.07 o                         
   5   1   3          1.19          3.55         4.79 o                         
   6   1   3         36.30         33.93         6.08 o                         
   7   1   3          1.22        -11.81        11.81 o                         
  -7   2   3         16.28         37.78         7.10 o                         
  -6   2   3         12.44          5.48         8.90 o                         
  -5   2   3        296.37        258.35        12.95 o                         
  -4   2   3        209.32        205.16         7.06 o                         
  -3   2   3          8.65         14.13         4.14 o                         
  -2   2   3         41.27         41.36         2.44 o                         
  -1   2   3        163.04        162.76         4.26 o                         
   0   2   3         18.56         20.94         3.19 o                         
   1   2   3        139.35        149.85         3.00 o                         
   2   2   3        160.05        163.14         4.29 o                         
   3   2   3        207.20        218.53         4.67 o                         
   4   2   3         73.09         84.46         5.74 o                         
   5   2   3          9.05          6.59         5.11 o                         
   6   2   3          6.52          6.30         5.50 o                         
   7   2   3          7.20          9.51        10.62 o                         
  -6   3   3          0.04          9.27         9.99 o                         
  -5   3   3          1.26         12.61         9.95 o                         
  -4   3   3        428.98        414.79        11.10 o                         
  -3   3   3         10.43         14.97         6.53 o                         
  -2   3   3        103.14        105.97         7.97 o                         
  -1   3   3        105.37        113.85         7.59 o                         
   0   3   3        225.16        243.68         8.10 o                         
   1   3   3        183.27        172.82         4.94 o                         
   2   3   3        399.74        415.47        11.62 o                         
   3   3   3         72.23         74.34         2.97 o                         
   4   3   3         68.42         67.08         4.29 o                         
   5   3   3          0.64          2.34         5.07 o                         
   6   3   3          8.87         10.07         5.52 o                         
   7   3   3          0.72         -5.78         5.78 o                         
  -6   4   3          0.29         10.90        10.76 o                         
  -5   4   3         99.39         88.24        12.07 o                         
  -4   4   3         41.13         57.63         9.24 o                         
  -3   4   3          1.08          2.15         7.21 o                         
  -2   4   3        160.60        139.42         9.69 o                         
  -1   4   3        122.91        125.66         8.62 o                         
   0   4   3        306.76        338.14        10.67 o                         
   1   4   3         55.28         51.65         4.64 o                         
   2   4   3        175.05        172.74         4.59 o                         
   3   4   3          0.32         -1.17         4.27 o                         
   4   4   3         12.13         11.53         4.04 o                         
   5   4   3         10.30          5.79         4.29 o                         
   6   4   3          3.64          2.10         6.20 o                         
   7   4   3          2.88          8.49         9.19 o                         
  -6   5   3          6.46         -0.13        11.16 o                         
  -5   5   3          5.12         -3.10         9.31 o                         
  -4   5   3         52.60         71.67         9.68 o                         
  -3   5   3         30.62         31.55         9.58 o                         
  -2   5   3          5.63         -1.10         8.41 o                         
  -1   5   3          1.35          0.00         8.12 o                         
   0   5   3         14.73         16.23         7.48 o                         
   1   5   3         11.46         15.90         4.72 o                         
   2   5   3         21.78         19.75         4.23 o                         
   3   5   3         13.35         11.93         4.90 o                         
   4   5   3          2.36          5.47         5.10 o                         
   5   5   3         20.34         30.88        10.71 o                         
   6   5   3          1.94          3.04         8.84 o                         
  -5   6   3          0.11          0.07        10.12 o                         
  -4   6   3          6.45         -0.39         9.17 o                         
  -3   6   3          0.01          6.64         8.21 o                         
  -2   6   3         48.71         48.75         9.98 o                         
  -1   6   3         26.62         30.04         9.27 o                         
   0   6   3         26.30         26.38         8.14 o                         
   1   6   3          0.11          1.60         5.41 o                         
   2   6   3         19.41         19.46         5.12 o                         
   3   6   3          0.93          3.12         6.62 o                         
   4   6   3         14.53         26.26         7.86 o                         
   5   6   3          7.07          1.58         4.81 o                         
   6   6   3          0.45         17.41         9.57 o                         
  -4   7   3          7.28         17.44        10.59 o                         
  -3   7   3          1.46         -9.88         9.88 o                         
  -2   7   3          8.46          2.88         9.29 o                         
  -1   7   3          0.82         -4.35         8.31 o                         
   0   7   3          0.12          4.31         8.49 o                         
   1   7   3          3.15          1.64         5.83 o                         
   2   7   3          4.22          3.39         5.06 o                         
   3   7   3          7.96          5.27         8.33 o                         
   4   7   3          1.11         12.26         8.68 o                         
   5   7   3         15.69          6.30        13.00 o                         
  -3   8   3          5.14          4.64        10.07 o                         
  -2   8   3          0.12          4.27        10.40 o                         
  -1   8   3          0.20         -3.09         8.68 o                         
   0   8   3          8.71         -8.29         8.29 o                         
   1   8   3          3.32          1.24         5.84 o                         
   2   8   3          0.00         -2.74         8.08 o                         
   3   8   3          0.08         -6.98         6.98 o                         
   4   8   3          4.69         -2.04         8.10 o                         
  -1   9   3          1.32        -10.10        10.73 o                         
   0   9   3          0.11         12.90        10.43 o                         
   1   9   3          0.06        -10.28        10.28 o                         
   2   9   3          0.02         -1.46         9.28 o                         
  -3  -8   4         15.63          1.46         9.25 o                         
  -2  -8   4          4.17         -1.80         9.91 o                         
  -1  -8   4          9.32          3.50         7.45 o                         
   0  -8   4          0.19         -1.43         9.68 o                         
   1  -8   4         36.34         51.20        11.51 o                         
   2  -8   4          1.10        -11.58        11.58 o                         
  -5  -7   4          0.04         -1.05         8.19 o                         
  -4  -7   4         23.62         19.29         9.21 o                         
  -3  -7   4         11.30         16.10         9.01 o                         
  -2  -7   4         10.30          5.55        14.58 o                         
  -1  -7   4          2.36          3.34         7.78 o                         
   0  -7   4         92.16         85.01         9.01 o                         
   1  -7   4          1.75         -8.42         9.29 o                         
   2  -7   4          1.08         -1.45        11.05 o                         
   3  -7   4          1.40         -8.89        10.31 o                         
   4  -7   4          3.89          0.12        13.09 o                         
  -5  -6   4          1.24         -5.71         8.52 o                         
  -4  -6   4         11.46         14.59         9.32 o                         
  -3  -6   4         48.83         45.36         9.28 o                         
  -2  -6   4          6.74         11.87         8.97 o                         
  -1  -6   4          7.23          8.13         5.39 o                         
   0  -6   4         56.19         66.61         6.97 o                         
   1  -6   4        155.20        151.58        11.77 o                         
   2  -6   4          7.64          9.11         8.94 o                         
   3  -6   4          1.59         -4.47         9.65 o                         
   4  -6   4          0.73         18.13        10.06 o                         
   5  -6   4          0.28         13.80        11.98 o                         
  -6  -5   4          2.14         -5.50         9.55 o                         
  -5  -5   4          0.04         -1.33         8.68 o                         
  -4  -5   4        125.14        116.57        10.74 o                         
  -3  -5   4        135.47        118.36        10.26 o                         
  -2  -5   4        188.35        179.05         6.96 o                         
  -1  -5   4         29.70         31.34         5.32 o                         
   0  -5   4        231.83        239.15         8.48 o                         
   1  -5   4        129.02        141.71        10.28 o                         
   2  -5   4        152.09        152.68        11.70 o                         
   3  -5   4         15.40         12.61         8.96 o                         
   4  -5   4          0.48          3.93         8.75 o                         
   5  -5   4          0.40          6.55         9.30 o                         
  -6  -4   4         14.11         15.04         9.42 o                         
  -5  -4   4         10.16          1.24         7.73 o                         
  -4  -4   4          2.09          0.36         8.18 o                         
  -3  -4   4         89.30         85.81         9.28 o                         
  -2  -4   4          0.24         -2.25         4.07 o                         
  -1  -4   4        106.39         95.65         5.38 o                         
   0  -4   4          9.42         13.31         4.74 o                         
   1  -4   4        106.48        116.65         9.08 o                         
   2  -4   4         45.95         41.70         8.94 o                         
   3  -4   4          9.13         19.18         8.36 o                         
   4  -4   4          0.35         -1.98         7.45 o                         
   5  -4   4          3.89          1.49         8.04 o                         
   6  -4   4          2.97          7.91        11.40 o                         
  -7  -3   4          3.51         17.58         9.49 o                         
  -6  -3   4         19.06         23.15         8.94 o                         
  -5  -3   4         34.07         29.45         8.26 o                         
  -4  -3   4         99.05        104.87         9.68 o                         
  -3  -3   4        379.35        380.91         5.84 o                         
  -2  -3   4        287.69        275.37         7.84 o                         
  -1  -3   4        136.66        134.46         6.90 o                         
   0  -3   4        129.57        132.52         5.91 o                         
   1  -3   4        601.39        613.84        13.20 o                         
   2  -3   4        485.31        465.62        18.64 o                         
   3  -3   4         10.14          8.86         7.01 o                         
   4  -3   4          1.03         -2.00         7.36 o                         
   5  -3   4         14.29         13.06         5.84 o                         
   6  -3   4          0.00         -5.91         9.62 o                         
  -7  -2   4          0.00         -4.02         9.35 o                         
  -6  -2   4        189.23        195.36        13.26 o                         
  -5  -2   4          2.29         -0.40         8.36 o                         
  -4  -2   4          0.75          5.05         5.60 o                         
  -3  -2   4         95.55         98.47         3.52 o                         
  -2  -2   4          2.16          3.24         1.93 o                         
  -1  -2   4        843.32        847.89        15.25 o                         
   0  -2   4        820.96        811.19         8.20 o                         
   1  -2   4         53.99         52.47         6.16 o                         
   2  -2   4        277.42        292.54         7.63 o                         
   3  -2   4        216.74        245.03         9.65 o                         
   4  -2   4         13.85         17.49         6.59 o                         
   5  -2   4          0.07          2.12         4.64 o                         
   6  -2   4          3.39         13.69         6.01 o                         
   7  -2   4          0.56          2.42         6.53 o                         
  -7  -1   4         33.37         57.35        10.74 o                         
  -6  -1   4         24.15         19.19        10.23 o                         
  -5  -1   4        295.85        302.68         8.28 o                         
  -4  -1   4          9.28         10.36         3.04 o                         
  -3  -1   4        136.28        129.22         5.22 o                         
  -2  -1   4         14.86         19.31         3.40 o                         
  -1  -1   4       1230.76       1213.74         8.99 o                         
   0  -1   4         79.74         81.96         3.38 o                         
   1  -1   4         20.12         28.27         5.69 o                         
   2  -1   4         85.53         88.89         5.40 o                         
   3  -1   4        317.92        331.54         8.83 o                         
   4  -1   4          2.56          2.76         3.38 o                         
   5  -1   4         79.70         75.93         6.43 o                         
   6  -1   4          6.36          3.78         6.09 o                         
   7  -1   4          0.60          2.30         6.37 o                         
  -7   0   4          2.63          2.77         8.08 o                         
  -6   0   4        354.00        331.55        15.36 o                         
  -5   0   4         24.30         18.74         5.17 o                         
  -4   0   4          5.86          7.42         3.26 o                         
  -3   0   4          0.23         -0.82         2.20 o                         
  -2   0   4         18.20         15.42         2.47 o                         
  -1   0   4          0.06          0.42         3.11 o                         
   0   0   4        518.97        485.71         5.36 o                         
   1   0   4        412.35        404.48         6.72 o                         
   2   0   4        831.19        842.31         8.03 o                         
   3   0   4        735.86        810.19         7.17 o                         
   4   0   4        139.17        141.44         4.36 o                         
   5   0   4         14.52         25.28        16.52 o                         
   6   0   4          1.75         -4.69         5.52 o                         
   7   0   4          7.32          3.44         6.72 o                         
  -7   1   4         13.69          4.36         9.22 o                         
  -6   1   4          1.86         14.74         5.55 o                         
  -5   1   4        433.38        415.04        14.92 o                         
  -4   1   4          0.02         -0.58         5.47 o                         
  -3   1   4         10.42         15.46         2.93 o                         
  -2   1   4        227.83        214.74        16.40 o                         
  -1   1   4       1328.04       1343.08        14.94 o                         
   0   1   4        247.65        249.62         6.58 o                         
   1   1   4        978.05        985.72        11.49 o                         
   2   1   4        256.85        255.97         3.93 o                         
   3   1   4        146.19        150.48         5.15 o                         
   4   1   4          0.12          1.36         4.45 o                         
   5   1   4          4.49          5.71         4.96 o                         
   6   1   4         39.52         54.00         6.09 o                         
   7   1   4          0.29         -9.95        17.51 o                         
  -7   2   4         22.73         12.90        15.12 o                         
  -6   2   4        119.23        102.93        12.14 o                         
  -5   2   4         14.57         11.11         8.42 o                         
  -4   2   4         13.27         11.62         4.63 o                         
  -3   2   4         53.80         58.30         4.20 o                         
  -2   2   4        140.22        143.63         3.27 o                         
  -1   2   4       1569.71       1584.65        30.27 o                         
   0   2   4         38.19         35.73         2.58 o                         
   1   2   4        528.94        525.82         4.44 o                         
   2   2   4        621.92        642.10         6.93 o                         
   3   2   4        434.63        457.95         9.86 o                         
   4   2   4         34.31         33.89         3.54 o                         
   5   2   4          0.12         -0.67         5.08 o                         
   6   2   4          1.50          4.80         7.07 o                         
   7   2   4         33.08         38.67        10.25 o                         
  -6   3   4          0.26          5.79         8.91 o                         
  -5   3   4         91.79         86.52        11.03 o                         
  -4   3   4          1.92          8.48         5.26 o                         
  -3   3   4          7.12         13.22         6.78 o                         
  -2   3   4          0.38         -1.86         3.10 o                         
  -1   3   4        355.60        345.92         5.87 o                         
   0   3   4          7.44          3.92         5.78 o                         
   1   3   4        137.97        135.31         4.55 o                         
   2   3   4        994.87       1023.74        10.71 o                         
   3   3   4         19.40         23.22         2.68 o                         
   4   3   4         24.12         26.02         3.78 o                         
   5   3   4         15.49         19.44         5.06 o                         
   6   3   4         28.94         23.04         5.61 o                         
   7   3   4          0.37         10.17         8.44 o                         
  -6   4   4          0.54         16.13        10.96 o                         
  -5   4   4          3.23         -0.36         8.26 o                         
  -4   4   4         42.68         43.07         8.60 o                         
  -3   4   4          3.98          2.83         7.35 o                         
  -2   4   4        140.29        128.43        10.33 o                         
  -1   4   4        204.19        206.21         9.92 o                         
   0   4   4         99.12         98.31         8.08 o                         
   1   4   4        226.09        235.55         6.17 o                         
   2   4   4         10.44          9.56         3.18 o                         
   3   4   4         30.35         28.53         3.98 o                         
   4   4   4         13.82         13.98         4.18 o                         
   5   4   4         11.22          7.22         4.17 o                         
   6   4   4          0.80          8.40         9.26 o                         
   7   4   4         26.98         -6.11         9.31 o                         
  -5   5   4          0.07         -0.86        10.78 o                         
  -4   5   4          0.19          1.62         8.00 o                         
  -3   5   4         11.23          1.52         8.29 o                         
  -2   5   4         15.30         13.48         8.67 o                         
  -1   5   4         50.91         55.02         9.51 o                         
   0   5   4          0.24         -4.77         6.97 o                         
   1   5   4          7.34          2.29         4.34 o                         
   2   5   4        151.47        149.63         6.06 o                         
   3   5   4         23.89         23.50         4.90 o                         
   4   5   4         14.61         16.41         4.39 o                         
   5   5   4          0.01          2.04         4.64 o                         
   6   5   4          0.71         -8.46         8.46 o                         
  -5   6   4          2.70        -10.59        10.59 o                         
  -4   6   4         15.59         -0.39         9.47 o                         
  -3   6   4          6.73          5.25         8.72 o                         
  -2   6   4         17.92         24.27         9.54 o                         
  -1   6   4         12.22         11.04         8.54 o                         
   0   6   4        110.35        122.03        10.87 o                         
   1   6   4         59.05         54.72         6.53 o                         
   2   6   4          2.17          0.20         4.58 o                         
   3   6   4          0.21         -7.06         7.06 o                         
   4   6   4          6.16          3.23         4.63 o                         
   5   6   4          4.90          4.76        11.68 o                         
   6   6   4          0.05          7.33        10.63 o                         
  -4   7   4          1.95         -5.59         9.47 o                         
  -3   7   4         25.37         28.40        10.40 o                         
  -2   7   4          1.02         -9.12         9.12 o                         
  -1   7   4         15.15         16.55         9.31 o                         
   0   7   4          0.96         -5.84         7.46 o                         
   1   7   4          3.95         11.21         5.76 o                         
   2   7   4          2.02         -1.10         4.63 o                         
   3   7   4          9.74         10.98         8.48 o                         
   4   7   4          2.41         16.02        13.76 o                         
   5   7   4          2.86        -10.01        10.01 o                         
  -3   8   4          2.47         10.37        10.12 o                         
  -2   8   4          2.35         -8.90        11.91 o                         
  -1   8   4          2.55          9.65        10.06 o                         
   0   8   4          6.01          2.69         9.51 o                         
   1   8   4         10.74          0.76         7.89 o                         
   2   8   4          2.09          5.30         7.21 o                         
   3   8   4          0.04          5.00         7.99 o                         
   4   8   4          0.65         -9.59        10.46 o                         
   0   9   4          1.49          3.43        10.68 o                         
   1   9   4          0.01        -10.33        10.33 o                         
   2   9   4          0.21          6.87         9.77 o                         
  -3  -8   5          2.19         15.70        11.00 o                         
  -2  -8   5          0.01         -0.04         7.69 o                         
  -1  -8   5          3.85         18.33         6.96 o                         
   0  -8   5          0.00         -5.88         9.27 o                         
   1  -8   5          0.11         -8.94         8.94 o                         
   2  -8   5          0.98         -1.49        11.44 o                         
  -4  -7   5         32.48         30.30        10.32 o                         
  -3  -7   5         21.18         11.03         9.26 o                         
  -2  -7   5          0.77          4.32         8.89 o                         
  -1  -7   5          0.99         -1.49         6.32 o                         
   0  -7   5          7.96         19.09         6.81 o                         
   1  -7   5          4.52          3.80         9.80 o                         
   2  -7   5          1.81         -2.79        10.44 o                         
   3  -7   5          0.01         16.34        10.54 o                         
   4  -7   5          1.65          1.18        10.95 o                         
  -5  -6   5         11.09          8.36         9.65 o                         
  -4  -6   5          1.82         -5.09         8.97 o                         
  -3  -6   5         20.75          6.75         9.16 o                         
  -2  -6   5          2.77          7.21         8.02 o                         
  -1  -6   5          0.27          1.37         5.48 o                         
   0  -6   5         41.42         44.15         6.29 o                         
   1  -6   5         12.87          7.68         9.05 o                         
   2  -6   5          3.64          3.56         9.71 o                         
   3  -6   5          0.25          3.65         9.82 o                         
   4  -6   5          0.61         -2.34        10.48 o                         
   5  -6   5          0.54          8.50        10.42 o                         
  -6  -5   5          0.00         -8.74         9.94 o                         
  -5  -5   5          0.00          6.49         8.44 o                         
  -4  -5   5        110.03        114.56        10.99 o                         
  -3  -5   5         35.19         28.76         8.40 o                         
  -2  -5   5         37.75         35.20         4.93 o                         
  -1  -5   5         73.31         72.25        10.09 o                         
   0  -5   5         66.17         60.82         5.86 o                         
   1  -5   5         28.57         25.07         8.55 o                         
   2  -5   5         42.73         35.71         9.53 o                         
   3  -5   5         13.86         23.43         9.52 o                         
   4  -5   5          0.18         -8.79         8.88 o                         
   5  -5   5          0.03         16.62        10.14 o                         
  -6  -4   5          0.14         -1.47         8.64 o                         
  -5  -4   5         10.60         -1.16         8.67 o                         
  -4  -4   5          0.00          2.91         8.16 o                         
  -3  -4   5        168.25        172.33         6.78 o                         
  -2  -4   5         35.01         34.24         4.42 o                         
  -1  -4   5          0.84          2.89         4.11 o                         
   0  -4   5        107.08        104.99         5.91 o                         
   1  -4   5         46.67         44.65         8.22 o                         
   2  -4   5        145.04        144.77        10.13 o                         
   3  -4   5          1.73          2.09         8.40 o                         
   4  -4   5          0.23          8.72         7.98 o                         
   5  -4   5          0.14         14.99         7.63 o                         
   6  -4   5          0.93          6.57         8.48 o                         
  -7  -3   5          1.93         23.01        10.61 o                         
  -6  -3   5          5.93         18.63         9.39 o                         
  -5  -3   5         14.58         13.67         8.82 o                         
  -4  -3   5         39.62         48.25         8.24 o                         
  -3  -3   5         14.09         10.68         4.28 o                         
  -2  -3   5        383.81        411.74         6.96 o                         
  -1  -3   5        597.74        589.66        19.13 o                         
   0  -3   5         28.69         30.34         4.21 o                         
   1  -3   5         18.19         20.56         4.23 o                         
   2  -3   5        278.80        297.93        11.37 o                         
   3  -3   5          0.02         -2.90         7.13 o                         
   4  -3   5         19.32         20.32         7.56 o                         
   5  -3   5         14.10         15.53         5.75 o                         
   6  -3   5          8.65         16.35         6.26 o                         
  -7  -2   5          9.65          6.38        10.43 o                         
  -6  -2   5          7.73         25.95         9.76 o                         
  -5  -2   5         14.09          6.16         8.99 o                         
  -4  -2   5          1.67          2.30         3.79 o                         
  -3  -2   5        433.11        436.95         5.65 o                         
  -2  -2   5         82.83         81.15         2.43 o                         
  -1  -2   5        502.77        476.15         8.60 o                         
   0  -2   5         94.10         89.03         4.21 o                         
   1  -2   5        176.42        193.97         8.18 o                         
   2  -2   5        661.24        653.78        10.78 o                         
   3  -2   5         34.03         24.43         6.27 o                         
   4  -2   5          3.65          3.38         6.43 o                         
   5  -2   5          0.00          8.26         5.42 o                         
   6  -2   5          6.81          5.16         5.82 o                         
   7  -2   5          1.68         -6.19         6.19 o                         
  -7  -1   5          0.42        -10.28        10.28 o                         
  -6  -1   5         10.42         10.74         9.84 o                         
  -5  -1   5          8.73         38.50         8.96 o                         
  -4  -1   5          4.43          0.86         2.77 o                         
  -3  -1   5         49.33         51.63         4.84 o                         
  -2  -1   5        693.71        698.58        18.38 o                         
  -1  -1   5        649.27        618.10         6.34 o                         
   0  -1   5        236.02        216.81         9.67 o                         
   1  -1   5         86.23         92.63         6.35 o                         
   2  -1   5         18.02         17.80         3.33 o                         
   3  -1   5        130.71        130.82         5.24 o                         
   4  -1   5         11.14         18.42         3.81 o                         
   5  -1   5         75.52         70.63         6.25 o                         
   6  -1   5         16.02         15.55         7.63 o                         
   7  -1   5          0.05          2.24        12.31 o                         
  -7   0   5          0.16          4.23         8.75 o                         
  -6   0   5          6.56         12.34         9.64 o                         
  -5   0   5          0.05         -1.05         5.67 o                         
  -4   0   5          1.01          1.38         3.25 o                         
  -3   0   5        124.33        134.66        10.05 o                         
  -2   0   5       1262.66       1298.92        16.59 o                         
  -1   0   5       2132.12       2063.32        11.25 o                         
   0   0   5        999.57        968.40        13.40 o                         
   1   0   5         95.52         88.90         3.90 o                         
   2   0   5         80.34         82.77         2.70 o                         
   3   0   5         23.15         23.43         3.19 o                         
   4   0   5         84.99         85.90         4.08 o                         
   5   0   5         14.20         13.65         5.48 o                         
   6   0   5         24.07         14.71         8.99 o                         
   7   0   5         24.68          9.18         9.40 o                         
  -7   1   5          3.62         -9.72        10.59 o                         
  -6   1   5          0.36          2.05         9.21 o                         
  -5   1   5          0.00         -0.39         5.32 o                         
  -4   1   5          3.93          5.15         4.76 o                         
  -3   1   5         64.55         63.31         3.61 o                         
  -2   1   5         98.60         86.96         3.61 o                         
  -1   1   5        160.48        140.78         8.05 o                         
   0   1   5          0.52          0.01         2.86 o                         
   1   1   5        122.22        117.76         3.09 o                         
   2   1   5         10.03         10.79         2.47 o                         
   3   1   5         99.75        106.90         6.44 o                         
   4   1   5          2.35         -0.11         4.44 o                         
   5   1   5          5.59          5.43         5.09 o                         
   6   1   5          0.94         -3.16         5.63 o                         
   7   1   5          1.69         -1.51         9.67 o                         
  -7   2   5          3.99        -10.76        10.76 o                         
  -6   2   5          0.91          2.22        10.06 o                         
  -5   2   5         15.79         19.67         8.76 o                         
  -4   2   5         39.26         45.47         5.93 o                         
  -3   2   5         25.54         25.19         3.78 o                         
  -2   2   5        181.99        189.80         5.82 o                         
  -1   2   5         30.36         29.14         2.91 o                         
   0   2   5         45.89         47.06         2.99 o                         
   1   2   5          3.04          1.95         1.83 o                         
   2   2   5        678.90        677.40        10.13 o                         
   3   2   5          0.58         -1.08         2.54 o                         
   4   2   5         52.01         53.98         4.22 o                         
   5   2   5          2.57          2.64         4.88 o                         
   6   2   5         12.33         18.43         5.59 o                         
   7   2   5          8.68          5.60         9.33 o                         
  -6   3   5          3.09         -8.64         8.64 o                         
  -5   3   5          2.70          6.94         9.97 o                         
  -4   3   5          0.99          1.33         5.09 o                         
  -3   3   5         75.56         87.96         8.09 o                         
  -2   3   5         10.68         11.93         2.99 o                         
  -1   3   5         22.45         25.24         2.45 o                         
   0   3   5        233.04        237.17         6.31 o                         
   1   3   5        100.33         94.36         3.65 o                         
   2   3   5        180.91        184.93         4.38 o                         
   3   3   5          7.92          9.84         2.59 o                         
   4   3   5         27.31         30.40         4.11 o                         
   5   3   5         57.83         52.03        14.28 o                         
   6   3   5          2.04         10.86         9.29 o                         
   7   3   5          3.77         24.18         9.26 o                         
  -6   4   5          3.14         -7.44         9.19 o                         
  -5   4   5          9.20         19.41        10.65 o                         
  -4   4   5         34.79         30.59         6.14 o                         
  -3   4   5          1.63          1.14         7.17 o                         
  -2   4   5         40.50         41.27         4.52 o                         
  -1   4   5         32.29         28.90         4.51 o                         
   0   4   5          1.81          0.88         4.41 o                         
   1   4   5          5.40          8.27         3.40 o                         
   2   4   5        274.11        265.27         4.90 o                         
   3   4   5          4.04          7.63         3.02 o                         
   4   4   5         29.92         22.63         4.33 o                         
   5   4   5         12.48          9.61         4.24 o                         
   6   4   5          0.04          0.09         8.63 o                         
   7   4   5          3.62          3.83         9.86 o                         
  -5   5   5          9.76         14.74        10.52 o                         
  -4   5   5          5.31          9.45         8.55 o                         
  -3   5   5          1.43         -6.88         8.39 o                         
  -2   5   5          0.23         -5.08         8.58 o                         
  -1   5   5          1.09          1.21         8.21 o                         
   0   5   5        160.81        175.77        10.43 o                         
   1   5   5        153.13        159.24        13.00 o                         
   2   5   5         91.03         92.85         5.37 o                         
   3   5   5          0.36          0.91         4.08 o                         
   4   5   5          0.84          0.74         3.93 o                         
   5   5   5         37.83         35.59         6.63 o                         
   6   5   5          0.66          3.97         8.71 o                         
  -5   6   5          0.03         11.02        11.19 o                         
  -4   6   5         19.25          8.88         9.32 o                         
  -3   6   5          7.29          7.07         9.54 o                         
  -2   6   5         18.55         21.85         9.14 o                         
  -1   6   5         21.18         14.13         8.71 o                         
   0   6   5         11.49          6.82         8.41 o                         
   1   6   5         77.61         76.76         6.12 o                         
   2   6   5          7.48          4.46         4.68 o                         
   3   6   5          2.36        -12.89        16.24 o                         
   4   6   5         57.51         49.26         5.11 o                         
   5   6   5          2.31         12.39         6.53 o                         
   6   6   5          3.03         18.36        10.25 o                         
  -4   7   5          0.00         22.83        10.10 o                         
  -3   7   5          1.93         -1.76        10.33 o                         
  -2   7   5          2.03         17.48         9.16 o                         
  -1   7   5         13.57          5.90         9.36 o                         
   0   7   5         56.50         46.83        10.00 o                         
   1   7   5          5.59          4.88         5.30 o                         
   2   7   5          0.03         -5.17         5.17 o                         
   3   7   5          0.03          1.92         5.43 o                         
   4   7   5          4.78         -8.99         8.99 o                         
   5   7   5          3.47         24.87        10.56 o                         
  -3   8   5          1.39        -10.33        10.33 o                         
  -2   8   5          1.46         -0.98         9.93 o                         
  -1   8   5         21.44         12.63        10.84 o                         
   0   8   5          4.28          4.87         9.74 o                         
   1   8   5         35.49         26.28         9.12 o                         
   2   8   5          0.19         -7.25         7.30 o                         
   3   8   5          0.94         -3.48        11.28 o                         
   4   8   5          3.17        -10.52        10.52 o                         
   0   9   5         19.07          3.28         7.31 o                         
   1   9   5          0.58         -9.90        10.47 o                         
   2   9   5          0.08          5.20         6.81 o                         
  -3  -8   6          0.61         -9.70         9.70 o                         
  -2  -8   6          3.64         -3.89         8.87 o                         
  -1  -8   6          1.18         14.00         8.84 o                         
   0  -8   6          0.44        -11.18        12.13 o                         
   1  -8   6          0.52        -10.06        10.06 o                         
   2  -8   6          0.00        -12.71        12.97 o                         
  -4  -7   6          0.43          7.17         9.43 o                         
  -3  -7   6         10.93         10.09         9.27 o                         
  -2  -7   6          0.06          1.21         8.77 o                         
  -1  -7   6          1.49         10.83         5.97 o                         
   0  -7   6         15.40         20.04         6.49 o                         
   1  -7   6         14.70         17.54        13.49 o                         
   2  -7   6          0.58          8.53        10.60 o                         
   3  -7   6          1.41         -0.15        10.68 o                         
  -5  -6   6          2.44          1.50         9.74 o                         
  -4  -6   6         42.77         45.67         9.50 o                         
  -3  -6   6          2.41          4.60         8.58 o                         
  -2  -6   6         18.38         23.95         8.83 o                         
  -1  -6   6         11.68          8.39         5.86 o                         
   0  -6   6          0.00         -1.57         5.64 o                         
   1  -6   6         11.51         11.27         9.70 o                         
   2  -6   6          1.13         -7.11         9.52 o                         
   3  -6   6          9.14         24.34        10.05 o                         
   4  -6   6          6.96          8.99        10.51 o                         
  -6  -5   6          6.44          7.12         9.44 o                         
  -5  -5   6          4.09         -3.72         9.71 o                         
  -4  -5   6         23.93         28.50         9.38 o                         
  -3  -5   6         68.56         70.81         8.90 o                         
  -2  -5   6          0.33          1.12         7.72 o                         
  -1  -5   6         17.33         15.38         5.21 o                         
   0  -5   6         35.77         40.29         6.02 o                         
   1  -5   6         46.90         47.86         9.38 o                         
   2  -5   6         17.30         10.81         8.51 o                         
   3  -5   6          9.02         13.56         8.42 o                         
   4  -5   6         13.94         16.25        10.12 o                         
   5  -5   6          0.04         14.92         8.80 o                         
  -6  -4   6          0.32         -8.77         8.77 o                         
  -5  -4   6          0.98          5.70         9.21 o                         
  -4  -4   6         78.61         72.14         9.74 o                         
  -3  -4   6         25.06         30.16         5.25 o                         
  -2  -4   6          8.30          4.68         3.91 o                         
  -1  -4   6        281.58        278.28         7.44 o                         
   0  -4   6          6.35          6.79         4.64 o                         
   1  -4   6         39.69         48.20         8.87 o                         
   2  -4   6          9.27         10.93         8.29 o                         
   3  -4   6         29.32         32.49         9.04 o                         
   4  -4   6          3.11          3.88         7.95 o                         
   5  -4   6          3.38         -4.99         8.93 o                         
   6  -4   6          0.12         18.83         9.18 o                         
  -7  -3   6          0.83         -0.04         9.00 o                         
  -6  -3   6          3.67         -0.19         8.99 o                         
  -5  -3   6          1.36          4.06         8.57 o                         
  -4  -3   6         64.95         58.59         9.22 o                         
  -3  -3   6          0.60          5.49         4.35 o                         
  -2  -3   6          7.67          6.24         3.63 o                         
  -1  -3   6        243.91        245.94         6.20 o                         
   0  -3   6         12.68         14.89         4.03 o                         
   1  -3   6         17.69         17.07         5.69 o                         
   2  -3   6        267.42        281.84        11.33 o                         
   3  -3   6          7.42          3.28         7.65 o                         
   4  -3   6         18.94         21.34         8.41 o                         
   5  -3   6          0.12          4.84         8.16 o                         
   6  -3   6          5.19         25.66        22.96 o                         
  -7  -2   6         14.82          9.82        10.50 o                         
  -6  -2   6          0.88         -1.35         9.93 o                         
  -5  -2   6          0.25         12.33         9.36 o                         
  -4  -2   6          0.47          0.43         4.55 o                         
  -3  -2   6        632.24        637.46         9.66 o                         
  -2  -2   6         52.78         59.10         3.65 o                         
  -1  -2   6        324.91        308.51         5.90 o                         
   0  -2   6        124.22        120.70         4.66 o                         
   1  -2   6        126.94        116.89         4.77 o                         
   2  -2   6         78.16         75.02         4.23 o                         
   3  -2   6        100.55        113.87         7.64 o                         
   4  -2   6          0.00          1.70         6.11 o                         
   5  -2   6         19.17         17.92         5.69 o                         
   6  -2   6          7.97          8.22         6.09 o                         
   7  -2   6          0.16         -9.35         9.35 o                         
  -7  -1   6          4.14         -6.95        11.06 o                         
  -6  -1   6          5.73          3.52         9.27 o                         
  -5  -1   6          0.00         -4.38         9.01 o                         
  -4  -1   6         19.07         28.49         4.61 o                         
  -3  -1   6        414.25        423.18        11.24 o                         
  -2  -1   6        492.10        513.89         7.76 o                         
  -1  -1   6         19.44         11.46         2.67 o                         
   0  -1   6         18.19         18.37         3.11 o                         
   1  -1   6        132.40        144.00         7.12 o                         
   2  -1   6        222.10        215.40         5.44 o                         
   3  -1   6         28.91         31.06         3.27 o                         
   4  -1   6         14.54         13.00         3.66 o                         
   5  -1   6         23.01         21.63         5.30 o                         
   6  -1   6         73.49         64.20         6.56 o                         
   7  -1   6          1.29         -9.41         9.41 o                         
  -7   0   6         16.54         31.93        10.59 o                         
  -6   0   6         15.58         10.58        11.16 o                         
  -5   0   6          0.66         -7.12         8.74 o                         
  -4   0   6         61.83         57.63         3.85 o                         
  -3   0   6       1072.87       1153.95        28.21 o                         
  -2   0   6        622.50        646.25        21.08 o                         
  -1   0   6        161.82        147.83         7.90 o                         
   0   0   6        175.39        159.39         4.48 o                         
   1   0   6       1749.43       1720.98         9.24 o                         
   2   0   6          0.00          0.79         2.18 o                         
   3   0   6         58.90         55.75         3.47 o                         
   4   0   6         16.96         17.58         3.34 o                         
   5   0   6         87.45         77.33         5.86 o                         
   6   0   6          4.68         -1.73         8.73 o                         
   7   0   6         32.14         21.16         9.78 o                         
  -7   1   6          3.47          8.09         9.31 o                         
  -6   1   6         14.80         12.88         9.76 o                         
  -5   1   6          7.26          6.12         5.48 o                         
  -4   1   6         25.35         29.20         6.38 o                         
  -3   1   6        346.90        358.07         7.79 o                         
  -2   1   6       1211.20       1260.59         9.02 o                         
  -1   1   6        907.77        907.84         8.34 o                         
   0   1   6         19.43         19.22         3.07 o                         
   1   1   6        605.88        618.16         6.55 o                         
   2   1   6          0.98          1.84         1.66 o                         
   3   1   6         18.85         15.30         3.49 o                         
   4   1   6        132.58        130.65         9.01 o                         
   5   1   6         14.36          9.53         5.11 o                         
   6   1   6        135.65        203.96        11.65 o                         
   7   1   6          0.06         13.68         9.25 o                         
  -7   2   6          9.64         13.85        11.61 o                         
  -6   2   6          9.32          2.03         9.46 o                         
  -5   2   6          1.06         -1.57         5.35 o                         
  -4   2   6          0.02         -5.36         5.36 o                         
  -3   2   6        147.72        148.36         5.06 o                         
  -2   2   6        222.94        232.91         5.16 o                         
  -1   2   6         96.39        100.97         4.96 o                         
   0   2   6          4.06          1.58         2.69 o                         
   1   2   6        801.00        769.77         4.58 o                         
   2   2   6        400.06        414.93         3.78 o                         
   3   2   6          3.05          4.74         2.95 o                         
   4   2   6         33.71         31.91         3.64 o                         
   5   2   6         55.10         47.87         5.55 o                         
   6   2   6          1.43          0.89         9.25 o                         
   7   2   6         57.99         52.12        10.73 o                         
  -6   3   6          2.94         -3.04         9.84 o                         
  -5   3   6          2.71          1.33         8.92 o                         
  -4   3   6         61.81         63.98         6.12 o                         
  -3   3   6          2.50          6.34         4.18 o                         
  -2   3   6        224.36        235.80         7.10 o                         
  -1   3   6        477.97        464.84         9.68 o                         
   0   3   6         57.95         57.31         3.06 o                         
   1   3   6          3.95          4.50         2.51 o                         
   2   3   6          1.00          1.14         2.46 o                         
   3   3   6         39.00         40.45         3.77 o                         
   4   3   6          4.35          3.94         3.93 o                         
   5   3   6         28.58         22.41         8.17 o                         
   6   3   6         64.94         60.08        10.73 o                         
   7   3   6          1.46          5.59         9.25 o                         
  -6   4   6          1.32          4.82        10.79 o                         
  -5   4   6          0.02          0.54         9.60 o                         
  -4   4   6         28.65         22.31         5.89 o                         
  -3   4   6          2.56          4.18         7.11 o                         
  -2   4   6         18.45         17.70         4.19 o                         
  -1   4   6          0.01          0.53         4.36 o                         
   0   4   6          3.16          4.24         4.66 o                         
   1   4   6          2.76          2.12         3.35 o                         
   2   4   6        226.15        225.55         4.69 o                         
   3   4   6         43.81         45.95         3.44 o                         
   4   4   6          4.80          3.60         3.92 o                         
   5   4   6          0.88         -4.61         5.36 o                         
   6   4   6          0.67          2.36         8.87 o                         
   7   4   6          4.76         -6.49        10.75 o                         
  -5   5   6          3.36         25.60         8.44 o                         
  -4   5   6          5.25          3.57         7.97 o                         
  -3   5   6          7.50          0.08         6.54 o                         
  -2   5   6          1.01          5.83         8.45 o                         
  -1   5   6         12.22         12.05         6.33 o                         
   0   5   6         24.49         26.73         9.22 o                         
   1   5   6        101.77        100.80         6.56 o                         
   2   5   6          1.65         -1.00         3.77 o                         
   3   5   6         43.61         48.57         4.84 o                         
   4   5   6          3.18         -2.28         5.92 o                         
   5   5   6         47.27         52.82        16.46 o                         
   6   5   6          4.97          4.34         9.67 o                         
  -5   6   6          2.54          7.50        11.76 o                         
  -4   6   6          4.71         -8.82         8.82 o                         
  -3   6   6          1.15          6.63         9.23 o                         
  -2   6   6         18.34         26.09         9.03 o                         
  -1   6   6         14.61         10.89        10.38 o                         
   0   6   6          5.80         -2.48         6.09 o                         
   1   6   6          1.94          2.15         4.20 o                         
   2   6   6         12.67         12.28         4.42 o                         
   3   6   6         10.04         -1.43         5.05 o                         
   4   6   6         35.23         44.71         6.83 o                         
   5   6   6          0.09          2.76         8.89 o                         
   6   6   6          1.01          6.05        11.01 o                         
  -4   7   6          1.29         -3.25         9.91 o                         
  -3   7   6          0.11         11.19         9.49 o                         
  -2   7   6          0.64         -6.82         9.12 o                         
  -1   7   6          1.77         -0.06         5.87 o                         
   0   7   6          9.02          5.04         6.82 o                         
   1   7   6          5.03          5.01        11.19 o                         
   2   7   6          2.87         -1.92         4.45 o                         
   3   7   6          4.36         -9.08         9.08 o                         
   4   7   6          0.97          6.96         9.67 o                         
   5   7   6          8.15         14.89        10.85 o                         
  -2   8   6          0.08          2.94        10.51 o                         
  -1   8   6         26.99         13.10         9.86 o                         
   0   8   6          4.24         11.57         8.09 o                         
   1   8   6          6.75          9.35         6.31 o                         
   2   8   6          0.26         -8.95         9.37 o                         
   3   8   6          0.58          1.45        10.06 o                         
   4   8   6          6.67         10.68        11.75 o                         
   0   9   6          9.94          8.02        10.70 o                         
   1   9   6          6.79          2.60         7.49 o                         
   2   9   6          0.59         -5.44        10.72 o                         
  -2  -8   7          4.52        -10.66        10.66 o                         
  -1  -8   7          5.34          0.00         9.91 o                         
   0  -8   7          0.16         -8.80         8.80 o                         
   1  -8   7          0.25          2.72        10.01 o                         
  -4  -7   7         10.38         14.46        10.10 o                         
  -3  -7   7          0.03         15.07        10.13 o                         
  -2  -7   7          4.91          2.98        10.59 o                         
  -1  -7   7          6.10          6.25         5.89 o                         
   0  -7   7          0.73         -4.09         6.09 o                         
   1  -7   7          2.91          8.55        10.07 o                         
   2  -7   7          0.29         -1.08        10.56 o                         
   3  -7   7          5.21          3.49        11.01 o                         
  -5  -6   7          6.71          6.27         7.57 o                         
  -4  -6   7          6.13         24.14        10.71 o                         
  -3  -6   7          0.00         -6.04         8.50 o                         
  -2  -6   7         24.52         35.29         9.44 o                         
  -1  -6   7          0.01          0.41         5.67 o                         
   0  -6   7         14.73          7.46         6.12 o                         
   1  -6   7          1.93         -2.37         8.41 o                         
   2  -6   7          0.01         -0.37         9.09 o                         
   3  -6   7         13.42         25.19         9.64 o                         
   4  -6   7         15.56         24.97        10.76 o                         
  -6  -5   7          0.19          4.19         9.21 o                         
  -5  -5   7          2.50         14.31         8.89 o                         
  -4  -5   7          0.04          5.94         8.84 o                         
  -3  -5   7         18.64         27.36         8.97 o                         
  -2  -5   7          3.69          2.29         7.90 o                         
  -1  -5   7          1.62          2.57         5.15 o                         
   0  -5   7          0.34         -0.34         5.41 o                         
   1  -5   7          5.77          5.44         8.90 o                         
   2  -5   7         31.24         16.56         9.07 o                         
   3  -5   7          3.86         -2.61         9.58 o                         
   4  -5   7          1.26         -3.52         9.33 o                         
   5  -5   7          1.67         -1.85        13.08 o                         
  -6  -4   7          2.09         -9.49         9.49 o                         
  -5  -4   7          0.16         -0.65         9.60 o                         
  -4  -4   7         94.21         91.53        10.29 o                         
  -3  -4   7          2.47          5.20         4.82 o                         
  -2  -4   7          2.61          1.60         4.22 o                         
  -1  -4   7         69.24         70.97         5.59 o                         
   0  -4   7         11.90         13.84         4.94 o                         
   1  -4   7          0.31         -4.01         5.00 o                         
   2  -4   7          4.78         12.99         8.56 o                         
   3  -4   7         27.41         27.12         9.22 o                         
   4  -4   7          9.02         15.18         8.73 o                         
   5  -4   7          6.78         28.19         7.40 o                         
   6  -4   7          5.28         -4.47         8.78 o                         
  -6  -3   7          0.11         -6.85         7.86 o                         
  -5  -3   7          0.00          6.88         8.96 o                         
  -4  -3   7         36.44         39.84         5.27 o                         
  -3  -3   7        163.21        166.33         6.79 o                         
  -2  -3   7         52.34         56.08         3.69 o                         
  -1  -3   7         17.31         12.26         4.03 o                         
   0  -3   7         10.43          9.24         4.22 o                         
   1  -3   7          9.47          8.50         4.52 o                         
   2  -3   7        326.58        350.17        13.65 o                         
   3  -3   7         14.71          3.35         7.23 o                         
   4  -3   7         28.70         33.11         7.98 o                         
   5  -3   7         10.55         13.29         5.65 o                         
   6  -3   7          0.51         79.66        47.34 o                         
  -7  -2   7          8.73         15.14         9.68 o                         
  -6  -2   7          0.91          2.13         9.85 o                         
  -5  -2   7          5.10          4.50         9.20 o                         
  -4  -2   7        106.21        109.51        11.84 o                         
  -3  -2   7          1.71          3.41         4.19 o                         
  -2  -2   7        332.73        325.63         8.62 o                         
  -1  -2   7          8.50          7.52         3.60 o                         
   0  -2   7         44.12         44.79         3.93 o                         
   1  -2   7        162.42        164.07         5.22 o                         
   2  -2   7        143.39        124.85         8.26 o                         
   3  -2   7         22.10         24.74         4.30 o                         
   4  -2   7          6.02          6.35         7.15 o                         
   5  -2   7          7.73         12.51         7.86 o                         
   6  -2   7          0.83          8.69         9.37 o                         
   7  -2   7          5.84         -9.91         9.91 o                         
  -7  -1   7         10.29         10.79         9.71 o                         
  -6  -1   7          3.56          9.84         9.15 o                         
  -5  -1   7          0.03         -8.19         8.19 o                         
  -4  -1   7          5.00          5.08         4.85 o                         
  -3  -1   7        329.95        330.70         7.65 o                         
  -2  -1   7        437.10        457.31         7.84 o                         
  -1  -1   7         52.76         47.58         3.16 o                         
   0  -1   7        133.37        131.55         3.55 o                         
   1  -1   7         11.48          8.73         3.13 o                         
   2  -1   7        185.71        171.52         6.87 o                         
   3  -1   7         91.35         92.03         4.12 o                         
   4  -1   7          7.56         10.21         3.67 o                         
   5  -1   7         15.74          8.14         5.12 o                         
   6  -1   7          0.26         -2.37         8.14 o                         
   7  -1   7          6.92          7.23         9.16 o                         
  -7   0   7          9.60          4.11        10.59 o                         
  -6   0   7          4.53          5.09         9.54 o                         
  -5   0   7          3.19          4.11         5.33 o                         
  -4   0   7         11.04         12.09         4.96 o                         
  -3   0   7          4.41         -0.96         3.88 o                         
  -2   0   7        424.97        446.64         8.21 o                         
  -1   0   7        557.21        536.30        10.51 o                         
   0   0   7        439.53        431.08         6.92 o                         
   1   0   7       1425.18       1469.19         8.41 o                         
   2   0   7        101.56        108.59         2.84 o                         
   3   0   7         24.83         19.34         2.73 o                         
   4   0   7          0.11         -0.48         3.42 o                         
   5   0   7         17.58         14.55         7.42 o                         
   6   0   7          5.12         -0.50         8.74 o                         
   7   0   7          0.62          0.07        10.27 o                         
  -7   1   7          0.60          8.24        11.28 o                         
  -6   1   7          0.04          4.88        10.18 o                         
  -5   1   7          0.31         -2.76         4.98 o                         
  -4   1   7         25.05         26.81         5.39 o                         
  -3   1   7         46.68         48.02         3.76 o                         
  -2   1   7         73.66         70.09         3.96 o                         
  -1   1   7        102.53        112.51         4.84 o                         
   0   1   7        732.24        733.93         7.01 o                         
   1   1   7         62.12         56.48         3.02 o                         
   2   1   7          8.78          9.29         1.78 o                         
   3   1   7         34.56         33.49         3.78 o                         
   4   1   7         35.36         33.98         4.70 o                         
   5   1   7          0.16         -0.10         8.09 o                         
   6   1   7         15.26          6.08         8.68 o                         
   7   1   7          1.65          7.25         8.57 o                         
  -6   2   7          0.88         -9.66         9.66 o                         
  -5   2   7          4.29         -4.36         5.75 o                         
  -4   2   7         70.72         69.23         6.91 o                         
  -3   2   7         21.54         17.03         3.72 o                         
  -2   2   7         85.26         97.88         4.38 o                         
  -1   2   7        191.08        192.02         5.89 o                         
   0   2   7        146.19        146.63         4.83 o                         
   1   2   7        571.00        587.03         6.67 o                         
   2   2   7        274.78        272.88         5.42 o                         
   3   2   7         37.71         31.30         3.00 o                         
   4   2   7         68.49         74.40         8.94 o                         
   5   2   7         68.76         55.48         9.24 o                         
   6   2   7          9.42          6.75         8.79 o                         
   7   2   7         16.81         13.28         9.98 o                         
  -6   3   7          4.06          8.95        10.29 o                         
  -5   3   7          3.89          7.34         8.78 o                         
  -4   3   7          4.31          0.74         4.26 o                         
  -3   3   7          5.66          8.05         4.26 o                         
  -2   3   7         23.35         22.62         5.17 o                         
  -1   3   7        193.94        197.80         5.30 o                         
   0   3   7        362.49        364.23         7.47 o                         
   1   3   7          2.89          2.57         2.01 o                         
   2   3   7        125.39        119.77         7.49 o                         
   3   3   7          3.40          3.76         3.08 o                         
   4   3   7          0.60         -0.17         4.93 o                         
   5   3   7          2.04          1.08         4.91 o                         
   6   3   7         62.82         50.01         9.91 o                         
   7   3   7          0.22          3.28         8.83 o                         
  -6   4   7          9.62        -11.16        11.48 o                         
  -5   4   7          4.58         -0.48         9.14 o                         
  -4   4   7          6.89          3.16         5.63 o                         
  -3   4   7          7.25          4.79         7.65 o                         
  -2   4   7         50.72         48.56         8.35 o                         
  -1   4   7          1.21          2.82         4.23 o                         
   0   4   7         18.29         20.05         5.06 o                         
   1   4   7          3.76          3.93         3.05 o                         
   2   4   7        378.12        369.43         5.58 o                         
   3   4   7         13.29         13.39         3.90 o                         
   4   4   7          6.33         12.29         5.82 o                         
   5   4   7         20.25         16.97         5.99 o                         
   6   4   7         25.63         15.43         8.58 o                         
   7   4   7         25.95          7.87         9.91 o                         
  -5   5   7         10.46         13.46        10.87 o                         
  -4   5   7          1.27          3.12        11.63 o                         
  -3   5   7          2.01         -1.28         7.87 o                         
  -2   5   7         10.44          1.97         8.17 o                         
  -1   5   7         18.27         19.65         5.04 o                         
   0   5   7          3.20          1.19         5.45 o                         
   1   5   7         68.46         75.07         4.52 o                         
   2   5   7         92.93         94.05         8.55 o                         
   3   5   7         26.02         22.32         5.88 o                         
   4   5   7         71.57         66.63         6.87 o                         
   5   5   7          0.35          6.71         6.09 o                         
   6   5   7         33.18         25.24         9.94 o                         
  -5   6   7          3.79         10.97         9.12 o                         
  -4   6   7          0.06         -5.21         8.87 o                         
  -3   6   7          2.09         -2.92         9.34 o                         
  -2   6   7         19.67         19.28         9.53 o                         
  -1   6   7          1.63         -2.11         5.70 o                         
   0   6   7         13.52         12.78         5.78 o                         
   1   6   7          9.94          9.81         5.87 o                         
   2   6   7         30.34         32.37         4.56 o                         
   3   6   7         50.39         49.47        10.20 o                         
   4   6   7          9.29          9.00         6.31 o                         
   5   6   7          2.49         21.08         6.16 o                         
   6   6   7          3.53         16.37        11.02 o                         
  -3   7   7          0.21         -9.20         9.54 o                         
  -2   7   7          0.56         -0.42         7.82 o                         
  -1   7   7          2.94         -1.34         6.35 o                         
   0   7   7         21.24         27.50         6.53 o                         
   1   7   7          2.97          8.38         5.92 o                         
   2   7   7          4.09          5.02         6.16 o                         
   3   7   7          8.00         -3.55         9.55 o                         
   4   7   7         26.69         47.27        10.21 o                         
   5   7   7          0.13          8.76        10.33 o                         
  -2   8   7          0.47         22.55        10.25 o                         
  -1   8   7          0.00         -9.02         9.02 o                         
   0   8   7          6.54          3.69         6.56 o                         
   1   8   7          0.94         -6.31         6.31 o                         
   2   8   7          1.67         -3.47         6.56 o                         
   3   8   7         13.83         22.10        10.03 o                         
   4   8   7          1.12         24.61        12.74 o                         
   0   9   7          4.13         -7.68         7.68 o                         
   1   9   7         10.39         32.32         8.37 o                         
  -2  -8   8          0.05         -7.79         9.33 o                         
  -1  -8   8         18.42         10.29         8.86 o                         
   0  -8   8          0.37          9.46        13.38 o                         
   1  -8   8          0.00          8.15        10.77 o                         
  -4  -7   8          1.80         16.19        10.65 o                         
  -3  -7   8          0.35         -8.79         8.79 o                         
  -2  -7   8         14.54         21.49         9.08 o                         
  -1  -7   8          0.28         -2.70         7.07 o                         
   0  -7   8          2.02         -5.82         6.38 o                         
   1  -7   8          3.65         10.04        10.01 o                         
   2  -7   8          0.35         35.86        10.92 o                         
   3  -7   8          3.49          7.43        11.32 o                         
  -5  -6   8          6.94          9.25         8.20 o                         
  -4  -6   8          0.04          9.85         8.15 o                         
  -3  -6   8          0.00         -5.90         8.85 o                         
  -2  -6   8          9.70          6.57         9.18 o                         
  -1  -6   8         30.29         32.94         6.09 o                         
   0  -6   8          0.00          5.59         5.81 o                         
   1  -6   8          1.78         -0.96         9.07 o                         
   2  -6   8          3.74         10.67         9.94 o                         
   3  -6   8          0.42         -0.72         9.39 o                         
   4  -6   8         10.31          5.85        10.87 o                         
  -5  -5   8          2.15         -6.57         8.60 o                         
  -4  -5   8          9.60          3.41         8.10 o                         
  -3  -5   8          0.18          8.53         7.75 o                         
  -2  -5   8         12.49         13.23         7.82 o                         
  -1  -5   8          0.44         -0.35         5.13 o                         
   0  -5   8         21.47         25.84         6.89 o                         
   1  -5   8         27.32         27.90         8.89 o                         
   2  -5   8          3.81          1.05         8.38 o                         
   3  -5   8         12.89         15.14         9.67 o                         
   4  -5   8         13.78          6.51         9.92 o                         
   5  -5   8          4.75         13.71        10.28 o                         
  -6  -4   8          1.17         -8.50         8.50 o                         
  -5  -4   8          4.62         -1.06         8.28 o                         
  -4  -4   8          7.83         13.16         9.24 o                         
  -3  -4   8         39.59         37.05         5.49 o                         
  -2  -4   8          0.16         -0.68         5.09 o                         
  -1  -4   8          9.69          9.22         4.41 o                         
   0  -4   8          2.90          5.48         5.00 o                         
   1  -4   8          3.39          4.85         4.96 o                         
   2  -4   8         87.38         83.22        10.40 o                         
   3  -4   8          3.07          3.06         8.68 o                         
   4  -4   8         34.79         45.95         9.35 o                         
   5  -4   8          2.62         -0.03         9.58 o                         
   6  -4   8          9.44         51.76        10.57 o                         
  -6  -3   8          0.43         11.80         8.63 o                         
  -5  -3   8          0.37          2.00         8.47 o                         
  -4  -3   8         15.16          9.41         5.21 o                         
  -3  -3   8          0.07          1.00         4.82 o                         
  -2  -3   8          1.36          1.52         3.33 o                         
  -1  -3   8          0.80          6.99         3.93 o                         
   0  -3   8         34.39         31.47         4.42 o                         
   1  -3   8          1.62          4.49         4.53 o                         
   2  -3   8        181.57        168.04        10.87 o                         
   3  -3   8         76.19         76.95         8.92 o                         
   4  -3   8         11.04          3.30         7.37 o                         
   5  -3   8         11.80         40.62        18.27 o                         
   6  -3   8          0.06         15.26         8.69 o                         
  -7  -2   8          5.42          3.88         9.81 o                         
  -6  -2   8          2.35         16.26         9.39 o                         
  -5  -2   8          2.67         -1.88         8.86 o                         
  -4  -2   8         34.34         31.91         5.28 o                         
  -3  -2   8         93.84         91.33         5.87 o                         
  -2  -2   8        125.20        133.33         4.32 o                         
  -1  -2   8         89.43         89.06         5.65 o                         
   0  -2   8        104.99        111.99         4.67 o                         
   1  -2   8        198.94        200.91         9.13 o                         
   2  -2   8        252.87        260.92        10.90 o                         
   3  -2   8         14.00         12.22         4.17 o                         
   4  -2   8          1.05          4.99         5.20 o                         
   5  -2   8         28.65         30.70         5.95 o                         
   6  -2   8          3.31         26.16         9.08 o                         
  -7  -1   8          1.51          5.71        12.03 o                         
  -6  -1   8          1.45          4.99         9.04 o                         
  -5  -1   8          6.71          6.82         8.99 o                         
  -4  -1   8         26.29         26.05         5.30 o                         
  -3  -1   8         42.03         44.68         4.90 o                         
  -2  -1   8         46.27         49.94         4.52 o                         
  -1  -1   8          2.84          3.49         2.83 o                         
   0  -1   8        112.00        113.03         2.55 o                         
   1  -1   8          7.10          7.20         3.12 o                         
   2  -1   8        373.55        358.90         5.94 o                         
   3  -1   8        188.30        178.63         5.11 o                         
   4  -1   8         13.24         18.29         4.09 o                         
   5  -1   8          5.50         -2.31         7.70 o                         
   6  -1   8          2.33         -5.37         7.88 o                         
  -7   0   8          0.17          4.60        11.01 o                         
  -6   0   8          0.01         -0.13        12.33 o                         
  -5   0   8          1.24          1.84         5.43 o                         
  -4   0   8          2.08         -6.05         9.38 o                         
  -3   0   8         62.78         65.75         3.70 o                         
  -2   0   8         78.33         83.43         4.85 o                         
  -1   0   8          7.11          6.85         3.40 o                         
   0   0   8        107.28        104.54         3.44 o                         
   1   0   8       2889.67       3006.79        12.38 o                         
   2   0   8          4.41          6.66         2.22 o                         
   3   0   8         83.06         85.46         3.29 o                         
   4   0   8          0.49         -1.00         4.34 o                         
   5   0   8          5.34          2.47         8.84 o                         
   6   0   8          6.38         -2.20         8.91 o                         
  -7   1   8          7.83          8.57        11.74 o                         
  -6   1   8          0.12          5.99         9.70 o                         
  -5   1   8          3.00         10.09         5.53 o                         
  -4   1   8         23.82         20.30         5.26 o                         
  -3   1   8        113.73        113.41         7.99 o                         
  -2   1   8         13.97         15.26         3.22 o                         
  -1   1   8        126.77        131.26         4.41 o                         
   0   1   8        378.47        390.40         3.86 o                         
   1   1   8        778.04        829.67        11.89 o                         
   2   1   8         54.43         53.56         2.07 o                         
   3   1   8         14.66         16.64         3.85 o                         
   4   1   8         67.98         70.56         8.58 o                         
   5   1   8          3.80         -8.46         8.46 o                         
   6   1   8          4.31         -9.58         9.58 o                         
   7   1   8          0.50         -5.50         9.49 o                         
  -6   2   8          3.97         -0.93        10.32 o                         
  -5   2   8          9.02          8.62         5.41 o                         
  -4   2   8          6.26          7.07         5.46 o                         
  -3   2   8         22.56         22.50         4.10 o                         
  -2   2   8          6.43          4.95         3.42 o                         
  -1   2   8         70.45         75.81         3.59 o                         
   0   2   8          4.73          4.99         5.20 o                         
   1   2   8       2592.20       2763.55        18.38 o                         
   2   2   8        371.62        376.32         9.39 o                         
   3   2   8          0.00         -3.83         6.49 o                         
   4   2   8         72.08         68.33         8.57 o                         
   5   2   8         16.29         12.64         7.66 o                         
   6   2   8         13.49         15.38         8.71 o                         
   7   2   8          8.30         22.71        10.16 o                         
  -6   3   8          6.86          4.89        10.89 o                         
  -5   3   8          1.08         -7.91         9.02 o                         
  -4   3   8          3.85          4.88         3.65 o                         
  -3   3   8         38.10         34.33         4.66 o                         
  -2   3   8         23.16         22.32         5.29 o                         
  -1   3   8         57.48         56.23         3.96 o                         
   0   3   8        190.73        191.14         4.88 o                         
   1   3   8        339.43        341.93         4.82 o                         
   2   3   8        154.23        158.61         4.24 o                         
   3   3   8         89.25         88.93         6.02 o                         
   4   3   8          8.02         11.87         5.24 o                         
   5   3   8          3.51         -4.18         8.13 o                         
   6   3   8          4.41          1.07         7.69 o                         
   7   3   8          9.61         10.98         9.82 o                         
  -6   4   8          0.07         -5.86        10.48 o                         
  -5   4   8          3.33          0.48         9.05 o                         
  -4   4   8          0.32          4.99         8.33 o                         
  -3   4   8          0.24          6.17         7.82 o                         
  -2   4   8          9.66          9.43         5.49 o                         
  -1   4   8          0.01          4.73         3.93 o                         
   0   4   8         20.17         15.45         3.66 o                         
   1   4   8        114.75        127.74         6.51 o                         
   2   4   8        120.74        116.50         5.34 o                         
   3   4   8          0.07          1.85         3.98 o                         
   4   4   8         73.36         73.53         6.79 o                         
   5   4   8         11.69          4.74         5.55 o                         
   6   4   8          8.23          6.51        10.62 o                         
  -5   5   8          2.10          5.08        12.05 o                         
  -4   5   8          0.35         -0.79         6.25 o                         
  -3   5   8          2.61          7.51         8.46 o                         
  -2   5   8         12.27          5.73         8.76 o                         
  -1   5   8          0.12          0.53         4.92 o                         
   0   5   8          3.37          0.03         5.30 o                         
   1   5   8          0.26         -5.50         5.50 o                         
   2   5   8        183.41        189.64         7.77 o                         
   3   5   8         16.87         10.75         4.23 o                         
   4   5   8         19.30         14.68         5.86 o                         
   5   5   8          6.45          6.89         8.79 o                         
   6   5   8         23.09          6.11        10.54 o                         
  -4   6   8          0.60         -7.33         8.48 o                         
  -3   6   8          1.12         -8.63         9.07 o                         
  -2   6   8          7.48          6.61         9.21 o                         
  -1   6   8          2.31         14.42         7.16 o                         
   0   6   8          0.28          2.09         5.77 o                         
   1   6   8          1.80          2.45         5.84 o                         
   2   6   8          6.73         10.69         5.60 o                         
   3   6   8         63.72         73.28        10.58 o                         
   4   6   8          4.41          5.06         6.27 o                         
   5   6   8          1.10         12.07         7.42 o                         
   6   6   8          3.69         -9.24         9.24 o                         
  -3   7   8          0.81         -8.87         8.87 o                         
  -2   7   8          0.00          0.49         9.02 o                         
  -1   7   8          2.69          6.08         5.88 o                         
   0   7   8         23.14         22.46         6.90 o                         
   1   7   8          3.09        -11.35        15.67 o                         
   2   7   8         25.26         23.37         5.82 o                         
   3   7   8          9.34         -8.09         9.52 o                         
   4   7   8         23.51         27.74         9.98 o                         
   5   7   8          4.21         25.01        10.71 o                         
  -2   8   8          0.04         -6.14         9.53 o                         
  -1   8   8          0.66         -8.91         9.33 o                         
   0   8   8          0.38         -7.00         7.00 o                         
   1   8   8          4.03         -0.45         6.52 o                         
   2   8   8          0.32          1.03         6.57 o                         
   3   8   8         48.47         53.90        11.85 o                         
   4   8   8          2.35         19.15        11.36 o                         
  -1  -8   9          0.49          5.32        10.67 o                         
   0  -8   9          1.39          0.51         7.31 o                         
  -3  -7   9          0.01         13.94         8.85 o                         
  -2  -7   9          4.03          4.98        10.82 o                         
  -1  -7   9          7.25          4.26         5.82 o                         
   0  -7   9          2.99          7.25         6.06 o                         
   1  -7   9          0.28          4.94         9.62 o                         
   2  -7   9          0.22         16.65        12.10 o                         
   3  -7   9          0.06         -5.16        11.79 o                         
  -5  -6   9          0.16         -1.64         9.99 o                         
  -4  -6   9          3.92         11.04         9.62 o                         
  -3  -6   9          1.02          4.73         8.14 o                         
  -2  -6   9          0.76          6.85         8.14 o                         
  -1  -6   9          9.51          4.89         5.56 o                         
   0  -6   9          3.95          3.12         5.67 o                         
   1  -6   9          1.54          5.28         9.33 o                         
   2  -6   9          0.08          9.06         9.87 o                         
   3  -6   9          2.14         -8.52         8.52 o                         
   4  -6   9          0.51          6.99        11.28 o                         
  -5  -5   9          0.01          3.27         9.20 o                         
  -4  -5   9          0.00         -2.36         8.55 o                         
  -3  -5   9          0.26         27.51        22.52 o                         
  -2  -5   9          7.70         -3.00         8.03 o                         
  -1  -5   9         24.58         27.08         5.28 o                         
   0  -5   9          2.81          3.19         5.36 o                         
   1  -5   9          8.13          7.39         5.39 o                         
   2  -5   9          1.52         10.64        10.02 o                         
   3  -5   9          0.68          6.41         9.14 o                         
   4  -5   9          3.54         10.11        10.12 o                         
   5  -5   9          0.23         -2.98        10.98 o                         
  -6  -4   9          0.83         -0.96        10.34 o                         
  -5  -4   9          0.08         -2.87        12.64 o                         
  -4  -4   9         10.61          4.70         9.21 o                         
  -3  -4   9          6.74          5.69         5.12 o                         
  -2  -4   9          0.38         -0.49         7.38 o                         
  -1  -4   9          0.00          0.44         4.52 o                         
   0  -4   9          5.59          1.33        10.02 o                         
   1  -4   9          0.00          2.73         4.95 o                         
   2  -4   9          5.15          1.70         8.63 o                         
   3  -4   9          7.49          4.86         8.95 o                         
   4  -4   9         11.97          9.46         8.99 o                         
   5  -4   9          0.95         -9.08         9.08 o                         
  -6  -3   9          2.51         -2.39        10.17 o                         
  -5  -3   9          6.44          7.50         9.26 o                         
  -4  -3   9          0.02          4.21         4.82 o                         
  -3  -3   9          0.78         -1.15         5.00 o                         
  -2  -3   9          0.24         -3.40         3.40 o                         
  -1  -3   9         46.17         46.52         4.80 o                         
   0  -3   9         34.82         36.83         4.89 o                         
   1  -3   9         58.58         51.63         6.71 o                         
   2  -3   9          0.94          2.11         7.59 o                         
   3  -3   9          2.36          8.57         8.38 o                         
   4  -3   9         11.43          6.14         8.24 o                         
   5  -3   9          0.12         12.59        10.88 o                         
   6  -3   9          6.53         25.17         9.20 o                         
  -6  -2   9          0.03          6.76         9.49 o                         
  -5  -2   9          4.39         14.72         9.20 o                         
  -4  -2   9          8.04         10.37         4.97 o                         
  -3  -2   9         12.36         12.44         4.69 o                         
  -2  -2   9        129.00        139.40         5.81 o                         
  -1  -2   9          0.89          1.11         3.36 o                         
   0  -2   9        144.71        147.83         5.27 o                         
   1  -2   9         65.31         61.93         4.49 o                         
   2  -2   9         33.94         28.38         7.50 o                         
   3  -2   9         24.55         28.09         3.89 o                         
   4  -2   9         11.41          9.01         5.54 o                         
   5  -2   9         17.70         20.70         5.99 o                         
   6  -2   9          5.37          0.52         7.97 o                         
  -6  -1   9          0.06         -0.57         9.13 o                         
  -5  -1   9          6.27          7.86         8.69 o                         
  -4  -1   9          4.99          8.05         5.08 o                         
  -3  -1   9          7.75         12.95         4.59 o                         
  -2  -1   9        139.36        141.39        12.18 o                         
  -1  -1   9         13.74         10.49         3.04 o                         
   0  -1   9         10.68         11.03         1.84 o                         
   1  -1   9        657.41        650.01        15.89 o                         
   2  -1   9         23.57         24.30         3.47 o                         
   3  -1   9         76.06         77.97         4.42 o                         
   4  -1   9          5.64         -1.39         7.52 o                         
   5  -1   9          1.44          0.67         7.48 o                         
   6  -1   9          5.35         -9.27         9.27 o                         
   7  -1   9          0.34         10.11         9.78 o                         
  -6   0   9          0.08         -3.06         9.34 o                         
  -5   0   9         10.12         13.00         5.83 o                         
  -4   0   9          0.61         -5.60         5.60 o                         
  -3   0   9          0.78          0.29         4.64 o                         
  -2   0   9        194.81        205.55         6.16 o                         
  -1   0   9        180.45        173.52         5.00 o                         
   0   0   9        268.91        283.70         4.04 o                         
   1   0   9        301.80        323.86         5.05 o                         
   2   0   9         29.37         29.43         2.88 o                         
   3   0   9          5.81          3.38         3.75 o                         
   4   0   9          6.19          4.38         4.75 o                         
   5   0   9         46.50         47.47         8.97 o                         
   6   0   9         24.20         11.64        10.06 o                         
   7   0   9          0.01         -9.45         9.45 o                         
  -6   1   9          1.08          5.72        10.49 o                         
  -5   1   9          1.51         10.38         6.00 o                         
  -4   1   9          9.25          5.88         5.19 o                         
  -3   1   9         52.88         54.00         4.22 o                         
  -2   1   9        101.33         97.74         5.05 o                         
  -1   1   9         17.48         16.67         3.36 o                         
   0   1   9        180.61        183.67         5.57 o                         
   1   1   9         21.95         32.83         3.93 o                         
   2   1   9        462.89        473.55         8.18 o                         
   3   1   9         23.88         28.32         5.16 o                         
   4   1   9         19.89          8.84         7.82 o                         
   5   1   9          2.13         -1.86         8.19 o                         
   6   1   9         12.79         16.25         8.76 o                         
   7   1   9          0.08         -5.46         8.98 o                         
  -6   2   9          1.76         -0.95        10.51 o                         
  -5   2   9          0.07         -4.08         5.50 o                         
  -4   2   9         11.95          4.73         4.85 o                         
  -3   2   9         11.95         23.28         8.36 o                         
  -2   2   9          0.00          1.71         3.56 o                         
  -1   2   9        373.08        370.71         6.97 o                         
   0   2   9         28.53         28.78         2.85 o                         
   1   2   9         80.58         80.54         3.70 o                         
   2   2   9         49.96         44.28         3.26 o                         
   3   2   9          5.35          8.21         6.63 o                         
   4   2   9          0.07          1.10         7.43 o                         
   5   2   9         48.42         48.26         9.29 o                         
   6   2   9          3.84          0.78         8.36 o                         
   7   2   9          2.14         -9.24         9.24 o                         
  -6   3   9          1.82         -9.50         9.50 o                         
  -5   3   9          5.89          5.58         6.33 o                         
  -4   3   9          0.88         -9.95        13.88 o                         
  -3   3   9         39.78         45.37         4.76 o                         
  -2   3   9         17.43         12.89         3.98 o                         
  -1   3   9         46.49         45.38         5.47 o                         
   0   3   9        343.09        348.83         5.35 o                         
   1   3   9        503.75        496.50         9.82 o                         
   2   3   9        267.16        276.61         8.33 o                         
   3   3   9         15.87         19.83         5.37 o                         
   4   3   9         19.46         15.62         7.97 o                         
   5   3   9         27.10         24.39         8.86 o                         
   6   3   9         13.32         15.32         9.27 o                         
   7   3   9          0.97         -3.21        10.32 o                         
  -5   4   9          6.70         15.59        10.68 o                         
  -4   4   9         14.76          7.35         5.64 o                         
  -3   4   9          0.15         -0.79         4.49 o                         
  -2   4   9          0.03         -0.21         5.76 o                         
  -1   4   9         88.18         99.82         8.01 o                         
   0   4   9         65.16         62.40         3.77 o                         
   1   4   9         17.27         18.53         4.04 o                         
   2   4   9        148.08        148.20         5.71 o                         
   3   4   9         42.91         45.30         4.41 o                         
   4   4   9         20.32         10.01         5.41 o                         
   5   4   9         25.81         20.13         6.11 o                         
   6   4   9          0.02         -8.88        11.08 o                         
  -5   5   9          0.53         22.57        11.41 o                         
  -4   5   9          0.03          6.11         6.73 o                         
  -3   5   9          2.47          1.64         8.36 o                         
  -2   5   9         77.28         68.67         9.77 o                         
  -1   5   9         32.67         36.62         5.58 o                         
   0   5   9         28.54         22.16         6.01 o                         
   1   5   9         28.02         35.28         6.22 o                         
   2   5   9         11.50         15.36         5.40 o                         
   3   5   9         12.78          7.35         4.23 o                         
   4   5   9          0.54         -2.92         5.67 o                         
   5   5   9         11.42         12.18         6.24 o                         
   6   5   9          1.72         -4.03         9.64 o                         
  -4   6   9          1.58          8.36         6.62 o                         
  -3   6   9         13.68          6.89         9.16 o                         
  -2   6   9          2.21          4.02         9.69 o                         
  -1   6   9         13.00         10.96         5.47 o                         
   0   6   9          9.44          9.47         6.03 o                         
   1   6   9          0.72         -3.34         5.37 o                         
   2   6   9         48.81         42.09         6.46 o                         
   3   6   9          2.07          5.44         7.87 o                         
   4   6   9          0.11          5.09         6.52 o                         
   5   6   9          4.58          6.95         6.66 o                         
  -3   7   9          0.05         -5.26         9.60 o                         
  -2   7   9         35.58         27.91        10.24 o                         
  -1   7   9          5.27         -5.98         7.81 o                         
   0   7   9          5.97          5.60         6.28 o                         
   1   7   9         10.22         16.71         7.26 o                         
   2   7   9         53.08         65.06         7.83 o                         
   3   7   9          0.21         -5.46         9.98 o                         
   4   7   9          3.38          6.45         9.53 o                         
   5   7   9          0.07         19.30        10.67 o                         
  -2   8   9          0.00          0.46        11.28 o                         
  -1   8   9          6.90         -6.32        10.82 o                         
   0   8   9          0.37          1.02         6.51 o                         
   1   8   9          0.64         -0.92         6.37 o                         
   2   8   9          0.03          1.42        13.34 o                         
   3   8   9         28.99         37.76        11.37 o                         
  -3  -7  10          0.00         -8.60         8.60 o                         
  -2  -7  10          9.43          4.61         9.21 o                         
  -1  -7  10          9.62         -2.39         9.37 o                         
   0  -7  10          1.56          4.44         7.03 o                         
   1  -7  10          0.27          9.48        10.28 o                         
   2  -7  10          0.09         -5.42        10.95 o                         
  -4  -6  10          3.91          1.18         8.52 o                         
  -3  -6  10          2.41         29.73         8.38 o                         
  -2  -6  10          0.46         -3.67         7.45 o                         
  -1  -6  10          0.74          1.87         9.37 o                         
   0  -6  10          2.57          9.18         6.76 o                         
   1  -6  10          1.80         -1.74         9.38 o                         
   2  -6  10          4.96          9.46        10.74 o                         
   3  -6  10         16.23         19.69        11.75 o                         
   4  -6  10          1.30          6.63        10.88 o                         
  -5  -5  10          0.80         11.99         9.21 o                         
  -4  -5  10          0.01          4.87         8.65 o                         
  -3  -5  10          2.49          4.27         4.92 o                         
  -2  -5  10          4.38         13.04         8.12 o                         
  -1  -5  10         19.97         15.32         5.48 o                         
   0  -5  10          3.64          2.62         5.37 o                         
   1  -5  10         27.28         19.40         5.91 o                         
   2  -5  10          5.87         12.44         8.84 o                         
   3  -5  10         19.34         25.06         9.94 o                         
   4  -5  10          0.09         -1.21         9.55 o                         
   5  -5  10          2.88        -11.37        11.37 o                         
  -6  -4  10          1.66         -5.22        10.27 o                         
  -5  -4  10          5.59         12.12         9.75 o                         
  -4  -4  10          2.45         -1.26         5.04 o                         
  -3  -4  10         16.69         13.73         5.54 o                         
  -2  -4  10          0.07         62.73        39.55 o                         
  -1  -4  10         11.73         12.97         4.75 o                         
   0  -4  10          0.43         -1.88         4.72 o                         
   1  -4  10          0.00          1.21         5.26 o                         
   2  -4  10          9.84         13.44         8.51 o                         
   3  -4  10         50.06         64.09        10.11 o                         
   4  -4  10          0.51         -9.36         9.43 o                         
   5  -4  10         19.64         21.92         9.81 o                         
  -6  -3  10          6.78          2.64        16.08 o                         
  -5  -3  10          0.43         -1.15         9.94 o                         
  -4  -3  10          4.29          7.38         4.94 o                         
  -3  -3  10          7.37          5.15         4.69 o                         
  -2  -3  10          5.85          5.74         3.75 o                         
  -1  -3  10          9.96         13.48         4.54 o                         
   0  -3  10          9.03          6.98         4.45 o                         
   1  -3  10         43.45         44.96         5.07 o                         
   2  -3  10         43.45         33.72         8.93 o                         
   3  -3  10          7.36         13.85         8.49 o                         
   4  -3  10          1.38          9.09         6.82 o                         
   5  -3  10         26.66         35.46         6.89 o                         
   6  -3  10          0.81         19.43         8.74 o                         
  -6  -2  10          0.65          0.39         8.52 o                         
  -5  -2  10         10.08         13.12         8.64 o                         
  -4  -2  10          2.46          3.83         4.63 o                         
  -3  -2  10         12.21         16.53         4.95 o                         
  -2  -2  10         39.09         40.19         3.79 o                         
  -1  -2  10         64.96         63.48         4.13 o                         
   0  -2  10         38.81         37.17         4.08 o                         
   1  -2  10        106.05        116.64         3.77 o                         
   2  -2  10         59.50         63.85         4.74 o                         
   3  -2  10         37.89         40.69         7.85 o                         
   4  -2  10          1.14          5.43         5.31 o                         
   5  -2  10         66.00         79.88        11.04 o                         
   6  -2  10         16.22         15.67         9.06 o                         
  -6  -1  10          0.07         -7.04         8.98 o                         
  -5  -1  10          2.04         -0.85         5.53 o                         
  -4  -1  10          0.97         -2.65         5.65 o                         
  -3  -1  10          0.70         -0.26         4.66 o                         
  -2  -1  10         11.51          9.10         4.21 o                         
  -1  -1  10          1.40          1.47         3.09 o                         
   0  -1  10        577.89        589.69         7.92 o                         
   1  -1  10         88.06         88.17         3.13 o                         
   2  -1  10         28.43         28.68         5.18 o                         
   3  -1  10         15.24         11.70         4.01 o                         
   4  -1  10          0.44         -0.11         3.94 o                         
   5  -1  10         10.58         22.83         9.16 o                         
   6  -1  10         10.26          1.89         8.73 o                         
  -6   0  10          0.03          2.10         9.13 o                         
  -5   0  10          0.68          7.44         5.30 o                         
  -4   0  10          3.36         -0.60         5.29 o                         
  -3   0  10          0.38          1.44         4.66 o                         
  -2   0  10         68.43         71.68         5.03 o                         
  -1   0  10          0.01          0.13         3.26 o                         
   0   0  10        241.19        248.38         3.58 o                         
   1   0  10        645.22        689.14         7.06 o                         
   2   0  10         40.13         43.32         3.15 o                         
   3   0  10         57.50         57.85         4.34 o                         
   4   0  10         10.82          8.75         5.08 o                         
   5   0  10         14.35         20.43         8.29 o                         
   6   0  10         16.82          9.68         8.22 o                         
  -6   1  10          1.72          1.20         9.01 o                         
  -5   1  10          0.76          5.83         6.37 o                         
  -4   1  10          5.18         -1.21         5.21 o                         
  -3   1  10         56.11         56.41         4.23 o                         
  -2   1  10          8.57          5.23         4.23 o                         
  -1   1  10         13.79         15.98         3.35 o                         
   0   1  10       1973.85       1971.44        27.23 o                         
   1   1  10        176.30        198.31         5.42 o                         
   2   1  10         47.24         43.48         3.29 o                         
   3   1  10          2.42          2.67         4.82 o                         
   4   1  10        119.32        145.93        10.65 o                         
   5   1  10         33.33         39.56         8.99 o                         
   6   1  10          3.79          6.99         9.48 o                         
   7   1  10          7.59          7.29         9.10 o                         
  -6   2  10          0.65         -7.58        10.60 o                         
  -5   2  10          2.53          4.43         7.94 o                         
  -4   2  10          4.48          3.33         5.50 o                         
  -3   2  10          0.77         -1.93         3.94 o                         
  -2   2  10          1.98         -0.70         3.52 o                         
  -1   2  10         31.07         31.77         3.82 o                         
   0   2  10        420.17        390.96        13.89 o                         
   1   2  10        489.02        508.57         6.54 o                         
   2   2  10          1.40          1.08         2.77 o                         
   3   2  10          9.37          9.09         5.36 o                         
   4   2  10         36.59         34.35         8.21 o                         
   5   2  10          1.81         -1.41         8.42 o                         
   6   2  10          3.84         -6.17         8.86 o                         
   7   2  10          0.26         -9.13         9.13 o                         
  -6   3  10          0.75         -2.03         9.70 o                         
  -5   3  10          2.19         -4.50         6.19 o                         
  -4   3  10          0.33          2.35         5.52 o                         
  -3   3  10         75.51         71.21         5.15 o                         
  -2   3  10         16.13         17.05         4.32 o                         
  -1   3  10        127.64        122.96         6.51 o                         
   0   3  10        218.63        214.58         5.44 o                         
   1   3  10         44.56         44.86         3.82 o                         
   2   3  10         92.52         93.28         5.96 o                         
   3   3  10         44.35         36.19         7.86 o                         
   4   3  10        131.67        119.25         9.81 o                         
   5   3  10         82.27         83.81        10.91 o                         
   6   3  10          2.26         21.27         9.36 o                         
  -5   4  10          0.30         -6.67         9.98 o                         
  -4   4  10         15.64         11.25         6.08 o                         
  -3   4  10          0.24          1.93         4.54 o                         
  -2   4  10          5.26          1.47         5.78 o                         
  -1   4  10          1.44          0.54         3.23 o                         
   0   4  10        145.94        150.66         4.62 o                         
   1   4  10         71.86         71.72         4.19 o                         
   2   4  10         39.78         35.32         4.61 o                         
   3   4  10         28.71         28.22         4.78 o                         
   4   4  10         22.62         25.50         6.19 o                         
   5   4  10          0.61         -1.28         8.20 o                         
   6   4  10         36.00         33.31         9.83 o                         
  -5   5  10          0.03         -9.49        10.47 o                         
  -4   5  10          6.78         -0.07         6.74 o                         
  -3   5  10         36.95         19.87         9.02 o                         
  -2   5  10          8.78         11.53         8.60 o                         
  -1   5  10         81.54         81.36         7.40 o                         
   0   5  10          4.35         -2.06         5.92 o                         
   1   5  10         88.58         99.88         7.14 o                         
   2   5  10         13.04          4.76         5.76 o                         
   3   5  10         38.49         34.33         4.62 o                         
   4   5  10          3.54          1.28         6.22 o                         
   5   5  10         24.15         18.76         6.12 o                         
   6   5  10          3.31          2.00         9.38 o                         
  -4   6  10          3.75          1.34         6.66 o                         
  -3   6  10         12.71         15.69         9.27 o                         
  -2   6  10          7.48          1.65         8.61 o                         
  -1   6  10          5.03          8.29         7.57 o                         
   0   6  10          7.91         12.90         7.19 o                         
   1   6  10          0.52          3.35         5.94 o                         
   2   6  10        103.47        103.70         7.63 o                         
   3   6  10         24.73         31.33        10.62 o                         
   4   6  10          1.96         -6.79         6.79 o                         
   5   6  10          0.46          0.47         6.78 o                         
  -3   7  10          4.94          0.55         9.58 o                         
  -2   7  10          3.22         -3.22        10.18 o                         
  -1   7  10          4.84         12.40         7.91 o                         
   0   7  10          1.18         18.43        11.67 o                         
   1   7  10          7.04          2.99        12.79 o                         
   2   7  10          0.05         -0.54         6.24 o                         
   3   7  10         19.31         20.01        10.38 o                         
   4   7  10          0.41          6.38        10.87 o                         
  -2   8  10          4.55         19.45        11.03 o                         
  -1   8  10          0.01         -9.58         9.58 o                         
   0   8  10          0.10         -8.17         8.50 o                         
   1   8  10          8.15         10.70         8.12 o                         
   2   8  10         32.10         39.58         7.09 o                         
   3   8  10          1.24         11.03        11.02 o                         
  -3  -7  11          0.79         53.47        45.48 o                         
  -2  -7  11          4.51         10.55         8.54 o                         
  -1  -7  11         11.56         -0.22         9.34 o                         
   0  -7  11          2.09          8.90         6.74 o                         
   1  -7  11          8.39          1.08        10.37 o                         
   2  -7  11          0.77          8.21        12.09 o                         
  -4  -6  11          1.81          1.74         8.95 o                         
  -3  -6  11          4.36         61.24        27.54 o                         
  -2  -6  11          9.01         20.61         8.61 o                         
  -1  -6  11          0.79          4.29         5.88 o                         
   0  -6  11          7.59         -4.02         6.08 o                         
   1  -6  11          0.02         -5.05        11.06 o                         
   2  -6  11         26.35          1.95        10.80 o                         
   3  -6  11          0.16        -10.89        10.89 o                         
  -5  -5  11          2.72          7.81         9.39 o                         
  -4  -5  11          8.40          8.61         8.40 o                         
  -3  -5  11          2.45         11.23         6.00 o                         
  -2  -5  11          4.38         43.15         6.89 o                         
  -1  -5  11         30.85         39.09         5.46 o                         
   0  -5  11          0.60          3.47         5.18 o                         
   1  -5  11         26.10         25.88         8.29 o                         
   2  -5  11          0.87         -9.26         9.26 o                         
   3  -5  11         12.56          3.19         9.44 o                         
   4  -5  11          8.23         10.53         9.92 o                         
  -5  -4  11          5.44        -10.40        10.40 o                         
  -4  -4  11          2.83         10.08         5.67 o                         
  -3  -4  11         34.53         31.25         5.66 o                         
  -2  -4  11          2.52          0.57        11.98 o                         
  -1  -4  11          9.12          8.55         4.71 o                         
   0  -4  11          4.62          3.79         5.03 o                         
   1  -4  11          1.19         -1.22         4.96 o                         
   2  -4  11          4.54          6.14         8.82 o                         
   3  -4  11          0.00          2.23         8.73 o                         
   4  -4  11          1.67          7.80         9.96 o                         
   5  -4  11          3.62         31.08        10.62 o                         
  -6  -3  11          0.37         11.48        10.65 o                         
  -5  -3  11          0.68          1.99         8.88 o                         
  -4  -3  11         18.87         28.52         6.24 o                         
  -3  -3  11          0.07         -5.01         5.01 o                         
  -2  -3  11          0.18         -2.73         3.73 o                         
  -1  -3  11          2.59         10.11         5.73 o                         
   0  -3  11        102.38        101.98         5.86 o                         
   1  -3  11         19.01         12.19         5.41 o                         
   2  -3  11         65.22         61.65         9.85 o                         
   3  -3  11         29.46         24.94         9.03 o                         
   4  -3  11          0.11          8.14         7.09 o                         
   5  -3  11         12.31         20.74         6.63 o                         
   6  -3  11         22.63         23.87         9.57 o                         
  -6  -2  11          0.05          8.69         8.60 o                         
  -5  -2  11          1.81          7.49         9.76 o                         
  -4  -2  11          0.38          3.89         4.97 o                         
  -3  -2  11         25.78         23.90         5.35 o                         
  -2  -2  11         33.99         37.51         3.91 o                         
  -1  -2  11         28.58         31.92         3.67 o                         
   0  -2  11         34.20         39.41         4.31 o                         
   1  -2  11         19.85         19.78         2.97 o                         
   2  -2  11          2.89          5.47         4.40 o                         
   3  -2  11          8.86          6.44         3.90 o                         
   4  -2  11        149.97        152.99         7.69 o                         
   5  -2  11          2.81          3.97        10.54 o                         
   6  -2  11          0.20         -8.65         8.65 o                         
  -6  -1  11          0.01         -3.13         9.54 o                         
  -5  -1  11          2.39         -6.52         6.83 o                         
  -4  -1  11         18.78         15.40         5.23 o                         
  -3  -1  11          0.74          3.52         4.84 o                         
  -2  -1  11          2.06          8.08         5.62 o                         
  -1  -1  11         23.01         21.77         4.25 o                         
   0  -1  11        257.63        263.87         5.05 o                         
   1  -1  11          1.94         -0.86         2.93 o                         
   2  -1  11         64.23         62.81         5.07 o                         
   3  -1  11          1.19          1.51         3.90 o                         
   4  -1  11        169.94        165.26         6.01 o                         
   5  -1  11        100.26         73.15        10.05 o                         
   6  -1  11         21.05         19.32         9.99 o                         
  -5   0  11          0.02          2.42         5.76 o                         
  -4   0  11          0.02        -10.90        10.90 o                         
  -3   0  11          0.06         -1.00         4.98 o                         
  -2   0  11         77.77         81.01         5.31 o                         
  -1   0  11         34.05         30.15         5.69 o                         
   0   0  11        106.54        105.91         3.94 o                         
   1   0  11         62.46         64.01         3.59 o                         
   2   0  11          0.37          0.03         2.91 o                         
   3   0  11         34.35         40.93         4.31 o                         
   4   0  11        434.07        458.92         8.36 o                         
   5   0  11         46.04         48.92         9.19 o                         
   6   0  11          2.20         -3.63         8.08 o                         
  -6   1  11          0.14         14.76        10.13 o                         
  -5   1  11          0.08          2.81         6.35 o                         
  -4   1  11         28.58         27.49         6.01 o                         
  -3   1  11          3.76          1.59         5.76 o                         
  -2   1  11          9.38         12.24         4.45 o                         
  -1   1  11          6.37          3.64         3.42 o                         
   0   1  11          0.00          3.23         3.18 o                         
   1   1  11          0.46         -0.57         3.49 o                         
   2   1  11         60.70         55.03         3.55 o                         
   3   1  11          3.75          1.81         4.85 o                         
   4   1  11        328.37        346.38        13.40 o                         
   5   1  11        160.90        151.04        11.93 o                         
   6   1  11          0.21          2.34        10.07 o                         
  -6   2  11          1.61         -1.08         6.72 o                         
  -5   2  11          1.91          1.82         6.25 o                         
  -4   2  11          1.94          0.08         5.91 o                         
  -3   2  11         16.65         16.11         5.21 o                         
  -2   2  11          0.98          2.77         3.76 o                         
  -1   2  11          4.33          3.73         3.70 o                         
   0   2  11        110.97        111.45         7.67 o                         
   1   2  11          0.62          0.30         3.21 o                         
   2   2  11          5.67          0.86         3.04 o                         
   3   2  11          2.30          4.71         5.18 o                         
   4   2  11        118.76        134.78        10.93 o                         
   5   2  11        149.30        143.78        11.74 o                         
   6   2  11          1.45         17.25         9.46 o                         
  -6   3  11          0.81         -5.75        10.47 o                         
  -5   3  11          5.38          5.74         7.66 o                         
  -4   3  11         39.18         25.55         6.37 o                         
  -3   3  11          5.34          0.97         4.87 o                         
  -2   3  11         29.50         37.42         4.25 o                         
  -1   3  11         32.78         31.90         3.86 o                         
   0   3  11         30.72         26.09         4.91 o                         
   1   3  11         50.50         45.96         4.00 o                         
   2   3  11        240.48        256.36         7.91 o                         
   3   3  11         72.66         75.33         8.24 o                         
   4   3  11         67.15         73.60         9.13 o                         
   5   3  11         27.68         36.02         9.82 o                         
   6   3  11          2.91          7.06         9.33 o                         
  -5   4  11          0.15         -9.14         9.81 o                         
  -4   4  11         21.82         18.74         4.85 o                         
  -3   4  11        114.72        118.84         6.39 o                         
  -2   4  11         25.26         25.75         4.59 o                         
  -1   4  11         33.15         28.39         4.42 o                         
   0   4  11         62.13         62.62         4.06 o                         
   1   4  11        179.95        176.08         5.03 o                         
   2   4  11          3.69          4.33         4.37 o                         
   3   4  11         98.86        106.93         8.77 o                         
   4   4  11          1.26          0.71         8.69 o                         
   5   4  11         58.13         50.00        10.47 o                         
   6   4  11          1.43         13.36         9.76 o                         
  -5   5  11          1.28          1.74         9.27 o                         
  -4   5  11          8.45          5.71         6.46 o                         
  -3   5  11          3.43          6.62        10.08 o                         
  -2   5  11         74.26         70.99        10.11 o                         
  -1   5  11          1.24          2.44         5.37 o                         
   0   5  11          8.53          4.89         6.35 o                         
   1   5  11         19.21          7.72         5.86 o                         
   2   5  11        161.53        161.80         7.94 o                         
   3   5  11         55.06         59.86         6.22 o                         
   4   5  11          8.20          4.93         6.15 o                         
   5   5  11          2.92          4.88         6.18 o                         
   6   5  11          0.99          4.90        10.39 o                         
  -4   6  11          8.13         19.64         7.31 o                         
  -3   6  11         53.63         61.48        11.13 o                         
  -2   6  11          0.58         -0.10         9.15 o                         
  -1   6  11         32.67         37.31        15.91 o                         
   0   6  11         24.38         22.89         7.11 o                         
   1   6  11        157.20        156.64         8.39 o                         
   2   6  11          4.80          5.65         5.80 o                         
   3   6  11         60.48         48.35        10.09 o                         
   4   6  11          2.16          8.09         6.78 o                         
   5   6  11          0.71          2.61         7.01 o                         
  -3   7  11          1.40        -10.74        10.74 o                         
  -2   7  11         50.71         75.70        11.77 o                         
  -1   7  11          0.39          7.05         8.28 o                         
   0   7  11          4.24         -2.00        16.77 o                         
   1   7  11          0.01         11.16         6.20 o                         
   2   7  11         61.90         67.90         7.47 o                         
   3   7  11          3.74         10.16        10.44 o                         
  -1   8  11          7.02         15.32         9.74 o                         
   0   8  11          1.00         20.70        11.72 o                         
   1   8  11         24.02         29.75         7.51 o                         
   2   8  11          2.92         11.45         7.25 o                         
   3   8  11          4.26          5.55        11.86 o                         
  -2  -7  12          0.15         12.94         9.25 o                         
  -1  -7  12          1.01          5.17         8.78 o                         
   0  -7  12          0.69          4.11         6.77 o                         
   1  -7  12          7.83         -1.07        10.23 o                         
  -4  -6  12          0.00          9.66         9.79 o                         
  -3  -6  12          2.18         11.90        17.64 o                         
  -2  -6  12          7.06         -1.58         8.72 o                         
  -1  -6  12          0.33          0.92         5.86 o                         
   0  -6  12         12.73         18.50         6.60 o                         
   1  -6  12          3.83          0.67         9.66 o                         
   2  -6  12          4.30          7.83        11.00 o                         
   3  -6  12          0.05         10.38        11.01 o                         
  -4  -5  12          0.16         -1.80         8.02 o                         
  -3  -5  12         16.50         22.87         6.54 o                         
  -2  -5  12          1.82         16.17        12.63 o                         
  -1  -5  12         31.89         29.90         6.85 o                         
   0  -5  12          2.34          1.29         5.66 o                         
   1  -5  12         59.12         53.01        10.80 o                         
   2  -5  12          7.25          3.42        10.43 o                         
   3  -5  12          2.51         -2.25         9.34 o                         
   4  -5  12          1.12         -1.18        10.07 o                         
  -5  -4  12          7.48          9.69         9.40 o                         
  -4  -4  12          4.09         -0.90         8.06 o                         
  -3  -4  12          0.07          1.24         5.14 o                         
  -2  -4  12         19.91         23.60         5.57 o                         
  -1  -4  12          3.94         11.26         5.07 o                         
   0  -4  12         15.12         15.84        11.09 o                         
   1  -4  12          2.89          1.82         5.56 o                         
   2  -4  12         42.25         41.04        10.48 o                         
   3  -4  12         33.34         36.03        10.15 o                         
   4  -4  12          0.05         41.14        25.73 o                         
   5  -4  12         24.19         46.93        19.15 o                         
  -6  -3  12          1.60         15.05        10.99 o                         
  -5  -3  12          0.45         -9.87         9.87 o                         
  -4  -3  12          2.62         -4.46         4.99 o                         
  -3  -3  12         33.46         22.18         7.27 o                         
  -2  -3  12         26.70         25.41         4.06 o                         
  -1  -3  12        106.33        108.29         5.23 o                         
   0  -3  12          1.26          0.53         4.69 o                         
   1  -3  12         33.10         33.87         4.94 o                         
   2  -3  12          1.48         -1.64         8.11 o                         
   3  -3  12        266.67        258.71        17.03 o                         
   4  -3  12          0.35          9.53         5.57 o                         
   5  -3  12          5.22         12.95         6.27 o                         
  -6  -2  12          0.40         -8.72         8.72 o                         
  -5  -2  12         19.25         23.67         9.58 o                         
  -4  -2  12         19.80         28.40         5.48 o                         
  -3  -2  12          3.67          4.63         5.82 o                         
  -2  -2  12         60.88         61.14         5.92 o                         
  -1  -2  12          2.93          2.25         3.45 o                         
   0  -2  12         29.12         29.11         3.61 o                         
   1  -2  12         53.07         29.80         8.68 o                         
   2  -2  12         93.21         95.15         5.79 o                         
   3  -2  12         35.38         35.38         4.71 o                         
   4  -2  12         79.09         68.49         7.12 o                         
   5  -2  12         44.69         37.23        11.79 o                         
   6  -2  12         12.09         12.57         8.96 o                         
  -6  -1  12          4.87         15.93         9.91 o                         
  -5  -1  12          0.33         -3.66         8.97 o                         
  -4  -1  12         11.88         -0.68         4.61 o                         
  -3  -1  12         14.06         10.31         4.87 o                         
  -2  -1  12         32.90         33.46         4.96 o                         
  -1  -1  12         78.92         77.58         4.91 o                         
   0  -1  12         10.18          6.90         5.02 o                         
   1  -1  12        105.69        105.54         4.16 o                         
   2  -1  12          0.27         -2.95         4.02 o                         
   3  -1  12        987.28       1002.74        10.96 o                         
   4  -1  12         23.24         27.41         4.58 o                         
   5  -1  12          8.46         -1.83         6.53 o                         
   6  -1  12         12.48          0.03         8.47 o                         
  -6   0  12          0.51         -4.57         9.75 o                         
  -5   0  12         23.91         28.43        14.51 o                         
  -4   0  12          0.34          3.47         5.08 o                         
  -3   0  12          2.78          0.25         4.92 o                         
  -2   0  12         97.34         93.60         5.78 o                         
  -1   0  12          9.78         15.58         3.79 o                         
   0   0  12          0.53         -4.75         6.33 o                         
   1   0  12        235.63        237.38         5.86 o                         
   2   0  12         41.74         36.21         3.36 o                         
   3   0  12        129.15        138.31         5.59 o                         
   4   0  12        713.95        720.40        25.01 o                         
   5   0  12         29.35         41.90         9.24 o                         
   6   0  12          0.03         -5.03         9.25 o                         
  -6   1  12         10.08          8.39         9.36 o                         
  -5   1  12          5.26          7.94         5.84 o                         
  -4   1  12         20.53         26.00         6.39 o                         
  -3   1  12          0.02         -1.21         3.96 o                         
  -2   1  12          4.01          3.35         4.15 o                         
  -1   1  12         83.67         84.54         4.66 o                         
   0   1  12         57.64         48.23         6.83 o                         
   1   1  12        337.23        359.62         6.79 o                         
   2   1  12        104.78        107.51         4.43 o                         
   3   1  12        872.09        871.26        12.75 o                         
   4   1  12        122.93        127.19        10.57 o                         
   5   1  12          3.83          7.07         8.81 o                         
   6   1  12          0.24          4.28         8.64 o                         
  -6   2  12          0.55         -1.02         7.43 o                         
  -5   2  12         31.09         34.65         6.46 o                         
  -4   2  12         49.15         30.52        12.18 o                         
  -3   2  12          2.67          1.81         4.10 o                         
  -2   2  12         12.39         12.82         4.76 o                         
  -1   2  12         17.55         14.14         7.38 o                         
   0   2  12        108.13         89.99         7.72 o                         
   1   2  12         76.20         73.90         4.15 o                         
   2   2  12         22.41         23.16         3.59 o                         
   3   2  12        414.07        444.20        16.04 o                         
   4   2  12        668.29        641.40        17.22 o                         
   5   2  12         10.10         11.95         8.63 o                         
   6   2  12          6.28          5.21         9.99 o                         
  -5   3  12          1.22         -6.12         6.12 o                         
  -4   3  12         25.88         27.88         6.90 o                         
  -3   3  12         31.07         22.50         5.21 o                         
  -2   3  12          0.09         -0.84         3.95 o                         
  -1   3  12         52.81         61.12        11.58 o                         
   0   3  12          9.59         10.29         4.97 o                         
   1   3  12         34.55         39.36         4.07 o                         
   2   3  12        117.10        129.10         6.80 o                         
   3   3  12        456.61        444.70        14.37 o                         
   4   3  12         77.79         85.91        10.50 o                         
   5   3  12         30.75         25.27         9.28 o                         
   6   3  12          9.68         21.02         9.27 o                         
  -5   4  12         10.06         -1.41         9.67 o                         
  -4   4  12         32.51         32.64         6.97 o                         
  -3   4  12         16.80         11.39         4.88 o                         
  -2   4  12          0.68         -5.86         5.86 o                         
  -1   4  12          5.13          2.29         4.33 o                         
   0   4  12        146.14        153.76         5.85 o                         
   1   4  12         10.52         13.08         4.32 o                         
   2   4  12         60.12         68.48         7.75 o                         
   3   4  12         46.72         45.62         8.06 o                         
   4   4  12         64.60         43.47        10.41 o                         
   5   4  12          0.05         -6.41         8.66 o                         
   6   4  12          0.33         -7.86         8.74 o                         
  -4   5  12         13.66          4.21         6.47 o                         
  -3   5  12         25.72         19.23         5.88 o                         
  -2   5  12          4.03         11.86         6.50 o                         
  -1   5  12          8.71          5.60         6.16 o                         
   0   5  12          1.78          3.12         4.79 o                         
   1   5  12          1.33         -5.86         5.86 o                         
   2   5  12         13.72         10.19         5.63 o                         
   3   5  12        101.94        111.20         7.08 o                         
   4   5  12          9.57         13.65         8.08 o                         
   5   5  12          4.86          6.00         9.47 o                         
  -4   6  12          0.08         11.04         7.31 o                         
  -3   6  12         42.06         68.16        10.84 o                         
  -2   6  12          0.25          3.13         9.77 o                         
  -1   6  12         16.36         11.65         9.17 o                         
   0   6  12         17.33         14.73         5.55 o                         
   1   6  12         13.82          5.80         6.31 o                         
   2   6  12         41.55         38.68         6.89 o                         
   3   6  12          4.75          3.89         5.58 o                         
   4   6  12          1.32         13.37        10.08 o                         
   5   6  12          0.93          0.66        14.02 o                         
  -3   7  12          0.00          5.86        10.77 o                         
  -2   7  12         25.84         37.91        11.38 o                         
  -1   7  12          0.35         -5.50         9.88 o                         
   0   7  12         13.13         12.91        19.13 o                         
   1   7  12          3.40         -0.43         6.47 o                         
   2   7  12          0.22          1.35         9.53 o                         
   3   7  12          1.66        -10.95        10.95 o                         
   4   7  12          0.00        -10.67        10.67 o                         
  -1   8  12         11.41         21.24        10.41 o                         
   0   8  12          0.01        -11.85        11.85 o                         
   1   8  12          9.17         16.78         6.96 o                         
   2   8  12          4.86         -7.08         7.08 o                         
  -1  -7  13          0.01         -0.34         9.99 o                         
   0  -7  13          1.31          8.23         9.61 o                         
  -3  -6  13          0.10          6.57         7.17 o                         
  -2  -6  13          0.59         10.82        10.71 o                         
  -1  -6  13          0.21          2.55         6.33 o                         
   0  -6  13          2.72          0.04         6.18 o                         
   1  -6  13          5.87         14.45         9.74 o                         
   2  -6  13         23.95         11.54        11.34 o                         
   3  -6  13          0.77          0.12        11.70 o                         
  -4  -5  13          0.00          7.60         5.96 o                         
  -3  -5  13          0.79          7.11         5.63 o                         
  -2  -5  13         16.39         59.76        30.93 o                         
  -1  -5  13          6.36         -1.41         5.76 o                         
   0  -5  13         27.41         21.88         6.12 o                         
   1  -5  13          0.77          1.42         9.20 o                         
   2  -5  13         28.97         44.87        11.30 o                         
   3  -5  13          3.35          3.65        10.39 o                         
   4  -5  13          2.89         17.12        11.62 o                         
  -5  -4  13          0.56         16.04         8.79 o                         
  -4  -4  13          0.28         -8.03        18.51 o                         
  -3  -4  13          1.54         -5.62         5.83 o                         
  -2  -4  13          0.47         -4.79         5.55 o                         
  -1  -4  13          0.03          8.15         4.20 o                         
   0  -4  13          1.81          1.33         5.50 o                         
   1  -4  13         12.67          9.16         9.69 o                         
   2  -4  13          7.17         13.20         9.09 o                         
   3  -4  13         22.72         12.42         9.88 o                         
   4  -4  13          0.92         24.28        19.50 o                         
   5  -4  13          3.16         34.57        21.35 o                         
  -5  -3  13          1.90         -2.81         9.87 o                         
  -4  -3  13          3.48          6.14         5.47 o                         
  -3  -3  13          3.54         -3.86         6.06 o                         
  -2  -3  13         24.54         22.51         5.61 o                         
  -1  -3  13         37.68         41.21         5.73 o                         
   0  -3  13        111.82        109.76         6.41 o                         
   1  -3  13         22.53         30.51         8.74 o                         
   2  -3  13        138.52        132.47        11.10 o                         
   3  -3  13          0.28         24.69        13.54 o                         
   4  -3  13          0.63          2.35         5.55 o                         
   5  -3  13          3.31         17.08         6.73 o                         
  -6  -2  13          0.02         -7.91        10.00 o                         
  -5  -2  13          0.85         -5.57         5.74 o                         
  -4  -2  13          9.99         13.54         4.78 o                         
  -3  -2  13          2.31          7.11         6.00 o                         
  -2  -2  13         48.13         49.03         5.59 o                         
  -1  -2  13         26.45         26.52         5.35 o                         
   0  -2  13          2.95          0.80         5.15 o                         
   1  -2  13          4.33         -1.28         8.51 o                         
   2  -2  13         97.68         82.97         9.85 o                         
   3  -2  13        300.46        304.39         7.22 o                         
   4  -2  13         41.76         27.91         6.15 o                         
   5  -2  13          0.80         -8.08         8.08 o                         
   6  -2  13          8.80        -10.03        10.03 o                         
  -6  -1  13          0.00          7.52        10.31 o                         
  -5  -1  13          3.74          7.20         5.85 o                         
  -4  -1  13         10.60          7.50         5.45 o                         
  -3  -1  13          3.60         -0.08         4.99 o                         
  -2  -1  13         34.19         37.37         4.87 o                         
  -1  -1  13         53.29         46.93         4.82 o                         
   0  -1  13         28.08         29.75         5.90 o                         
   1  -1  13          0.24          2.52         5.18 o                         
   2  -1  13         60.73         54.05         5.53 o                         
   3  -1  13          0.38          3.88         4.40 o                         
   4  -1  13          0.23          1.17         4.59 o                         
   5  -1  13         16.64         11.93         6.20 o                         
  -6   0  13          0.13         19.82        10.52 o                         
  -5   0  13         12.44          5.10         6.49 o                         
  -4   0  13         11.17          9.22         5.38 o                         
  -3   0  13          0.90         -0.23         4.49 o                         
  -2   0  13        103.54        100.34         5.69 o                         
  -1   0  13         11.41         10.02         7.64 o                         
   0   0  13         45.62         44.15         7.80 o                         
   1   0  13          4.85          3.81         3.73 o                         
   2   0  13        281.01        275.75         7.03 o                         
   3   0  13        168.84        173.12         6.01 o                         
   4   0  13         69.95         60.80         5.27 o                         
   5   0  13          1.17         90.47        11.34 o                         
   6   0  13          0.01         -8.45         8.45 o                         
  -6   1  13          0.74         -9.00        10.37 o                         
  -5   1  13          0.20         -5.83         6.46 o                         
  -4   1  13         17.51         18.24         6.68 o                         
  -3   1  13          1.67          1.02         3.82 o                         
  -2   1  13         39.87         40.38         5.06 o                         
  -1   1  13         35.04         35.71         3.71 o                         
   0   1  13         30.91         25.17         6.80 o                         
   1   1  13         11.84          4.70         3.79 o                         
   2   1  13          8.01         10.48         3.57 o                         
   3   1  13          1.99          2.69         5.34 o                         
   4   1  13          0.57         -0.30         5.02 o                         
   5   1  13         13.01         13.91         8.54 o                         
   6   1  13          0.17          6.29         8.97 o                         
  -5   2  13          8.31          0.52        23.94 o                         
  -4   2  13          3.07          0.07        12.26 o                         
  -3   2  13          4.06          8.19         4.11 o                         
  -2   2  13          2.62         12.86         5.67 o                         
  -1   2  13         40.17         40.40         7.99 o                         
   0   2  13         97.26         78.82         7.52 o                         
   1   2  13          7.13          7.73         3.56 o                         
   2   2  13         43.62         36.34         6.79 o                         
   3   2  13        105.28        104.72         6.92 o                         
   4   2  13         16.53         20.41         8.57 o                         
   5   2  13          3.08         -4.18         8.64 o                         
   6   2  13          9.38         11.26        10.05 o                         
  -5   3  13          0.28         -0.13         7.45 o                         
  -4   3  13         10.62          3.52         6.27 o                         
  -3   3  13          0.52         -3.81         4.69 o                         
  -2   3  13          3.10          3.38         5.86 o                         
  -1   3  13          0.01          2.71         5.89 o                         
   0   3  13          9.94         12.67         5.13 o                         
   1   3  13        111.01        107.79         6.16 o                         
   2   3  13        104.40        104.20         6.69 o                         
   3   3  13          0.14          2.18         5.71 o                         
   4   3  13          9.57          1.39         8.30 o                         
   5   3  13          8.41         24.15         9.80 o                         
   6   3  13          0.75         13.89         9.46 o                         
  -5   4  13          0.00         16.56         9.27 o                         
  -4   4  13         14.70         25.63         6.59 o                         
  -3   4  13          0.08         10.50         6.07 o                         
  -2   4  13         14.38          8.15         6.18 o                         
  -1   4  13         54.17         41.12         5.21 o                         
   0   4  13         58.12         55.06         5.04 o                         
   1   4  13         14.50         18.09         4.46 o                         
   2   4  13          6.76          6.69         5.23 o                         
   3   4  13        204.58        193.20        11.99 o                         
   4   4  13          0.13         -5.71         8.49 o                         
   5   4  13          0.75         -9.82         9.82 o                         
   6   4  13          1.54          0.19        15.12 o                         
  -4   5  13          0.22         33.39         9.68 o                         
  -3   5  13          5.92         14.80         6.59 o                         
  -2   5  13          0.28         -3.24         5.93 o                         
  -1   5  13          6.45         -0.84         6.03 o                         
   0   5  13        116.54        134.06         8.11 o                         
   1   5  13        273.83        287.96         7.65 o                         
   2   5  13        110.75        128.21         9.07 o                         
   3   5  13          3.47         -1.20         4.84 o                         
   4   5  13          9.23         16.10        10.50 o                         
   5   5  13         28.38         29.25        11.23 o                         
  -3   6  13          5.12          7.00         9.74 o                         
  -2   6  13          2.02         -5.09         9.10 o                         
  -1   6  13          1.64         11.85         9.11 o                         
   0   6  13         39.80         37.87        22.28 o                         
   1   6  13         37.02         43.33         7.30 o                         
   2   6  13         32.80         20.06         6.91 o                         
   3   6  13         13.67         -4.95        10.29 o                         
   4   6  13          2.41          5.89         6.62 o                         
   5   6  13          0.27          2.39        11.63 o                         
  -2   7  13          1.81          4.39        10.76 o                         
  -1   7  13          0.34        -12.92        12.92 o                         
   0   7  13         15.95          7.72         9.49 o                         
   1   7  13         82.48         82.07        10.12 o                         
   2   7  13         25.55         29.00         6.70 o                         
   3   7  13          0.14          0.14        10.08 o                         
   0   8  13         15.54          2.82        16.65 o                         
   1   8  13          8.49         20.01         7.67 o                         
   2   8  13         14.14         -2.50        13.53 o                         
  -3  -6  14          1.43         -5.82         8.75 o                         
  -2  -6  14          0.04         44.05        44.59 o                         
  -1  -6  14          5.10          9.79         8.15 o                         
   0  -6  14         10.04          4.40         6.57 o                         
   1  -6  14          1.34         -4.92        10.46 o                         
   2  -6  14          7.64         12.33        11.37 o                         
  -4  -5  14          1.93          1.42        24.17 o                         
  -3  -5  14          1.76         -1.73         5.80 o                         
  -2  -5  14          1.07          4.89         5.60 o                         
  -1  -5  14          0.03         -5.05         5.55 o                         
   0  -5  14          0.86          3.96         5.66 o                         
   1  -5  14         76.12         96.68        12.69 o                         
   2  -5  14          5.33          1.50        10.97 o                         
   3  -5  14          0.00          2.03        10.65 o                         
  -4  -4  14          2.47          7.02         6.02 o                         
  -3  -4  14         21.36         25.34         5.41 o                         
  -2  -4  14          5.92         -2.51         5.37 o                         
  -1  -4  14         54.00         53.93         5.09 o                         
   0  -4  14         71.74         69.08        10.77 o                         
   1  -4  14         16.04         23.22         9.50 o                         
   2  -4  14         78.97         75.50        13.80 o                         
   3  -4  14          4.61         22.31        10.12 o                         
   4  -4  14          0.03         -5.86         9.87 o                         
  -5  -3  14          0.01          0.96         8.75 o                         
  -4  -3  14          2.18         11.49         6.00 o                         
  -3  -3  14          0.11          9.25         5.49 o                         
  -2  -3  14          0.39         -1.97         6.20 o                         
  -1  -3  14         15.94         11.97         4.34 o                         
   0  -3  14         71.73         68.14        17.68 o                         
   1  -3  14         48.00         58.70         9.79 o                         
   2  -3  14          9.03          4.28         9.12 o                         
   3  -3  14          0.23          0.98         9.23 o                         
   4  -3  14          0.17          1.14         5.81 o                         
   5  -3  14          0.93         -6.84         6.84 o                         
  -5  -2  14          0.36         14.93         6.31 o                         
  -4  -2  14          0.95          4.75         6.83 o                         
  -3  -2  14         29.01         25.57         5.20 o                         
  -2  -2  14          4.82         12.84         4.95 o                         
  -1  -2  14         68.06         65.30         7.24 o                         
   0  -2  14        106.53        109.48         7.15 o                         
   1  -2  14         27.61         27.58         5.95 o                         
   2  -2  14         88.04         72.13        10.34 o                         
   3  -2  14          0.03         -4.25         4.25 o                         
   4  -2  14          0.01         -5.12         5.49 o                         
   5  -2  14          0.68         -6.34         6.45 o                         
  -5  -1  14          0.06          1.34         9.09 o                         
  -4  -1  14          0.06         -4.36         5.08 o                         
  -3  -1  14          5.83          2.58         5.05 o                         
  -2  -1  14          9.33         11.50         4.73 o                         
  -1  -1  14          2.10          7.10         8.62 o                         
   0  -1  14        129.17        138.80         7.24 o                         
   1  -1  14          0.71         -0.32         5.31 o                         
   2  -1  14         11.99          9.48         5.46 o                         
   3  -1  14         12.29          3.67         4.33 o                         
   4  -1  14          4.24         -3.79         5.21 o                         
   5  -1  14          0.03         -8.50         8.50 o                         
   6  -1  14         16.38         24.68         9.93 o                         
  -5   0  14          2.99         -4.34         5.91 o                         
  -4   0  14          0.86          3.73         5.35 o                         
  -3   0  14          0.49          3.43         5.07 o                         
  -2   0  14        217.19        227.56        12.23 o                         
  -1   0  14          0.38          2.00         8.02 o                         
   0   0  14          3.23          2.89         6.77 o                         
   1   0  14          0.03         -3.22         6.75 o                         
   2   0  14          1.73         -0.17         3.44 o                         
   3   0  14         11.24         14.28         4.50 o                         
   4   0  14          5.31          6.33         4.63 o                         
   5   0  14          3.10         -8.18         8.18 o                         
   6   0  14          8.44         15.99         9.15 o                         
  -5   1  14          4.44         12.06         7.01 o                         
  -4   1  14          0.13          0.56         5.91 o                         
  -3   1  14         22.42         24.22         4.56 o                         
  -2   1  14         16.80         11.32         8.73 o                         
  -1   1  14        278.62        293.84        12.55 o                         
   0   1  14         90.06         89.86         8.25 o                         
   1   1  14          0.45         -0.88         3.72 o                         
   2   1  14          6.35          6.93         3.65 o                         
   3   1  14         58.99         52.59         5.82 o                         
   4   1  14         21.04         20.39         6.01 o                         
   5   1  14          0.62          2.73         8.70 o                         
   6   1  14          4.41          3.33         9.33 o                         
  -5   2  14          3.73         14.69        11.80 o                         
  -4   2  14          2.12         -3.49         6.39 o                         
  -3   2  14         18.81         20.01         9.74 o                         
  -2   2  14        232.66        253.52         8.85 o                         
  -1   2  14         53.30         42.34         8.51 o                         
   0   2  14         97.49        100.31         8.48 o                         
   1   2  14          6.42          6.55         3.74 o                         
   2   2  14          6.92          9.41         4.80 o                         
   3   2  14          0.05         -5.24         5.24 o                         
   4   2  14          6.72         17.86         8.77 o                         
   5   2  14          1.00          4.51         7.57 o                         
   6   2  14          0.23         11.51         9.92 o                         
  -5   3  14          5.72          3.99         7.83 o                         
  -4   3  14          0.00          0.59         6.04 o                         
  -3   3  14          9.28         -0.65        14.78 o                         
  -2   3  14         20.32         14.14         5.85 o                         
  -1   3  14        595.35        622.42        27.96 o                         
   0   3  14        395.89        411.59         9.49 o                         
   1   3  14          0.03         -1.07         4.74 o                         
   2   3  14          6.49          6.64         5.53 o                         
   3   3  14         18.71         16.40         6.04 o                         
   4   3  14         30.53         23.38         9.15 o                         
   5   3  14          1.38         -3.84         8.97 o                         
   6   3  14          0.76         33.01         9.38 o                         
  -4   4  14          0.58         -9.97         9.97 o                         
  -3   4  14          0.50         12.40         6.40 o                         
  -2   4  14         10.94          8.54         6.21 o                         
  -1   4  14         21.20         28.55         5.01 o                         
   0   4  14        175.32        167.73         6.21 o                         
   1   4  14          1.42          1.82         4.11 o                         
   2   4  14         66.36         67.49         6.72 o                         
   3   4  14          4.63         -0.18         8.19 o                         
   4   4  14          6.52         -1.48         8.78 o                         
   5   4  14          1.42         -0.23        11.03 o                         
  -3   5  14          0.16          8.08         6.50 o                         
  -2   5  14          2.81          7.92         6.86 o                         
  -1   5  14        124.21        107.11         8.23 o                         
   0   5  14         35.82         31.33         6.72 o                         
   1   5  14          4.78          3.66         5.70 o                         
   2   5  14         41.29         33.49         9.57 o                         
   3   5  14          1.11         13.38         5.99 o                         
   4   5  14          6.56          5.72         9.61 o                         
   5   5  14          5.73         -9.33         9.33 o                         
  -3   6  14          0.00         -8.53         9.85 o                         
  -2   6  14          4.93          4.34        10.73 o                         
  -1   6  14          0.69         16.02        10.42 o                         
   0   6  14         81.08         71.57        10.90 o                         
   1   6  14          5.02         12.63         6.68 o                         
   2   6  14         22.17         11.60         6.56 o                         
   3   6  14          0.06         -6.39         6.39 o                         
   4   6  14         11.00         10.90        10.58 o                         
  -2   7  14          0.00         -5.31         9.69 o                         
  -1   7  14          0.94          3.99         9.46 o                         
   0   7  14         13.54          6.60        12.28 o                         
   1   7  14          2.79         -8.50        10.52 o                         
   2   7  14         12.89          5.06         6.49 o                         
   3   7  14          2.53          1.83        10.41 o                         
  -2  -6  15          1.41         21.76        19.10 o                         
  -1  -6  15          0.14          1.26         8.38 o                         
   0  -6  15          0.25          9.48        10.43 o                         
   1  -6  15          0.00          8.24        11.19 o                         
  -3  -5  15          0.41         -6.48         6.48 o                         
  -2  -5  15          1.88          8.80        14.37 o                         
  -1  -5  15          0.00         25.73        43.52 o                         
   0  -5  15         16.32         18.63         9.32 o                         
   1  -5  15          8.11         -3.98         9.95 o                         
   2  -5  15          0.04          4.34        10.60 o                         
   3  -5  15          0.27         17.90        11.71 o                         
  -4  -4  15          1.20          3.24        10.22 o                         
  -3  -4  15          0.05         -2.23         5.68 o                         
  -2  -4  15         14.08         21.15         6.69 o                         
  -1  -4  15          1.08         -4.28         5.94 o                         
   0  -4  15          1.49         -5.90         9.71 o                         
   1  -4  15          0.72          2.07         9.76 o                         
   2  -4  15          9.09         38.11        10.65 o                         
   3  -4  15          0.21          2.05         9.17 o                         
   4  -4  15          0.73         20.07        11.35 o                         
  -5  -3  15          0.00         -9.86        11.81 o                         
  -4  -3  15          2.24          7.39         6.34 o                         
  -3  -3  15          2.52          0.64         7.29 o                         
  -2  -3  15          0.22          6.48         5.46 o                         
  -1  -3  15         43.99         39.63         6.51 o                         
   0  -3  15         56.45         55.08         7.21 o                         
   1  -3  15         21.03         23.90         9.30 o                         
   2  -3  15         15.23         27.34         9.64 o                         
   3  -3  15          0.54          3.94         9.46 o                         
   5  -3  15         16.52         17.16         8.21 o                         
  -5  -2  15          1.14         -6.81        16.42 o                         
  -4  -2  15          2.03         -0.83         9.28 o                         
  -3  -2  15         16.15         15.66         5.15 o                         
  -2  -2  15        196.49        232.92        13.12 o                         
  -1  -2  15         37.90         45.76        13.26 o                         
   0  -2  15          5.21          8.58         5.78 o                         
   1  -2  15          0.28         -4.82         5.82 o                         
   2  -2  15         23.52         23.76        13.42 o                         
   3  -2  15         11.89          9.05         6.00 o                         
   4  -2  15          3.37          1.42        11.23 o                         
   5  -2  15         12.22         -0.20        15.53 o                         
  -5  -1  15          1.14         -1.46        13.81 o                         
  -4  -1  15          0.69        -15.22        17.49 o                         
  -3  -1  15          3.70         -2.63         5.10 o                         
  -2  -1  15         56.38         63.84         9.59 o                         
  -1  -1  15        540.45        560.02        16.87 o                         
   0  -1  15         26.54         18.48         8.55 o                         
   1  -1  15         37.18         37.73         5.94 o                         
   2  -1  15         60.60         64.20         6.31 o                         
   3  -1  15          4.92          7.02         4.83 o                         
   4  -1  15          0.42          0.72         4.34 o                         
   5  -1  15          0.32         -7.11         9.54 o                         
  -5   0  15          2.40          1.16         8.40 o                         
  -4   0  15          4.14         -1.61         9.38 o                         
  -3   0  15          0.56          0.17         7.47 o                         
  -2   0  15        276.29        257.27        13.24 o                         
  -1   0  15        204.03        203.24        11.93 o                         
   0   0  15          2.07         13.00         8.12 o                         
   1   0  15          1.75          5.44         6.56 o                         
   2   0  15         67.47         59.59         6.03 o                         
   3   0  15         39.41         45.08         5.64 o                         
   4   0  15          0.30          2.13         5.10 o                         
   5   0  15          0.57          3.08         8.09 o                         
   6   0  15          0.03         -2.05         9.95 o                         
  -5   1  15          3.73          5.53         6.44 o                         
  -4   1  15          7.45          5.45         5.08 o                         
  -3   1  15          0.07          3.60         9.42 o                         
  -2   1  15        204.40        204.33        12.62 o                         
  -1   1  15        770.23        800.21        18.65 o                         
   0   1  15         30.06         18.20         7.60 o                         
   1   1  15         28.67         20.54         6.38 o                         
   2   1  15          0.02          0.91         3.59 o                         
   3   1  15          4.60         10.13         5.48 o                         
   4   1  15          0.97          4.15         5.81 o                         
   5   1  15         10.34         28.97         9.38 o                         
   6   1  15          2.73         -0.29        10.18 o                         
  -5   2  15          0.57         -6.98        18.02 o                         
  -4   2  15          0.26         13.60         9.38 o                         
  -3   2  15         61.95         74.22         7.62 o                         
  -2   2  15         48.94         63.07        10.48 o                         
  -1   2  15        360.29        344.56        13.97 o                         
   0   2  15         19.94         19.86         7.55 o                         
   1   2  15          0.50         -1.49         3.46 o                         
   2   2  15         16.44         12.23         5.22 o                         
   3   2  15         36.42         34.89         7.14 o                         
   4   2  15          1.13          4.42         6.03 o                         
   5   2  15          0.05          4.12         8.75 o                         
   6   2  15          0.08          9.23         9.63 o                         
  -5   3  15          0.02          3.63        10.75 o                         
  -4   3  15         19.78         31.17        11.03 o                         
  -3   3  15          0.13          5.61         6.35 o                         
  -2   3  15         49.70         54.98         6.73 o                         
  -1   3  15         95.75        108.85         7.35 o                         
   0   3  15         69.97         71.58         6.51 o                         
   1   3  15          3.11          2.95         5.08 o                         
   2   3  15         80.02         68.99         7.82 o                         
   3   3  15         16.64         21.40         5.92 o                         
   4   3  15          1.49          2.94         8.71 o                         
   5   3  15          4.76         12.61         9.48 o                         
   6   3  15          3.49         11.99         9.67 o                         
  -4   4  15          0.03         27.47        11.32 o                         
  -3   4  15         54.92         78.75        21.33 o                         
  -2   4  15          0.92          2.50         5.38 o                         
  -1   4  15        160.30        154.92        12.53 o                         
   0   4  15         29.23         25.95         4.85 o                         
   1   4  15          1.54         -1.97         5.30 o                         
   2   4  15          8.94          7.99         5.60 o                         
   3   4  15         30.20         22.37         8.53 o                         
   4   4  15         14.50          5.09         9.78 o                         
   5   4  15          0.68          6.06         9.72 o                         
  -4   5  15         11.49         26.49        13.74 o                         
  -3   5  15          1.29         -7.21         7.21 o                         
  -2   5  15          1.10          6.09         6.16 o                         
  -1   5  15          4.26          7.97         6.56 o                         
   0   5  15         21.76         15.12         7.89 o                         
   1   5  15          9.73          6.56         5.43 o                         
   2   5  15         29.00         22.99         9.87 o                         
   3   5  15          0.54         13.24         6.05 o                         
   4   5  15          0.96         11.01        10.54 o                         
   5   5  15          0.01         -8.00        10.76 o                         
  -3   6  15          5.75         -7.47         9.97 o                         
  -2   6  15          0.32         28.45        10.06 o                         
  -1   6  15          5.35         -4.69        10.02 o                         
   0   6  15          2.43         -9.48         9.48 o                         
   1   6  15          4.82         -5.23         9.67 o                         
   2   6  15         11.02         -3.58         9.65 o                         
   3   6  15         17.53         -3.27         8.67 o                         
   4   6  15          5.90         20.04         9.88 o                         
  -1   7  15          1.77          3.22         9.63 o                         
   0   7  15          0.68         28.45        11.05 o                         
   1   7  15         15.43          2.04         6.78 o                         
   2   7  15          1.17         -4.10        18.65 o                         
   3   7  15          0.49          0.69        10.10 o                         
  -1  -6  16          2.78         78.39        12.09 o                         
   0  -6  16         14.74         14.11        10.96 o                         
  -3  -5  16          0.13         -4.33         6.87 o                         
  -1  -5  16          4.85         45.02        34.19 o                         
   0  -5  16         10.24          8.69        10.24 o                         
   1  -5  16         15.20         33.72        10.58 o                         
   2  -5  16          5.76         19.53        11.80 o                         
  -4  -4  16          3.52         -6.61         6.61 o                         
  -3  -4  16         12.51          5.76         5.86 o                         
  -2  -4  16          2.26         -8.75         8.75 o                         
  -1  -4  16          7.19          0.92         7.06 o                         
   0  -4  16         47.17         61.78        19.07 o                         
   1  -4  16          4.81         -3.56        10.15 o                         
   2  -4  16          3.22          0.62        10.46 o                         
   3  -4  16          0.45          0.41        10.43 o                         
   4  -4  16         15.40         23.92        11.52 o                         
  -4  -3  16          0.28          0.94         6.52 o                         
  -3  -3  16         22.65         27.60         8.68 o                         
  -2  -3  16          7.29         19.06         9.12 o                         
  -1  -3  16         26.39         43.20         6.49 o                         
   0  -3  16          4.62          3.78         5.89 o                         
   1  -3  16         66.96         91.22        26.65 o                         
   2  -3  16         33.92         11.81        10.49 o                         
   3  -3  16          0.27         -6.93         9.50 o                         
   4  -3  16          0.87         -3.07        10.55 o                         
  -5  -2  16          0.01         -1.87         6.61 o                         
  -4  -2  16          0.84         13.26         9.19 o                         
  -3  -2  16          1.61         19.61         7.21 o                         
  -2  -2  16         68.43         58.57         9.89 o                         
  -1  -2  16         29.94         27.13         8.99 o                         
   0  -2  16         45.42         36.49         6.44 o                         
   1  -2  16          1.72         -1.52         5.73 o                         
   2  -2  16          3.98         23.15        18.35 o                         
   3  -2  16          9.37          9.31         6.18 o                         
   4  -2  16          0.63          4.08         8.79 o                         
   5  -2  16          1.63         -8.96        10.92 o                         
  -5  -1  16          0.81         -1.49         7.38 o                         
  -4  -1  16          0.01         24.28         8.19 o                         
  -3  -1  16        133.07        150.29        11.08 o                         
  -2  -1  16          1.15          1.18         8.14 o                         
  -1  -1  16          4.07         -4.77         8.79 o                         
   0  -1  16          0.01          6.36         8.39 o                         
   1  -1  16         24.51         26.28         6.42 o                         
   2  -1  16          2.10          5.50         5.43 o                         
   3  -1  16          0.62          3.74         5.84 o                         
   4  -1  16          0.08         -7.07        12.26 o                         
   5  -1  16          5.80         53.70        24.83 o                         
  -5   0  16          1.43         -6.62         6.62 o                         
  -4   0  16          1.14          5.47         7.44 o                         
  -3   0  16         16.18         31.53         8.50 o                         
  -2   0  16        303.39        280.50        13.66 o                         
  -1   0  16         12.73          1.99         8.36 o                         
   0   0  16         28.34         36.18         9.39 o                         
   1   0  16          3.60         -1.38         7.03 o                         
   2   0  16          1.44          1.45         4.94 o                         
   3   0  16          5.23          8.75         5.04 o                         
   4   0  16          1.91         -6.28         6.28 o                         
   5   0  16          3.76         10.72         8.50 o                         
  -4   1  16          1.78         -8.35         8.35 o                         
  -3   1  16        136.72        122.33        11.84 o                         
  -2   1  16         26.31         26.71         9.53 o                         
  -1   1  16         30.94         34.09         8.94 o                         
   0   1  16          0.15          0.00         6.99 o                         
   1   1  16         11.43         13.58         6.65 o                         
   2   1  16          8.37          0.05         8.66 o                         
   3   1  16          4.98          3.36         5.26 o                         
   4   1  16          0.98         -0.82         5.75 o                         
   5   1  16          4.03          2.60         8.04 o                         
  -5   2  16          0.31        -10.68        10.68 o                         
  -4   2  16          1.22         -6.38        10.08 o                         
  -3   2  16          6.92          5.94         6.41 o                         
  -2   2  16        247.07        225.90        13.09 o                         
  -1   2  16          2.25          0.32         7.65 o                         
   0   2  16          6.52          6.52         6.78 o                         
   1   2  16          8.70          8.53         5.21 o                         
   2   2  16         18.77         12.52         5.46 o                         
   3   2  16         19.37         14.80         5.85 o                         
   4   2  16          0.13         -1.26         5.29 o                         
   5   2  16          2.12          3.00         8.83 o                         
  -4   3  16          7.66         19.98        10.12 o                         
  -3   3  16         29.51         15.78        10.02 o                         
  -2   3  16         31.80         32.13         7.00 o                         
  -1   3  16         18.68          9.92         7.92 o                         
   0   3  16          0.00         -1.01         5.83 o                         
   1   3  16         12.83         17.27         5.35 o                         
   2   3  16          0.28         -2.47         5.00 o                         
   3   3  16         15.43         25.16         6.38 o                         
   4   3  16          2.97          4.85         8.01 o                         
   5   3  16          2.10        -10.01        10.01 o                         
  -4   4  16         12.96         13.46        10.17 o                         
  -3   4  16          1.44          0.87         7.09 o                         
  -2   4  16         21.39         10.45         6.81 o                         
  -1   4  16          0.06         -1.31         4.60 o                         
   0   4  16          1.86          1.18         4.66 o                         
   1   4  16          0.03         -1.91         8.37 o                         
   2   4  16         29.90         39.37        11.23 o                         
   3   4  16         21.47         16.48         8.72 o                         
   4   4  16          1.12          3.47         9.75 o                         
   5   4  16          0.17          0.99        10.67 o                         
  -3   5  16          3.18         13.18         7.86 o                         
  -2   5  16          1.27         -1.28         9.51 o                         
  -1   5  16          0.03         -1.36         6.19 o                         
   0   5  16          0.31         -2.66         5.77 o                         
   1   5  16          0.08         -2.09         6.28 o                         
   2   5  16          5.29         10.01         9.35 o                         
   3   5  16          4.50         28.33         6.88 o                         
   4   5  16          2.21         37.10        10.02 o                         
  -2   6  16          2.47         -2.60        10.58 o                         
  -1   6  16          4.75         69.46         8.44 o                         
   0   6  16          6.73         -9.71         9.71 o                         
   1   6  16          8.58         -2.79        10.35 o                         
   2   6  16          4.44         15.45        10.23 o                         
   3   6  16          0.58         -9.75         9.75 o                         
   4   6  16          1.02          5.64        10.66 o                         
  -1   7  16          0.72         -3.09        10.32 o                         
   0   7  16          4.85          6.89        10.10 o                         
   1   7  16          1.17         -5.72         9.69 o                         
   2   7  16          2.27         34.00        10.34 o                         
  -2  -5  17          3.05         24.95        10.32 o                         
  -1  -5  17          0.00          3.12         9.57 o                         
   0  -5  17         32.05         95.04        81.97 o                         
   1  -5  17         12.46          4.26        10.95 o                         
   2  -5  17          0.07         20.15        12.80 o                         
  -3  -4  17          6.62         -9.68         9.68 o                         
  -2  -4  17          0.00         -7.35         8.48 o                         
  -1  -4  17          3.44         -3.81         6.33 o                         
   0  -4  17          0.11          1.73         6.43 o                         
   1  -4  17         21.46         16.43         7.11 o                         
  -4  -3  17          4.50          9.26        10.14 o                         
  -3  -3  17          2.76         14.12         8.48 o                         
  -2  -3  17          0.94         -2.29         9.66 o                         
  -1  -3  17          3.41         -0.88         6.73 o                         
   0  -3  17         23.95         29.57         6.72 o                         
   1  -3  17          0.32         15.48        14.08 o                         
   2  -3  17          4.76         45.96        34.44 o                         
   3  -3  17          8.85         14.13        10.69 o                         
   4  -3  17          0.26         -1.21        11.02 o                         
  -4  -2  17          0.12         -5.41         9.16 o                         
  -3  -2  17         25.09         37.50         8.10 o                         
  -2  -2  17          9.13         -1.97         7.64 o                         
  -1  -2  17          0.55          4.73         8.44 o                         
   0  -2  17          0.92         -2.77         5.82 o                         
   1  -2  17         63.67         52.38         7.02 o                         
   2  -2  17         10.48          7.30         6.61 o                         
   3  -2  17          4.23          3.11         6.49 o                         
   4  -2  17          0.09         -5.25        10.03 o                         
  -4  -1  17          4.25         22.21         8.48 o                         
  -3  -1  17          4.41          6.60         7.18 o                         
  -2  -1  17         14.44         10.44         7.54 o                         
  -1  -1  17          0.68         -3.87         8.17 o                         
   0  -1  17          0.10         -7.86         7.86 o                         
   1  -1  17         41.96         37.42         8.06 o                         
   2  -1  17          6.11         10.36         5.87 o                         
   3  -1  17         11.01         16.25         6.48 o                         
   4  -1  17          1.73          4.80         6.73 o                         
   5  -1  17          0.03         18.74         7.03 o                         
  -4   0  17          0.76         -4.57         8.28 o                         
  -3   0  17          9.15          3.74         7.91 o                         
  -2   0  17         63.64         70.72        10.08 o                         
  -1   0  17          0.55         -1.50         7.90 o                         
   0   0  17          0.05          2.56         7.54 o                         
   1   0  17         19.02         17.62         7.23 o                         
   2   0  17        135.01        122.67         7.39 o                         
   3   0  17          9.59         18.87         9.06 o                         
   4   0  17          0.70         -5.00        16.09 o                         
   5   0  17         15.89         12.58         9.45 o                         
  -5   1  17          0.01        -10.80        10.80 o                         
  -4   1  17          1.99          4.17         9.57 o                         
  -3   1  17          6.80         -9.43         9.43 o                         
  -2   1  17          1.52         -6.32         7.64 o                         
  -1   1  17          2.71          6.63         8.44 o                         
   0   1  17          2.40          7.25         7.64 o                         
   1   1  17         14.18         10.19         7.33 o                         
   2   1  17          0.14          1.30         9.64 o                         
   3   1  17          4.42         -5.12         8.77 o                         
   4   1  17          0.13          6.10         5.97 o                         
   5   1  17          0.03         -4.16         9.27 o                         
  -4   2  17          1.20         13.42         9.39 o                         
  -3   2  17          7.85          4.57         9.21 o                         
  -2   2  17         40.37         12.91         9.73 o                         
  -1   2  17          0.05         -5.05         7.55 o                         
   0   2  17          7.66          6.86         7.40 o                         
   1   2  17          1.71          1.92         8.74 o                         
   2   2  17        110.39         88.93         9.93 o                         
   3   2  17         23.02         17.89         5.96 o                         
   4   2  17          0.35          9.40         6.19 o                         
   5   2  17          5.27         38.88         9.31 o                         
  -4   3  17          9.32         -3.73         9.96 o                         
  -3   3  17          5.74         20.79         6.80 o                         
  -2   3  17          7.31          0.53         6.32 o                         
  -1   3  17          2.09         19.23         8.93 o                         
   0   3  17          4.28          7.33         5.66 o                         
   1   3  17          0.23          3.61         5.43 o                         
   2   3  17          0.52          4.78         6.07 o                         
   3   3  17          0.16         -4.63         6.05 o                         
   4   3  17         10.96         13.37        10.03 o                         
   5   3  17          0.59         15.78        11.25 o                         
  -4   4  17          4.02          6.67        11.46 o                         
  -3   4  17         25.95         32.17         7.56 o                         
  -2   4  17          0.01          2.61         7.95 o                         
  -1   4  17          0.10         -0.03         6.31 o                         
   0   4  17         11.35         13.56         4.81 o                         
   1   4  17          0.00         12.02         7.69 o                         
   2   4  17          0.85         -8.43         8.43 o                         
   3   4  17          7.09          8.13         5.96 o                         
   4   4  17          0.90          2.37         9.27 o                         
   5   4  17          0.61         -7.48        10.46 o                         
  -3   5  17          0.39          4.06         7.75 o                         
  -2   5  17          8.59          6.71         7.41 o                         
  -1   5  17          9.49          3.74         6.37 o                         
   0   5  17          2.29         -2.33         7.69 o                         
   1   5  17          0.35         -9.12         9.12 o                         
   2   5  17          0.79          3.64         6.29 o                         
   3   5  17          0.72         24.16        12.13 o                         
  -2   6  17          3.33         28.85        11.17 o                         
  -1   6  17          0.65         -2.66         7.23 o                         
   0   6  17          7.33         -8.08        10.04 o                         
   1   6  17          2.43         -8.53         8.53 o                         
   2   6  17          5.51          3.09         9.36 o                         
   3   6  17          8.34         23.80        10.31 o                         
   1   7  17          0.04          0.74        10.32 o                         
  -1  -5  18          3.76          4.14        10.98 o                         
   0  -5  18          5.63         47.21         9.65 o                         
  -3  -4  18          2.32          0.31        10.77 o                         
  -2  -4  18          0.01         -9.31         9.31 o                         
  -1  -4  18          7.75          1.55         6.05 o                         
   0  -4  18         12.87         18.30         8.54 o                         
   1  -4  18          1.97         43.16        32.55 o                         
  -3  -3  18          0.19         -4.24         9.25 o                         
  -2  -3  18          1.03          4.22         9.17 o                         
  -1  -3  18          0.28          6.77         6.26 o                         
   0  -3  18         54.40         52.75         7.44 o                         
   1  -3  18          0.01          0.61         6.55 o                         
   2  -3  18          0.55         -2.66        10.54 o                         
   3  -3  18          0.13         -9.20         9.20 o                         
  -4  -2  18          0.93          9.91         9.83 o                         
  -3  -2  18         19.29         19.60         8.64 o                         
  -2  -2  18          4.73          4.41         7.96 o                         
  -1  -2  18          6.06          0.31         9.45 o                         
   0  -2  18          0.29          4.91         7.63 o                         
   1  -2  18         44.74         43.80         7.26 o                         
   2  -2  18          4.19          9.46         7.38 o                         
   3  -2  18          9.20          8.68         6.65 o                         
   4  -2  18          7.66         14.88        10.55 o                         
  -4  -1  18          6.19          9.55         9.74 o                         
  -3  -1  18          0.11         40.47         8.51 o                         
  -2  -1  18          0.06          6.09         7.47 o                         
  -1  -1  18          0.00         -8.69         8.69 o                         
   0  -1  18         43.68         33.17         9.57 o                         
   1  -1  18         25.93         14.48         8.16 o                         
   2  -1  18          0.28          4.79         7.07 o                         
   3  -1  18          0.96         16.16        15.25 o                         
   4  -1  18          1.77         -5.58         6.42 o                         
  -4   0  18          0.65         11.59         9.07 o                         
  -3   0  18         20.72         29.26         8.92 o                         
  -2   0  18         12.86         11.93         7.99 o                         
  -1   0  18          0.21         -1.58         8.23 o                         
   0   0  18         37.93         39.20         7.90 o                         
   1   0  18         63.02         52.61         8.65 o                         
   2   0  18          5.14         17.91         7.87 o                         
   3   0  18          0.85         -3.84         8.43 o                         
   4   0  18          0.76          5.64         9.17 o                         
   5   0  18          9.40          7.05         9.76 o                         
  -4   1  18          3.70         12.63        10.76 o                         
  -3   1  18          0.77         45.60        14.10 o                         
  -2   1  18          0.07         -1.25         8.46 o                         
  -1   1  18         12.55         10.49         7.62 o                         
   0   1  18          5.84          6.50         7.51 o                         
   1   1  18         47.81         39.01         7.76 o                         
   2   1  18          0.83         -5.83         8.52 o                         
   3   1  18          9.45          8.27         9.07 o                         
   4   1  18         12.96         16.30         5.88 o                         
   5   1  18          0.13          8.71         9.60 o                         
  -4   2  18          0.19         12.50        10.80 o                         
  -3   2  18          0.44          9.01        10.41 o                         
  -2   2  18          2.56          1.52         9.63 o                         
  -1   2  18          0.00         -2.13         8.85 o                         
   0   2  18         21.22         14.62         8.57 o                         
   1   2  18          3.71          2.66         5.13 o                         
   2   2  18          0.12         -3.31         9.43 o                         
   3   2  18          0.95         15.68         9.74 o                         
   4   2  18          3.45         -2.26         6.57 o                         
   5   2  18         10.43         31.20         9.92 o                         
  -4   3  18          0.83         14.01        10.68 o                         
  -3   3  18          0.70          0.90         6.61 o                         
  -2   3  18          0.82          0.30         6.65 o                         
  -1   3  18          3.78         -2.92         8.36 o                         
   0   3  18          4.41          3.60         5.48 o                         
   1   3  18         14.03          5.28         5.21 o                         
   2   3  18         11.41          4.74         9.05 o                         
   3   3  18         17.13         18.88         6.21 o                         
   4   3  18         19.71          9.87        12.79 o                         
  -3   4  18          1.15          0.10        15.14 o                         
  -2   4  18          1.01          6.89         6.40 o                         
  -1   4  18          0.02          5.32        12.03 o                         
   0   4  18          0.05          5.43         4.84 o                         
   1   4  18          0.50          3.13         9.02 o                         
   2   4  18          4.46          0.91         8.76 o                         
   3   4  18          1.99          1.54        12.05 o                         
   4   4  18          0.16         -7.14         9.96 o                         
  -2   5  18          5.47         -1.39         7.23 o                         
  -1   5  18          0.31         -4.46         8.00 o                         
   0   5  18          2.81          4.68         7.15 o                         
   1   5  18          0.39          0.14         6.71 o                         
   2   5  18         10.19         21.66         6.91 o                         
   3   5  18          8.97         35.18         9.11 o                         
   4   5  18          3.88         17.25        12.64 o                         
  -1   6  18          0.32         -9.16         9.16 o                         
   0   6  18          0.12        -11.69        11.69 o                         
   1   6  18          0.24        -10.12        10.12 o                         
   2   6  18          8.05         11.63        10.24 o                         
  -2  -4  19          0.50          0.12        10.82 o                         
  -1  -4  19          0.01         23.61         7.33 o                         
   0  -4  19         14.04          2.11        12.04 o                         
   1  -4  19          0.65          2.28         6.96 o                         
   2  -4  19          0.21         26.34        30.15 o                         
  -3  -3  19          0.00          5.54        10.31 o                         
  -2  -3  19          0.81          3.27         9.65 o                         
  -1  -3  19          2.18          5.90        10.26 o                         
   0  -3  19          5.56         12.64         6.79 o                         
   1  -3  19          8.55          3.80         6.95 o                         
   2  -3  19          0.00         18.51         6.80 o                         
   3  -3  19          0.50          6.77        10.91 o                         
  -3  -2  19          0.34         15.34         9.28 o                         
  -2  -2  19          2.14          9.33         8.59 o                         
  -1  -2  19          5.60         -1.66         9.84 o                         
   0  -2  19         27.75         16.23         8.92 o                         
   1  -2  19          0.31          7.73         6.58 o                         
   2  -2  19          8.40         19.51         8.47 o                         
   3  -2  19          0.32          8.14         7.10 o                         
   4  -2  19          0.78         -6.69        10.36 o                         
  -4  -1  19         10.57         13.32        10.61 o                         
  -3  -1  19          3.42          6.03         8.65 o                         
  -2  -1  19          4.66          2.45         8.23 o                         
  -1  -1  19          1.83          6.98         7.85 o                         
   0  -1  19          8.04         -3.43         8.74 o                         
   1  -1  19         46.02         48.13        10.32 o                         
   2  -1  19          2.67         -1.91         6.78 o                         
   3  -1  19          3.40         11.28         9.20 o                         
   4  -1  19          3.38          9.57         9.75 o                         
  -4   0  19          1.09        -10.18        10.18 o                         
  -3   0  19          3.49          7.17         8.57 o                         
  -2   0  19          0.23         -1.04         8.39 o                         
  -1   0  19          1.04         -3.99         8.05 o                         
   0   0  19          5.93         20.85         8.41 o                         
   1   0  19          0.09         -1.58         6.40 o                         
   2   0  19         19.75         30.00         9.97 o                         
   3   0  19         16.42         10.95         9.13 o                         
   4   0  19          0.88          2.13         9.93 o                         
  -4   1  19          5.81         -4.92        11.25 o                         
  -2   1  19          0.15          2.14         8.98 o                         
  -1   1  19          0.64          4.72         9.19 o                         
   0   1  19          1.19         -2.94         7.88 o                         
   1   1  19         68.00         73.31         8.68 o                         
   2   1  19         12.29         14.09         9.05 o                         
   3   1  19          3.36         -0.80         9.48 o                         
   4   1  19          8.80         -8.08         9.60 o                         
  -4   2  19          0.85         21.01        11.60 o                         
  -3   2  19          1.48          1.54        11.62 o                         
  -1   2  19          3.66          5.74         9.06 o                         
   0   2  19          0.86         -3.75         7.52 o                         
   1   2  19          6.29          2.84         5.29 o                         
   2   2  19          6.49         -9.49         9.49 o                         
   3   2  19         18.72         17.44         9.32 o                         
   4   2  19          1.74          4.89         9.72 o                         
  -3   3  19          3.27          6.30         6.54 o                         
  -2   3  19          4.01          6.19         6.76 o                         
  -1   3  19          0.28         -0.53         7.53 o                         
   0   3  19          9.14         15.43         6.25 o                         
   1   3  19         21.04         32.02         8.59 o                         
   2   3  19          1.70          2.36         9.37 o                         
   3   3  19          0.97        -10.88        10.88 o                         
   4   3  19         15.63          6.19         9.67 o                         
  -3   4  19          2.14         -7.16         7.16 o                         
  -2   4  19          7.39         -7.13         8.20 o                         
  -1   4  19          1.20         -0.64         5.78 o                         
   0   4  19          1.00          4.60         5.41 o                         
   1   4  19          3.65          7.71         8.53 o                         
   2   4  19          4.69         -2.88         8.56 o                         
   3   4  19          2.71         13.11         8.26 o                         
   4   4  19          0.55         -8.40         9.87 o                         
  -2   5  19          0.54          7.98        15.89 o                         
  -1   5  19          4.21          3.38        19.51 o                         
   0   5  19          1.90         -4.03         7.41 o                         
   1   5  19          0.60         11.44         9.53 o                         
   2   5  19          1.87         20.56         8.50 o                         
   3   5  19          1.03         49.49        11.13 o                         
   0   6  19          0.01         17.24        10.93 o                         
   1   6  19          0.92        -10.37        10.37 o                         
   0  -4  20          0.33          2.26        18.46 o                         
  -2  -3  20          0.02        -10.40        10.40 o                         
  -1  -3  20          2.88          5.94         9.20 o                         
   0  -3  20          3.20          0.15         7.69 o                         
   1  -3  20          0.24          3.64        13.79 o                         
   2  -3  20          0.10         -7.31         7.31 o                         
  -3  -2  20          5.78          8.97        10.40 o                         
  -2  -2  20          0.49          2.77         9.16 o                         
  -1  -2  20          0.02         -1.81         8.68 o                         
   0  -2  20          2.28          0.00         9.25 o                         
   1  -2  20          2.15         11.46         8.78 o                         
   2  -2  20          4.92          8.56         6.79 o                         
   3  -2  20          0.05          1.91         7.30 o                         
  -3  -1  20          0.37         -9.82         9.82 o                         
  -2  -1  20          0.57          3.35         8.54 o                         
  -1  -1  20          0.01         -8.31         9.25 o                         
   0  -1  20          7.02         10.71         8.11 o                         
   1  -1  20          0.54          1.58         7.77 o                         
   2  -1  20          0.70          4.44         9.76 o                         
   3  -1  20          1.15         -8.18         9.97 o                         
   4  -1  20          6.09          6.80        10.90 o                         
  -3   0  20          0.42         -2.72         9.53 o                         
  -2   0  20          0.17          2.62         8.04 o                         
  -1   0  20          0.86         11.16         8.69 o                         
   0   0  20          3.92         -2.40         9.23 o                         
   1   0  20          0.00          1.47         7.39 o                         
   2   0  20         11.74         27.36         9.71 o                         
   3   0  20          2.28         -8.70         9.50 o                         
   4   0  20          2.26          9.76        10.05 o                         
  -3   1  20          5.49         -7.21         9.42 o                         
  -2   1  20          0.30          0.62         7.83 o                         
  -1   1  20          0.15         10.81         7.89 o                         
   0   1  20          2.13         -8.36         8.36 o                         
   1   1  20          2.08         10.82         7.44 o                         
   2   1  20          1.27         -0.29         8.94 o                         
   3   1  20          1.59          6.79         9.28 o                         
   4   1  20         10.39         32.21        10.69 o                         
  -3   2  20          8.85          7.27        10.80 o                         
  -2   2  20          0.69         11.04         8.28 o                         
  -1   2  20          0.11         -8.87         8.87 o                         
   0   2  20          6.29          5.15         6.82 o                         
   1   2  20          0.01         10.15         5.74 o                         
   2   2  20          0.79         -1.60         9.42 o                         
   3   2  20          2.40         -2.80         9.69 o                         
   4   2  20          3.74         -3.45         9.74 o                         
  -3   3  20          1.72        -11.31        11.31 o                         
  -2   3  20          1.15         -3.70         6.46 o                         
  -1   3  20          0.61         16.22        10.31 o                         
   0   3  20          0.50          4.98         6.25 o                         
   1   3  20         11.60         27.63         9.43 o                         
   2   3  20          2.04          6.50         9.97 o                         
   3   3  20          0.34         13.74         9.93 o                         
   4   3  20         13.94         28.47        10.07 o                         
  -2   4  20          2.66        -10.82        19.75 o                         
  -1   4  20          2.75         -2.00         6.96 o                         
   0   4  20          7.77         15.79         8.15 o                         
   1   4  20          0.00         -8.62         8.62 o                         
   2   4  20          0.21          3.60        10.36 o                         
   3   4  20          0.01         37.32        11.60 o                         
  -1   5  20          0.96         -7.44        14.83 o                         
   0   5  20          0.36        -10.47        10.47 o                         
   1   5  20          2.75         13.18         7.12 o                         
   2   5  20          2.49          3.64        16.27 o                         
  -1  -3  21          3.51          9.57         9.85 o                         
   0  -3  21          0.02          1.87         9.66 o                         
   1  -3  21          0.19          7.36         7.57 o                         
  -2  -2  21          0.00          7.70        10.04 o                         
  -1  -2  21          0.00          2.72         9.65 o                         
   0  -2  21          0.90         -8.71         8.71 o                         
   1  -2  21          1.84         -9.64         9.64 o                         
   2  -2  21          1.06         11.03        11.14 o                         
  -2  -1  21          1.46          6.42         9.04 o                         
  -1  -1  21          4.34          4.87         9.40 o                         
   0  -1  21          0.35         -6.67         8.55 o                         
   1  -1  21          2.37         -8.24         8.24 o                         
   2  -1  21          0.00         21.75         9.67 o                         
   3  -1  21          1.25         18.57         9.75 o                         
  -3   0  21          1.08        -10.94        10.94 o                         
  -2   0  21          0.08         -8.62         8.62 o                         
  -1   0  21          0.01          4.25         8.54 o                         
   0   0  21          0.24         -7.68         8.88 o                         
   1   0  21          0.40         -7.71         7.71 o                         
   2   0  21          2.05         14.48         9.07 o                         
   3   0  21          4.20         -2.95         9.42 o                         
  -2   1  21          0.02          4.63         8.90 o                         
  -1   1  21          0.33         -7.00         8.80 o                         
   0   1  21          1.87         -5.47         7.76 o                         
   1   1  21          6.71         -4.09        13.21 o                         
   2   1  21          0.00         -0.52        10.31 o                         
   3   1  21          0.14         -7.35         9.36 o                         
   0   2  21          1.81         -3.36         9.26 o                         
   1   2  21          2.00          2.83         9.66 o                         
   2   2  21          0.88         13.83         9.48 o                         
   3   2  21          6.25         -9.14         9.14 o                         
  -2   3  21          0.76          2.84        12.68 o                         
  -1   3  21          5.45         -9.56         9.56 o                         
   0   3  21          0.06         10.90        20.84 o                         
   1   3  21          7.27          6.52         8.87 o                         
   2   3  21          0.53         13.60         9.52 o                         
   3   3  21          3.32          0.35        13.29 o                         
  -1   4  21          0.15          0.42        17.33 o                         
   0   4  21          5.68          7.34        13.55 o                         
   1   4  21          2.61          8.56         9.69 o                         
   2   4  21          4.36          1.45        10.20 o                         
   1   5  21          0.35         16.36         7.67 o                         
  -1  -2  22          0.20        -10.21        10.21 o                         
   0  -2  22          1.37         11.97        10.27 o                         
   1  -2  22          2.15         -4.90        10.69 o                         
  -2  -1  22          0.01        -10.17        10.17 o                         
  -1  -1  22          0.42          6.58         9.65 o                         
   0  -1  22          1.52         23.64         8.79 o                         
   1  -1  22          0.06         -9.51         9.51 o                         
   2  -1  22          0.35         18.73        10.15 o                         
  -2   0  22          0.25         -4.70         9.84 o                         
  -1   0  22          0.45         19.36        10.36 o                         
   0   0  22          3.80         28.73        12.41 o                         
   1   0  22          0.16         -2.95         9.81 o                         
   2   0  22          1.97         20.11         9.44 o                         
   3   0  22          5.33          1.02         9.99 o                         
  -2   1  22          2.30         21.85        10.05 o                         
  -1   1  22          0.12         -8.79         8.79 o                         
   0   1  22          2.09         11.86         8.67 o                         
   1   1  22          0.07         -8.07        10.92 o                         
   2   1  22          2.18          4.22        10.14 o                         
   3   1  22          0.15         -7.12        10.15 o                         
   0   2  22          5.62          1.62         9.16 o                         
   1   2  22          0.91          2.63        10.07 o                         
   2   2  22          0.30         -8.50        10.25 o                         
   3   2  22          2.39          5.70        10.19 o                         
  -1   3  22          1.92          4.76        10.59 o                         
   0   3  22          0.06          8.92         7.64 o                         
   1   3  22          4.41         -7.56         9.65 o                         
   2   3  22          0.44         -7.07         9.97 o                         
   0   4  22          8.84         27.21        12.84 o                         
   1   4  22          0.02         11.48        10.75 o                         
   0  -1  23          2.66         -2.33        11.01 o                         
  -1   0  23          5.90         26.68        10.11 o                         
   0   0  23          0.49          2.07         9.45 o                         
   1   0  23          0.15          0.53        10.10 o                         
  -1   1  23          0.98         19.69        10.44 o                         
   0   1  23          9.84          3.05         9.72 o                         
   1   1  23          0.91         21.31        10.24 o                         
   2   1  23          0.00         -5.27        10.10 o                         
   0   2  23          0.33          8.46        14.82 o                         
   1   2  23          0.18         -9.22        10.40 o                         
                                                                                
