# Supplementary material for: Twelve 4-(4-meth­oxy­phen­yl)piperazin-1-ium salts containing organic anions: supra­molecular assembly in one, two and three dimensions
Source: Acta Crystallogr E Crystallogr Commun. 2019 Sep 20;75(Pt 10):1494–506. doi: 10.1107/S2056989019012702 (PMC6775724; doi:10.1107/S2056989019012702)
Supplement: Supplementary file 4 [file e-75-01494-IIIsup4.hkl]

data_III                                                                        
_shelx_title ' sk7cgd'                                                          
_shelx_refln_list_code          4                                               
_shelx_F_calc_maximum      175.97                                               
_exptl_crystal_F_000       388.00                                               
_reflns_d_resolution_high  0.8243                                               
                                                                                
loop_                                                                           
 _space_group_symop_operation_xyz                                               
 'x, y, z'                                                                      
 '-x, -y, -z'                                                                   
                                                                                
_cell_length_a     6.2110                                                       
_cell_length_b     7.4810                                                       
_cell_length_c    20.1440                                                       
_cell_angle_alpha  84.900                                                       
_cell_angle_beta   87.480                                                       
_cell_angle_gamma  85.190                                                       
                                                                                
_shelx_F_squared_multiplier     1.000                                           
                                                                                
loop_                                                                           
 _refln_index_h                                                                 
 _refln_index_k                                                                 
 _refln_index_l                                                                 
 _refln_F_squared_calc                                                          
 _refln_F_squared_meas                                                          
 _refln_F_squared_sigma                                                         
 _refln_observed_status                                                         
   1   0   0          0.05          5.03         3.34 o                         
   2   0   0         13.89         16.00         4.98 o                         
   3   0   0          7.29         14.46         5.59 o                         
   4   0   0          7.82         15.18         6.40 o                         
   5   0   0          4.52          8.22         8.06 o                         
   6   0   0          0.00          7.54         6.22 o                         
   7   0   0          0.27         -5.62         8.36 o                         
  -7   1   0          6.04          1.17        13.12 o                         
  -6   1   0          8.48         23.44        11.86 o                         
  -5   1   0          8.35         14.31        10.12 o                         
  -4   1   0          1.24          7.03         7.09 o                         
  -3   1   0        235.28        237.20         8.32 o                         
  -2   1   0       2655.26       2660.04        42.83 o                         
  -1   1   0      12166.52      13568.12        26.19 o                         
   1   1   0      13785.90      13563.50        37.02 o                         
   2   1   0          1.86          3.87         3.96 o                         
   3   1   0        357.34        372.31        15.72 o                         
   4   1   0         35.27         32.00         6.48 o                         
   5   1   0          3.18          2.66         5.38 o                         
   6   1   0          7.63         -4.51         9.46 o                         
   7   1   0          0.25          3.41         8.68 o                         
  -7   2   0          2.26         13.76        13.32 o                         
  -6   2   0          8.38          0.66        12.66 o                         
  -5   2   0          0.15          0.09        11.92 o                         
  -4   2   0         22.54         38.42        10.36 o                         
  -3   2   0          7.15          8.89         9.04 o                         
  -2   2   0          3.51          4.16         5.54 o                         
  -1   2   0       1163.62       1242.51        10.68 o                         
   0   2   0      30965.36      31829.79       220.92 o                         
   1   2   0         95.11         90.37         6.05 o                         
   2   2   0         46.57         52.62         5.04 o                         
   3   2   0        142.83        131.41         4.86 o                         
   4   2   0         73.43         68.56         5.04 o                         
   5   2   0         55.55         53.61         6.12 o                         
   6   2   0          5.62         -4.63         9.34 o                         
   7   2   0          2.13        -10.32        10.32 o                         
  -6   3   0          0.14          3.02        13.73 o                         
  -5   3   0          6.93         16.63        11.81 o                         
  -4   3   0         20.67          8.46        10.89 o                         
  -3   3   0          9.71         16.46         9.57 o                         
  -2   3   0       2001.88       2077.68        40.02 o                         
  -1   3   0       2466.70       2730.73        17.57 o                         
   0   3   0          0.05          0.12         2.77 o                         
   1   3   0       1856.82       1782.36         8.56 o                         
   2   3   0         42.62         42.12         4.21 o                         
   3   3   0          0.01          1.07         5.25 o                         
   4   3   0         67.06         59.63         5.12 o                         
   5   3   0         34.05         45.66        10.92 o                         
   6   3   0          0.01         -1.61         8.16 o                         
   7   3   0          0.76         -8.75        11.61 o                         
  -6   4   0          9.53          3.55        14.75 o                         
  -5   4   0          3.76         -5.73        12.18 o                         
  -4   4   0         43.28         36.70        11.17 o                         
  -3   4   0         17.40         29.60         8.76 o                         
  -2   4   0         13.78         17.42         6.84 o                         
  -1   4   0        724.74        781.23        15.06 o                         
   0   4   0        213.97        224.09         4.53 o                         
   1   4   0        251.64        251.44         4.81 o                         
   2   4   0          0.76          0.28         4.07 o                         
   3   4   0         61.68         91.88        17.84 o                         
   4   4   0         22.14         27.25         6.73 o                         
   5   4   0         46.63         42.83        11.39 o                         
   6   4   0          3.77         11.73        10.37 o                         
  -5   5   0          0.17         16.34        15.65 o                         
  -4   5   0          5.23         13.95        12.83 o                         
  -3   5   0         28.56         47.10        11.13 o                         
  -2   5   0        196.17        192.02         9.71 o                         
  -1   5   0        105.05        108.02         7.81 o                         
   0   5   0         37.63         44.60         5.24 o                         
   1   5   0         39.15         50.37         3.88 o                         
   2   5   0         66.39         72.88         6.80 o                         
   3   5   0         91.93        108.62         7.91 o                         
   4   5   0         68.86         62.88         7.88 o                         
   5   5   0         30.28         67.45        35.80 o                         
   6   5   0          0.15          6.53        10.61 o                         
  -5   6   0          6.47          1.05        14.56 o                         
  -4   6   0         13.94         15.29        13.60 o                         
  -3   6   0          6.48          4.00         9.03 o                         
  -2   6   0          7.94          2.12         8.74 o                         
  -1   6   0         69.14         60.05         7.91 o                         
   0   6   0          6.90         12.50         5.38 o                         
   1   6   0         14.25          7.90        11.77 o                         
   2   6   0         34.98         27.76         6.66 o                         
   3   6   0         11.27         22.31         7.47 o                         
   4   6   0         10.14          6.15         7.47 o                         
   5   6   0          7.28         13.40        11.35 o                         
   6   6   0          2.00        -12.21        12.21 o                         
  -4   7   0          4.45         13.54        13.95 o                         
  -3   7   0         16.44         22.99        11.95 o                         
  -2   7   0          2.24          7.95         9.02 o                         
  -1   7   0          0.06         -3.20         6.44 o                         
   0   7   0          0.71          1.47        12.94 o                         
   1   7   0          0.10         10.99        13.10 o                         
   2   7   0         21.91         30.50        12.41 o                         
   3   7   0         28.19         19.02        11.67 o                         
   4   7   0         21.67         16.29         8.19 o                         
   5   7   0          3.20          0.84        12.65 o                         
  -2   8   0          0.72         -0.76        16.61 o                         
  -1   8   0          0.04        -11.14        14.94 o                         
   0   8   0          0.25        -13.87        14.40 o                         
   1   8   0          0.09        -13.65        13.65 o                         
   2   8   0         32.50         31.28        16.21 o                         
   3   8   0          2.97         -4.63        13.26 o                         
   4   8   0          4.71         32.37        14.42 o                         
   0   9   0          2.12        -10.31        17.26 o                         
   1   9   0          2.32         11.89        16.20 o                         
  -3  -8   1          9.20          6.86        14.59 o                         
  -2  -8   1          3.30         -1.46        13.45 o                         
  -1  -8   1         19.28         17.07        14.41 o                         
   0  -8   1          1.41        -13.93        13.93 o                         
   1  -8   1          5.49         11.09        15.26 o                         
   2  -8   1          5.81         10.25         8.70 o                         
  -5  -7   1          0.07         -8.06        13.74 o                         
  -4  -7   1          0.47        -12.23        16.93 o                         
  -3  -7   1         24.48         31.29        12.62 o                         
  -2  -7   1          6.73         13.84        11.71 o                         
  -1  -7   1         10.21         14.39        13.32 o                         
   0  -7   1          3.22          1.91        13.01 o                         
   1  -7   1          2.58          8.42         8.32 o                         
   2  -7   1         14.73         11.67         8.31 o                         
   3  -7   1         29.27         19.50        10.13 o                         
   4  -7   1          0.48         14.73        10.66 o                         
  -5  -6   1          2.42          7.06         7.71 o                         
  -4  -6   1         36.26         24.87         7.53 o                         
  -3  -6   1         28.10         25.93        10.31 o                         
  -2  -6   1          0.49          6.09         6.60 o                         
  -1  -6   1          0.65         -8.10        11.05 o                         
   0  -6   1          0.17          0.83         5.56 o                         
   1  -6   1         89.94         81.06         6.18 o                         
   2  -6   1         56.96         60.45         9.08 o                         
   3  -6   1         21.69          7.46         9.42 o                         
   4  -6   1          0.50          2.69        12.35 o                         
   5  -6   1         13.69         33.33        14.64 o                         
  -6  -5   1          2.42          1.67        11.57 o                         
  -5  -5   1         21.97         12.69         7.92 o                         
  -4  -5   1          0.07          8.22         6.98 o                         
  -3  -5   1        186.52        192.15         8.80 o                         
  -2  -5   1        107.75         91.90         5.18 o                         
  -1  -5   1          6.98          2.59         3.46 o                         
   0  -5   1         16.52         22.05         4.54 o                         
   1  -5   1         19.58         18.54         6.52 o                         
   2  -5   1         53.24         53.91         7.59 o                         
   3  -5   1         33.82         37.83         8.82 o                         
   4  -5   1          6.20          8.33        12.60 o                         
   5  -5   1          1.18         -3.39        12.23 o                         
  -6  -4   1          2.38         -2.56         9.53 o                         
  -5  -4   1         53.07         42.69        11.29 o                         
  -4  -4   1         78.64         67.90        10.14 o                         
  -3  -4   1          2.30          3.75         4.57 o                         
  -2  -4   1          3.56         14.00         4.35 o                         
  -1  -4   1       1273.92       1296.02         8.52 o                         
   0  -4   1        345.34        314.63         9.89 o                         
   1  -4   1        627.74        641.32        11.20 o                         
   2  -4   1        355.18        381.12        16.67 o                         
   3  -4   1        120.03        118.62         8.56 o                         
   4  -4   1         26.68         42.61        11.52 o                         
   5  -4   1         15.67         17.82        12.86 o                         
   6  -4   1         16.71          9.83        14.72 o                         
  -7  -3   1          1.91        -11.80        11.80 o                         
  -6  -3   1         11.77         -8.96         8.96 o                         
  -5  -3   1         83.40         68.89        11.47 o                         
  -4  -3   1          3.39          7.47         6.60 o                         
  -3  -3   1         79.01         82.65         4.26 o                         
  -2  -3   1        256.23        263.70         5.79 o                         
  -1  -3   1        135.11        119.59         3.55 o                         
   0  -3   1          1.91          3.83         2.67 o                         
   1  -3   1        231.93        250.49         7.01 o                         
   2  -3   1        382.41        428.82         9.40 o                         
   3  -3   1         28.32         29.94         9.75 o                         
   4  -3   1         15.88         16.36        10.72 o                         
   5  -3   1         16.02         -5.01        12.83 o                         
   6  -3   1          4.17         -3.04        13.09 o                         
  -7  -2   1          1.34        -10.42        10.42 o                         
  -6  -2   1         34.31         30.34         7.91 o                         
  -5  -2   1        162.19        160.26        13.08 o                         
  -4  -2   1        101.79         90.60         5.77 o                         
  -3  -2   1         67.99         67.85         5.00 o                         
  -2  -2   1        184.46        185.43         6.13 o                         
  -1  -2   1       8118.26       7957.58        18.22 o                         
   0  -2   1       1016.54       1081.87         9.59 o                         
   1  -2   1       1965.84       2059.35        13.15 o                         
   2  -2   1        254.95        263.44         7.58 o                         
   3  -2   1          5.56         12.75         8.45 o                         
   4  -2   1         69.51         74.57        10.76 o                         
   5  -2   1          0.80          9.12        10.59 o                         
   6  -2   1          5.77          1.91        12.59 o                         
  -7  -1   1          0.64          4.20        13.61 o                         
  -6  -1   1         50.50         43.62         6.65 o                         
  -5  -1   1         54.65         46.13         7.52 o                         
  -4  -1   1         62.15         69.64         6.96 o                         
  -3  -1   1        239.09        237.53         7.27 o                         
  -2  -1   1         61.63         47.96         4.36 o                         
  -1  -1   1       2753.34       2666.35        16.21 o                         
   0  -1   1         31.25         29.41         3.37 o                         
   1  -1   1       1587.41       1636.53        21.63 o                         
   2  -1   1        295.09        288.24        10.05 o                         
   3  -1   1        160.74        145.47         9.69 o                         
   4  -1   1          0.10          0.91         8.53 o                         
   5  -1   1          6.38         18.42         9.51 o                         
   6  -1   1          0.85          8.73         7.67 o                         
   7  -1   1          0.73         26.51        15.01 o                         
  -7   0   1          1.27          3.57        12.94 o                         
  -6   0   1         20.39         23.16         9.02 o                         
  -5   0   1         41.35         45.73        15.52 o                         
  -4   0   1         93.90        101.54         7.69 o                         
  -3   0   1          5.69          4.80         5.48 o                         
  -2   0   1        304.13        292.69        22.71 o                         
  -1   0   1         77.05         53.02        22.78 o                         
   1   0   1        300.40        311.72         4.73 o                         
   2   0   1        244.24        272.84         7.46 o                         
   3   0   1        286.45        335.52         8.53 o                         
   4   0   1         55.38         55.79         7.12 o                         
   5   0   1         17.41         10.89         5.31 o                         
   6   0   1          1.76         -7.52         7.52 o                         
   7   0   1          0.10          5.09         8.53 o                         
  -7   1   1          0.04        -13.80        13.80 o                         
  -6   1   1         34.92         13.61        12.46 o                         
  -5   1   1         39.98         48.70        10.47 o                         
  -4   1   1         30.39         45.40         7.59 o                         
  -3   1   1          2.91          9.33         6.24 o                         
  -2   1   1        475.78        525.68        14.20 o                         
  -1   1   1       4614.69       5048.83        16.74 o                         
   0   1   1         20.32          1.12         4.09 o                         
   1   1   1        763.82        788.23        10.75 o                         
   2   1   1        709.89        743.46         6.90 o                         
   3   1   1         46.33         52.89         4.72 o                         
   4   1   1        103.81         94.76         5.72 o                         
   5   1   1         22.41         15.80         5.49 o                         
   6   1   1          1.58         -0.81         5.75 o                         
   7   1   1          0.59        -10.63        10.63 o                         
  -7   2   1          0.27          1.18        12.29 o                         
  -6   2   1          0.58         -9.46        12.12 o                         
  -5   2   1         13.23         13.76        11.74 o                         
  -4   2   1        169.70        172.98        13.10 o                         
  -3   2   1          0.51          0.91         9.05 o                         
  -2   2   1        649.91        642.91        14.78 o                         
  -1   2   1       4793.24       5361.77        42.00 o                         
   0   2   1        519.01        578.88         9.31 o                         
   1   2   1         77.15         64.13         3.27 o                         
   2   2   1        114.59        106.04         5.31 o                         
   3   2   1         57.36         53.77         5.00 o                         
   4   2   1         34.20         34.41         5.00 o                         
   5   2   1          2.77          9.40         5.41 o                         
   6   2   1          3.05         -5.45         9.88 o                         
   7   2   1          2.82         -4.38        11.11 o                         
  -6   3   1          0.78          7.44        13.67 o                         
  -5   3   1         22.29         28.03        12.64 o                         
  -4   3   1         29.35         31.69        11.88 o                         
  -3   3   1        913.66        899.51        20.12 o                         
  -2   3   1        118.50        140.43         7.55 o                         
  -1   3   1       1444.58       1586.82        14.47 o                         
   0   3   1         88.57         88.11         4.08 o                         
   1   3   1         32.57         48.65         3.19 o                         
   2   3   1        543.36        550.98         9.85 o                         
   3   3   1         27.92         29.41         5.53 o                         
   4   3   1         59.54         55.39         7.53 o                         
   5   3   1          0.45         11.60         9.44 o                         
   6   3   1          0.02         -8.82        11.44 o                         
   7   3   1          1.95         19.88        12.10 o                         
  -6   4   1          3.88         -1.68        11.25 o                         
  -5   4   1         15.01         -2.10        13.09 o                         
  -4   4   1        208.08        190.05        14.58 o                         
  -3   4   1         12.98         10.62         7.67 o                         
  -2   4   1        736.54        717.72        12.58 o                         
  -1   4   1        742.14        792.24        12.98 o                         
   0   4   1         23.10         26.20         3.92 o                         
   1   4   1         40.35         45.90         3.48 o                         
   2   4   1          0.18          1.41         3.77 o                         
   3   4   1         11.40         14.95         7.13 o                         
   4   4   1          1.62          4.46         6.35 o                         
   5   4   1          0.49         13.98        10.16 o                         
   6   4   1          0.22         -1.44        14.67 o                         
   7   4   1          4.71          9.07        12.57 o                         
  -5   5   1          0.26          9.80        14.33 o                         
  -4   5   1         24.33         22.18        13.40 o                         
  -3   5   1        737.84        760.03        54.65 o                         
  -2   5   1         44.79         59.08         8.25 o                         
  -1   5   1         87.36         70.31         7.60 o                         
   0   5   1         83.23         83.04         4.27 o                         
   1   5   1        121.85        121.58         5.58 o                         
   2   5   1          0.25          7.36         5.83 o                         
   3   5   1         30.20         39.55         7.21 o                         
   4   5   1          1.15          5.59         7.63 o                         
   5   5   1         14.12          9.91         7.72 o                         
   6   5   1          1.34         -9.16        10.47 o                         
  -5   6   1          1.24         17.72        15.87 o                         
  -4   6   1         67.27         87.18        14.92 o                         
  -3   6   1          1.42         -5.54         9.43 o                         
  -2   6   1        295.97        287.82        12.04 o                         
  -1   6   1         10.99          8.63         9.20 o                         
   0   6   1          5.57         10.78         5.52 o                         
   1   6   1          7.56          9.20        11.29 o                         
   2   6   1         17.22         16.97         6.32 o                         
   3   6   1          5.10         12.18         7.30 o                         
   4   6   1          0.75          3.65         7.26 o                         
   5   6   1          1.93        -17.99        17.99 o                         
  -4   7   1          2.16         -3.78        14.94 o                         
  -3   7   1        123.35        107.43        12.02 o                         
  -2   7   1          5.88         18.95         9.01 o                         
  -1   7   1          0.37         -8.36         8.36 o                         
   0   7   1          4.04          2.58        12.26 o                         
   1   7   1         18.43          7.97        13.40 o                         
   2   7   1         16.26         18.91        13.19 o                         
   3   7   1          1.15          2.17        10.01 o                         
   4   7   1          9.74         14.38         7.71 o                         
   5   7   1          5.15         25.46         8.62 o                         
  -2   8   1         38.81         26.81        16.85 o                         
  -1   8   1          0.02         -4.40        16.10 o                         
   0   8   1          3.73          7.98        16.22 o                         
   1   8   1          0.86          8.04        13.45 o                         
   2   8   1         14.26         19.68        16.33 o                         
   3   8   1          1.57         -6.08        13.48 o                         
   4   8   1          1.68         -1.07        14.10 o                         
   0   9   1          0.08         -9.75        17.45 o                         
   1   9   1          6.80          9.49        16.69 o                         
  -3  -8   2         18.24         19.26        14.18 o                         
  -2  -8   2          7.23         13.09        15.10 o                         
  -1  -8   2          2.71         -1.45        14.66 o                         
   0  -8   2         21.20          1.30        14.80 o                         
   1  -8   2         10.17          5.06        15.45 o                         
   2  -8   2          8.87         13.55        10.13 o                         
  -5  -7   2          0.58          2.37        11.57 o                         
  -4  -7   2          6.77         11.63        14.00 o                         
  -3  -7   2         21.36         29.41        13.39 o                         
  -2  -7   2         12.21          3.97        11.95 o                         
  -1  -7   2          5.70         10.45        13.99 o                         
   0  -7   2          5.30          2.42         7.39 o                         
   1  -7   2         35.34         34.80         8.53 o                         
   2  -7   2          9.67         14.23         6.46 o                         
   3  -7   2          2.00         -5.12        13.61 o                         
   4  -7   2          0.01        -11.33        13.91 o                         
  -5  -6   2          5.51         -2.42         7.91 o                         
  -4  -6   2          0.22          3.99         7.23 o                         
  -3  -6   2         80.16         79.77         8.15 o                         
  -2  -6   2        118.46        145.76        13.69 o                         
  -1  -6   2          6.42          2.52         6.26 o                         
   0  -6   2         86.66         85.32         8.29 o                         
   1  -6   2         62.27         47.95         8.12 o                         
   2  -6   2         82.12         97.16         9.40 o                         
   3  -6   2          0.00          1.04         9.09 o                         
   4  -6   2          1.76          8.59        11.25 o                         
   5  -6   2          3.61         18.43        14.23 o                         
  -6  -5   2          0.97         10.15        15.13 o                         
  -5  -5   2          3.33          7.03         7.48 o                         
  -4  -5   2         96.73         96.34        11.31 o                         
  -3  -5   2         11.59         16.49         6.78 o                         
  -2  -5   2         39.48         45.74         6.21 o                         
  -1  -5   2         37.76         36.87         4.46 o                         
   0  -5   2          7.88         17.23         4.72 o                         
   1  -5   2        112.31        109.35        11.78 o                         
   2  -5   2         33.69         33.17         7.82 o                         
   3  -5   2         19.93         27.39         8.00 o                         
   4  -5   2         10.53         11.74        12.35 o                         
   5  -5   2         14.71         15.64        13.95 o                         
  -6  -4   2          3.12         20.49        10.91 o                         
  -5  -4   2         27.42         24.21        11.28 o                         
  -4  -4   2          0.23          2.02         6.74 o                         
  -3  -4   2         45.74         44.97         5.13 o                         
  -2  -4   2        684.89        665.40        21.18 o                         
  -1  -4   2        117.07        119.05         3.94 o                         
   0  -4   2          0.00         -0.32         2.86 o                         
   1  -4   2         49.52         44.83         6.46 o                         
   2  -4   2         32.67         32.43         6.33 o                         
   3  -4   2         91.84         96.71         7.98 o                         
   4  -4   2         49.40         61.77        12.59 o                         
   5  -4   2          0.59         -6.91        11.53 o                         
   6  -4   2          0.81         11.92        14.58 o                         
  -7  -3   2          0.14        -11.97        11.97 o                         
  -6  -3   2          0.00         -2.18        10.30 o                         
  -5  -3   2         26.94         30.17         8.00 o                         
  -4  -3   2        304.06        311.67        10.09 o                         
  -3  -3   2          0.68          4.08         6.37 o                         
  -2  -3   2        470.98        483.17        10.76 o                         
  -1  -3   2        869.88        793.19         5.98 o                         
   0  -3   2          5.03          3.09         2.49 o                         
   1  -3   2        191.92        186.76         6.76 o                         
   2  -3   2        419.81        412.97        13.17 o                         
   3  -3   2          0.69          4.35         6.21 o                         
   4  -3   2          0.92          3.00        10.59 o                         
   5  -3   2         15.28          7.97        13.24 o                         
   6  -3   2          0.04          5.02        12.86 o                         
  -7  -2   2          1.58        -10.62        10.62 o                         
  -6  -2   2         36.85         42.22         8.64 o                         
  -5  -2   2          1.88          7.23        11.82 o                         
  -4  -2   2          6.57          2.73         4.95 o                         
  -3  -2   2          5.75          8.44         4.33 o                         
  -2  -2   2        628.66        586.94        41.26 o                         
  -1  -2   2       1493.25       1442.34        15.11 o                         
   0  -2   2        686.89        670.34        15.15 o                         
   1  -2   2        166.22        163.64         7.77 o                         
   2  -2   2          5.43         13.81         5.20 o                         
   3  -2   2        384.53        395.81        13.73 o                         
   4  -2   2        250.86        287.73        14.48 o                         
   5  -2   2         28.00         38.54        11.68 o                         
   6  -2   2          0.29         -3.05        11.89 o                         
   7  -2   2          5.47         15.91        12.28 o                         
  -7  -1   2          6.24          7.41         8.85 o                         
  -6  -1   2          3.45         -0.40        13.41 o                         
  -5  -1   2         83.40         94.46         8.34 o                         
  -4  -1   2          4.62          9.61         5.59 o                         
  -3  -1   2         94.45         96.60         5.83 o                         
  -2  -1   2        256.24        250.64         5.59 o                         
  -1  -1   2       6827.37       7019.82        27.54 o                         
   0  -1   2        100.16        136.08         4.16 o                         
   1  -1   2         23.55         26.48         4.19 o                         
   2  -1   2       1679.13       1746.68        19.33 o                         
   3  -1   2        411.35        444.71        13.03 o                         
   4  -1   2        110.11        117.22        10.43 o                         
   5  -1   2          1.11          1.33         6.02 o                         
   6  -1   2          0.37          0.58        11.89 o                         
   7  -1   2          3.39         33.45        14.56 o                         
  -7   0   2          0.00          2.75         9.63 o                         
  -6   0   2        167.79        170.59        10.57 o                         
  -5   0   2         55.56         66.12         8.29 o                         
  -4   0   2         11.85         10.18         6.12 o                         
  -3   0   2          1.04          3.84         5.27 o                         
  -2   0   2          3.10          1.62         4.79 o                         
  -1   0   2         16.99          9.72         3.79 o                         
   1   0   2        714.76        727.68         9.33 o                         
   2   0   2        143.77        138.88         5.90 o                         
   3   0   2        118.32        120.66         6.14 o                         
   4   0   2        291.41        313.17         8.89 o                         
   5   0   2          6.47          6.37         6.10 o                         
   6   0   2          2.30         -4.52        13.69 o                         
   7   0   2          0.38          3.80         8.68 o                         
  -7   1   2         20.21         36.22        13.24 o                         
  -6   1   2          6.93         26.03        13.10 o                         
  -5   1   2        245.68        263.37        12.16 o                         
  -4   1   2        592.37        563.00        25.60 o                         
  -3   1   2        206.06        209.98        13.56 o                         
  -2   1   2        280.72        257.90         7.69 o                         
  -1   1   2       3691.01       3868.88        16.61 o                         
   0   1   2        183.77        151.40         3.29 o                         
   1   1   2        220.86        202.51         7.35 o                         
   2   1   2        254.85        242.57         6.27 o                         
   3   1   2        894.25        984.08         9.65 o                         
   4   1   2         45.00         39.68         5.05 o                         
   5   1   2          3.50          1.49         5.15 o                         
   6   1   2          7.46         10.87         8.87 o                         
   7   1   2          0.19          0.80         8.72 o                         
  -7   2   2          0.00          3.14        14.68 o                         
  -6   2   2         78.79         62.30        15.46 o                         
  -5   2   2        107.70        113.25        13.03 o                         
  -4   2   2         36.41         24.43         7.84 o                         
  -3   2   2          0.12         -4.20         6.47 o                         
  -2   2   2         58.85         56.97         6.53 o                         
  -1   2   2       1665.18       1903.81        28.17 o                         
   0   2   2        181.54        153.48         3.50 o                         
   1   2   2         24.78         26.41         4.50 o                         
   2   2   2        274.45        266.76        10.08 o                         
   3   2   2         22.07         29.50         5.31 o                         
   4   2   2         59.51         53.60         5.01 o                         
   5   2   2         15.85          9.93         5.43 o                         
   6   2   2          6.15         -0.20         6.56 o                         
   7   2   2          0.49        -11.29        11.29 o                         
  -6   3   2          0.64         11.53        12.51 o                         
  -5   3   2        221.32        232.46        17.20 o                         
  -4   3   2        495.82        461.61        18.27 o                         
  -3   3   2         11.48          2.19         9.12 o                         
  -2   3   2        496.22        479.02        10.14 o                         
  -1   3   2         35.80         33.82         6.12 o                         
   0   3   2        627.30        608.92        10.61 o                         
   1   3   2        540.40        549.73         5.46 o                         
   2   3   2         13.65         25.13         3.52 o                         
   3   3   2         68.92         81.55         6.24 o                         
   4   3   2          9.42          5.31         5.28 o                         
   5   3   2          1.73          3.18         9.46 o                         
   6   3   2          2.29          5.66         8.99 o                         
   7   3   2          3.10          2.47        12.12 o                         
  -6   4   2          0.93          0.28        15.89 o                         
  -5   4   2         18.91         15.31        12.84 o                         
  -4   4   2        132.14        119.55        12.20 o                         
  -3   4   2          3.71         -3.75         9.79 o                         
  -2   4   2         36.50         46.04         7.55 o                         
  -1   4   2        211.37        205.33         6.08 o                         
   0   4   2         56.23         56.08         4.38 o                         
   1   4   2         54.87         53.05         2.71 o                         
   2   4   2          9.47         10.71         3.73 o                         
   3   4   2         14.60         19.38         6.21 o                         
   4   4   2          0.49          6.38         6.17 o                         
   5   4   2         12.42         19.51        10.69 o                         
   6   4   2          0.14          1.00        10.03 o                         
   7   4   2          0.98          0.05        12.62 o                         
  -5   5   2         23.80         28.61        15.29 o                         
  -4   5   2         27.71         28.23        13.19 o                         
  -3   5   2        101.89         97.98        10.30 o                         
  -2   5   2        186.87        158.57         9.51 o                         
  -1   5   2          6.60          6.30         7.08 o                         
   0   5   2         80.72         91.05         4.32 o                         
   1   5   2        215.65        223.72         9.52 o                         
   2   5   2          0.34          3.05         6.16 o                         
   3   5   2         14.50         20.56         6.83 o                         
   4   5   2          1.62         -0.71         9.55 o                         
   5   5   2         19.35         -1.27        10.39 o                         
   6   5   2          0.66        -11.86        11.86 o                         
  -5   6   2          0.40        -11.39        13.74 o                         
  -4   6   2         93.32         83.68        15.54 o                         
  -3   6   2          0.62         -1.34         9.08 o                         
  -2   6   2          0.08          4.27         9.22 o                         
  -1   6   2          0.04          2.28         8.14 o                         
   0   6   2         35.80         39.87         7.80 o                         
   1   6   2         42.79         39.75         4.73 o                         
   2   6   2          0.98          2.09         6.13 o                         
   3   6   2          1.29          1.29         6.60 o                         
   4   6   2          2.15          6.15         7.67 o                         
   5   6   2          0.86          7.79        10.26 o                         
   6   6   2          1.20          5.68        11.64 o                         
  -4   7   2          6.93          9.85        15.03 o                         
  -3   7   2         44.16         35.85        11.25 o                         
  -2   7   2         14.68         -6.28         9.41 o                         
  -1   7   2          0.12         -2.55         8.77 o                         
   0   7   2          3.38         -4.41         7.67 o                         
   1   7   2         19.56         15.99        13.84 o                         
   2   7   2          1.62         14.50        13.20 o                         
   3   7   2          0.01         -4.28         7.99 o                         
   4   7   2          3.09          4.30         7.90 o                         
   5   7   2          5.71          6.95        11.34 o                         
  -2   8   2          3.42          1.46         9.97 o                         
  -1   8   2          0.40         -8.63        16.39 o                         
   0   8   2         27.85         30.95        15.02 o                         
   1   8   2          2.63         -7.78        13.68 o                         
   2   8   2          0.19        -11.45        15.91 o                         
   3   8   2          1.13         10.00        16.03 o                         
   4   8   2          0.54         10.63        14.63 o                         
   0   9   2          0.03         16.78        16.55 o                         
   1   9   2          2.00          4.37        19.51 o                         
  -3  -8   3          0.01          6.87        14.87 o                         
  -2  -8   3          0.29         13.72        14.75 o                         
  -1  -8   3          8.63          1.83        14.27 o                         
   0  -8   3         13.42         17.74        14.79 o                         
   1  -8   3         22.00         96.66        62.07 o                         
   2  -8   3          1.87          0.12        10.11 o                         
  -4  -7   3          0.57         -4.24        12.14 o                         
  -3  -7   3         28.41         40.39        14.29 o                         
  -2  -7   3          0.98        -11.43        13.24 o                         
  -1  -7   3          0.17          7.34        12.38 o                         
   0  -7   3          3.22         -0.33         7.40 o                         
   1  -7   3         22.70         20.73         8.98 o                         
   2  -7   3         24.74          8.80         8.05 o                         
   3  -7   3          6.58         25.23         9.46 o                         
   4  -7   3          0.04         -8.49        15.12 o                         
  -5  -6   3          6.68          5.23        11.17 o                         
  -4  -6   3         15.92         17.26         7.09 o                         
  -3  -6   3         13.19          5.74         6.67 o                         
  -2  -6   3          8.22         14.83        10.65 o                         
  -1  -6   3         14.86          9.12         6.82 o                         
   0  -6   3         26.67         19.63         7.50 o                         
   1  -6   3          0.00          4.94         5.95 o                         
   2  -6   3         66.39         63.84         8.97 o                         
   3  -6   3          5.52          7.01        12.15 o                         
   4  -6   3          5.30          6.27        14.08 o                         
   5  -6   3          6.50         15.71        15.15 o                         
  -6  -5   3          0.34        -10.52        10.52 o                         
  -5  -5   3          2.70          7.15         7.05 o                         
  -4  -5   3          5.69         -3.59         7.20 o                         
  -3  -5   3         36.20         44.24         5.88 o                         
  -2  -5   3         17.96         20.09         4.80 o                         
  -1  -5   3         29.51         29.56         6.27 o                         
   0  -5   3          0.44          2.86         4.58 o                         
   1  -5   3         74.02         73.07         5.54 o                         
   2  -5   3          5.08          7.93         8.02 o                         
   3  -5   3          7.14         13.86         7.65 o                         
   4  -5   3         18.45         22.55        12.62 o                         
   5  -5   3          0.22         -8.56        12.08 o                         
  -6  -4   3         17.75          6.19        10.01 o                         
  -5  -4   3         39.86         25.36        10.33 o                         
  -4  -4   3         79.56         80.43         9.86 o                         
  -3  -4   3         12.99          7.35         5.90 o                         
  -2  -4   3          4.06         -0.42         4.06 o                         
  -1  -4   3        195.24        201.90         4.39 o                         
   0  -4   3         15.59         17.35         2.97 o                         
   1  -4   3        229.25        228.52         8.10 o                         
   2  -4   3         62.90         58.72         6.71 o                         
   3  -4   3         10.72          8.93         7.28 o                         
   4  -4   3         25.21         24.25        12.36 o                         
   5  -4   3         14.20          7.08        12.41 o                         
   6  -4   3         15.02         19.06        16.43 o                         
  -7  -3   3          3.20        -12.33        12.33 o                         
  -6  -3   3         11.68         26.83        11.13 o                         
  -5  -3   3         88.54         99.46         9.20 o                         
  -4  -3   3         57.04         50.99         7.14 o                         
  -3  -3   3         17.23         11.42         8.38 o                         
  -2  -3   3        363.30        364.11         8.11 o                         
  -1  -3   3        888.69        828.23         6.42 o                         
   0  -3   3         32.56         35.75         2.64 o                         
   1  -3   3         52.80         50.28         5.50 o                         
   2  -3   3        492.83        500.89         9.80 o                         
   3  -3   3         24.48         22.96         6.35 o                         
   4  -3   3        108.63        119.28        12.23 o                         
   5  -3   3          1.66          5.35        11.06 o                         
   6  -3   3          4.27        -15.54        15.54 o                         
  -7  -2   3          1.99         -0.58        11.18 o                         
  -6  -2   3         47.59         48.46         9.28 o                         
  -5  -2   3         25.39         24.06        11.93 o                         
  -4  -2   3         63.47         55.98        10.96 o                         
  -3  -2   3         99.33         86.64        10.06 o                         
  -2  -2   3        442.33        400.81        21.05 o                         
  -1  -2   3        142.16        141.29         7.62 o                         
   0  -2   3        152.70        160.55         4.13 o                         
   1  -2   3        474.10        470.61         7.15 o                         
   2  -2   3         63.24         61.10         3.54 o                         
   3  -2   3        125.05        141.19         5.74 o                         
   4  -2   3          0.28          4.28         9.84 o                         
   5  -2   3         52.60         47.38        12.04 o                         
   6  -2   3          0.95          1.07        12.57 o                         
   7  -2   3          0.19         54.00        14.20 o                         
  -7  -1   3          0.33         -8.91         8.91 o                         
  -6  -1   3          0.96          7.66        14.01 o                         
  -5  -1   3        429.05        423.37        11.86 o                         
  -4  -1   3          1.79          0.33         6.09 o                         
  -3  -1   3        181.69        183.03        18.07 o                         
  -2  -1   3        516.60        543.88        12.44 o                         
  -1  -1   3       1077.87       1015.95        13.38 o                         
   0  -1   3          8.67         17.23         6.01 o                         
   1  -1   3        172.11        174.76         6.05 o                         
   2  -1   3       2313.60       2326.35        13.50 o                         
   3  -1   3         27.52         35.09         5.49 o                         
   4  -1   3         79.06         81.22         6.32 o                         
   5  -1   3         12.92         11.21         6.70 o                         
   6  -1   3          4.29         -0.33        11.56 o                         
   7  -1   3          0.27         10.42        14.02 o                         
  -7   0   3          4.99         93.62        17.92 o                         
  -6   0   3         26.44         35.90         9.49 o                         
  -5   0   3         32.60         40.77         7.84 o                         
  -4   0   3         98.21        102.04         7.60 o                         
  -3   0   3        155.43        161.10         6.81 o                         
  -2   0   3       2330.92       2362.60        21.01 o                         
  -1   0   3          1.27          2.44         3.34 o                         
   0   0   3         41.76         36.81         5.01 o                         
   1   0   3         60.57         63.61         5.03 o                         
   2   0   3        442.66        425.01         7.12 o                         
   3   0   3          3.81          1.89         4.81 o                         
   4   0   3        127.86        140.24         7.43 o                         
   5   0   3         35.24         31.01         6.82 o                         
   6   0   3          0.01         -1.82         6.41 o                         
   7   0   3          0.03          0.78         8.60 o                         
  -7   1   3          5.84         20.97        14.04 o                         
  -6   1   3         10.59          6.76         9.05 o                         
  -5   1   3        457.49        467.81        20.07 o                         
  -4   1   3        270.16        257.87        17.28 o                         
  -3   1   3        110.77        103.76         7.30 o                         
  -2   1   3          0.61          7.06         5.53 o                         
  -1   1   3         34.50         28.03         4.12 o                         
   0   1   3        195.49        165.45         3.20 o                         
   1   1   3        823.11        803.66        11.04 o                         
   2   1   3         28.75         26.63         4.92 o                         
   3   1   3        223.28        234.34         6.00 o                         
   4   1   3         42.10         43.50         5.13 o                         
   5   1   3          0.08          1.70         5.89 o                         
   6   1   3         29.76         34.03         7.40 o                         
   7   1   3          1.52         14.04         7.75 o                         
  -7   2   3         32.08         33.17        15.08 o                         
  -6   2   3          3.32          2.41        11.34 o                         
  -5   2   3        210.01        206.59        12.87 o                         
  -4   2   3        248.52        215.46        28.19 o                         
  -3   2   3         39.69         34.28         7.11 o                         
  -2   2   3        276.58        294.64         8.66 o                         
  -1   2   3          4.71          5.73         4.55 o                         
   0   2   3         14.72         13.41         3.08 o                         
   1   2   3        265.78        232.90        21.45 o                         
   2   2   3        250.03        252.30         4.62 o                         
   3   2   3         47.19         51.38         5.35 o                         
   4   2   3         80.15         96.00         5.61 o                         
   5   2   3          4.23         13.38         6.48 o                         
   6   2   3          1.96          1.81         7.46 o                         
   7   2   3          0.44          9.43        10.89 o                         
  -6   3   3          0.62         -1.06        12.44 o                         
  -5   3   3         67.77         60.79        14.52 o                         
  -4   3   3        312.04        311.47        16.33 o                         
  -3   3   3          4.96         20.86        10.38 o                         
  -2   3   3        138.80        143.32         7.60 o                         
  -1   3   3          5.80          7.85         5.70 o                         
   0   3   3         73.63         83.54         3.58 o                         
   1   3   3        264.38        245.32         3.53 o                         
   2   3   3        301.25        313.70        13.32 o                         
   3   3   3         89.33         90.98         4.71 o                         
   4   3   3         23.66         18.50         5.82 o                         
   5   3   3          0.48          3.19         6.13 o                         
   6   3   3          5.39         11.02         9.38 o                         
   7   3   3          1.76         23.72        11.48 o                         
  -6   4   3          0.02          0.09        11.42 o                         
  -5   4   3         79.88         66.14        14.09 o                         
  -4   4   3         77.53         69.68        12.69 o                         
  -3   4   3         21.13         21.76        10.66 o                         
  -2   4   3         35.23         20.78         7.25 o                         
  -1   4   3         64.45         57.29         4.97 o                         
   0   4   3        318.25        316.53         5.25 o                         
   1   4   3         52.70         51.06         3.17 o                         
   2   4   3        168.05        167.59         7.19 o                         
   3   4   3          0.05          3.01         5.34 o                         
   4   4   3         10.33         11.63         6.24 o                         
   5   4   3          9.81         11.83        10.91 o                         
   6   4   3          0.57         -9.22         9.22 o                         
   7   4   3          0.31         17.37        12.34 o                         
  -5   5   3          0.49         13.04        13.29 o                         
  -4   5   3         42.61         40.34        13.12 o                         
  -3   5   3         17.65         16.14         8.63 o                         
  -2   5   3          1.79          1.12         7.88 o                         
  -1   5   3          0.49         -1.52         4.89 o                         
   0   5   3          0.01          2.56         4.50 o                         
   1   5   3         18.65         27.15         4.99 o                         
   2   5   3         16.99         22.40         5.87 o                         
   3   5   3         11.42         12.18         6.68 o                         
   4   5   3          1.25        -10.88        10.88 o                         
   5   5   3         17.29          0.14        11.74 o                         
  -5   6   3          0.01          0.34        14.15 o                         
  -4   6   3          0.07          5.99        13.76 o                         
  -3   6   3          5.25         21.51         9.51 o                         
  -2   6   3         16.60         22.32         9.13 o                         
  -1   6   3         28.03         16.21         8.48 o                         
   0   6   3         34.59         47.35         7.82 o                         
   1   6   3          0.09         -1.95         5.11 o                         
   2   6   3         20.67         21.72         6.76 o                         
   3   6   3          0.19         -6.79         7.13 o                         
   4   6   3          8.60          7.93         7.28 o                         
   5   6   3          3.14         30.79        11.46 o                         
   6   6   3          0.02          1.73        12.12 o                         
  -4   7   3          0.55         10.53        13.24 o                         
  -3   7   3          8.80         12.67         9.63 o                         
  -2   7   3          1.25         -2.54         9.12 o                         
  -1   7   3          1.02          3.49         8.86 o                         
   0   7   3          0.71          3.93         8.08 o                         
   1   7   3          4.56          4.91        11.86 o                         
   2   7   3          3.58         13.27        12.83 o                         
   3   7   3          3.82         -2.43         9.57 o                         
   4   7   3          0.77         -6.05         7.97 o                         
   5   7   3          9.36         13.61        11.19 o                         
  -2   8   3          0.03        -10.67        10.67 o                         
  -1   8   3          0.26          9.37         9.54 o                         
   0   8   3          4.80         -5.07        13.23 o                         
   1   8   3          1.79         -1.03        14.43 o                         
   2   8   3          0.13         -7.75        19.77 o                         
   3   8   3          0.00         -0.60        14.60 o                         
   4   8   3          2.34          0.08        15.11 o                         
   0   9   3          0.00         -9.14        18.38 o                         
   1   9   3          0.01         -7.40        16.40 o                         
  -3  -8   4         11.06          3.98        13.89 o                         
  -2  -8   4          2.70         10.42        14.86 o                         
  -1  -8   4         16.10         10.82        13.93 o                         
   0  -8   4          0.08        -10.86        15.68 o                         
   1  -8   4         79.10         85.05        17.58 o                         
   2  -8   4          0.53         -8.56        12.62 o                         
  -4  -7   4         10.96          1.89        14.87 o                         
  -3  -7   4          2.19          4.89        12.35 o                         
  -2  -7   4         11.82          2.21        11.93 o                         
  -1  -7   4          8.95          1.00        12.70 o                         
   0  -7   4         82.38         64.18         9.10 o                         
   1  -7   4          3.70        -12.51        12.51 o                         
   2  -7   4         10.51         -4.10         8.52 o                         
   3  -7   4          6.69          1.06         9.11 o                         
   4  -7   4          1.24        -12.95        12.95 o                         
  -5  -6   4          0.00         -1.99         9.45 o                         
  -4  -6   4          2.24          0.95         7.12 o                         
  -3  -6   4         16.16         -0.23        11.47 o                         
  -2  -6   4          6.16          4.66         6.79 o                         
  -1  -6   4          6.07          5.79         6.87 o                         
   0  -6   4         11.61         13.93         7.21 o                         
   1  -6   4        151.38        151.53         9.56 o                         
   2  -6   4         26.00         24.60        14.08 o                         
   3  -6   4          3.60          9.43         7.93 o                         
   4  -6   4          1.88         -1.64        11.67 o                         
   5  -6   4          1.97         12.24        13.12 o                         
  -6  -5   4          3.65         -0.04        10.96 o                         
  -5  -5   4          0.06          7.25         9.27 o                         
  -4  -5   4         67.25         68.18         8.04 o                         
  -3  -5   4         64.20         59.53         6.03 o                         
  -2  -5   4         70.18         70.98         7.44 o                         
  -1  -5   4         58.45         57.09         6.61 o                         
   0  -5   4        176.01        187.59         8.19 o                         
   1  -5   4        192.12        205.22         6.97 o                         
   2  -5   4         78.19         87.39         8.15 o                         
   3  -5   4          2.73         -3.84         7.78 o                         
   4  -5   4          0.01         -2.07        12.12 o                         
   5  -5   4          0.01          8.24        13.69 o                         
  -6  -4   4          8.67         -9.79         9.84 o                         
  -5  -4   4          0.53          2.95         9.55 o                         
  -4  -4   4          0.60         -3.23         7.96 o                         
  -3  -4   4         22.69         17.53         6.01 o                         
  -2  -4   4          4.41          0.47         4.39 o                         
  -1  -4   4         77.40         81.29         4.62 o                         
   0  -4   4         37.26         33.00         4.40 o                         
   1  -4   4         21.40         20.30         4.91 o                         
   2  -4   4        329.89        341.78         9.44 o                         
   3  -4   4          3.79          0.96         6.73 o                         
   4  -4   4          2.87          6.30        12.82 o                         
   5  -4   4          0.98        -14.60        14.88 o                         
   6  -4   4          3.08          8.35        13.58 o                         
  -7  -3   4          2.10        -12.89        12.89 o                         
  -6  -3   4         36.80         54.13        11.10 o                         
  -5  -3   4         29.32         27.42        11.36 o                         
  -4  -3   4         36.85         49.78        11.53 o                         
  -3  -3   4        264.04        270.04        11.76 o                         
  -2  -3   4         48.31         53.13         8.53 o                         
  -1  -3   4        163.55        163.98         6.89 o                         
   0  -3   4        142.22        134.66         5.85 o                         
   1  -3   4        880.34        902.36        10.73 o                         
   2  -3   4         69.70         80.43         8.62 o                         
   3  -3   4        226.45        242.16         8.52 o                         
   4  -3   4         13.91          9.99        10.91 o                         
   5  -3   4         13.91          6.00        11.10 o                         
   6  -3   4          0.11         29.88        14.00 o                         
  -7  -2   4          2.84        -11.15        11.15 o                         
  -6  -2   4        118.97        131.02        16.17 o                         
  -5  -2   4          0.29          3.84        12.47 o                         
  -4  -2   4          0.00         -1.64         9.81 o                         
  -3  -2   4         45.47         45.15         7.43 o                         
  -2  -2   4          1.63         -1.00         7.92 o                         
  -1  -2   4        937.84        913.89         8.09 o                         
   0  -2   4       1292.72       1218.13        10.64 o                         
   1  -2   4         14.38          5.85         4.20 o                         
   2  -2   4       1189.86       1203.46        14.42 o                         
   3  -2   4        266.14        276.82         6.74 o                         
   4  -2   4          5.33          8.51         9.84 o                         
   5  -2   4          1.69          7.25        10.24 o                         
   6  -2   4          0.61          1.61        12.61 o                         
   7  -2   4          2.19          5.43        14.26 o                         
  -7  -1   4         25.51         41.57        14.36 o                         
  -6  -1   4         52.70         35.24        13.73 o                         
  -5  -1   4        214.41        201.28        16.56 o                         
  -4  -1   4          0.65          0.54         5.78 o                         
  -3  -1   4         80.36         73.47         5.70 o                         
  -2  -1   4        104.33        108.23         4.65 o                         
  -1  -1   4       2024.45       2012.59        23.71 o                         
   0  -1   4          0.05          1.99         3.73 o                         
   1  -1   4         32.49         27.52         3.38 o                         
   2  -1   4         16.74         16.99         2.99 o                         
   3  -1   4       1218.75       1286.64        27.80 o                         
   4  -1   4         15.22         19.01         5.48 o                         
   5  -1   4         62.59         41.15        11.97 o                         
   6  -1   4          5.42          8.20        11.60 o                         
   7  -1   4          0.01          9.12        10.96 o                         
  -7   0   4          6.40         23.07        16.63 o                         
  -6   0   4        247.43        259.89        19.29 o                         
  -5   0   4         33.09         26.08         7.78 o                         
  -4   0   4          3.53          0.04         6.55 o                         
  -3   0   4         15.94         11.72         5.84 o                         
  -2   0   4          7.01          5.82         4.88 o                         
  -1   0   4         37.99         41.69        12.99 o                         
   0   0   4        638.06        584.49        10.84 o                         
   1   0   4        954.42        916.69        10.17 o                         
   2   0   4       1357.06       1386.83        11.39 o                         
   3   0   4        987.85       1080.78        12.26 o                         
   4   0   4        106.50        109.27         6.91 o                         
   5   0   4          0.50         -1.44         6.07 o                         
   6   0   4          0.23         -0.58         7.36 o                         
   7   0   4          5.93        -11.37        11.37 o                         
  -7   1   4         10.96         29.43        15.91 o                         
  -6   1   4         10.28         19.84         9.06 o                         
  -5   1   4        279.46        262.20        11.45 o                         
  -4   1   4          0.30          5.42         7.06 o                         
  -3   1   4         50.70         56.73         6.66 o                         
  -2   1   4        360.76        354.69         8.17 o                         
  -1   1   4       2659.17       2666.26        12.05 o                         
   0   1   4         13.93         19.25         3.51 o                         
   1   1   4        470.06        456.56        10.07 o                         
   2   1   4        284.97        293.15        21.97 o                         
   3   1   4        369.52        365.90        10.90 o                         
   4   1   4         30.54         32.02         8.96 o                         
   5   1   4          0.99          6.50         5.91 o                         
   6   1   4         27.40         29.94         6.28 o                         
   7   1   4          1.35          0.81         8.60 o                         
  -7   2   4         13.96         37.34        14.62 o                         
  -6   2   4        101.67         83.96        14.17 o                         
  -5   2   4         30.08         26.06         9.14 o                         
  -4   2   4         11.77         13.05         7.71 o                         
  -3   2   4        195.54        200.21         8.76 o                         
  -2   2   4        414.69        424.73         9.56 o                         
  -1   2   4       1266.09       1346.63        10.75 o                         
   0   2   4          4.21          2.75         2.65 o                         
   1   2   4        859.41        807.95        44.24 o                         
   2   2   4        519.09        485.48        33.17 o                         
   3   2   4        439.66        428.68        11.96 o                         
   4   2   4         31.05         28.66         4.68 o                         
   5   2   4          2.99          0.97         6.11 o                         
   6   2   4          1.12         -1.67         7.58 o                         
   7   2   4         16.71          7.69        11.62 o                         
  -6   3   4          0.56          7.24        12.74 o                         
  -5   3   4         45.91         33.69        13.40 o                         
  -4   3   4         10.05          8.10        12.40 o                         
  -3   3   4         20.69         29.64        10.73 o                         
  -2   3   4         32.04         31.24         8.99 o                         
  -1   3   4        626.04        638.69        10.64 o                         
   0   3   4         28.78         24.79         3.37 o                         
   1   3   4         60.92         59.94         3.94 o                         
   2   3   4        957.69        931.30        11.13 o                         
   3   3   4         22.80         21.67         3.29 o                         
   4   3   4         37.39         41.91         5.92 o                         
   5   3   4         15.12         13.51         6.43 o                         
   6   3   4         10.32         -4.16         9.52 o                         
   7   3   4          0.71          7.72        11.39 o                         
  -6   4   4          0.82         33.23        12.64 o                         
  -5   4   4          0.00          1.54        13.57 o                         
  -4   4   4         21.12         22.26        12.30 o                         
  -3   4   4         35.79         35.74        11.06 o                         
  -2   4   4        244.21        261.01        11.68 o                         
  -1   4   4        169.60        174.22         6.20 o                         
   0   4   4        135.30        141.58         4.39 o                         
   1   4   4        264.49        273.96         5.90 o                         
   2   4   4          5.43         10.30         5.33 o                         
   3   4   4         12.42          7.34         6.04 o                         
   4   4   4          7.19         10.39         8.07 o                         
   5   4   4          5.71         -6.06        10.65 o                         
   6   4   4          0.32         -4.36        11.25 o                         
  -5   5   4          0.06         -7.53        13.90 o                         
  -4   5   4          2.68         10.51        12.11 o                         
  -3   5   4          2.81         13.87        11.17 o                         
  -2   5   4          0.61         -4.08         7.55 o                         
  -1   5   4         80.50         78.37         5.98 o                         
   0   5   4         15.60         17.53         4.93 o                         
   1   5   4          2.01          4.56         4.73 o                         
   2   5   4        102.23         90.40         6.82 o                         
   3   5   4         22.39         15.03         6.45 o                         
   4   5   4         10.40         13.93        11.38 o                         
   5   5   4          0.01        -11.39        11.39 o                         
   6   5   4          0.37        -12.05        12.05 o                         
  -5   6   4          3.39         -8.82        15.85 o                         
  -4   6   4          9.69          7.43        11.53 o                         
  -3   6   4          2.60          6.09         9.24 o                         
  -2   6   4         20.71         24.04         9.01 o                         
  -1   6   4         15.14         22.87         8.93 o                         
   0   6   4         94.79        100.53         8.76 o                         
   1   6   4         57.86         51.68         5.88 o                         
   2   6   4          1.24         -5.64         6.70 o                         
   3   6   4          0.18         -0.75         9.67 o                         
   4   6   4          2.68          6.83         7.46 o                         
   5   6   4          7.43         12.17        12.91 o                         
   6   6   4          0.02         20.36        12.86 o                         
  -4   7   4          1.38        -10.54        14.02 o                         
  -3   7   4         11.79         14.64        10.03 o                         
  -2   7   4          1.78          0.90         9.07 o                         
  -1   7   4         22.28         30.08         8.99 o                         
   0   7   4          5.70          9.44        11.86 o                         
   1   7   4          3.21          9.87         8.07 o                         
   2   7   4          4.36          8.83         7.33 o                         
   3   7   4          6.85          5.94         7.18 o                         
   4   7   4          0.75         -8.62         8.62 o                         
   5   7   4          2.50          7.55        12.27 o                         
  -2   8   4          1.92          4.95        11.10 o                         
  -1   8   4          4.86         25.92        11.87 o                         
   0   8   4          3.93         -3.36        13.59 o                         
   1   8   4         10.03          3.75        14.82 o                         
   2   8   4          1.41         20.23        14.72 o                         
   3   8   4          0.34          8.11        12.98 o                         
   4   8   4          0.64         17.21        10.28 o                         
   0   9   4          3.48          8.34        16.73 o                         
   1   9   4          0.04        -14.79        21.36 o                         
  -3  -8   5          5.64          3.91        15.04 o                         
  -2  -8   5          0.14          7.20        14.99 o                         
  -1  -8   5          6.68          5.88        15.15 o                         
   0  -8   5          0.10         -5.85        15.78 o                         
   1  -8   5          9.00         10.32        10.08 o                         
   2  -8   5          1.08         -5.01         9.65 o                         
  -4  -7   5         29.47         13.75        14.07 o                         
  -3  -7   5          2.39          0.20        12.48 o                         
  -2  -7   5          0.45         -5.52        13.39 o                         
  -1  -7   5          0.01          7.27         6.96 o                         
   0  -7   5         50.81         50.87         9.08 o                         
   1  -7   5          0.00         -5.32         7.91 o                         
   2  -7   5          1.27         13.18         7.85 o                         
   3  -7   5          0.83        -13.85        13.85 o                         
  -5  -6   5          7.78          4.69         8.60 o                         
  -4  -6   5          0.19         -3.44         7.43 o                         
  -3  -6   5         35.76         22.81        13.21 o                         
  -2  -6   5          1.45        -12.26        15.00 o                         
  -1  -6   5          6.09          8.92         6.61 o                         
   0  -6   5         88.95         82.91         8.40 o                         
   1  -6   5         66.86         56.09         8.50 o                         
   2  -6   5          0.57         -0.46         6.40 o                         
   3  -6   5          1.73         -1.28         8.92 o                         
   4  -6   5          0.10         -2.90        12.73 o                         
  -6  -5   5          0.03         13.95        11.29 o                         
  -5  -5   5          0.00          4.11         9.98 o                         
  -4  -5   5        117.63        122.29        12.38 o                         
  -3  -5   5          0.17         -2.31         5.01 o                         
  -2  -5   5        116.08        111.69         5.99 o                         
  -1  -5   5         25.72         20.04         6.48 o                         
   0  -5   5        156.17        144.66        11.49 o                         
   1  -5   5          8.57         13.84         5.30 o                         
   2  -5   5        107.46         98.79         8.31 o                         
   3  -5   5         33.99         38.47         8.50 o                         
   4  -5   5          0.55         -9.53        11.79 o                         
   5  -5   5          0.06         -6.62        12.90 o                         
  -6  -4   5          0.00          6.93        11.12 o                         
  -5  -4   5         11.24          9.88         7.67 o                         
  -4  -4   5          0.56         -3.78         6.91 o                         
  -3  -4   5        205.74        188.75         8.16 o                         
  -2  -4   5         43.68         38.35         4.95 o                         
  -1  -4   5         23.11         21.60         4.15 o                         
   0  -4   5        235.33        243.68         6.04 o                         
   1  -4   5         78.74         79.45         5.15 o                         
   2  -4   5         89.22         80.57         7.15 o                         
   3  -4   5          5.02          3.69         7.53 o                         
   4  -4   5          1.49         -5.84        12.19 o                         
   5  -4   5          4.84          3.44        13.34 o                         
   6  -4   5          2.86          6.69        14.24 o                         
  -7  -3   5          2.74         21.17        12.22 o                         
  -6  -3   5          8.64         12.18         9.19 o                         
  -5  -3   5          5.22          0.13        11.74 o                         
  -4  -3   5         57.90         53.00        11.99 o                         
  -3  -3   5         48.23         42.46         9.38 o                         
  -2  -3   5        620.53        626.04        14.65 o                         
  -1  -3   5        372.70        370.69        18.09 o                         
   0  -3   5         39.15         37.17         2.75 o                         
   1  -3   5         49.52         56.46         4.68 o                         
   2  -3   5        614.66        626.22        10.22 o                         
   3  -3   5         29.69         30.88         6.54 o                         
   4  -3   5          5.13          7.52        10.89 o                         
   5  -3   5         18.28         22.64        12.60 o                         
   6  -3   5          0.01         -9.46        13.30 o                         
  -7  -2   5          8.59         -0.56         9.27 o                         
  -6  -2   5          2.49          9.35        12.93 o                         
  -5  -2   5         10.62          2.20        12.33 o                         
  -4  -2   5          0.99         -6.87        10.16 o                         
  -3  -2   5        537.76        588.08        16.23 o                         
  -2  -2   5         34.59         37.13         8.56 o                         
  -1  -2   5        701.56        683.78        14.29 o                         
   0  -2   5         39.49         47.47         5.42 o                         
   1  -2   5         44.25         51.80         4.02 o                         
   2  -2   5        486.95        445.50        19.26 o                         
   3  -2   5         46.91         62.67         9.45 o                         
   4  -2   5         27.26         30.80         9.98 o                         
   5  -2   5          0.82         -1.67        11.07 o                         
   6  -2   5          7.56         19.21        13.81 o                         
   7  -2   5          0.18         16.13        13.85 o                         
  -6  -1   5         14.69          8.93        13.73 o                         
  -5  -1   5          0.03         -1.78        12.73 o                         
  -4  -1   5          0.12          2.93         5.65 o                         
  -3  -1   5         25.84         34.99         5.48 o                         
  -2  -1   5        705.00        741.91         8.17 o                         
  -1  -1   5        718.81        691.56        12.69 o                         
   0  -1   5        415.22        384.49         6.24 o                         
   1  -1   5         98.95        103.06         2.94 o                         
   2  -1   5        120.13        130.14         3.65 o                         
   3  -1   5         14.31         19.06         4.80 o                         
   4  -1   5          0.52          2.51         5.41 o                         
   5  -1   5         92.83         76.84        11.72 o                         
   6  -1   5          1.96         10.96        12.32 o                         
   7  -1   5          0.60          6.41        12.96 o                         
  -7   0   5          1.01        -17.15        17.15 o                         
  -6   0   5          7.93         -0.42        14.70 o                         
  -5   0   5          0.36          5.75         7.27 o                         
  -4   0   5          7.06          7.22         6.51 o                         
  -3   0   5        245.00        245.87         8.10 o                         
  -2   0   5       1214.48       1320.77        43.29 o                         
  -1   0   5       1282.67       1215.73        34.64 o                         
   0   0   5        483.10        456.70        12.16 o                         
   1   0   5         25.39         24.00         3.94 o                         
   2   0   5         25.66         24.46         4.34 o                         
   3   0   5         40.13         50.03        11.70 o                         
   4   0   5        177.47        189.96         7.92 o                         
   5   0   5         18.23         19.40         6.62 o                         
   6   0   5         15.47         36.07        11.96 o                         
   7   0   5          0.07          6.29        13.43 o                         
  -7   1   5          0.30         23.72        17.41 o                         
  -6   1   5          0.31          8.39         9.81 o                         
  -5   1   5          6.41          3.67         8.33 o                         
  -4   1   5          0.12         -1.49         7.47 o                         
  -3   1   5        106.91        102.40         7.32 o                         
  -2   1   5        127.92        117.92         7.09 o                         
  -1   1   5        610.42        563.24         6.81 o                         
   0   1   5         46.47         39.77         3.19 o                         
   1   1   5        305.62        292.76         9.32 o                         
   2   1   5          0.06          0.58         6.02 o                         
   3   1   5         23.48         26.67         5.21 o                         
   4   1   5          1.19         -2.30         5.52 o                         
   5   1   5          8.78          9.55         6.47 o                         
   6   1   5         13.61         14.57         6.86 o                         
   7   1   5          3.81          7.72         9.22 o                         
  -6   2   5          0.19         11.95        10.84 o                         
  -5   2   5         12.90          9.45         9.45 o                         
  -4   2   5        105.57        120.98         9.69 o                         
  -3   2   5          0.68         -3.32         6.54 o                         
  -2   2   5        267.39        294.46         8.72 o                         
  -1   2   5          7.17          4.77         4.26 o                         
   0   2   5         23.30         19.58         2.82 o                         
   1   2   5         68.22         71.79         4.87 o                         
   2   2   5        703.73        697.57        13.56 o                         
   3   2   5         11.76         15.90         4.49 o                         
   4   2   5         58.86         54.87         8.21 o                         
   5   2   5          5.39         13.99         6.55 o                         
   6   2   5          7.96         24.04         7.01 o                         
   7   2   5          2.52         43.00        40.57 o                         
  -6   3   5          3.13        -13.13        13.13 o                         
  -5   3   5          9.09         24.25        12.25 o                         
  -4   3   5          0.26          5.19         8.50 o                         
  -3   3   5        109.87        120.70         8.96 o                         
  -2   3   5          0.22          0.02         6.57 o                         
  -1   3   5        187.01        201.99         5.92 o                         
   0   3   5        132.39        145.86         4.36 o                         
   1   3   5         64.36         61.02         4.21 o                         
   2   3   5        221.03        215.88         6.79 o                         
   3   3   5          2.83          1.84         4.78 o                         
   4   3   5         21.87         26.17        10.19 o                         
   5   3   5         37.86         34.91         7.22 o                         
   6   3   5          9.71         21.58         8.27 o                         
   7   3   5          3.60         -0.09        12.39 o                         
  -6   4   5          3.66          6.35        15.00 o                         
  -5   4   5          9.25         15.51        13.05 o                         
  -4   4   5         81.71         82.30        13.73 o                         
  -3   4   5          1.25          6.62        10.57 o                         
  -2   4   5         24.06         10.87         7.12 o                         
  -1   4   5         20.23         17.88         5.10 o                         
   0   4   5          5.54          7.75         3.71 o                         
   1   4   5          1.54          5.55         3.49 o                         
   2   4   5        193.38        198.10         7.61 o                         
   3   4   5          0.14         -1.98         5.79 o                         
   4   4   5         31.82         33.83        10.26 o                         
   5   4   5          4.34         -3.33         6.67 o                         
  -5   5   5         16.69         25.17        13.70 o                         
  -4   5   5          4.77          9.81        12.82 o                         
  -3   5   5         14.26         17.02        10.06 o                         
  -2   5   5          0.50         -3.54         8.17 o                         
  -1   5   5         18.32         22.50         5.48 o                         
   0   5   5        116.26        109.96         5.96 o                         
   1   5   5        134.50        116.01         7.18 o                         
   2   5   5         68.00         69.90         6.95 o                         
   3   5   5          0.12          4.22         7.03 o                         
   4   5   5          4.43          3.35         9.77 o                         
   5   5   5         20.76         21.66        12.22 o                         
   6   5   5          0.63          5.30        11.27 o                         
  -5   6   5          1.95         17.02        15.38 o                         
  -4   6   5         23.36         10.50        14.28 o                         
  -3   6   5          8.21         26.39        12.17 o                         
  -2   6   5         20.21         18.60         9.44 o                         
  -1   6   5         37.53         44.63         8.98 o                         
   0   6   5          3.85          1.76         4.26 o                         
   1   6   5         53.50         48.59         5.83 o                         
   2   6   5          4.19          2.43         6.85 o                         
   3   6   5          1.09          0.87         8.33 o                         
   4   6   5         44.10         45.77        11.86 o                         
   5   6   5          0.04         -8.43        12.75 o                         
  -4   7   5          1.79         -8.51        13.32 o                         
  -3   7   5          5.42          2.76         9.48 o                         
  -2   7   5          1.84          2.25         9.28 o                         
  -1   7   5          6.95         10.59         8.85 o                         
   0   7   5         47.65         32.75        10.58 o                         
   1   7   5          5.63         -1.02         8.11 o                         
   2   7   5          0.85          6.18         7.81 o                         
   3   7   5          0.00          5.54         8.33 o                         
   4   7   5          0.71          7.86        11.33 o                         
   5   7   5          1.24          1.70        12.85 o                         
  -2   8   5          1.53         15.13        10.98 o                         
  -1   8   5         25.94         37.90         9.62 o                         
   0   8   5          1.86          6.28         8.72 o                         
   1   8   5         24.80         17.96        13.94 o                         
   2   8   5          0.38         -9.09        14.13 o                         
   3   8   5          0.53        -15.93        15.93 o                         
   4   8   5          1.64         21.05        12.26 o                         
   1   9   5          0.36         -7.36        16.87 o                         
  -3  -8   6          0.19         -5.80        16.85 o                         
  -2  -8   6          0.48         10.62        13.88 o                         
  -1  -8   6          2.67          1.52        14.57 o                         
   0  -8   6          0.41         11.89         8.76 o                         
   1  -8   6          0.30         -4.32        10.52 o                         
   2  -8   6          0.71         -6.67        12.04 o                         
  -4  -7   6          2.47         -1.87        14.28 o                         
  -3  -7   6         19.24         14.34        12.94 o                         
  -2  -7   6          0.94         12.39        14.41 o                         
  -1  -7   6          0.92          5.65         7.29 o                         
   0  -7   6          0.28          0.39         7.76 o                         
   1  -7   6         14.10          9.49         8.27 o                         
   2  -7   6          2.44          3.83         8.52 o                         
   3  -7   6          2.06         18.45        11.91 o                         
  -5  -6   6          5.49          2.79         9.09 o                         
  -4  -6   6         30.08         34.69         7.97 o                         
  -3  -6   6          0.19          2.55         7.95 o                         
  -2  -6   6          4.04          6.73         7.76 o                         
  -1  -6   6          2.57          1.90         6.73 o                         
   0  -6   6          1.58          0.83         7.39 o                         
   1  -6   6          0.38         10.88         8.16 o                         
   2  -6   6          2.46          0.90         8.36 o                         
   3  -6   6          0.23          7.61        11.57 o                         
   4  -6   6          5.93         23.28        12.90 o                         
  -6  -5   6          5.52         10.12        12.32 o                         
  -5  -5   6          4.41          4.89        10.19 o                         
  -4  -5   6         43.01         39.77         7.03 o                         
  -3  -5   6         73.83         74.46         6.34 o                         
  -2  -5   6          0.91         -0.45         6.46 o                         
  -1  -5   6         39.65         34.24         7.39 o                         
   0  -5   6          0.00         11.52         6.63 o                         
   1  -5   6        114.29        116.61         8.60 o                         
   2  -5   6         28.00         25.04         5.94 o                         
   3  -5   6          0.25         -6.93        10.15 o                         
   4  -5   6          0.51         -3.68        10.58 o                         
   5  -5   6          0.13         -3.23        11.93 o                         
  -6  -4   6          0.78          7.04        11.51 o                         
  -5  -4   6          3.44         -1.99        11.23 o                         
  -4  -4   6         50.89         48.39        10.91 o                         
  -3  -4   6         44.39         37.33        10.41 o                         
  -2  -4   6          4.46         -4.16         8.27 o                         
  -1  -4   6        172.75        176.56         5.56 o                         
   0  -4   6          7.08         12.95         4.17 o                         
   1  -4   6          7.16          8.48         4.72 o                         
   2  -4   6         34.31         32.42         6.41 o                         
   3  -4   6         14.33         34.22        10.01 o                         
   4  -4   6          5.64         27.25        11.74 o                         
   5  -4   6          0.03          7.02        12.86 o                         
   6  -4   6          0.19         36.34        15.11 o                         
  -6  -3   6          2.28          1.99        13.75 o                         
  -5  -3   6          1.25         -6.46        11.26 o                         
  -4  -3   6         58.91         58.92        11.02 o                         
  -3  -3   6         12.82         11.74         9.77 o                         
  -2  -3   6         43.36         51.71         9.00 o                         
  -1  -3   6        317.57        291.71         5.97 o                         
   0  -3   6          0.88          1.41         2.79 o                         
   1  -3   6        157.85        156.97         5.28 o                         
   2  -3   6        310.97        325.98         8.26 o                         
   3  -3   6         34.69         37.51         9.57 o                         
   4  -3   6         10.11         12.81        10.50 o                         
   5  -3   6          6.65          0.89        12.48 o                         
   6  -3   6         10.44         33.86        14.49 o                         
  -7  -2   6         13.15         19.22        17.04 o                         
  -6  -2   6          0.47         29.62        15.47 o                         
  -5  -2   6          0.49         -8.15        12.74 o                         
  -4  -2   6          0.51         16.33        11.21 o                         
  -3  -2   6        666.15        666.95        17.89 o                         
  -2  -2   6        208.21        211.07        11.22 o                         
  -1  -2   6        127.71        114.48         5.25 o                         
   0  -2   6        464.88        436.51        11.59 o                         
   1  -2   6        508.40        481.14         6.33 o                         
   2  -2   6        100.41        104.65         3.39 o                         
   3  -2   6        118.65        131.08        10.70 o                         
   4  -2   6          0.13          1.72        10.07 o                         
   5  -2   6          0.01         -5.16        11.44 o                         
   6  -2   6          0.78          3.24        12.85 o                         
  -7  -1   6          1.04         -9.88        16.45 o                         
  -6  -1   6          3.07         16.68        14.05 o                         
  -5  -1   6          0.00         11.25        12.72 o                         
  -4  -1   6         18.34         11.04        10.97 o                         
  -3  -1   6        634.28        682.59        10.22 o                         
  -2  -1   6        648.48        592.66        50.59 o                         
  -1  -1   6          5.72          8.24         4.71 o                         
   0  -1   6        127.46        113.03         5.21 o                         
   1  -1   6        287.56        281.18         8.26 o                         
   2  -1   6        183.60        162.90         3.81 o                         
   3  -1   6        317.75        312.55         7.49 o                         
   4  -1   6          3.64         10.43         5.21 o                         
   5  -1   6         56.72         43.08        11.71 o                         
   6  -1   6         55.90         41.23        13.02 o                         
   7  -1   6          1.13          3.60        13.46 o                         
  -7   0   6         15.18          2.89        15.38 o                         
  -6   0   6          8.76        -11.83        14.83 o                         
  -5   0   6          0.04          5.69         8.16 o                         
  -4   0   6         92.91         86.26         8.63 o                         
  -3   0   6        995.94       1074.96        13.53 o                         
  -2   0   6       1238.60       1231.34        11.85 o                         
  -1   0   6        295.23        281.55         6.03 o                         
   0   0   6       1111.48       1088.80         7.97 o                         
   1   0   6       2568.21       2424.63        14.40 o                         
   2   0   6          8.74          9.73         5.66 o                         
   3   0   6         72.48         71.36         7.86 o                         
   4   0   6         11.92         18.07         5.93 o                         
   5   0   6         16.32         10.27         6.54 o                         
   6   0   6         10.79         10.96         6.93 o                         
   7   0   6         35.74         42.43        14.77 o                         
  -7   1   6          1.03          5.03        19.64 o                         
  -6   1   6         11.92         15.26        10.14 o                         
  -5   1   6          5.81         -2.36         8.69 o                         
  -4   1   6         45.77         49.55         7.64 o                         
  -3   1   6        498.45        502.95        11.00 o                         
  -2   1   6        960.77       1063.23        24.83 o                         
  -1   1   6       1707.01       1693.14        10.88 o                         
   0   1   6          0.08          0.58         3.15 o                         
   1   1   6        417.46        437.62        13.00 o                         
   2   1   6          6.50          4.53         6.80 o                         
   3   1   6        153.23        149.36         9.55 o                         
   4   1   6         59.73         67.45         6.56 o                         
   5   1   6         15.17         10.47         6.66 o                         
   6   1   6         64.31         74.98         7.80 o                         
   7   1   6          3.84         -8.63         8.63 o                         
  -6   2   6          4.61          2.28         8.87 o                         
  -5   2   6          2.36          4.15         9.14 o                         
  -4   2   6          3.74          3.36         7.94 o                         
  -3   2   6         90.08         86.15         8.09 o                         
  -2   2   6        267.36        287.74         8.68 o                         
  -1   2   6         29.66         29.96         4.55 o                         
   0   2   6        202.20        192.29         3.78 o                         
   1   2   6        977.52        905.42         7.85 o                         
   2   2   6        547.61        600.10        11.60 o                         
   3   2   6          6.58          8.72         4.18 o                         
   4   2   6         18.07         11.99         6.02 o                         
   5   2   6         12.68          8.88         6.87 o                         
   6   2   6         17.79         22.35         7.57 o                         
   7   2   6         35.79         41.66        12.82 o                         
  -6   3   6          2.36         -2.60        16.70 o                         
  -5   3   6          1.12          3.02         9.01 o                         
  -4   3   6         81.42         69.74         9.27 o                         
  -3   3   6         26.32         28.19         7.67 o                         
  -2   3   6         84.46         93.81         7.47 o                         
  -1   3   6        740.49        726.49         7.79 o                         
   0   3   6         74.35         69.02         3.97 o                         
   1   3   6         11.99          7.56         3.73 o                         
   2   3   6         25.82         19.52         5.27 o                         
   3   3   6         37.63         47.40         5.43 o                         
   4   3   6          0.01         -6.23         8.66 o                         
   5   3   6         31.02         35.14        12.23 o                         
   6   3   6         23.55         11.71         8.28 o                         
  -6   4   6          0.29         -8.80        12.66 o                         
  -5   4   6          1.90          7.27        14.09 o                         
  -4   4   6         15.97          4.73        13.59 o                         
  -3   4   6          0.10          1.78        10.59 o                         
  -2   4   6         22.51         28.57         9.99 o                         
  -1   4   6          9.85          5.02         4.14 o                         
   0   4   6         25.44         21.69         3.91 o                         
   1   4   6         22.36         27.16         4.13 o                         
   2   4   6        226.77        232.48         6.05 o                         
   3   4   6         45.19         44.51         6.53 o                         
   4   4   6         16.35         14.01        10.01 o                         
   5   4   6          0.23         -6.74         6.74 o                         
   6   4   6          2.29        -10.87        11.73 o                         
  -5   5   6          0.35        -10.37        13.35 o                         
  -4   5   6          8.74         17.44        11.99 o                         
  -3   5   6          0.42         -9.13        11.41 o                         
  -2   5   6          1.75          8.15         7.70 o                         
  -1   5   6         26.80         26.97         5.78 o                         
   0   5   6         37.13         44.79         5.47 o                         
   1   5   6        126.89        121.74         6.14 o                         
   2   5   6          6.68          6.80         6.17 o                         
   3   5   6         16.27         13.69         6.82 o                         
   4   5   6          1.94          6.92         9.70 o                         
   5   5   6         35.36         31.17        11.54 o                         
   6   5   6          1.25         -4.14        11.95 o                         
  -4   6   6          2.41          9.69        13.90 o                         
  -3   6   6          0.11         -8.29        11.69 o                         
  -2   6   6         13.26         10.98         9.23 o                         
  -1   6   6         11.46         11.47         8.44 o                         
   0   6   6          8.33          7.15         5.84 o                         
   1   6   6          9.37          7.90         5.59 o                         
   2   6   6          8.58          7.15         6.56 o                         
   3   6   6          7.80          9.46         7.49 o                         
   4   6   6         38.77         52.50        11.97 o                         
   5   6   6          0.15          6.14        12.07 o                         
  -4   7   6          0.24         22.63        16.00 o                         
  -3   7   6          0.00          1.92        13.69 o                         
  -2   7   6          0.15          1.69         9.82 o                         
  -1   7   6          3.25         11.64         9.36 o                         
   0   7   6          9.98          3.47         8.25 o                         
   1   7   6          3.09         13.35         8.89 o                         
   2   7   6          2.60         11.75         7.88 o                         
   3   7   6          0.86          2.11         8.13 o                         
   4   7   6          0.84        -12.42        12.42 o                         
   5   7   6          4.30         12.38        11.22 o                         
  -2   8   6          0.31        -16.38        16.38 o                         
  -1   8   6         20.62         23.66        10.16 o                         
   0   8   6          3.35         -3.05         9.54 o                         
   1   8   6          6.86          8.07        14.15 o                         
   2   8   6          0.76          3.30        13.49 o                         
   3   8   6          0.31         13.56        15.01 o                         
  -2  -8   7          2.88         15.93        14.00 o                         
  -1  -8   7          1.66        -15.27        15.27 o                         
   0  -8   7          0.46         -3.84         9.47 o                         
   1  -8   7          0.60         20.57        10.19 o                         
  -4  -7   7          8.34          2.50        14.78 o                         
  -3  -7   7          1.56          4.74        13.47 o                         
  -2  -7   7          1.42          5.43         7.17 o                         
  -1  -7   7          2.65         -0.04         7.61 o                         
   0  -7   7         12.95         -1.98         8.67 o                         
   1  -7   7          9.67         11.81         7.78 o                         
   2  -7   7          0.18          8.91         9.45 o                         
   3  -7   7          1.44          2.26        12.61 o                         
  -5  -6   7          2.27         -5.07         9.26 o                         
  -4  -6   7         19.49         13.06        13.52 o                         
  -3  -6   7          1.30          7.40        14.14 o                         
  -2  -6   7         21.55         31.78         7.95 o                         
  -1  -6   7          4.78          4.93         8.07 o                         
   0  -6   7          4.56         -2.54         8.04 o                         
   1  -6   7          9.38          6.85         8.24 o                         
   2  -6   7          1.58         -9.22         9.22 o                         
   3  -6   7         14.74         16.25         8.48 o                         
   4  -6   7          7.18         15.13        14.84 o                         
  -5  -5   7          4.30         -3.80         9.80 o                         
  -4  -5   7          1.38        132.39        73.07 o                         
  -3  -5   7         43.67         55.14         6.17 o                         
  -2  -5   7          2.82          2.19         6.99 o                         
  -1  -5   7          9.85         20.97         7.42 o                         
   0  -5   7         22.44         25.20         7.30 o                         
   1  -5   7          6.46          7.99         8.40 o                         
   2  -5   7         11.27         12.46         5.30 o                         
   3  -5   7         11.80         16.80        10.45 o                         
   4  -5   7         16.96        -13.74        13.74 o                         
   5  -5   7          0.00        -13.49        13.49 o                         
  -6  -4   7          0.51        -10.72        10.72 o                         
  -5  -4   7          0.06         11.59        12.74 o                         
  -4  -4   7        134.08        132.02        13.28 o                         
  -3  -4   7          1.27          0.63         9.10 o                         
  -2  -4   7          0.43         -9.40         9.40 o                         
  -1  -4   7        130.41        130.99         8.46 o                         
   0  -4   7         23.66         23.74         6.70 o                         
   1  -4   7         49.43         42.58         4.91 o                         
   2  -4   7         12.20         10.97         4.90 o                         
   3  -4   7         15.54         15.31        10.27 o                         
   4  -4   7          1.93         13.21        11.01 o                         
   5  -4   7          6.16         19.06        13.50 o                         
   6  -4   7          1.56         -4.10        15.24 o                         
  -6  -3   7          0.01          0.80        14.83 o                         
  -5  -3   7          0.23          4.69        12.56 o                         
  -4  -3   7         49.21         46.07        13.04 o                         
  -3  -3   7        144.93        155.13        11.98 o                         
  -2  -3   7         15.93         15.49         8.98 o                         
  -1  -3   7        142.54        151.05         5.65 o                         
   0  -3   7          6.59          3.77         2.85 o                         
   1  -3   7         58.87         58.70         6.28 o                         
   2  -3   7        201.04        198.62         7.00 o                         
   3  -3   7         38.25         24.93         9.71 o                         
   4  -3   7         37.27         34.24        11.42 o                         
   5  -3   7          7.10         -0.79        11.49 o                         
   6  -3   7          4.10          9.15        13.74 o                         
  -7  -2   7         12.91         81.85        17.20 o                         
  -6  -2   7          0.68         -8.83        13.65 o                         
  -5  -2   7          1.17        -11.21        13.35 o                         
  -4  -2   7        108.89        109.14        14.05 o                         
  -3  -2   7        132.32        139.05        12.15 o                         
  -2  -2   7        242.96        230.21        12.49 o                         
  -1  -2   7         11.81         12.54         4.64 o                         
   0  -2   7          3.07          2.00         3.01 o                         
   1  -2   7         20.35         22.16         3.89 o                         
   2  -2   7        137.26        131.20         5.90 o                         
   3  -2   7          3.52          9.94         8.61 o                         
   4  -2   7          6.84          6.19        10.18 o                         
   5  -2   7         34.39         42.61        11.39 o                         
   6  -2   7          6.89          1.21        11.86 o                         
  -7  -1   7          7.31          1.89        16.44 o                         
  -6  -1   7          1.85         -7.15        16.03 o                         
  -5  -1   7          0.78          7.32        14.11 o                         
  -4  -1   7          9.85         -2.83        11.68 o                         
  -3  -1   7        226.63        224.23        12.56 o                         
  -2  -1   7         64.46         63.88         3.90 o                         
  -1  -1   7        217.29        210.44         6.52 o                         
   0  -1   7        282.67        252.07        11.44 o                         
   1  -1   7         88.00         81.03         2.98 o                         
   2  -1   7         59.10         67.55         5.76 o                         
   3  -1   7          6.09          5.16         4.59 o                         
   4  -1   7          0.00         -2.10         5.85 o                         
   5  -1   7          0.79         -0.80        11.10 o                         
   6  -1   7         46.58         33.56        12.48 o                         
   7  -1   7          4.94         11.72        13.61 o                         
  -7   0   7         14.99         10.47        17.04 o                         
  -6   0   7          1.72        -10.86        16.08 o                         
  -5   0   7          8.39          0.82        14.29 o                         
  -4   0   7          9.02          2.45         6.77 o                         
  -3   0   7        178.79        187.62         7.66 o                         
  -2   0   7        424.05        381.22        14.90 o                         
  -1   0   7        865.43        829.00        14.29 o                         
   0   0   7         11.49         13.95         4.40 o                         
   1   0   7        656.25        674.77         7.93 o                         
   2   0   7         26.84         34.75         6.22 o                         
   3   0   7         59.70         60.55         5.69 o                         
   4   0   7          0.42         -4.66         6.48 o                         
   5   0   7        140.20        137.91         8.45 o                         
   6   0   7          8.59         -1.88        11.91 o                         
   7   0   7          9.41         -0.86        13.16 o                         
  -7   1   7          0.55        -17.63        17.63 o                         
  -6   1   7          0.95         -4.58        14.76 o                         
  -5   1   7          1.46         -2.56         8.57 o                         
  -4   1   7         20.27         15.18         7.55 o                         
  -3   1   7         75.61         70.05         7.18 o                         
  -2   1   7         51.08         52.28         4.94 o                         
  -1   1   7         71.50         85.10         4.76 o                         
   0   1   7       1192.84       1210.90        20.98 o                         
   1   1   7         27.03         23.67         3.68 o                         
   2   1   7         69.52         70.95         7.31 o                         
   3   1   7         14.32         21.17         7.30 o                         
   4   1   7         78.30         55.17         6.14 o                         
   5   1   7          1.65          1.56         6.92 o                         
   6   1   7         98.75        100.14        16.98 o                         
   7   1   7          1.57         39.99        12.45 o                         
  -6   2   7          1.32          0.91        10.16 o                         
  -5   2   7          8.91          2.44         8.34 o                         
  -4   2   7         41.85         29.82         8.04 o                         
  -3   2   7          1.08          2.32         6.36 o                         
  -2   2   7        194.79        203.29         8.55 o                         
  -1   2   7        411.66        404.69        12.20 o                         
   0   2   7         14.45          9.67         3.34 o                         
   1   2   7        192.95        192.72         9.04 o                         
   2   2   7        413.46        396.97         7.15 o                         
   3   2   7         97.05         97.72         9.42 o                         
   4   2   7         36.25         38.74         6.65 o                         
   5   2   7        119.48        116.09        10.64 o                         
   6   2   7          7.03          6.46         8.55 o                         
   7   2   7         38.25         35.89        11.65 o                         
  -6   3   7          9.57         37.26        14.45 o                         
  -5   3   7          3.78          5.76         9.08 o                         
  -4   3   7         10.06         -3.67         8.94 o                         
  -3   3   7          3.26         -4.56         7.42 o                         
  -2   3   7        130.95        142.05         8.06 o                         
  -1   3   7        139.74        147.34         5.82 o                         
   0   3   7        506.44        509.24         8.20 o                         
   1   3   7         25.44         20.95         4.17 o                         
   2   3   7          0.01          4.67         5.20 o                         
   3   3   7          0.16         -3.36         8.26 o                         
   4   3   7          0.18          4.53         9.54 o                         
   5   3   7          0.65         12.30         6.70 o                         
   6   3   7         76.70         61.74        10.21 o                         
   7   3   7          0.93        -12.52        12.52 o                         
  -6   4   7          9.54         20.79        13.96 o                         
  -5   4   7          2.64          5.51        12.94 o                         
  -4   4   7          2.51         -4.70        12.72 o                         
  -3   4   7          4.48          5.84        10.81 o                         
  -2   4   7        123.23        121.40        11.68 o                         
  -1   4   7         10.04          6.42         4.36 o                         
   0   4   7          2.77          4.79         3.97 o                         
   1   4   7         38.52         44.80         4.50 o                         
   2   4   7        352.25        340.09         7.01 o                         
   3   4   7          1.21          7.03         6.03 o                         
   4   4   7          0.22         -1.70        10.08 o                         
   5   4   7         17.88          7.77        11.69 o                         
   6   4   7         16.41         19.16        11.27 o                         
  -5   5   7         10.06         14.93        15.57 o                         
  -4   5   7          0.07          5.37        12.50 o                         
  -3   5   7          0.08          3.13        11.96 o                         
  -2   5   7         23.13         19.59         8.44 o                         
  -1   5   7          6.69          2.70         5.69 o                         
   0   5   7          7.75          8.54         4.12 o                         
   1   5   7        102.67        105.51         6.38 o                         
   2   5   7         18.14         13.41         6.81 o                         
   3   5   7         26.83         19.65         6.96 o                         
   4   5   7         40.79         48.28        10.88 o                         
   5   5   7          1.42          8.07        10.52 o                         
   6   5   7         15.94          7.61        12.73 o                         
  -4   6   7          0.08         -5.78        13.44 o                         
  -3   6   7          3.36          5.89        12.62 o                         
  -2   6   7         27.62         34.29         9.01 o                         
  -1   6   7          0.98         -0.92        10.85 o                         
   0   6   7          4.20         -2.44         6.05 o                         
   1   6   7         16.16         22.05         5.82 o                         
   2   6   7         23.78         20.92         7.52 o                         
   3   6   7         18.67         21.95         8.07 o                         
   4   6   7         10.41         21.69        12.02 o                         
   5   6   7          1.17         10.01        12.61 o                         
  -3   7   7          0.36          4.08        13.34 o                         
  -2   7   7          1.39          2.62        10.06 o                         
  -1   7   7          1.82         -6.81         9.09 o                         
   0   7   7         15.85          9.69         9.20 o                         
   1   7   7          2.92          3.84         6.38 o                         
   2   7   7          0.11         -5.16         7.41 o                         
   3   7   7          6.96         12.63         8.80 o                         
   4   7   7         11.99         -0.12        12.43 o                         
   5   7   7          0.02          4.89        11.75 o                         
  -2   8   7          0.05          5.47        10.44 o                         
  -1   8   7          0.39          4.97         9.72 o                         
   0   8   7          5.45         -0.97         9.82 o                         
   1   8   7          1.71         -5.16        14.16 o                         
   2   8   7          1.03          6.55        15.02 o                         
   3   8   7          7.54          1.06        15.01 o                         
  -2  -8   8          2.25        -12.20        14.18 o                         
  -1  -8   8          8.73        -16.45        16.50 o                         
   0  -8   8          0.14          0.94        14.26 o                         
   1  -8   8          0.08        -10.77        10.77 o                         
  -4  -7   8          6.18         -0.18        16.07 o                         
  -3  -7   8          0.00          8.56        15.20 o                         
  -2  -7   8         10.09          9.97         8.06 o                         
  -1  -7   8          4.03        -11.44        11.44 o                         
   0  -7   8          0.18          3.94         9.34 o                         
   1  -7   8          7.23         -0.37         8.67 o                         
   2  -7   8          0.83         14.27        12.66 o                         
   3  -7   8          6.78          6.28        13.48 o                         
  -5  -6   8         11.95          4.12        10.41 o                         
  -4  -6   8          1.29          3.82        12.68 o                         
  -3  -6   8          0.12          0.70         8.41 o                         
  -2  -6   8         28.34         19.11         7.71 o                         
  -1  -6   8          3.63          4.50         7.71 o                         
   0  -6   8          1.89         13.84         7.90 o                         
   1  -6   8          4.02         12.70         8.07 o                         
   2  -6   8          0.05          2.15         8.02 o                         
   3  -6   8         13.29          4.34        13.12 o                         
   4  -6   8         15.62         21.48         9.53 o                         
  -5  -5   8          2.37         15.27        10.21 o                         
  -4  -5   8          5.75          2.52         7.02 o                         
  -3  -5   8          1.36          0.08         6.60 o                         
  -2  -5   8          6.08         15.46         8.19 o                         
  -1  -5   8          1.14          4.38         7.35 o                         
   0  -5   8          0.48          6.88         7.35 o                         
   1  -5   8         56.34         66.82         9.42 o                         
   2  -5   8         38.83         33.63         6.19 o                         
   3  -5   8         16.40          0.47         8.49 o                         
   4  -5   8          0.01          3.28        11.59 o                         
   5  -5   8          1.61        -15.12        15.12 o                         
  -6  -4   8          2.73         10.87        17.94 o                         
  -5  -4   8          3.80        -13.15        13.15 o                         
  -4  -4   8         43.14         37.06        12.50 o                         
  -3  -4   8         28.21         20.20        11.62 o                         
  -2  -4   8          8.85          8.09         9.13 o                         
  -1  -4   8         77.51         82.58        16.24 o                         
   0  -4   8          3.08          7.50         6.16 o                         
   1  -4   8         15.26         10.43         4.77 o                         
   2  -4   8          0.04          0.43         5.28 o                         
   3  -4   8         33.24         34.58        10.05 o                         
   4  -4   8         15.79         41.65        12.17 o                         
   5  -4   8         13.47         15.87        13.24 o                         
  -6  -3   8          0.80         20.10        12.91 o                         
  -5  -3   8          0.02         -3.04        12.64 o                         
  -4  -3   8          0.99          0.73        11.85 o                         
  -3  -3   8          6.65         20.39        10.23 o                         
  -2  -3   8         17.31         32.77         9.95 o                         
  -1  -3   8          3.85          2.41         4.34 o                         
   0  -3   8          0.46          2.13         2.83 o                         
   1  -3   8         66.06         67.58         4.64 o                         
   2  -3   8        430.24        406.83         7.66 o                         
   3  -3   8         93.59         98.81        11.41 o                         
   4  -3   8          7.40         13.85        10.47 o                         
   5  -3   8          6.34          0.08        11.78 o                         
   6  -3   8          2.71         17.92        13.81 o                         
  -6  -2   8          1.54         -2.28        15.05 o                         
  -5  -2   8          5.01         12.22        13.44 o                         
  -4  -2   8         87.06         98.52        13.96 o                         
  -3  -2   8         87.41         96.21        11.39 o                         
  -2  -2   8         35.46         39.63         5.89 o                         
  -1  -2   8        197.37        188.31         6.66 o                         
   0  -2   8        252.37        237.48         4.89 o                         
   1  -2   8        373.07        359.71         6.06 o                         
   2  -2   8          6.06          3.55         3.80 o                         
   3  -2   8         99.92        121.11        11.05 o                         
   4  -2   8          3.96          4.74        10.26 o                         
   5  -2   8         43.54         29.92        12.71 o                         
   6  -2   8          0.09         -6.70        13.78 o                         
  -6  -1   8          2.76         36.08        14.70 o                         
  -5  -1   8          2.72         -7.28        13.15 o                         
  -4  -1   8          7.60          8.97        11.95 o                         
  -3  -1   8         60.65         70.16        11.17 o                         
  -2  -1   8        240.34        253.90         5.25 o                         
  -1  -1   8          0.31          0.69         4.79 o                         
   0  -1   8          6.43          2.11         4.83 o                         
   1  -1   8        131.79        133.82        10.64 o                         
   2  -1   8        477.55        435.93         6.44 o                         
   3  -1   8        305.89        276.51        13.68 o                         
   4  -1   8          1.50          5.54        10.44 o                         
   5  -1   8         11.70          4.66        10.69 o                         
   6  -1   8          7.12         -3.98        12.11 o                         
   7  -1   8          5.88         -3.83        14.83 o                         
  -6   0   8          0.33         -7.82        14.04 o                         
  -5   0   8          1.38          1.41        13.73 o                         
  -4   0   8          0.02          4.03         6.46 o                         
  -3   0   8         61.56         70.14         6.76 o                         
  -2   0   8          0.41          3.74         4.33 o                         
  -1   0   8          6.02          6.35         3.71 o                         
   0   0   8        724.91        694.55        20.39 o                         
   1   0   8       3235.08       3240.99        23.27 o                         
   2   0   8         52.33         47.64         4.62 o                         
   3   0   8         74.39         81.49         5.99 o                         
   4   0   8          2.14         -2.77         5.73 o                         
   5   0   8          1.83         -3.54         6.60 o                         
   6   0   8          5.36          7.36        12.42 o                         
   7   0   8          2.40         -3.97        12.42 o                         
  -6   1   8          0.24         -7.63        17.40 o                         
  -5   1   8          2.47          4.09         7.90 o                         
  -4   1   8          8.38         13.68         7.56 o                         
  -3   1   8         41.81         39.85         6.93 o                         
  -2   1   8         64.72         65.99         5.35 o                         
  -1   1   8        257.41        276.52         6.16 o                         
   0   1   8         25.76         30.83         4.14 o                         
   1   1   8        771.35        757.50         8.15 o                         
   2   1   8        163.08        177.14         5.57 o                         
   3   1   8         96.07        105.48         9.45 o                         
   4   1   8         32.20         39.46         6.57 o                         
   5   1   8          1.31          3.96         6.44 o                         
   6   1   8          0.02        -10.29        10.29 o                         
   7   1   8          1.24          0.45        12.72 o                         
  -6   2   8          6.52          0.48        10.22 o                         
  -5   2   8          5.91         14.75         9.03 o                         
  -4   2   8         25.81         31.78        10.49 o                         
  -3   2   8         13.29         15.49         7.27 o                         
  -2   2   8         59.54         53.26         5.55 o                         
  -1   2   8          3.32          8.41         4.61 o                         
   0   2   8        186.44        180.43         4.61 o                         
   1   2   8       2204.42       2205.00        19.47 o                         
   2   2   8         64.75         64.71         4.81 o                         
   3   2   8          2.64         -2.57         7.93 o                         
   4   2   8         73.18         95.76        10.21 o                         
   5   2   8         22.25         17.86         7.49 o                         
   6   2   8          0.41         -8.49         8.49 o                         
   7   2   8          8.97          7.01         8.81 o                         
  -6   3   8          8.77          5.77        10.56 o                         
  -5   3   8          1.03          8.74         9.49 o                         
  -4   3   8          0.63         -3.01         8.28 o                         
  -3   3   8          4.11          3.46         7.71 o                         
  -2   3   8         10.75          9.45         6.97 o                         
  -1   3   8        132.70        116.43         5.65 o                         
   0   3   8         24.10         29.30         3.55 o                         
   1   3   8        164.68        159.18         5.51 o                         
   2   3   8        415.21        452.32         8.72 o                         
   3   3   8         12.60          4.30         8.54 o                         
   4   3   8          0.10          5.78         9.10 o                         
   5   3   8         14.61         19.58         7.27 o                         
   6   3   8         25.28         26.70         9.08 o                         
   7   3   8          1.91         29.81        21.22 o                         
  -6   4   8          1.65          6.47        13.39 o                         
  -5   4   8          1.29         16.26        14.28 o                         
  -4   4   8          0.28          3.52        11.98 o                         
  -3   4   8          1.15          0.98         8.50 o                         
  -2   4   8          2.07          1.98        10.03 o                         
  -1   4   8         38.25         37.65         5.49 o                         
   0   4   8          1.70          2.05         4.28 o                         
   1   4   8         73.95         75.91         5.24 o                         
   2   4   8          4.17          4.02         4.50 o                         
   3   4   8         18.87         15.52         9.24 o                         
   4   4   8         50.38         64.61        12.06 o                         
   5   4   8         10.78         10.03        10.81 o                         
   6   4   8          3.11         -0.71        26.63 o                         
  -5   5   8          0.76         -0.88        11.84 o                         
  -4   5   8          0.83          4.67        12.51 o                         
  -3   5   8          0.27          0.77        13.15 o                         
  -2   5   8          4.83          9.84        10.25 o                         
  -1   5   8          0.24          1.51         4.77 o                         
   0   5   8          4.03          3.05         4.47 o                         
   1   5   8          6.78          3.51         6.65 o                         
   2   5   8        255.04        263.88         9.90 o                         
   3   5   8          0.23          2.21         9.43 o                         
   4   5   8         34.51         28.22        11.89 o                         
   6   5   8         29.08         51.03        13.24 o                         
  -4   6   8          1.31          4.21        14.64 o                         
  -3   6   8          3.96         -6.75        13.27 o                         
  -2   6   8          5.10          1.85         9.32 o                         
  -1   6   8         12.20         18.15         9.14 o                         
   0   6   8          0.46          1.82         5.92 o                         
   1   6   8          0.46         -3.11         7.67 o                         
   2   6   8          0.09          2.09         7.56 o                         
   3   6   8         80.47         80.38        11.93 o                         
   4   6   8          2.04         12.68        10.49 o                         
   5   6   8          0.87         -2.55        13.38 o                         
  -3   7   8          0.29          1.57        13.52 o                         
  -2   7   8          0.00         14.03        10.39 o                         
  -1   7   8          0.76          4.65         8.87 o                         
   0   7   8         30.90         29.19        16.65 o                         
   1   7   8          2.84         -2.63         7.96 o                         
   2   7   8         28.10         37.56         8.56 o                         
   3   7   8         11.78          8.63         7.64 o                         
   4   7   8         19.39         35.91        12.82 o                         
  -2   8   8          0.20         10.01        10.72 o                         
  -1   8   8          0.63          6.51        10.21 o                         
   0   8   8          0.83         -9.55         9.55 o                         
   1   8   8          1.53          7.29        14.52 o                         
   2   8   8          0.52          8.13        13.66 o                         
   3   8   8         37.04         30.03        11.47 o                         
  -1  -8   9          9.66          0.81        10.53 o                         
   0  -8   9          0.34         19.80        19.04 o                         
  -3  -7   9          0.07         32.06        15.05 o                         
  -2  -7   9         17.32         -6.71        21.35 o                         
  -1  -7   9          0.83          9.60        15.10 o                         
   0  -7   9          0.11          5.78         7.64 o                         
   1  -7   9          0.28         11.32         9.73 o                         
   2  -7   9          2.52         -0.88        12.19 o                         
   3  -7   9          1.81          9.85        14.52 o                         
  -4  -6   9          1.09         11.33         8.83 o                         
  -3  -6   9          3.38          9.82         9.57 o                         
  -2  -6   9          3.84          4.99         8.12 o                         
  -1  -6   9         33.98         38.78         7.91 o                         
   0  -6   9          1.17         12.58        10.85 o                         
   1  -6   9          0.44          9.58         8.50 o                         
   2  -6   9         12.90         11.93        11.08 o                         
   3  -6   9          5.30         10.55        13.15 o                         
   4  -6   9          2.48         44.91        35.74 o                         
  -5  -5   9          0.25          9.14         8.75 o                         
  -4  -5   9          1.28        -12.89        15.66 o                         
  -3  -5   9          0.13          0.12        12.11 o                         
  -2  -5   9         20.16         24.66         8.04 o                         
  -1  -5   9         14.35         15.79         7.63 o                         
   0  -5   9         29.69         32.73         7.49 o                         
   1  -5   9          1.12          3.60         7.45 o                         
   2  -5   9          2.86          6.75        11.35 o                         
   3  -5   9          7.10         -2.84         8.16 o                         
   4  -5   9         19.57         16.87        15.53 o                         
  -6  -4   9          0.05         13.41        15.89 o                         
  -5  -4   9          1.43         12.02        13.94 o                         
  -4  -4   9          2.00        -11.03        12.01 o                         
  -3  -4   9         13.92         21.18        11.76 o                         
  -2  -4   9          4.52         11.09        10.12 o                         
  -1  -4   9          1.68          9.99         6.56 o                         
   0  -4   9          3.98          4.76         6.11 o                         
   1  -4   9          2.96         -0.69         6.40 o                         
   2  -4   9        183.60        182.96        12.79 o                         
   3  -4   9         55.34         59.66        18.35 o                         
   4  -4   9         18.16         20.45        11.53 o                         
   5  -4   9          1.58         -2.46        12.71 o                         
  -6  -3   9          0.77          8.96        13.74 o                         
  -5  -3   9          3.33         -9.10        13.87 o                         
  -4  -3   9          8.74         -8.13        12.00 o                         
  -3  -3   9          0.99         -5.08        10.08 o                         
  -2  -3   9          1.01          0.31         8.97 o                         
  -1  -3   9         40.89         35.35         5.23 o                         
   0  -3   9        224.17        237.98         6.27 o                         
   1  -3   9        224.96        203.98         6.04 o                         
   2  -3   9         19.66         14.94         6.14 o                         
   3  -3   9         37.20         38.38        10.80 o                         
   4  -3   9         25.25         19.22        11.34 o                         
   5  -3   9          3.28          6.52        11.22 o                         
   6  -3   9          0.03         11.53        11.98 o                         
  -6  -2   9          0.07         12.36        14.75 o                         
  -5  -2   9          3.45         23.37        13.82 o                         
  -4  -2   9          1.02         -5.23        11.67 o                         
  -3  -2   9         52.31         47.97        11.32 o                         
  -2  -2   9        329.79        341.27         8.91 o                         
  -1  -2   9          4.73          9.17         5.14 o                         
   0  -2   9         90.90         83.50         4.07 o                         
   1  -2   9         90.99         92.94         4.54 o                         
   2  -2   9        570.13        547.13        11.26 o                         
   3  -2   9         59.94         74.26        10.01 o                         
   4  -2   9          0.04         -1.62        10.39 o                         
   5  -2   9         20.37         27.06        11.42 o                         
   6  -2   9          0.32         -0.48        12.95 o                         
  -6  -1   9          0.00         16.81        17.08 o                         
  -5  -1   9          8.28          2.54        13.91 o                         
  -4  -1   9         42.55         48.31        13.28 o                         
  -3  -1   9         25.77         24.23        11.21 o                         
  -2  -1   9        161.15        157.19         4.90 o                         
  -1  -1   9         31.54         29.51         5.37 o                         
   0  -1   9       1054.48       1144.31        48.63 o                         
   1  -1   9        902.02        871.40        16.64 o                         
   2  -1   9         39.72         37.94         4.07 o                         
   3  -1   9         93.01         89.05         5.74 o                         
   4  -1   9         22.74         13.63         9.70 o                         
   5  -1   9          0.10          3.39        11.98 o                         
   6  -1   9          0.98         48.65        12.22 o                         
  -6   0   9          0.27         23.08        16.91 o                         
  -5   0   9          8.89         32.58        15.63 o                         
  -4   0   9          2.16          5.16        12.05 o                         
  -3   0   9         41.05         38.06         6.22 o                         
  -2   0   9        513.20        519.97         7.85 o                         
  -1   0   9        332.25        316.28         6.09 o                         
   0   0   9        117.00        141.76         8.20 o                         
   1   0   9        713.79        693.65        12.02 o                         
   2   0   9        207.32        207.57         6.24 o                         
   3   0   9          2.09         -0.55         5.25 o                         
   4   0   9         12.02          7.60         5.71 o                         
   5   0   9         10.43         10.62         6.69 o                         
   6   0   9         15.42         17.69        12.57 o                         
  -6   1   9          0.80        -16.48        16.48 o                         
  -5   1   9          0.10         10.81        15.56 o                         
  -4   1   9         37.93         31.11         7.85 o                         
  -3   1   9        119.00        129.85        11.18 o                         
  -2   1   9         91.86         83.91         5.90 o                         
  -1   1   9         28.52         30.03         4.53 o                         
   0   1   9       2450.69       2572.62        30.81 o                         
   1   1   9        194.51        224.66         7.17 o                         
   2   1   9        143.83        147.94         5.37 o                         
   3   1   9          1.59          8.35         7.35 o                         
   4   1   9         58.21         51.69         7.19 o                         
   5   1   9          5.07          6.63         6.85 o                         
   6   1   9          9.81         30.77        11.44 o                         
   7   1   9          0.04         -1.99        11.74 o                         
  -6   2   9          1.46        -16.58        16.58 o                         
  -5   2   9          0.87        -17.38        20.54 o                         
  -4   2   9          2.87          8.90         8.06 o                         
  -3   2   9         58.96         55.08         8.09 o                         
  -2   2   9         59.38         54.54         5.59 o                         
  -1   2   9        640.43        614.15         8.76 o                         
   0   2   9         48.95         44.16         3.96 o                         
   1   2   9        528.57        548.11        10.91 o                         
   2   2   9        123.15        119.73         5.37 o                         
   3   2   9         42.22         46.18         9.19 o                         
   4   2   9         14.40          7.48         9.49 o                         
   5   2   9          0.09          5.98         6.95 o                         
   6   2   9         16.84         11.06         7.73 o                         
   7   2   9          4.08         15.46         9.22 o                         
  -6   3   9          1.26          7.24        11.69 o                         
  -5   3   9          1.33          2.96         9.87 o                         
  -4   3   9          7.14          5.61         8.32 o                         
  -3   3   9         73.77         77.49        14.28 o                         
  -2   3   9         26.79         32.60         5.82 o                         
  -1   3   9          1.30          4.27         4.89 o                         
   0   3   9       1166.18       1149.71        14.17 o                         
   1   3   9        610.99        577.70         8.39 o                         
   2   3   9         85.99         94.88         6.38 o                         
   3   3   9         52.43         63.20         9.82 o                         
   4   3   9         12.96         19.14        10.36 o                         
   5   3   9         12.39         24.29         7.52 o                         
   6   3   9          2.60          4.80         8.10 o                         
  -5   4   9          7.12         10.96        12.44 o                         
  -4   4   9         12.00         12.71         9.52 o                         
  -3   4   9          5.75          5.18         8.38 o                         
  -2   4   9         33.27         44.60         8.20 o                         
  -1   4   9        149.44        154.63         6.48 o                         
   0   4   9         52.22         51.79         4.89 o                         
   1   4   9         11.05         15.51         4.86 o                         
   2   4   9        166.13        152.64         6.11 o                         
   3   4   9         39.21         30.25         9.91 o                         
   4   4   9         49.19         36.81        11.52 o                         
   5   4   9          0.40          0.00        10.75 o                         
   6   4   9          6.11          5.41        17.59 o                         
  -5   5   9          0.11          1.30        12.98 o                         
  -4   5   9          0.79          0.08        12.92 o                         
  -3   5   9          7.91          7.91        12.83 o                         
  -2   5   9         65.59         61.76        12.71 o                         
  -1   5   9          9.52          9.80         5.91 o                         
   0   5   9         74.66         65.81         5.31 o                         
   1   5   9         12.00          8.44         5.31 o                         
   2   5   9         35.69         30.97         7.06 o                         
   3   5   9          8.99         32.89        10.33 o                         
   4   5   9          2.84         -2.76        10.83 o                         
   5   5   9          1.19          5.66        11.75 o                         
   6   5   9          1.44          8.44        13.50 o                         
  -4   6   9          2.19         13.45        13.89 o                         
  -3   6   9         12.22          6.77        14.33 o                         
  -2   6   9         13.28         27.80        12.66 o                         
  -1   6   9         18.50         21.05         9.24 o                         
   0   6   9          5.94         11.94         6.46 o                         
   1   6   9          0.02          6.47         8.21 o                         
   2   6   9         27.11         26.84         7.44 o                         
   3   6   9         10.52          7.30        11.50 o                         
   4   6   9          3.69          6.77        12.18 o                         
   5   6   9          0.18         -9.93        11.92 o                         
  -3   7   9          0.50         -4.35        14.14 o                         
  -2   7   9         29.32         35.86        10.38 o                         
  -1   7   9          2.78         -5.58        12.80 o                         
   0   7   9          3.93          2.41         9.10 o                         
   1   7   9          9.66         10.68         7.66 o                         
   2   7   9         44.98         50.89         8.59 o                         
   3   7   9          2.00         -2.20        10.68 o                         
   4   7   9          5.40          4.50        11.21 o                         
  -2   8   9          0.40          3.70        10.48 o                         
  -1   8   9          6.84          7.35         9.91 o                         
   0   8   9          0.13          2.67        10.50 o                         
   1   8   9          0.68        -14.21        17.04 o                         
   2   8   9          0.84         -9.04         9.04 o                         
   3   8   9         27.52         25.64        15.41 o                         
  -3  -7  10          0.03         16.31        13.05 o                         
  -2  -7  10          0.01          3.72         8.92 o                         
  -1  -7  10          5.56         22.65        19.24 o                         
   0  -7  10          5.54          9.94         8.46 o                         
   1  -7  10          0.01        -12.31        12.31 o                         
   2  -7  10          0.04          9.12        13.34 o                         
  -4  -6  10          5.88          9.54         9.65 o                         
  -3  -6  10          0.21        -10.66        11.02 o                         
  -2  -6  10          0.57         -1.82         8.46 o                         
  -1  -6  10          0.74         -0.63         7.93 o                         
   0  -6  10          1.31         -3.51         8.05 o                         
   1  -6  10          0.14          8.07         8.66 o                         
   2  -6  10          2.25         -6.08        12.07 o                         
   3  -6  10          6.70         22.10        14.15 o                         
   4  -6  10          0.13        -13.28        14.70 o                         
  -5  -5  10          0.00         -8.77         8.77 o                         
  -4  -5  10          2.11         18.98        10.46 o                         
  -3  -5  10          2.45         13.35        12.11 o                         
  -2  -5  10          2.05         -2.36         8.53 o                         
  -1  -5  10         15.11          8.29         8.16 o                         
   0  -5  10          1.16          8.42         7.36 o                         
   1  -5  10         24.54         19.37         7.41 o                         
   2  -5  10          1.17         -4.06        11.55 o                         
   3  -5  10          5.08          9.89         8.50 o                         
   4  -5  10          6.41         -1.47         7.95 o                         
   5  -5  10          0.00        -13.92        13.92 o                         
  -5  -4  10          7.21         -0.84        13.61 o                         
  -4  -4  10          9.18          7.02        12.19 o                         
  -3  -4  10          4.15         -5.14        11.53 o                         
  -2  -4  10          2.34         13.39        10.33 o                         
  -1  -4  10         11.45         13.51         7.14 o                         
   0  -4  10          0.00          4.48         6.69 o                         
   1  -4  10         21.73         19.68         6.94 o                         
   2  -4  10         18.81         11.24         6.78 o                         
   3  -4  10          4.38          1.88         7.94 o                         
   4  -4  10         12.45         15.35        12.66 o                         
   5  -4  10          1.18          1.39        14.28 o                         
  -6  -3  10          9.63         10.89        14.30 o                         
  -5  -3  10          4.17         -7.40        14.16 o                         
  -4  -3  10         12.88         -9.08        12.07 o                         
  -3  -3  10          4.83          3.67        11.09 o                         
  -2  -3  10         14.48         10.49        10.33 o                         
  -1  -3  10          8.44         11.12         4.91 o                         
   0  -3  10         29.71         29.98         4.62 o                         
   1  -3  10          5.80          6.67         4.25 o                         
   2  -3  10          3.61          2.05         6.06 o                         
   3  -3  10          1.37         -1.86         6.83 o                         
   4  -3  10         34.23         18.49        12.24 o                         
   5  -3  10          0.41         10.90        12.74 o                         
   6  -3  10          1.59         11.32        13.61 o                         
  -6  -2  10          1.24         17.50        15.74 o                         
  -5  -2  10         20.38         29.85        13.70 o                         
  -4  -2  10          0.14         -0.23        13.20 o                         
  -3  -2  10          2.67         -0.99        10.52 o                         
  -2  -2  10         14.90         -9.53        13.56 o                         
  -1  -2  10         51.18         48.95         6.00 o                         
   0  -2  10          0.01          0.64         3.55 o                         
   1  -2  10        562.64        554.42         7.40 o                         
   2  -2  10         91.56         80.60         6.90 o                         
   3  -2  10         15.11         20.35         6.70 o                         
   4  -2  10         12.02         23.55        11.34 o                         
   5  -2  10         20.65         11.71        11.55 o                         
   6  -2  10         12.02         11.68        12.50 o                         
  -6  -1  10          1.60          2.95        16.77 o                         
  -5  -1  10          1.73          6.91        14.14 o                         
  -4  -1  10          2.57          5.66        12.94 o                         
  -3  -1  10          3.40        -12.62        12.62 o                         
  -2  -1  10          0.23         -1.02         5.87 o                         
  -1  -1  10         11.01          7.10         5.44 o                         
   0  -1  10       1446.68       1459.64        29.37 o                         
   1  -1  10        204.99        208.02         9.43 o                         
   2  -1  10         36.50         36.07         4.35 o                         
   3  -1  10         21.13         22.74         9.22 o                         
   4  -1  10         26.17         18.12        11.10 o                         
   5  -1  10          0.03          3.77        10.88 o                         
   6  -1  10          3.12          3.91        11.37 o                         
  -6   0  10          0.08        -15.05        16.83 o                         
  -5   0  10          5.13          1.60        14.68 o                         
  -4   0  10          5.20          8.47        12.26 o                         
  -3   0  10          7.65          7.59         5.60 o                         
  -2   0  10          0.35          0.73         4.49 o                         
  -1   0  10         27.91         34.63         6.25 o                         
   0   0  10         41.08         34.82         5.62 o                         
   1   0  10       2197.33       2305.65        15.94 o                         
   2   0  10         99.50         99.71         5.68 o                         
   3   0  10        176.57        189.76         7.57 o                         
   4   0  10          4.73          2.70         6.10 o                         
   5   0  10         46.93         56.04        12.47 o                         
   6   0  10         34.05         75.21        13.77 o                         
  -6   1  10          0.85          1.52        17.36 o                         
  -5   1  10          5.06          1.20        13.91 o                         
  -4   1  10          2.11         -2.25         7.52 o                         
  -3   1  10         57.36         50.70         6.74 o                         
  -2   1  10         17.20         14.17         5.13 o                         
  -1   1  10        241.69        254.36         6.35 o                         
   0   1  10       2672.62       2749.05        67.14 o                         
   1   1  10         17.88         19.68         4.00 o                         
   2   1  10        305.49        294.86         6.67 o                         
   3   1  10          0.26          1.22         4.67 o                         
   4   1  10         22.94         23.41         6.79 o                         
   5   1  10          1.10          2.47         7.10 o                         
   6   1  10          9.88         11.90        10.30 o                         
   7   1  10          0.01        -12.23        13.58 o                         
  -6   2  10          0.05          6.53        17.11 o                         
  -5   2  10          3.46         -4.01         9.13 o                         
  -4   2  10         12.29         14.30         8.82 o                         
  -3   2  10          5.46         -0.18         7.29 o                         
  -2   2  10        114.46        104.24         6.26 o                         
  -1   2  10        144.85        151.87         6.34 o                         
   0   2  10        362.24        356.41         8.63 o                         
   1   2  10       1405.32       1474.37        33.10 o                         
   2   2  10         77.55         70.64         8.95 o                         
   3   2  10         58.62         69.50         9.91 o                         
   4   2  10          0.96          5.97         8.94 o                         
   5   2  10         49.57         50.12         8.22 o                         
   6   2  10          0.39         -2.50         8.29 o                         
  -6   3  10          1.60         12.81        11.67 o                         
  -5   3  10          4.95        -10.51        10.51 o                         
  -4   3  10          0.78         -4.34         8.56 o                         
  -3   3  10         60.26         51.01         9.80 o                         
  -2   3  10        124.02        117.24         6.81 o                         
  -1   3  10        394.91        377.16         8.05 o                         
   0   3  10        310.98        280.41         5.88 o                         
   1   3  10        231.92        228.09         6.57 o                         
   2   3  10        173.72        182.55         7.59 o                         
   3   3  10         42.42         33.68         9.87 o                         
   4   3  10         49.05         56.55        11.81 o                         
   5   3  10          0.06         -3.39         7.55 o                         
   6   3  10          8.11          5.51         8.49 o                         
  -5   4  10          1.55         11.68        15.98 o                         
  -4   4  10         25.70         20.98         7.22 o                         
  -3   4  10         13.45         10.58         8.91 o                         
  -2   4  10         40.27         49.13         8.37 o                         
  -1   4  10          2.76          6.20         5.24 o                         
   0   4  10        170.47        169.69        10.75 o                         
   1   4  10        192.46        196.81         6.67 o                         
   2   4  10        127.13        127.03         6.03 o                         
   3   4  10          8.47         -1.63         9.51 o                         
   4   4  10          3.37          5.11        10.82 o                         
   5   4  10         29.19         32.15        12.34 o                         
   6   4  10          8.94          6.10         9.16 o                         
  -5   5  10          0.01         -9.54        14.23 o                         
  -4   5  10         13.79         18.76        14.62 o                         
  -3   5  10         30.47         37.00        13.91 o                         
  -2   5  10         62.01         61.06        12.77 o                         
  -1   5  10        152.39        149.05         7.84 o                         
   0   5  10          3.45          3.42         5.20 o                         
   1   5  10         84.61         96.25         6.40 o                         
   2   5  10          0.29          0.20         7.10 o                         
   3   5  10         23.75         14.42        10.86 o                         
   4   5  10          0.75          0.87        10.86 o                         
   5   5  10          0.01          2.56        12.45 o                         
   6   5  10          1.83         10.70        11.82 o                         
  -4   6  10          6.68         15.29        13.52 o                         
  -3   6  10         36.40         38.27        14.13 o                         
  -2   6  10          1.76         -2.88        13.02 o                         
  -1   6  10          2.31          5.08         8.87 o                         
   0   6  10         13.95         13.00         7.25 o                         
   1   6  10          0.02         -3.49         8.17 o                         
   2   6  10         98.92         98.99         8.98 o                         
   3   6  10          3.23          9.47        10.65 o                         
   4   6  10          3.18         17.11        12.91 o                         
   5   6  10          6.69         21.60        13.19 o                         
  -3   7  10          5.18         -4.99        15.22 o                         
  -2   7  10         10.19         13.54        12.19 o                         
  -1   7  10          9.17          8.20         9.88 o                         
   0   7  10          1.32          6.63         6.89 o                         
   1   7  10          1.15          1.24         8.50 o                         
   2   7  10          6.26         11.31         8.84 o                         
   3   7  10          8.89          6.55        12.48 o                         
   4   7  10          0.43          7.59        12.88 o                         
  -1   8  10          0.01          7.82        10.69 o                         
   0   8  10          0.53         11.05        10.23 o                         
   1   8  10          6.46         19.00        14.94 o                         
   2   8  10         12.97         11.31        10.38 o                         
   3   8  10          1.07          2.70        13.47 o                         
  -3  -7  11          0.04         14.84        10.60 o                         
  -2  -7  11         12.87         -3.74        30.23 o                         
  -1  -7  11         10.09         16.65         9.07 o                         
   0  -7  11          0.83          9.79         9.26 o                         
   1  -7  11          0.85        -11.64        11.64 o                         
   2  -7  11          1.15         -8.03        13.46 o                         
  -4  -6  11          6.21          9.07        18.80 o                         
  -3  -6  11          9.49          1.50        11.53 o                         
  -2  -6  11          2.96          8.15         8.36 o                         
  -1  -6  11          0.23         -1.74         8.66 o                         
   0  -6  11          4.96          7.22        12.31 o                         
   1  -6  11          7.23          9.97         8.77 o                         
   2  -6  11          4.52         -4.12        14.68 o                         
   3  -6  11         13.81         32.06        13.72 o                         
  -5  -5  11          0.75        -15.96        15.96 o                         
  -4  -5  11          5.26         16.53        11.12 o                         
  -3  -5  11          1.33         -9.85        12.03 o                         
  -2  -5  11         14.67         20.00         8.81 o                         
  -1  -5  11         33.18         27.80         8.50 o                         
   0  -5  11         11.05         -2.70         7.64 o                         
   1  -5  11         28.71         30.63         8.12 o                         
   2  -5  11         22.18         27.10        12.46 o                         
   3  -5  11          8.59         13.66        13.53 o                         
   4  -5  11          5.94         11.78         8.66 o                         
  -5  -4  11          0.00         26.61        12.68 o                         
  -4  -4  11         11.62          8.26        12.28 o                         
  -3  -4  11         50.93         44.75        13.25 o                         
  -2  -4  11          1.22          4.19        11.30 o                         
  -1  -4  11          1.29         -0.44         7.45 o                         
   0  -4  11          9.37         12.73         7.17 o                         
   1  -4  11         28.49         22.81         7.24 o                         
   2  -4  11          0.01         -0.57         6.99 o                         
   3  -4  11         23.64         26.12         7.78 o                         
   4  -4  11          0.57          3.15         7.51 o                         
   5  -4  11         21.60         20.38        14.72 o                         
  -6  -3  11          4.52         29.52        14.83 o                         
  -5  -3  11          1.02        -12.08        14.59 o                         
  -4  -3  11          6.82         -6.14        13.03 o                         
  -3  -3  11         11.09          3.58        11.42 o                         
  -2  -3  11          8.02         13.82        10.55 o                         
  -1  -3  11         25.95         24.05        10.14 o                         
   0  -3  11        160.48        177.32         8.52 o                         
   1  -3  11         48.70         57.80         5.53 o                         
   2  -3  11        156.49        153.42         8.49 o                         
   3  -3  11          0.05          3.35         7.19 o                         
   4  -3  11         12.30         12.86        11.64 o                         
   5  -3  11         37.19         36.81        15.06 o                         
   6  -3  11          0.19         -5.19        14.19 o                         
  -6  -2  11          0.03         51.29        15.84 o                         
  -5  -2  11          1.90         -0.21        13.22 o                         
  -4  -2  11          3.93         -2.88        13.13 o                         
  -3  -2  11         49.14         51.02        11.98 o                         
  -2  -2  11        111.79        109.58         7.42 o                         
  -1  -2  11         29.51         24.15         5.84 o                         
   0  -2  11         14.75         13.11         4.26 o                         
   1  -2  11         50.88         44.30         4.34 o                         
   2  -2  11          1.25          2.38         5.87 o                         
   3  -2  11          2.62         -0.39         6.50 o                         
   4  -2  11          0.03         -6.02        10.55 o                         
   5  -2  11         61.24         49.25        14.11 o                         
   6  -2  11         12.26         14.96        13.01 o                         
  -6  -1  11          0.86        -15.30        16.63 o                         
  -5  -1  11          9.44          8.27        13.75 o                         
  -4  -1  11         12.30         28.60        13.57 o                         
  -3  -1  11          4.10          9.13        11.42 o                         
  -2  -1  11         46.89         55.43         6.89 o                         
  -1  -1  11          8.72          9.35         5.94 o                         
   0  -1  11         20.63         21.30         5.46 o                         
   1  -1  11         20.03         19.28         4.81 o                         
   2  -1  11        239.89        239.03         5.95 o                         
   3  -1  11         92.99         91.05         7.35 o                         
   4  -1  11          3.66         -1.02        10.80 o                         
   5  -1  11         28.56         55.40        12.02 o                         
   6  -1  11          2.26         12.56        12.02 o                         
  -6   0  11          3.78        -10.48        16.65 o                         
  -5   0  11          2.47         32.29        12.84 o                         
  -4   0  11          1.65          6.70        13.24 o                         
  -3   0  11         14.17         15.76        12.72 o                         
  -2   0  11        251.98        242.85         8.85 o                         
  -1   0  11         44.52         51.40         6.43 o                         
   0   0  11          1.00          1.90         5.05 o                         
   1   0  11         83.14         83.18         4.79 o                         
   2   0  11          7.19         10.43         5.04 o                         
   3   0  11          0.65          0.42         4.42 o                         
   4   0  11          3.15          2.71         6.50 o                         
   5   0  11          0.20         17.02        12.21 o                         
   6   0  11         11.78         -4.52        12.29 o                         
  -6   1  11          0.17         -8.83        19.32 o                         
  -5   1  11          0.53         32.83        15.59 o                         
  -4   1  11         30.45         38.70         8.67 o                         
  -3   1  11         12.81          9.68         7.08 o                         
  -2   1  11         97.25        106.22         6.05 o                         
  -1   1  11         47.37         40.78         5.00 o                         
   0   1  11        158.39        184.54         6.21 o                         
   1   1  11         25.89         30.75         4.17 o                         
   2   1  11          9.85         11.53         4.53 o                         
   3   1  11         47.76         39.10         7.98 o                         
   4   1  11         21.56         36.51         7.22 o                         
   5   1  11          1.31         -1.57         6.98 o                         
   6   1  11          3.43         -2.57        12.28 o                         
  -6   2  11          3.14         -0.59        17.31 o                         
  -5   2  11          0.39         -4.99        11.86 o                         
  -4   2  11          0.74         -1.54         8.69 o                         
  -3   2  11         67.25         75.44         8.49 o                         
  -2   2  11          4.61          5.68         5.61 o                         
  -1   2  11         28.38         25.69         5.13 o                         
   0   2  11          4.66          9.69         4.64 o                         
   1   2  11         16.11         16.41         4.00 o                         
   2   2  11         10.95         11.56         8.28 o                         
   3   2  11         12.70         11.89         9.23 o                         
   4   2  11         37.57         33.17         9.78 o                         
   5   2  11         49.20         69.52        13.05 o                         
   6   2  11          0.19          0.48         8.30 o                         
  -6   3  11          2.03          1.76        10.57 o                         
  -5   3  11          4.26         10.31         9.43 o                         
  -4   3  11         36.45         31.96         9.00 o                         
  -3   3  11         15.25         14.81         8.28 o                         
  -2   3  11         91.55         88.27         6.92 o                         
  -1   3  11         15.61         10.59         5.30 o                         
   0   3  11          7.29          9.88         5.19 o                         
   1   3  11        101.19         90.66         7.14 o                         
   2   3  11         42.95         47.55         6.48 o                         
   3   3  11         29.95         20.78        10.02 o                         
   4   3  11         31.63         42.52        11.16 o                         
   5   3  11         30.94         34.76        11.08 o                         
   6   3  11          0.02         -0.83         8.65 o                         
  -5   4  11          0.01         -0.69        16.11 o                         
  -4   4  11         25.51         15.48         9.26 o                         
  -3   4  11        154.52        162.89        11.09 o                         
  -2   4  11         14.18          7.13         6.24 o                         
  -1   4  11         66.27         71.57         7.73 o                         
   0   4  11         40.66         46.48         6.56 o                         
   1   4  11         39.03         32.74         5.27 o                         
   2   4  11          2.15          3.81         5.92 o                         
   3   4  11         84.55        106.58        12.31 o                         
   4   4  11         34.70         41.86        11.69 o                         
   5   4  11         15.15         12.70        12.25 o                         
   6   4  11         12.69         16.16         9.31 o                         
  -5   5  11          0.48          1.76        15.43 o                         
  -4   5  11          7.18          9.74        13.66 o                         
  -3   5  11          5.44         12.71        12.38 o                         
  -2   5  11         99.23         92.79        15.11 o                         
  -1   5  11          0.28         -9.18         9.18 o                         
   0   5  11          6.05         20.47         6.33 o                         
   1   5  11         73.38         70.86         6.69 o                         
   2   5  11         57.77         56.49         7.21 o                         
   3   5  11         35.24         34.64        11.41 o                         
   4   5  11          0.67          1.07        11.77 o                         
   5   5  11         20.54         21.27        13.90 o                         
  -4   6  11          7.64        -13.23        13.23 o                         
  -3   6  11         49.92         58.21        15.09 o                         
  -2   6  11          0.00         16.28        12.11 o                         
  -1   6  11         33.19         18.13         9.59 o                         
   0   6  11         27.83         31.66         7.28 o                         
   1   6  11         40.16         37.25         8.36 o                         
   2   6  11         22.17         15.59        11.50 o                         
   3   6  11         43.88         63.87        13.00 o                         
   4   6  11          0.25         15.22        10.88 o                         
   5   6  11          0.45         12.68        13.84 o                         
  -3   7  11          1.32          5.55        15.40 o                         
  -2   7  11         51.50         65.48        15.15 o                         
  -1   7  11          0.41         -5.56         8.49 o                         
   0   7  11          0.00         -3.98         7.52 o                         
   1   7  11          2.70          3.91         9.45 o                         
   2   7  11         26.60         17.87         9.07 o                         
   3   7  11          7.76          3.45        12.33 o                         
   4   7  11          0.00         -9.71        11.75 o                         
  -1   8  11          4.95          5.42        10.40 o                         
   0   8  11          1.20         17.96        10.92 o                         
   1   8  11          4.00         -6.09        16.10 o                         
   2   8  11          8.86         18.29        12.56 o                         
  -2  -7  12          2.21         -4.49        13.44 o                         
  -1  -7  12          5.92         -8.56         8.56 o                         
   0  -7  12          5.38         20.57         8.59 o                         
   1  -7  12          9.89         27.23        13.46 o                         
  -4  -6  12          0.84          3.25        10.11 o                         
  -3  -6  12          0.18         -3.42         9.31 o                         
  -2  -6  12         10.13          6.33         8.14 o                         
  -1  -6  12          0.01          5.24         8.40 o                         
   0  -6  12          4.36          4.58        13.00 o                         
   1  -6  12          1.16         -1.36        11.31 o                         
   2  -6  12         27.92         54.94        14.52 o                         
   3  -6  12          0.44         -1.41        14.82 o                         
  -4  -5  12          4.06          3.26        12.66 o                         
  -3  -5  12         11.51         20.94        10.92 o                         
  -2  -5  12          0.25         -5.98         9.90 o                         
  -1  -5  12         21.20         23.81         8.70 o                         
   0  -5  12          9.18          7.01         7.79 o                         
   1  -5  12         25.33         20.65        11.71 o                         
   2  -5  12          1.87          0.14        12.37 o                         
   3  -5  12         21.05         17.13        12.58 o                         
   4  -5  12          3.85         30.61        26.84 o                         
  -5  -4  12         12.34          1.11        13.74 o                         
  -4  -4  12          0.13        -12.41        13.09 o                         
  -3  -4  12         10.81          8.54        13.06 o                         
  -2  -4  12          4.82         12.75        11.00 o                         
  -1  -4  12         11.77          1.71        11.34 o                         
   0  -4  12          1.14         -2.15         7.27 o                         
   1  -4  12          5.26         -7.04        11.06 o                         
   2  -4  12         21.30         16.32        12.29 o                         
   3  -4  12          2.07          1.42         7.90 o                         
   4  -4  12          5.47          8.17         9.34 o                         
   5  -4  12          9.54         18.04         9.66 o                         
  -5  -3  12          0.36        -14.95        14.95 o                         
  -4  -3  12         17.82         30.85        12.63 o                         
  -3  -3  12         16.80         25.53        11.60 o                         
  -2  -3  12         49.09         53.43        11.25 o                         
  -1  -3  12          1.83          0.92         9.97 o                         
   0  -3  12         23.70         26.27         6.33 o                         
   1  -3  12          2.85          9.90         9.95 o                         
   2  -3  12          1.27         -3.06         6.47 o                         
   3  -3  12        139.30        137.60        16.35 o                         
   4  -3  12          5.04         10.55         8.14 o                         
   5  -3  12          2.76         11.62        13.06 o                         
  -6  -2  12          0.29        -15.16        15.16 o                         
  -5  -2  12         25.77         38.33        16.24 o                         
  -4  -2  12          8.68         15.65        12.57 o                         
  -3  -2  12          9.95          2.99        11.81 o                         
  -2  -2  12         24.13         22.72         6.21 o                         
  -1  -2  12        156.52        160.28         7.83 o                         
   0  -2  12          0.57          0.31         5.81 o                         
   1  -2  12         54.18         47.92         5.63 o                         
   2  -2  12         15.72          9.70         6.20 o                         
   3  -2  12          7.44         12.62         7.19 o                         
   4  -2  12        210.75        216.29        11.55 o                         
   5  -2  12         18.77         17.72        11.76 o                         
   6  -2  12          2.15          7.44        13.51 o                         
  -6  -1  12          6.60         41.02        16.98 o                         
  -5  -1  12          1.82         -2.23        14.63 o                         
  -4  -1  12         35.69         47.80        14.62 o                         
  -3  -1  12         18.02         17.58        11.68 o                         
  -2  -1  12        124.82        124.77         8.85 o                         
  -1  -1  12         25.73         18.10         6.26 o                         
   0  -1  12         85.86         99.38         6.83 o                         
   1  -1  12         85.84         80.27         6.46 o                         
   2  -1  12         25.45         21.65         4.43 o                         
   3  -1  12        184.95        195.25         8.43 o                         
   4  -1  12        317.14        311.35        14.40 o                         
   5  -1  12         25.40         20.27        12.17 o                         
   6  -1  12         19.22         16.98        13.04 o                         
  -6   0  12          2.87         -2.75        16.52 o                         
  -5   0  12         32.43         50.48        15.97 o                         
  -4   0  12          1.97          6.27        13.33 o                         
  -3   0  12          8.53         18.49        12.40 o                         
  -2   0  12         62.83         56.67         5.21 o                         
  -1   0  12        435.94        432.49        10.36 o                         
   0   0  12          1.38          1.99         5.29 o                         
   1   0  12        152.91        142.51         5.63 o                         
   2   0  12         36.02         37.88         5.46 o                         
   3   0  12        180.36        169.69         6.18 o                         
   4   0  12        766.92        731.62        21.27 o                         
   5   0  12         67.70         56.09        13.10 o                         
   6   0  12          0.54         -1.81        12.92 o                         
  -6   1  12         12.78         15.06        19.27 o                         
  -5   1  12          3.58          4.01        14.18 o                         
  -4   1  12         55.95         32.81        13.48 o                         
  -3   1  12         19.85         18.61         6.89 o                         
  -2   1  12        100.16         99.97         6.31 o                         
  -1   1  12          9.49         12.33         4.79 o                         
   0   1  12         15.27          8.59         4.68 o                         
   1   1  12        172.39        178.66         5.72 o                         
   2   1  12        472.11        445.17         8.51 o                         
   3   1  12        160.21        177.73        10.96 o                         
   4   1  12        649.29        654.52        13.85 o                         
   5   1  12         74.96         48.11        10.64 o                         
   6   1  12          0.08         -7.94        12.10 o                         
  -6   2  12          2.03          2.71        16.02 o                         
  -5   2  12         55.41         57.80        16.48 o                         
  -4   2  12         15.51          9.19         8.40 o                         
  -3   2  12          1.98          3.16         9.19 o                         
  -2   2  12          5.60          3.92         5.42 o                         
  -1   2  12        232.76        238.73         7.23 o                         
   0   2  12         37.81         28.70         5.09 o                         
   1   2  12        208.64        218.49        14.22 o                         
   2   2  12         49.65         54.49         8.66 o                         
   3   2  12        116.91        123.66        10.76 o                         
   4   2  12        370.60        374.06        16.81 o                         
   5   2  12        105.96         98.37         8.82 o                         
   6   2  12          0.76          4.12        10.77 o                         
  -5   3  12          0.02         -4.83        10.34 o                         
  -4   3  12         69.72         56.98        15.79 o                         
  -3   3  12          1.53         -3.72         8.29 o                         
  -2   3  12         31.91         31.57         6.38 o                         
  -1   3  12         76.91         71.11         6.01 o                         
   0   3  12         59.94         47.94         7.29 o                         
   1   3  12         16.81         23.14         6.81 o                         
   2   3  12        439.57        480.20        14.82 o                         
   3   3  12        223.14        239.56        13.67 o                         
   4   3  12        215.14        249.16        14.91 o                         
   5   3  12         31.10         43.05        11.23 o                         
   6   3  12          4.75         16.75         9.99 o                         
  -5   4  12         21.06         28.60        10.50 o                         
  -4   4  12          8.27         15.73        14.13 o                         
  -3   4  12         38.71         37.74        15.03 o                         
  -2   4  12          0.56          3.24         6.14 o                         
  -1   4  12          0.55          2.78         6.90 o                         
   0   4  12         43.00         45.35         6.42 o                         
   1   4  12        213.59        220.27         7.37 o                         
   2   4  12         43.78         54.98         7.37 o                         
   3   4  12          2.82          4.72         6.97 o                         
   4   4  12          6.63         18.98        10.97 o                         
   5   4  12         24.42         25.11        13.99 o                         
   6   4  12          0.00         19.28        21.24 o                         
  -4   5  12         29.27         25.68        14.07 o                         
  -3   5  12          9.03         13.94        13.06 o                         
  -2   5  12          1.44         -2.40        11.60 o                         
  -1   5  12         16.10         11.96         7.65 o                         
   0   5  12         31.38         43.07         5.94 o                         
   1   5  12          6.37         14.20         6.35 o                         
   2   5  12        107.21        115.77         8.82 o                         
   3   5  12         65.04         67.54        12.15 o                         
   4   5  12         21.71         31.39        11.73 o                         
   5   5  12          0.02         -1.47        13.97 o                         
  -4   6  12          0.50         21.46        16.44 o                         
  -3   6  12         54.07         45.75        14.91 o                         
  -2   6  12          1.13          4.99        13.37 o                         
  -1   6  12         11.50          2.08        13.14 o                         
   0   6  12          3.45          5.79         7.01 o                         
   1   6  12        102.79        174.20        38.82 o                         
   2   6  12         18.94         15.04        11.40 o                         
   3   6  12         19.44         33.67        12.08 o                         
   4   6  12          3.02         -0.53        11.39 o                         
   5   6  12          0.00         -2.80        14.07 o                         
  -2   7  12         26.17         23.31        13.71 o                         
  -1   7  12          0.66         12.37        12.77 o                         
   0   7  12         22.30         20.63         7.95 o                         
   1   7  12          6.78         -4.70        10.05 o                         
   2   7  12         14.85         13.55        11.75 o                         
   3   7  12          0.81        -11.10        11.10 o                         
   4   7  12          0.14        -10.25        11.82 o                         
  -1   8  12          8.14          7.05        11.47 o                         
   0   8  12          0.00          3.85        13.24 o                         
   1   8  12         18.14         19.92        10.73 o                         
   2   8  12          2.10          8.52        14.08 o                         
  -1  -7  13          1.26         25.78        12.52 o                         
   0  -7  13          0.22         12.87         9.81 o                         
   1  -7  13          7.99         32.17        13.58 o                         
  -3  -6  13          1.53          8.40        23.04 o                         
  -2  -6  13          2.93         -2.45         9.80 o                         
  -1  -6  13          2.79         18.51         8.69 o                         
   0  -6  13         26.79         37.06         9.88 o                         
   1  -6  13          8.07         38.56        12.24 o                         
   2  -6  13          1.72          3.37        14.06 o                         
   3  -6  13          0.47         14.12        12.26 o                         
  -4  -5  13          0.76        -11.85        12.59 o                         
  -3  -5  13          9.72         -1.81        12.01 o                         
  -2  -5  13          4.79          3.02         8.56 o                         
  -1  -5  13         45.54         42.96         8.94 o                         
   0  -5  13          0.18          8.19        11.63 o                         
   1  -5  13         74.16        118.75        14.28 o                         
   2  -5  13          2.75         -9.37        11.88 o                         
   3  -5  13          0.18         -0.74        12.01 o                         
   4  -5  13          3.39         -0.04        15.09 o                         
  -5  -4  13          1.66         -3.19        16.00 o                         
  -4  -4  13          2.52          2.27        13.23 o                         
  -3  -4  13          0.01          1.46        12.20 o                         
  -2  -4  13         18.64         12.02        12.04 o                         
  -1  -4  13         44.94         42.12        12.22 o                         
   0  -4  13         65.30         63.95         8.17 o                         
   1  -4  13         18.72         30.80        11.57 o                         
   2  -4  13         42.35         48.33        12.72 o                         
   3  -4  13         11.65          9.08         8.26 o                         
   4  -4  13          4.81         -1.29        12.97 o                         
   5  -4  13         26.08          8.20         9.79 o                         
  -5  -3  13          2.42         10.59        15.88 o                         
  -4  -3  13          2.41         21.12        12.49 o                         
  -3  -3  13         11.51         12.76        12.55 o                         
  -2  -3  13          9.69         16.82        11.68 o                         
  -1  -3  13        180.73        182.65        14.03 o                         
   0  -3  13          0.84          7.57        10.27 o                         
   1  -3  13        119.25        118.50         7.68 o                         
   2  -3  13          3.45          2.55         6.90 o                         
   3  -3  13        205.39        199.82        10.19 o                         
   4  -3  13          5.41         -0.06         8.47 o                         
   5  -3  13         15.76         12.77         9.51 o                         
  -6  -2  13          0.53         40.70        18.99 o                         
  -5  -2  13          0.42        -15.08        15.08 o                         
  -4  -2  13         18.05          0.50        14.32 o                         
  -3  -2  13          2.90          8.63        11.87 o                         
  -2  -2  13         74.14         76.80         7.59 o                         
  -1  -2  13        248.97        261.70        13.53 o                         
   0  -2  13        149.15        157.63        14.31 o                         
   1  -2  13          1.93          2.64         4.51 o                         
   2  -2  13        248.03        257.87         9.25 o                         
   3  -2  13         21.49         21.88         7.66 o                         
   4  -2  13         11.76          4.90         7.65 o                         
   5  -2  13         33.82         30.30         9.82 o                         
   6  -2  13         11.83         39.79        14.93 o                         
  -6  -1  13          1.36          0.80        18.29 o                         
  -5  -1  13          2.57          8.07        15.69 o                         
  -4  -1  13          2.40          8.89        13.67 o                         
  -3  -1  13          0.10          1.87        12.29 o                         
  -2  -1  13         66.14         65.24         7.88 o                         
  -1  -1  13        135.09        127.75         7.97 o                         
   0  -1  13         76.40         83.67         7.09 o                         
   1  -1  13          0.29         -3.37         5.53 o                         
   2  -1  13         86.23         85.77         6.78 o                         
   3  -1  13        840.26        764.84        14.03 o                         
   4  -1  13         13.38         18.94         7.72 o                         
   5  -1  13         27.88         28.82        11.90 o                         
   6  -1  13          6.19        -10.33        12.30 o                         
  -6   0  13          0.02        -11.26        16.18 o                         
  -5   0  13          2.46         -8.99        15.30 o                         
  -4   0  13          2.30          0.23        13.51 o                         
  -3   0  13          1.05          2.41        10.70 o                         
  -2   0  13         66.04         69.30         7.82 o                         
  -1   0  13        287.58        279.90         9.62 o                         
   0   0  13         79.32         71.36         6.38 o                         
   1   0  13         69.50         73.14         5.27 o                         
   2   0  13        286.50        265.81        10.10 o                         
   3   0  13        112.82        104.13         5.98 o                         
   4   0  13        225.51        183.48        14.73 o                         
   5   0  13          9.53         13.75        12.28 o                         
   6   0  13          0.24         -6.43        14.00 o                         
  -6   1  13          5.28          5.70        18.46 o                         
  -5   1  13          1.02          5.18        14.45 o                         
  -4   1  13         10.39         -1.45        14.25 o                         
  -3   1  13         13.03         18.60         7.58 o                         
  -2   1  13        167.36        167.54         6.89 o                         
  -1   1  13         18.35         16.90         6.70 o                         
   0   1  13        184.54        241.00        38.75 o                         
   1   1  13         26.89         28.82         4.83 o                         
   2   1  13         67.41         67.49         9.47 o                         
   3   1  13        662.65        593.69        16.97 o                         
   4   1  13         30.75         18.68         7.08 o                         
   5   1  13          1.78         -1.89         7.19 o                         
   6   1  13          0.27         -7.27        13.20 o                         
  -5   2  13          2.16          1.53        15.74 o                         
  -4   2  13         41.09         32.87         9.19 o                         
  -3   2  13          4.39          9.07         9.54 o                         
  -2   2  13          4.30          2.30         6.07 o                         
  -1   2  13         63.06         64.48         5.90 o                         
   0   2  13          1.75          5.50         4.98 o                         
   1   2  13          8.81          5.48         6.20 o                         
   2   2  13         93.56         87.66         7.15 o                         
   3   2  13        558.45        556.64        17.11 o                         
   4   2  13        200.63        190.41        13.73 o                         
   5   2  13          1.44          2.93         7.85 o                         
   6   2  13          9.76         18.53         8.40 o                         
  -5   3  13          3.51         15.89        13.26 o                         
  -4   3  13         13.34         13.88         9.74 o                         
  -3   3  13         38.60         43.97         9.07 o                         
  -2   3  13         53.00         51.92         6.85 o                         
  -1   3  13         11.85          7.66         5.63 o                         
   0   3  13          0.46          2.30         6.89 o                         
   1   3  13        103.35         99.14         8.00 o                         
   2   3  13         43.95         49.63         6.89 o                         
   3   3  13        233.08        227.22        13.80 o                         
   4   3  13         22.07         24.57        10.80 o                         
   5   3  13         17.63         19.76        11.06 o                         
   6   3  13          3.29         10.53         9.07 o                         
  -5   4  13          0.00          4.67        10.84 o                         
  -4   4  13         45.18         50.76        11.04 o                         
  -3   4  13          0.71         -7.68        14.82 o                         
  -2   4  13         31.54         18.16         6.65 o                         
  -1   4  13          8.32          5.76        12.51 o                         
   0   4  13          8.46         14.50         5.87 o                         
   1   4  13         14.53         22.51         6.98 o                         
   2   4  13         68.44         59.76         7.72 o                         
   3   4  13        166.73        170.14         9.39 o                         
   4   4  13         15.73         18.26        10.56 o                         
   5   4  13          0.09          4.03        12.09 o                         
   6   4  13          1.37         -6.92         9.02 o                         
  -4   5  13          0.00        -11.67        11.67 o                         
  -3   5  13         27.06         23.26        14.15 o                         
  -2   5  13          5.85          6.30        11.70 o                         
  -1   5  13         17.85          1.98         7.70 o                         
   0   5  13         53.92         62.35         7.26 o                         
   1   5  13        174.38        183.05         8.05 o                         
   2   5  13         40.19         40.38         7.47 o                         
   3   5  13         30.80         24.35        10.34 o                         
   4   5  13          5.20          1.25        11.98 o                         
   5   5  13         12.92         13.29        13.20 o                         
  -3   6  13         11.00         13.33        14.53 o                         
  -2   6  13          1.81          0.87        13.41 o                         
  -1   6  13          8.63         14.62        13.56 o                         
   0   6  13          4.57          5.67         7.27 o                         
   1   6  13         15.02         17.65         9.16 o                         
   2   6  13         53.59         43.43        11.98 o                         
   3   6  13          1.14         10.76        11.81 o                         
   4   6  13          0.06         10.96        12.14 o                         
  -2   7  13         12.29         16.62        15.19 o                         
  -1   7  13          0.87         12.06        14.63 o                         
   0   7  13          0.90         -9.03         9.03 o                         
   1   7  13         36.14         26.17        10.29 o                         
   2   7  13         11.87         14.63        12.57 o                         
   3   7  13          0.03          4.24        12.87 o                         
   0   8  13          7.72         13.79        11.98 o                         
   1   8  13          1.74          6.19        10.38 o                         
  -3  -6  14          1.75          6.82        16.33 o                         
  -2  -6  14          0.21         -9.04         9.04 o                         
  -1  -6  14          6.29          0.69        21.84 o                         
   0  -6  14          0.03         -2.29         9.06 o                         
   1  -6  14          3.36         15.22        12.67 o                         
   2  -6  14         22.49         35.88        15.19 o                         
  -4  -5  14          0.52        -14.00        14.00 o                         
  -3  -5  14          0.04         23.30        12.55 o                         
  -2  -5  14          9.68         15.88         8.77 o                         
  -1  -5  14          8.70          6.93         8.63 o                         
   0  -5  14         53.99         52.81         9.03 o                         
   1  -5  14         18.39         26.13        11.78 o                         
   2  -5  14         62.28         70.83        14.49 o                         
   3  -5  14          0.78          5.87        14.06 o                         
  -4  -4  14          0.62         -7.18        14.81 o                         
  -3  -4  14         16.00         12.75        13.62 o                         
  -2  -4  14          3.33          7.79        11.26 o                         
  -1  -4  14         54.23         59.09        11.95 o                         
   0  -4  14         11.21         12.70         7.94 o                         
   1  -4  14          0.14         -0.99        11.20 o                         
   2  -4  14         20.54         33.53        12.90 o                         
   3  -4  14         42.36         47.47        14.14 o                         
   4  -4  14          0.28          7.85         9.82 o                         
  -5  -3  14          0.31         42.75        16.28 o                         
  -4  -3  14          0.03         -0.21        14.47 o                         
  -3  -3  14          8.49          8.11        11.65 o                         
  -2  -3  14          1.58          8.07        12.37 o                         
  -1  -3  14         30.70         22.55        11.40 o                         
   0  -3  14        317.65        317.56        16.12 o                         
   1  -3  14          5.63          1.19         6.30 o                         
   2  -3  14        350.95        324.62        17.19 o                         
   3  -3  14          0.10          2.05         5.35 o                         
   4  -3  14          0.64          6.49         8.15 o                         
   5  -3  14          2.80         -3.50         9.50 o                         
  -5  -2  14          0.06         -8.70        16.88 o                         
  -4  -2  14          1.62        -13.88        13.88 o                         
  -3  -2  14         28.23         13.80        12.71 o                         
  -2  -2  14        149.93        160.66         9.29 o                         
  -1  -2  14        112.72        116.89         8.10 o                         
   0  -2  14         53.19         55.07         7.15 o                         
   1  -2  14          2.75          1.95         4.73 o                         
   2  -2  14         12.86         11.34         6.56 o                         
   3  -2  14        420.28        432.67        15.41 o                         
   4  -2  14         30.38         13.28        11.47 o                         
   5  -2  14          0.04         13.09        20.49 o                         
  -5  -1  14          1.93         -2.06        15.39 o                         
  -4  -1  14          0.01         -5.56        14.19 o                         
  -3  -1  14         46.78         41.06         9.19 o                         
  -2  -1  14          4.38         -3.83         9.87 o                         
  -1  -1  14        101.20        104.80         8.03 o                         
   0  -1  14        349.51        382.00        20.00 o                         
   1  -1  14         55.35         46.72         6.78 o                         
   2  -1  14        377.45        364.16         9.95 o                         
   3  -1  14         16.55         13.05         6.89 o                         
   4  -1  14          1.42          5.36         7.49 o                         
   5  -1  14          8.99         19.55        12.18 o                         
   6  -1  14          0.79        -14.69        14.69 o                         
  -5   0  14          9.64         -8.86        12.86 o                         
  -4   0  14         13.02         25.39        14.10 o                         
  -3   0  14          6.43         -7.99         8.45 o                         
  -2   0  14        509.09        507.43        29.20 o                         
  -1   0  14        202.25        209.57         9.40 o                         
   0   0  14          1.04          2.48         6.36 o                         
   1   0  14          0.20          1.01         4.91 o                         
   2   0  14         70.76         73.05         6.40 o                         
   3   0  14        335.66        334.88        10.11 o                         
   4   0  14         49.56         39.99        11.87 o                         
   5   0  14          0.63        -11.77        11.77 o                         
   6   0  14          0.06         -8.53        11.56 o                         
  -5   1  14          8.96          4.87        16.07 o                         
  -4   1  14          1.37          2.03        13.83 o                         
  -3   1  14         81.83         81.86         9.32 o                         
  -2   1  14         13.77         15.15         5.87 o                         
  -1   1  14        443.41        460.46        11.36 o                         
   0   1  14          0.86          1.67         6.05 o                         
   1   1  14        139.57        153.20         6.17 o                         
   2   1  14         38.88         39.86         9.46 o                         
   3   1  14         89.09         74.32        10.03 o                         
   4   1  14          2.36         -0.22         6.25 o                         
   5   1  14          3.72         12.73        11.31 o                         
   6   1  14          0.78          9.72        12.29 o                         
  -5   2  14          6.21         -5.24        16.46 o                         
  -4   2  14          5.27         14.26        13.90 o                         
  -3   2  14          2.22         -2.18         8.21 o                         
  -2   2  14        233.37        236.95         8.44 o                         
  -1   2  14        244.27        229.99         7.86 o                         
   0   2  14        140.74        153.11         8.35 o                         
   1   2  14          7.57          6.02         6.91 o                         
   2   2  14          3.91          7.22         6.53 o                         
   3   2  14          6.35          5.94         9.65 o                         
   4   2  14          6.99          2.93         9.11 o                         
   5   2  14          3.71          5.77         7.56 o                         
   6   2  14          6.70         -5.69        13.68 o                         
  -5   3  14          6.12         11.40        15.83 o                         
  -4   3  14          4.36          5.06         9.11 o                         
  -3   3  14         28.63         50.53        17.12 o                         
  -2   3  14         28.81         30.74         6.81 o                         
  -1   3  14        450.09        432.01        17.40 o                         
   0   3  14          6.16          6.02         7.16 o                         
   1   3  14          0.16          2.56         6.84 o                         
   2   3  14         58.90         46.74         7.50 o                         
   3   3  14         24.12         22.44        10.12 o                         
   4   3  14          0.37          7.91        10.16 o                         
   5   3  14         10.58         10.54        12.13 o                         
   6   3  14          0.16         -3.58         9.50 o                         
  -4   4  14          0.02         -5.35         9.60 o                         
  -3   4  14         13.34         -4.50        10.41 o                         
  -2   4  14          4.99         -3.61         7.78 o                         
  -1   4  14        104.54        116.20        12.90 o                         
   0   4  14        253.05        246.26        10.82 o                         
   1   4  14         25.62         26.85         7.71 o                         
   2   4  14         39.89         27.39         7.92 o                         
   3   4  14         64.53         63.61         8.06 o                         
   4   4  14          3.97         -9.96         9.96 o                         
   5   4  14          1.24         -5.13        12.99 o                         
  -4   5  14          4.64         23.35        11.46 o                         
  -3   5  14          0.02         -2.12        13.19 o                         
  -2   5  14          5.39          2.62         8.63 o                         
  -1   5  14         78.39         67.71         9.02 o                         
   0   5  14         36.10         34.62         8.81 o                         
   1   5  14         69.48         63.93         8.66 o                         
   2   5  14         99.12         96.43         8.95 o                         
   3   5  14          0.08          0.66         6.98 o                         
   4   5  14          0.48          0.63        10.29 o                         
   5   5  14         18.71         41.96        11.69 o                         
  -3   6  14          5.44        -16.36        16.78 o                         
  -2   6  14          2.67          1.21        13.83 o                         
  -1   6  14         10.92         -7.01         8.66 o                         
   0   6  14        128.33        135.02        10.96 o                         
   1   6  14         32.23         31.04        13.21 o                         
   2   6  14          0.87          0.37        12.59 o                         
   3   6  14          2.80          0.12        11.27 o                         
   4   6  14          9.28         18.21        13.31 o                         
  -2   7  14          0.43         16.19        13.84 o                         
  -1   7  14          1.72          1.45        13.45 o                         
   0   7  14         33.35         28.55         9.93 o                         
   2   7  14         16.76         24.42        12.49 o                         
   3   7  14          0.42          9.84        11.57 o                         
  -2  -6  15          0.10         -3.59         9.73 o                         
  -1  -6  15          3.79          7.03        12.52 o                         
   0  -6  15         17.52         57.96        14.64 o                         
   1  -6  15          3.83         11.35        12.84 o                         
   2  -6  15          5.22         17.39        14.20 o                         
  -3  -5  15          1.89         12.46        15.39 o                         
  -2  -5  15          0.01         -5.96         8.55 o                         
  -1  -5  15          5.47         13.19        14.30 o                         
   0  -5  15          3.14          7.66        12.41 o                         
   1  -5  15         53.72         54.25        14.57 o                         
   2  -5  15          3.67          8.60        10.65 o                         
   3  -5  15          0.04         -0.42        13.00 o                         
  -4  -4  15          2.13        -14.85        14.85 o                         
  -3  -4  15         10.09         25.22        14.32 o                         
  -2  -4  15         24.37         42.86        12.75 o                         
  -1  -4  15         25.85         14.40        12.70 o                         
   0  -4  15         83.78         96.91        14.42 o                         
   1  -4  15         32.94         37.09        12.98 o                         
   2  -4  15         43.09         34.65        13.20 o                         
   3  -4  15         16.38         16.07        11.71 o                         
   4  -4  15          0.02         18.93        18.91 o                         
  -5  -3  15          0.00        -15.52        15.52 o                         
  -4  -3  15          3.30         -6.70        13.60 o                         
  -3  -3  15          1.39          6.28        11.18 o                         
  -2  -3  15          8.64          5.11        12.43 o                         
  -1  -3  15        107.31        104.66        13.32 o                         
   0  -3  15          0.14          6.62        10.49 o                         
   1  -3  15          5.10         -0.87         7.16 o                         
   2  -3  15          0.26          0.75        11.66 o                         
   3  -3  15          0.18         -7.22         7.63 o                         
   4  -3  15          0.07          1.63         8.97 o                         
   5  -3  15          0.28         -8.82         8.82 o                         
  -5  -2  15          2.83          0.96        13.72 o                         
  -4  -2  15          0.23         19.76        14.45 o                         
  -3  -2  15          5.36          5.07        12.81 o                         
  -2  -2  15         50.69         44.63         9.44 o                         
  -1  -2  15          2.61          3.50         7.69 o                         
   0  -2  15         67.82         74.30         7.45 o                         
   1  -2  15         94.96        103.51         7.96 o                         
   2  -2  15         21.68         25.90         7.12 o                         
   3  -2  15         15.09         11.33         6.76 o                         
   4  -2  15          1.82         14.56         7.94 o                         
   5  -2  15          0.07         -5.78        11.92 o                         
  -5  -1  15          0.98         15.10        17.40 o                         
  -4  -1  15          0.32          0.04        13.99 o                         
  -3  -1  15          1.22         -4.03         9.00 o                         
  -2  -1  15          6.04         -6.08         7.99 o                         
  -1  -1  15        319.22        321.59        10.69 o                         
   0  -1  15          5.06          2.10         6.58 o                         
   1  -1  15         65.93         71.02         7.45 o                         
   2  -1  15         14.73         18.56         6.68 o                         
   3  -1  15          5.43          6.50         7.04 o                         
   4  -1  15          1.33         -7.85        10.29 o                         
   5  -1  15          1.90         -2.37        12.92 o                         
  -5   0  15          0.83         13.00        19.40 o                         
  -4   0  15          5.87          8.55        14.28 o                         
  -3   0  15         58.17         59.13         9.16 o                         
  -2   0  15          1.77          6.65         8.22 o                         
  -1   0  15        229.47        228.91        10.34 o                         
   0   0  15          0.71          5.40         6.40 o                         
   1   0  15         39.20         37.02         5.43 o                         
   2   0  15         18.99         15.76         6.26 o                         
   4   0  15          0.83         -1.93        10.33 o                         
   5   0  15          3.65         22.33        12.66 o                         
   6   0  15         13.06          2.83        12.81 o                         
  -5   1  15          0.00         -0.65        15.77 o                         
  -4   1  15         18.28         21.82        15.51 o                         
  -3   1  15         20.04         11.66         8.85 o                         
  -2   1  15          5.15          3.44         6.01 o                         
  -1   1  15         52.03         58.21        12.26 o                         
   0   1  15        369.00        366.19        14.72 o                         
   1   1  15         91.56         84.88         8.19 o                         
   2   1  15          1.76          0.47         6.78 o                         
   3   1  15         27.64         26.99         9.95 o                         
   4   1  15         11.13         -0.43         7.80 o                         
   5   1  15          5.16          2.30        11.22 o                         
   6   1  15          1.23         12.51        14.23 o                         
  -5   2  15          0.03         17.70        17.42 o                         
  -4   2  15          2.72          9.65        14.54 o                         
  -3   2  15        214.26        210.25         9.34 o                         
  -2   2  15         58.14         55.68         6.86 o                         
  -1   2  15        767.42        739.82        23.64 o                         
   0   2  15          1.84          5.58         9.83 o                         
   1   2  15          1.03          1.83         7.04 o                         
   2   2  15          3.50          5.61         6.51 o                         
   3   2  15          0.00         -0.03        10.19 o                         
   4   2  15          1.45         -0.21        10.03 o                         
   5   2  15          1.40          4.92         8.51 o                         
   6   2  15          0.83         20.71        13.80 o                         
  -5   3  15          4.74        -17.57        17.57 o                         
  -4   3  15         25.80         42.40        10.58 o                         
  -3   3  15          6.45          9.12         8.35 o                         
  -2   3  15          0.44          5.65         6.21 o                         
  -1   3  15         61.42         58.39         8.42 o                         
   0   3  15        578.87        584.72        21.73 o                         
   1   3  15         12.69         13.92         7.44 o                         
   2   3  15          0.44          3.48         6.99 o                         
   3   3  15          4.18         -2.45         7.29 o                         
   4   3  15         15.75         22.68        10.86 o                         
   5   3  15          0.01         -5.67        11.29 o                         
  -4   4  15          3.60          9.62        10.22 o                         
  -3   4  15         76.83         79.48        16.01 o                         
  -2   4  15          6.09         -6.09        10.89 o                         
  -1   4  15        339.06        363.04        12.58 o                         
   0   4  15          1.49          1.06         7.76 o                         
   1   4  15          0.03          0.33         9.18 o                         
   2   4  15         27.67         31.18         7.61 o                         
   3   4  15          1.00          0.89         7.00 o                         
   4   4  15          0.19          5.06        11.99 o                         
   5   4  15          2.64         11.65        12.61 o                         
  -4   5  15         13.72          1.77        14.62 o                         
  -3   5  15          1.09         -7.56        14.25 o                         
  -2   5  15          3.90        -20.23        25.12 o                         
  -1   5  15         44.93         39.54         8.99 o                         
   0   5  15         74.78         66.73        10.68 o                         
   1   5  15          3.13          4.46         7.94 o                         
   2   5  15          2.80          0.16         7.71 o                         
   3   5  15          6.10         19.32        19.28 o                         
   4   5  15          2.91          2.16        14.46 o                         
   5   5  15          1.29        -13.47        13.47 o                         
  -3   6  15          7.52          3.59        15.93 o                         
  -2   6  15          1.84          1.21        14.43 o                         
  -1   6  15         11.29         18.88         9.00 o                         
   0   6  15          4.63          1.92        12.01 o                         
   1   6  15          0.01          3.06        12.75 o                         
   2   6  15         12.72          1.72        12.43 o                         
   3   6  15          3.16          2.89        12.06 o                         
   4   6  15          1.64          8.78        12.61 o                         
  -1   7  15          1.17        -14.80        14.80 o                         
   0   7  15          4.62          1.31        14.30 o                         
   1   7  15          6.52         -9.16        14.11 o                         
   2   7  15          1.55          5.91        12.38 o                         
   3   7  15          5.09          6.61        11.88 o                         
  -1  -6  16          0.34         13.02        34.38 o                         
   0  -6  16          0.44         15.61        13.86 o                         
   1  -6  16          0.56        104.31        14.41 o                         
  -3  -5  16          0.04        -14.33        14.91 o                         
  -2  -5  16          1.03        -10.10        10.10 o                         
  -1  -5  16          1.26         15.36         8.96 o                         
   0  -5  16          5.81         19.28        13.64 o                         
   1  -5  16          0.77         19.14        13.09 o                         
   2  -5  16          0.17         24.75        13.58 o                         
   3  -5  16          1.39          2.98        15.92 o                         
  -4  -4  16          1.96         70.32        16.80 o                         
  -3  -4  16          0.01        -10.70        14.43 o                         
  -2  -4  16          9.61         -9.89        12.40 o                         
  -1  -4  16          2.86          3.52        12.28 o                         
   0  -4  16          0.43         -7.37        12.69 o                         
   1  -4  16         21.84         40.29        13.12 o                         
   3  -4  16          3.11         -8.22        13.45 o                         
   4  -4  16          2.58          2.74        12.02 o                         
  -4  -3  16          2.59        -14.23        15.06 o                         
  -3  -3  16         13.62          1.94        13.99 o                         
  -2  -3  16          1.02         -7.63        12.31 o                         
  -1  -3  16          1.05          4.15        12.54 o                         
   0  -3  16          3.95          2.24        10.89 o                         
   1  -3  16          7.18          2.91        11.51 o                         
   2  -3  16         20.02         29.82        11.64 o                         
   3  -3  16          0.74        -11.68        11.81 o                         
   4  -3  16          1.90         -1.35        10.35 o                         
  -5  -2  16          0.55        -16.68        16.68 o                         
  -4  -2  16          0.29         -4.07        14.95 o                         
  -3  -2  16         40.53         50.64        14.11 o                         
  -2  -2  16        231.45        234.78        10.72 o                         
  -1  -2  16         46.68         45.96         8.17 o                         
   0  -2  16         11.28         17.44         7.32 o                         
   1  -2  16         71.06         72.61        14.24 o                         
   2  -2  16          1.48          4.50         6.61 o                         
   3  -2  16         50.88         55.63         8.38 o                         
   4  -2  16          0.26         -5.68         7.58 o                         
   5  -2  16         12.61         24.49        12.43 o                         
  -5  -1  16          0.02         -3.59        15.75 o                         
  -4  -1  16          3.04          6.77        14.53 o                         
  -3  -1  16        100.04        101.26        15.68 o                         
  -2  -1  16        130.75        136.12         9.59 o                         
  -1  -1  16        129.11        113.03         9.13 o                         
   0  -1  16         18.75         25.97         7.58 o                         
   1  -1  16          8.91         16.02         6.96 o                         
   2  -1  16         52.02         54.22         7.52 o                         
   3  -1  16          0.34         -3.70         7.13 o                         
   4  -1  16          9.37         12.97        12.30 o                         
   5  -1  16          1.95          3.03        13.10 o                         
  -5   0  16          0.05        -16.38        16.38 o                         
  -4   0  16          0.52         10.67        15.29 o                         
  -3   0  16         81.10         67.90         9.63 o                         
  -2   0  16        616.64        600.45        14.38 o                         
  -1   0  16         82.70         90.34         8.79 o                         
   0   0  16         79.86         87.30        10.74 o                         
   1   0  16         98.77        100.49        13.59 o                         
   2   0  16          0.81          0.07         5.22 o                         
   4   0  16          0.14         12.93        11.58 o                         
   5   0  16          0.01         31.60        12.82 o                         
  -5   1  16          2.46          0.46        14.29 o                         
  -4   1  16          7.74          1.87        16.04 o                         
  -3   1  16        110.81         82.57         9.71 o                         
  -2   1  16        464.98        486.24        17.70 o                         
  -1   1  16        292.75        301.52        15.23 o                         
   0   1  16         33.97         35.23         6.91 o                         
   1   1  16          0.54         -0.88         6.87 o                         
   2   1  16          1.64         -6.85         7.62 o                         
   3   1  16         30.06         29.94        10.07 o                         
   4   1  16         12.05          9.80         7.15 o                         
   5   1  16          7.62         11.55        12.22 o                         
  -5   2  16          1.43         21.19        16.68 o                         
  -4   2  16         10.02         25.54        16.52 o                         
  -3   2  16          2.34         -8.96         8.96 o                         
  -2   2  16        316.77        312.36        13.11 o                         
  -1   2  16         64.34         59.34         8.43 o                         
   0   2  16         32.11         35.59        11.08 o                         
   1   2  16         38.92         41.53         8.26 o                         
   2   2  16          8.49         12.93         7.01 o                         
   3   2  16         48.04         60.71        12.30 o                         
   4   2  16          0.29          0.99        11.03 o                         
   5   2  16          0.95         -0.10        14.63 o                         
  -4   3  16         36.80         26.73        10.02 o                         
  -3   3  16         33.58         32.30         9.94 o                         
  -2   3  16        198.49        189.88        14.56 o                         
  -1   3  16         41.12         40.38         8.15 o                         
   0   3  16          3.71         10.03         8.25 o                         
   1   3  16          0.64          4.30         8.08 o                         
   2   3  16         90.94         98.19         8.81 o                         
   3   3  16         45.19         52.70         8.21 o                         
   4   3  16          3.74         -0.70        11.58 o                         
   5   3  16          2.69        -11.36        11.36 o                         
  -4   4  16         15.48         36.82        13.62 o                         
  -3   4  16         10.71         11.24        24.68 o                         
  -2   4  16         17.69         13.40         8.66 o                         
  -1   4  16         32.08         24.72         9.18 o                         
   0   4  16          1.68         -0.63         8.56 o                         
   1   4  16          0.15         -7.89         8.15 o                         
   2   4  16         30.40         48.91        16.24 o                         
   3   4  16         14.20         25.98         8.20 o                         
   4   4  16         10.37          9.99        20.77 o                         
   5   4  16          0.00        -11.77        11.77 o                         
  -3   5  16          6.83         -0.22        13.32 o                         
  -2   5  16          4.50         -2.80         8.39 o                         
  -1   5  16          4.58          6.54         8.96 o                         
   0   5  16          0.00          5.12         8.34 o                         
   1   5  16          4.28         14.94         8.89 o                         
   2   5  16         35.93         48.62        13.32 o                         
   3   5  16          4.99          8.54         9.88 o                         
   4   5  16          0.64         -7.47         8.02 o                         
  -2   6  16          2.49         -6.23        15.05 o                         
  -1   6  16          4.42         -2.32        13.40 o                         
   0   6  16          4.49          3.88         9.48 o                         
   1   6  16          7.11          8.29        13.88 o                         
   2   6  16          4.08         10.89        12.70 o                         
   3   6  16         11.95         50.39        13.58 o                         
  -1   7  16          2.62         15.00        14.53 o                         
   0   7  16          0.60        -16.25        16.25 o                         
   1   7  16          6.20         -7.45        13.61 o                         
   2   7  16          3.22        -12.86        12.86 o                         
  -2  -5  17          0.73         -7.31         9.23 o                         
  -1  -5  17          4.63          9.86         9.25 o                         
   0  -5  17         18.48         30.84        13.91 o                         
   1  -5  17         14.64         56.98        14.19 o                         
   2  -5  17         10.74         29.80        27.61 o                         
  -3  -4  17         30.31         13.79        14.50 o                         
  -2  -4  17          1.42          2.10        12.35 o                         
  -1  -4  17          5.80         -1.81        13.16 o                         
   0  -4  17         26.49         16.02        12.39 o                         
   1  -4  17         26.14         41.75        13.85 o                         
   2  -4  17          0.05         -3.12        13.11 o                         
   3  -4  17          0.04         33.34        13.61 o                         
  -4  -3  17          6.80          1.89        15.93 o                         
  -3  -3  17          8.65         36.38        13.93 o                         
  -2  -3  17         23.15         23.95        14.05 o                         
  -1  -3  17          9.32          5.87        12.32 o                         
   0  -3  17         25.09         27.57        12.40 o                         
   1  -3  17         49.35         50.01        13.59 o                         
   2  -3  17         67.39         73.01         9.08 o                         
   3  -3  17          2.04         26.24        12.72 o                         
   4  -3  17          0.78         -2.35         8.89 o                         
  -4  -2  17          0.55         13.13        15.35 o                         
  -3  -2  17         43.32         67.54        14.99 o                         
  -2  -2  17         22.82         25.67         7.65 o                         
  -1  -2  17         12.42         12.29         8.24 o                         
   0  -2  17          1.34         -4.26         6.96 o                         
   1  -2  17         89.67         91.26         8.66 o                         
   2  -2  17          0.49          3.77         9.92 o                         
   3  -2  17          2.63          3.51         9.07 o                         
   4  -2  17          1.36          4.23        19.25 o                         
   5  -2  17          0.20         -0.65        14.55 o                         
  -5  -1  17          2.95         10.42        15.97 o                         
  -4  -1  17          2.85         -7.72        14.86 o                         
  -3  -1  17         72.16         60.71         9.34 o                         
  -2  -1  17         66.03         68.57         9.12 o                         
  -1  -1  17          4.51         11.37         7.54 o                         
   0  -1  17         10.21         14.46         7.32 o                         
   1  -1  17          8.31          9.44         7.46 o                         
   2  -1  17         27.07         16.54         5.90 o                         
   3  -1  17          4.64          2.54        10.46 o                         
   4  -1  17          6.42          7.95        11.82 o                         
   5  -1  17          7.15          1.05        12.96 o                         
  -5   0  17          0.56          8.04        17.80 o                         
  -4   0  17          2.79         19.61        14.99 o                         
  -3   0  17          7.77          5.37        11.17 o                         
  -2   0  17         67.46         63.23         9.27 o                         
  -1   0  17          0.05          1.85         7.73 o                         
   0   0  17         17.81         24.22         7.40 o                         
   1   0  17         65.90         74.01        10.52 o                         
   2   0  17         13.68          9.56         6.63 o                         
   4   0  17          1.18         11.04        11.25 o                         
   5   0  17          3.46        -11.71        11.71 o                         
  -5   1  17          1.60         -2.04        17.43 o                         
  -4   1  17          0.66          0.50        14.89 o                         
  -3   1  17         58.81         39.99        11.84 o                         
  -2   1  17         33.04         30.56         8.93 o                         
  -1   1  17         58.33         61.77        15.72 o                         
   0   1  17         11.04         10.34         7.54 o                         
   1   1  17         35.75         39.41         8.45 o                         
   2   1  17          0.03         -2.82         7.21 o                         
   3   1  17          2.57         -0.67         9.56 o                         
   4   1  17          0.03          3.09        10.57 o                         
   5   1  17          2.30          2.07        11.63 o                         
  -4   2  17          0.88        -11.01        15.38 o                         
  -3   2  17          0.91         -8.72         8.72 o                         
  -2   2  17         41.89         35.94         7.34 o                         
  -1   2  17         25.41         30.67        12.06 o                         
   0   2  17         49.13         65.75        12.71 o                         
   1   2  17         16.77         29.00         7.71 o                         
   2   2  17          0.05          0.29         8.54 o                         
   3   2  17         16.31         26.85         7.73 o                         
   4   2  17          0.03        -10.13        10.13 o                         
   5   2  17          2.20         -6.19         8.35 o                         
  -4   3  17          1.33         24.31        16.95 o                         
  -3   3  17          1.04          2.17        12.26 o                         
  -2   3  17          1.61          7.13         8.17 o                         
  -1   3  17         22.62         10.83        11.97 o                         
   0   3  17         14.27         15.99        11.69 o                         
   1   3  17         34.16         36.30         8.79 o                         
   2   3  17          1.83          3.61         7.11 o                         
   3   3  17          0.67         -0.51         7.53 o                         
   4   3  17          6.48          9.79        11.73 o                         
   5   3  17          0.44         10.46        13.19 o                         
  -4   4  17          7.84         -1.09        10.73 o                         
  -3   4  17          3.74         -6.49        14.40 o                         
  -2   4  17          3.17         -1.31         8.28 o                         
  -1   4  17          5.97         -9.07         9.07 o                         
   0   4  17         37.38         59.22         9.96 o                         
   1   4  17         15.72         18.92         8.57 o                         
   2   4  17         18.59          9.59         7.68 o                         
   3   4  17         11.75          7.86         7.30 o                         
   4   4  17          0.36         14.91         8.49 o                         
  -3   5  17          0.78         -5.20        15.49 o                         
  -2   5  17          0.19        -16.29        16.61 o                         
  -1   5  17          7.80          0.40        11.07 o                         
   0   5  17          4.04          0.98         9.24 o                         
   1   5  17          1.20         -8.41         8.41 o                         
   2   5  17          3.75         10.89         8.53 o                         
   3   5  17          1.20         -7.48         7.48 o                         
   4   5  17          4.08          7.83        11.57 o                         
  -2   6  17          0.21        -10.49        15.71 o                         
  -1   6  17          2.31         -3.97         8.77 o                         
   0   6  17         13.26          6.02        10.26 o                         
   1   6  17         15.78          6.78        14.80 o                         
   2   6  17          7.17         19.16        13.34 o                         
   3   6  17          2.31         45.16        13.40 o                         
   0   7  17          2.39        -15.80        15.80 o                         
   1   7  17          0.23         10.33        15.68 o                         
  -2  -5  18          8.64         -9.34         9.34 o                         
  -1  -5  18          0.35         11.25        13.72 o                         
   0  -5  18         31.81         26.34        15.04 o                         
   1  -5  18          4.65          3.80        11.91 o                         
  -3  -4  18          2.08         24.27        13.90 o                         
  -2  -4  18          0.35         -1.80        14.34 o                         
  -1  -4  18         15.17         44.14        13.94 o                         
   0  -4  18          3.14          5.40        12.11 o                         
   1  -4  18          6.66          6.84        13.40 o                         
   2  -4  18          0.49         24.04        11.88 o                         
   3  -4  18          4.62         17.30        13.00 o                         
  -4  -3  18          5.07         10.62        15.28 o                         
  -3  -3  18          0.87         -4.49        14.52 o                         
  -2  -3  18          2.24          3.91        14.73 o                         
  -1  -3  18         14.30        -13.22        13.22 o                         
   0  -3  18         35.79         28.43        12.99 o                         
   1  -3  18         12.63         13.80        12.58 o                         
   2  -3  18          3.36          8.46        11.55 o                         
   3  -3  18          0.52         12.22        12.40 o                         
   4  -3  18          5.33         10.47        13.81 o                         
  -4  -2  18          0.01         -6.90        15.72 o                         
  -3  -2  18          5.45         -1.59        14.64 o                         
  -2  -2  18          0.96         -9.48        13.05 o                         
  -1  -2  18         14.92         27.80        10.37 o                         
   0  -2  18         42.24         52.47        12.89 o                         
   1  -2  18         11.63         13.38         9.74 o                         
   2  -2  18          2.94          3.46         7.49 o                         
   3  -2  18         12.10         12.51         8.61 o                         
   4  -2  18          3.06          5.56        12.55 o                         
  -4  -1  18          8.19         -5.37        15.14 o                         
  -3  -1  18          2.81        -14.96        14.96 o                         
  -2  -1  18          1.63          4.38         8.24 o                         
  -1  -1  18          8.13         11.51         8.55 o                         
   0  -1  18          2.94         -0.10         7.25 o                         
   1  -1  18        152.58        161.81         9.41 o                         
   2  -1  18         20.40         32.05         6.21 o                         
   3  -1  18          1.08         12.13        11.33 o                         
   4  -1  18          0.51         16.79        10.81 o                         
   5  -1  18          0.55         -4.26        12.99 o                         
  -4   0  18          0.17         11.03        16.49 o                         
  -3   0  18          0.29         -0.50         8.38 o                         
  -2   0  18         13.67         13.89         8.50 o                         
  -1   0  18         29.12         37.60         8.48 o                         
   0   0  18         87.91        100.98        17.67 o                         
   1   0  18          4.44         14.26         7.24 o                         
   2   0  18        104.49         84.98        12.96 o                         
   4   0  18          4.86         -0.28        11.74 o                         
   5   0  18         26.18         32.48        19.64 o                         
  -4   1  18          0.38         15.39        16.19 o                         
  -3   1  18          4.93         -1.11         9.02 o                         
  -2   1  18         27.16         22.77        12.76 o                         
  -1   1  18          2.27          4.15         7.64 o                         
   0   1  18          0.16          0.06        10.90 o                         
   1   1  18        132.17        115.34        12.30 o                         
   2   1  18         23.16         33.35         7.57 o                         
   3   1  18          7.05         16.87         7.66 o                         
   4   1  18          4.85         13.02        11.82 o                         
   5   1  18          0.42         -4.02        12.28 o                         
  -4   2  18          0.20         25.46        15.17 o                         
  -3   2  18          7.60          5.69         9.55 o                         
  -2   2  18          3.10          0.13         8.72 o                         
  -1   2  18         30.51         24.81        12.74 o                         
   0   2  18         31.40         33.10        12.09 o                         
   1   2  18         46.71         44.16         8.35 o                         
   2   2  18         91.52         45.23        12.21 o                         
   3   2  18         18.88         23.09         7.76 o                         
   4   2  18          0.15         -6.22        10.18 o                         
   5   2  18          5.83         13.50        13.35 o                         
  -4   3  18          7.43         21.95        16.81 o                         
  -3   3  18          0.90         -4.49        11.90 o                         
  -2   3  18         31.37         44.77         8.89 o                         
  -1   3  18          2.31         18.17        12.28 o                         
   0   3  18         14.92         14.02        11.67 o                         
   1   3  18         20.43         16.62         8.57 o                         
   2   3  18          0.99          1.85         8.28 o                         
   3   3  18          9.26         24.95         8.97 o                         
   4   3  18         15.73         25.31        17.39 o                         
   5   3  18          1.31        -12.51        12.51 o                         
  -3   4  18         14.81          5.40        13.03 o                         
  -2   4  18         10.58          5.32         9.18 o                         
  -1   4  18          9.37         19.63        11.57 o                         
   0   4  18          0.13         11.25        10.19 o                         
   1   4  18          8.70         13.66         8.67 o                         
   2   4  18          0.01          4.21        11.34 o                         
   3   4  18          9.12         16.91         8.02 o                         
   4   4  18          0.00          3.70         8.70 o                         
  -2   5  18          4.11          5.82         9.23 o                         
  -1   5  18          3.64         29.41        12.32 o                         
   0   5  18          7.70          0.62        11.03 o                         
   1   5  18          0.02          4.55         9.32 o                         
   2   5  18          0.58         22.58         8.88 o                         
   3   5  18          1.91         15.45        11.18 o                         
   4   5  18          5.51         -6.38        11.92 o                         
  -1   6  18          0.96        -11.89        11.89 o                         
   0   6  18          1.10          5.72         9.52 o                         
   1   6  18          0.35          7.55        13.64 o                         
   2   6  18          7.20         22.14        13.71 o                         
   0  -5  19          7.21          8.96        13.83 o                         
  -2  -4  19          0.25         -0.73        16.09 o                         
  -1  -4  19          2.60        -13.15        13.15 o                         
   0  -4  19         31.06         43.16        15.11 o                         
   1  -4  19          4.61         -0.49        12.66 o                         
   2  -4  19          1.77         17.12        12.74 o                         
  -3  -3  19          1.90        -14.67        14.67 o                         
  -2  -3  19          0.27         22.85        15.01 o                         
  -1  -3  19          0.38        -11.67        11.67 o                         
   0  -3  19         45.12         51.80        14.07 o                         
   1  -3  19          2.89         16.13        11.95 o                         
   2  -3  19          1.29          2.06        12.03 o                         
   3  -3  19          0.94         -0.08        11.94 o                         
  -4  -2  19          0.22          5.89        15.82 o                         
  -3  -2  19         18.61         12.45        14.23 o                         
  -2  -2  19          0.10         17.80        12.90 o                         
  -1  -2  19          0.03          6.54         7.75 o                         
   0  -2  19          8.15          8.21         7.99 o                         
   1  -2  19         75.47         89.24         9.50 o                         
   2  -2  19          5.60         17.39         7.56 o                         
   3  -2  19          1.64         43.82        12.32 o                         
   4  -2  19          1.59          0.64        13.89 o                         
  -4  -1  19         28.15         19.33        16.35 o                         
  -3  -1  19          0.24        -11.66        14.62 o                         
  -2  -1  19         14.27          8.03         8.95 o                         
  -1  -1  19          0.01          0.97         7.50 o                         
   0  -1  19         18.53         10.27         7.69 o                         
   1  -1  19          0.11          2.54         8.24 o                         
   2  -1  19         11.73          9.89         6.17 o                         
   3  -1  19          1.27         -5.95        11.17 o                         
   4  -1  19          1.75        -12.52        12.52 o                         
  -4   0  19          0.34         14.62        16.84 o                         
  -3   0  19         24.74          4.46        13.38 o                         
  -2   0  19          0.99        -13.06        13.06 o                         
  -1   0  19         17.98         17.76         8.52 o                         
   0   0  19          5.50          7.87         7.10 o                         
   1   0  19        113.90        107.57        13.50 o                         
   2   0  19         16.77         -2.81        11.74 o                         
   3   0  19          6.54          8.16         8.52 o                         
   4   0  19          3.53         -2.68        12.65 o                         
  -4   1  19         16.46          4.06        16.79 o                         
  -3   1  19          0.42         -0.45        31.57 o                         
  -2   1  19         11.54          7.85        17.15 o                         
  -1   1  19          5.12         15.95         8.27 o                         
   0   1  19          2.91         11.29        12.03 o                         
   1   1  19          0.03         10.22        12.17 o                         
   2   1  19         30.55         29.52         8.12 o                         
   3   1  19          0.28          2.28         7.97 o                         
   4   1  19         11.51         -3.55        11.93 o                         
  -4   2  19          0.06         -9.85        15.21 o                         
  -3   2  19          0.19         -4.69        16.21 o                         
  -2   2  19          1.06         -9.13        22.52 o                         
  -1   2  19         28.17         30.06        13.60 o                         
   0   2  19          3.07         -3.65        11.42 o                         
   1   2  19         12.56         11.19         7.98 o                         
   2   2  19          8.56          5.54         7.87 o                         
   3   2  19         16.11         17.22         8.37 o                         
   4   2  19         17.26         18.49        11.12 o                         
  -3   3  19          3.73         -1.27        11.67 o                         
  -2   3  19          5.60          2.92        13.75 o                         
  -1   3  19          0.06          6.72        12.52 o                         
   0   3  19          5.51          4.41        11.67 o                         
   1   3  19          1.05          4.92         8.14 o                         
   2   3  19         42.93         51.59         9.25 o                         
   3   3  19          2.36         14.34        16.37 o                         
   4   3  19         16.81         13.20         8.92 o                         
  -3   4  19          6.89          8.41        13.96 o                         
  -2   4  19          6.56          5.25         8.74 o                         
  -1   4  19          5.60         -9.70        12.44 o                         
   0   4  19          1.83          9.98        11.58 o                         
   1   4  19          0.04          5.73        11.25 o                         
   2   4  19         12.73         13.77         9.67 o                         
   3   4  19          5.51          1.97         9.19 o                         
   4   4  19          2.11         16.74        12.13 o                         
  -2   5  19          6.21         -9.37         9.97 o                         
  -1   5  19          4.73          2.94        11.78 o                         
   0   5  19          0.58          6.37        12.60 o                         
   1   5  19          0.79         18.73         9.61 o                         
   2   5  19         20.31         22.88         9.03 o                         
   3   5  19          1.81         -2.44         9.22 o                         
   0   6  19          1.14         -0.64        13.71 o                         
   1   6  19          2.04          6.32         9.23 o                         
   2   6  19          8.89         18.81        13.96 o                         
  -1  -4  20          3.40         -2.23        12.12 o                         
   0  -4  20         10.15         -5.21        13.32 o                         
   1  -4  20          0.30          3.69        13.24 o                         
  -3  -3  20          0.18         -6.10        14.13 o                         
  -2  -3  20          0.16         -2.10        15.00 o                         
  -1  -3  20          8.06         16.11        12.87 o                         
   0  -3  20         36.91         57.11        14.03 o                         
   1  -3  20          0.00        -12.55        12.55 o                         
   2  -3  20          5.22          8.68        13.21 o                         
   3  -3  20          1.21        -13.45        13.45 o                         
  -3  -2  20          4.89          4.36        16.14 o                         
  -2  -2  20          0.99         -4.44        11.56 o                         
  -1  -2  20         46.27         57.45        13.81 o                         
   0  -2  20         17.20          9.83         9.22 o                         
   1  -2  20          0.08          7.71        10.25 o                         
   2  -2  20          1.32          1.61         8.12 o                         
   3  -2  20          2.49         20.07        10.85 o                         
  -3  -1  20          4.00         -6.42        23.35 o                         
  -2  -1  20          1.83        -11.83        13.92 o                         
  -1  -1  20          0.52         -5.97         8.50 o                         
   0  -1  20         66.06         87.13        19.26 o                         
   1  -1  20          7.52          4.28         8.05 o                         
   2  -1  20         22.39         29.50        12.69 o                         
   3  -1  20          2.43         -0.85         8.77 o                         
   4  -1  20          1.12         11.23        12.79 o                         
  -4   0  20          0.21         18.74        14.65 o                         
  -3   0  20          0.04         -9.16         9.16 o                         
  -2   0  20          5.32          0.28         9.09 o                         
  -1   0  20         37.83         42.56         8.79 o                         
   0   0  20          1.58          0.58        12.90 o                         
   1   0  20          0.29         -1.71        11.37 o                         
   2   0  20          1.81          6.09        12.15 o                         
   3   0  20          3.56         10.13         8.88 o                         
   4   0  20          2.76         24.49        13.52 o                         
  -4   1  20          3.41         20.77        18.16 o                         
  -3   1  20          5.51          7.73         9.84 o                         
  -2   1  20          0.16         -5.81         9.12 o                         
  -1   1  20          2.09         15.05         8.58 o                         
   0   1  20         18.77          8.75        12.50 o                         
   1   1  20         19.14          9.32        12.00 o                         
   2   1  20         29.19         30.03         8.41 o                         
   3   1  20          1.43         -0.24        10.92 o                         
   4   1  20          6.14         -2.08        12.78 o                         
  -3   2  20          1.87          4.70        15.44 o                         
  -2   2  20          5.60         -5.94        11.28 o                         
  -1   2  20          0.55          8.49        13.66 o                         
   0   2  20          2.02         16.80        13.58 o                         
   1   2  20          2.58         19.30         8.67 o                         
   2   2  20          1.85          3.65         8.43 o                         
   3   2  20          7.37          8.21         8.14 o                         
   4   2  20          1.09         -6.71        13.75 o                         
  -3   3  20          1.48        -13.94        13.94 o                         
  -2   3  20          9.17         23.63        12.22 o                         
  -1   3  20          1.77          1.84        14.32 o                         
   0   3  20          1.43          9.25        12.43 o                         
   1   3  20          5.06          6.00         8.74 o                         
   2   3  20          2.53         12.73         8.73 o                         
   3   3  20          0.11         -0.80         7.79 o                         
   4   3  20         12.84         13.04         8.67 o                         
  -1   4  20          0.69        -14.54        14.54 o                         
   0   4  20          0.58         -0.24        13.01 o                         
   1   4  20          0.19         -9.26         9.26 o                         
   2   4  20          0.11          1.63        14.01 o                         
   3   4  20          0.36         11.97         8.85 o                         
  -1   5  20          0.16         23.93        13.55 o                         
   0   5  20          0.62         20.13        14.79 o                         
   1   5  20          0.00          5.50        10.27 o                         
   2   5  20          0.86         -9.15        11.72 o                         
  -2  -3  21          0.50         -0.77        13.58 o                         
  -1  -3  21          0.35         23.17        14.51 o                         
   0  -3  21         23.11         63.00        15.69 o                         
   1  -3  21          3.48         -1.82        13.20 o                         
   2  -3  21          2.47          3.63        14.34 o                         
  -3  -2  21          0.95         -6.04        16.06 o                         
  -2  -2  21          1.92         12.10        13.92 o                         
  -1  -2  21          3.68         23.82        12.19 o                         
   0  -2  21          6.46         17.62        12.28 o                         
   1  -2  21         16.04         14.00         8.72 o                         
   2  -2  21         28.07         34.65         9.23 o                         
   3  -2  21          5.69         17.32        13.96 o                         
  -3  -1  21          0.16         -9.08        10.63 o                         
  -2  -1  21          0.55          5.79        13.56 o                         
  -1  -1  21         10.16         11.46         9.20 o                         
   0  -1  21         66.82         97.77         9.81 o                         
   1  -1  21         12.22          3.82         7.58 o                         
   2  -1  21          4.99          1.68        12.17 o                         
   3  -1  21          5.21          2.34         8.18 o                         
  -3   0  21          2.17         -4.37        15.69 o                         
  -2   0  21         19.77         18.63        10.11 o                         
  -1   0  21          1.79          3.58         9.06 o                         
   0   0  21          5.07          1.28        11.89 o                         
   1   0  21          7.54         10.50        12.38 o                         
   2   0  21         51.75         59.21        12.94 o                         
   3   0  21         17.33         21.42         8.94 o                         
   4   0  21          0.12         -0.45        12.20 o                         
  -3   1  21          7.82         -5.61        42.18 o                         
  -2   1  21          0.74         -5.86        11.10 o                         
  -1   1  21         14.15         33.87        13.01 o                         
   0   1  21         51.17         57.78        14.44 o                         
   1   1  21         27.75         36.80        12.68 o                         
   2   1  21          3.87          3.16         8.71 o                         
   3   1  21          5.91         21.52        10.85 o                         
   4   1  21         18.05          4.46        21.37 o                         
  -3   2  21         18.96         16.72        15.34 o                         
  -2   2  21          8.25          7.74        13.32 o                         
  -1   2  21          3.80          5.73        13.65 o                         
   0   2  21          6.83          4.31        14.15 o                         
   1   2  21          5.12         30.20         9.31 o                         
   2   2  21         10.08         10.46        11.38 o                         
   3   2  21         10.61          8.48         9.40 o                         
   4   2  21          5.63         30.54        11.74 o                         
  -2   3  21          1.17        -12.49        12.49 o                         
  -1   3  21          1.59         28.53        14.79 o                         
   0   3  21          5.36          8.94        12.75 o                         
   1   3  21         21.19         29.50         9.36 o                         
   2   3  21          2.96          8.10         9.12 o                         
   3   3  21          0.04          4.74        10.42 o                         
  -2   4  21          0.01        -12.76        12.76 o                         
  -1   4  21          4.39         14.01        14.21 o                         
   0   4  21          9.98         22.96        14.50 o                         
   1   4  21          1.14        -11.27        25.13 o                         
   2   4  21          0.02          3.32         8.76 o                         
   3   4  21          0.42         22.24        13.16 o                         
   0   5  21          0.00         18.63        15.33 o                         
   1   5  21          1.25         -4.23        17.13 o                         
  -1  -3  22          0.08          9.28        14.06 o                         
   0  -3  22          1.27         -1.22        14.42 o                         
   1  -3  22          0.19        -13.02        13.02 o                         
  -2  -2  22          0.96         27.88        13.32 o                         
  -1  -2  22          0.54         -6.80        14.85 o                         
   0  -2  22          0.88          6.34        12.75 o                         
   1  -2  22          3.58          3.32        13.64 o                         
   2  -2  22          0.76        -12.84        12.84 o                         
  -2  -1  22          0.57        -14.76        28.29 o                         
  -1  -1  22          0.99          8.54         9.95 o                         
   0  -1  22          4.54          7.12        10.28 o                         
   1  -1  22          0.17        -10.62        10.62 o                         
   2  -1  22          0.59          0.84        11.93 o                         
   3  -1  22          0.23          9.15        13.67 o                         
  -2   0  22          0.92          2.54        15.41 o                         
  -1   0  22          0.41         -0.86         8.92 o                         
   0   0  22          7.26         12.61        13.35 o                         
   1   0  22         26.72         54.81        13.16 o                         
   2   0  22          1.25         -7.35        12.71 o                         
   3   0  22          0.82         -8.83         8.83 o                         
  -2   1  22          6.54         -8.85         9.82 o                         
  -1   1  22         23.67         31.78        15.07 o                         
   0   1  22          5.85          3.18        13.80 o                         
   1   1  22          3.76         -0.95        12.32 o                         
   2   1  22          0.47          9.09        12.32 o                         
   3   1  22          0.87         -0.90        11.93 o                         
  -2   2  22          1.20         17.69        12.27 o                         
  -1   2  22          0.68         12.09        14.18 o                         
   0   2  22         16.85         20.85        15.68 o                         
   1   2  22         21.65         43.05        15.52 o                         
   2   2  22         13.89         21.68         9.67 o                         
   3   2  22          1.67         -2.24        10.31 o                         
  -2   3  22          5.71         16.26        12.88 o                         
  -1   3  22         33.66         67.86        15.71 o                         
   0   3  22          9.20          8.62        13.83 o                         
   1   3  22          4.47          0.04        14.29 o                         
   2   3  22          1.13          6.06        22.23 o                         
   3   3  22          6.49         34.15        10.45 o                         
  -1   4  22          0.38          8.34        14.47 o                         
   0   4  22         13.33         19.79        14.31 o                         
   1   4  22          8.49          4.52        10.60 o                         
   2   4  22         14.30         52.15        19.25 o                         
   0  -2  23          1.97        -12.62        12.62 o                         
   1  -2  23         20.39         30.01        12.08 o                         
  -1  -1  23         12.97         31.76        10.06 o                         
   0  -1  23          8.37         32.82         8.53 o                         
   1  -1  23          0.87         53.14        14.41 o                         
   2  -1  23          2.01        -14.11        14.11 o                         
  -2   0  23          1.19        -10.53        10.53 o                         
  -1   0  23          1.20         23.50        16.01 o                         
   0   0  23          2.78          5.65        13.64 o                         
   1   0  23          8.23         29.96        13.45 o                         
   2   0  23         10.51         28.68        13.78 o                         
  -1   1  23          4.77         55.29        12.09 o                         
   0   1  23          9.85         21.33        14.51 o                         
   1   1  23          0.39         -1.76        13.47 o                         
   2   1  23          0.35        -11.00        14.03 o                         
  -1   2  23          0.11          9.19        13.39 o                         
   0   2  23          0.34         -8.85        15.34 o                         
   1   2  23          2.28        -14.38        14.38 o                         
   2   2  23          0.26          3.48        12.72 o                         
  -1   3  23          0.01         -3.76        14.78 o                         
   0   3  23          0.72          4.30        15.51 o                         
   1   3  23          1.40         19.27        14.46 o                         
   2   3  23          0.40         10.14         9.64 o                         
   0   0  24         17.94         40.80        16.15 o                         
   1   0  24         10.27         16.45        12.65 o                         
  -1   1  24          4.93         29.60        15.32 o                         
   0   1  24         13.35          2.24        13.90 o                         
   1   1  24         13.34         24.59        14.87 o                         
   0   2  24         13.13         26.94        15.81 o                         
   1   2  24          4.73         12.84        15.58 o                         
                                                                                
