# Supplementary material for: Twelve 4-(4-meth­oxy­phen­yl)piperazin-1-ium salts containing organic anions: supra­molecular assembly in one, two and three dimensions
Source: Acta Crystallogr E Crystallogr Commun. 2019 Sep 20;75(Pt 10):1494–506. doi: 10.1107/S2056989019012702 (PMC6775724; doi:10.1107/S2056989019012702)
Supplement: Supplementary file 5 [file e-75-01494-IVsup5.hkl]

data_IV                                                                         
_shelx_title ' sk8cg'                                                           
_shelx_refln_list_code          4                                               
_shelx_F_calc_maximum      200.35                                               
_exptl_crystal_F_000       424.00                                               
_reflns_d_resolution_high  0.7951                                               
                                                                                
loop_                                                                           
 _space_group_symop_operation_xyz                                               
 'x, y, z'                                                                      
 '-x, -y, -z'                                                                   
                                                                                
_cell_length_a     6.2004                                                       
_cell_length_b     7.4957                                                       
_cell_length_c    20.4400                                                       
_cell_angle_alpha  85.080                                                       
_cell_angle_beta   87.370                                                       
_cell_angle_gamma  85.000                                                       
                                                                                
_shelx_F_squared_multiplier     1.000                                           
                                                                                
loop_                                                                           
 _refln_index_h                                                                 
 _refln_index_k                                                                 
 _refln_index_l                                                                 
 _refln_F_squared_calc                                                          
 _refln_F_squared_meas                                                          
 _refln_F_squared_sigma                                                         
 _refln_observed_status                                                         
   1   0   0        654.37        644.20         2.98 o                         
   2   0   0        148.79        182.39         2.45 o                         
   3   0   0          2.77          3.33         2.50 o                         
   4   0   0          4.69          3.50         3.43 o                         
   5   0   0          1.13          0.25         4.56 o                         
   6   0   0          1.61          8.10         5.27 o                         
   7   0   0          0.19         -1.07         6.38 o                         
  -7   1   0          4.63         18.15         6.27 o                         
  -6   1   0          9.89          9.79         5.48 o                         
  -5   1   0          5.96          4.40         4.56 o                         
  -4   1   0         14.04          9.84         3.96 o                         
  -3   1   0        665.71        600.74        21.01 o                         
  -2   1   0       4692.75       4472.93        45.12 o                         
  -1   1   0      16574.22      17421.63       107.07 o                         
   1   1   0      17515.63      17603.60        94.91 o                         
   2   1   0        278.31        250.98         2.68 o                         
   3   1   0        892.52        919.69        18.92 o                         
   4   1   0          5.98          2.38         2.46 o                         
   5   1   0          2.11          2.08         4.33 o                         
   6   1   0          7.84          7.74         5.15 o                         
   7   1   0          0.09          0.34         6.28 o                         
  -7   2   0          1.34          6.95         6.37 o                         
  -6   2   0          5.21          5.16         5.72 o                         
  -5   2   0          1.70          0.33         5.10 o                         
  -4   2   0         58.77         58.12         4.65 o                         
  -3   2   0          1.84          1.18         1.54 o                         
  -2   2   0         13.28         17.91         2.19 o                         
  -1   2   0       2239.77       2323.40        12.88 o                         
   0   2   0      40141.22      36850.66       332.13 o                         
   1   2   0        796.79        803.38         7.64 o                         
   2   2   0        154.74        149.24         2.16 o                         
   3   2   0        167.56        151.37         2.03 o                         
   4   2   0         28.04         34.23         2.62 o                         
   5   2   0         53.52         51.04         4.67 o                         
   6   2   0         15.01         17.39         5.19 o                         
   7   2   0          2.16          3.72         6.19 o                         
  -7   3   0         17.55         11.92        10.36 o                         
  -6   3   0          0.69          1.38         5.86 o                         
  -5   3   0          5.73          0.06         5.37 o                         
  -4   3   0         64.41         55.86         4.69 o                         
  -3   3   0         49.38         44.54         1.73 o                         
  -2   3   0       2738.13       2921.98        12.37 o                         
  -1   3   0       3658.49       3891.54        19.64 o                         
   0   3   0          8.21          2.15         1.51 o                         
   1   3   0       2388.12       2593.78        11.23 o                         
   2   3   0          1.76          3.14         1.63 o                         
   3   3   0         19.83         26.31         2.96 o                         
   4   3   0         50.14         34.87         2.34 o                         
   5   3   0         36.56         38.26         3.25 o                         
   6   3   0          0.01         -2.24         3.94 o                         
   7   3   0          3.71          6.21         5.92 o                         
  -6   4   0          6.78          0.78         4.71 o                         
  -5   4   0          1.48         -5.53         5.53 o                         
  -4   4   0         38.01         71.99         5.32 o                         
  -3   4   0         25.18         43.55         2.92 o                         
  -2   4   0          9.69         23.77         2.97 o                         
  -1   4   0        842.30        903.65         7.52 o                         
   0   4   0        527.68        587.68         9.29 o                         
   1   4   0        475.80        461.08         8.90 o                         
   2   4   0          6.27          5.37         2.02 o                         
   3   4   0         75.80         73.25         2.78 o                         
   4   4   0         15.89         16.77         2.82 o                         
   5   4   0         46.28         47.11         4.83 o                         
   6   4   0          7.72          8.65         4.06 o                         
   7   4   0          1.43         -0.65         7.51 o                         
  -6   5   0          3.27         -2.69         5.13 o                         
  -5   5   0          0.16         -3.53         4.60 o                         
  -4   5   0         13.86         11.38         3.23 o                         
  -3   5   0         16.95         33.01         3.20 o                         
  -2   5   0        235.48        279.73         4.69 o                         
  -1   5   0        187.62        203.83         8.92 o                         
   0   5   0         60.26         89.31         3.07 o                         
   1   5   0         59.43         68.45         1.87 o                         
   2   5   0         89.13         96.41         3.82 o                         
   3   5   0         91.80         90.70         2.80 o                         
   4   5   0         69.17         60.36        10.14 o                         
   5   5   0         36.16         48.32         6.08 o                         
   6   5   0          0.11         -3.95         6.80 o                         
  -5   6   0          7.14         -3.47         7.17 o                         
  -4   6   0          6.94         15.43         4.38 o                         
  -3   6   0          7.03         11.19         3.35 o                         
  -2   6   0         14.44         24.91         3.13 o                         
  -1   6   0         63.41         58.11         3.06 o                         
   0   6   0          1.87         -0.67         2.77 o                         
   1   6   0         15.73         16.88         3.19 o                         
   2   6   0         32.59         36.96         3.34 o                         
   3   6   0         12.03         10.44         3.38 o                         
   4   6   0         12.20         20.97         6.70 o                         
   5   6   0          7.25          4.80         6.10 o                         
   6   6   0          2.93         -0.77         7.31 o                         
  -3   7   0          6.96         22.18         9.47 o                         
  -2   7   0          3.01          5.80         4.27 o                         
  -1   7   0          0.14          1.72         3.89 o                         
   0   7   0          1.22          3.54         7.04 o                         
   1   7   0          0.05         -2.68         7.20 o                         
   2   7   0         17.74         13.98         6.49 o                         
   3   7   0         29.42         18.62         5.57 o                         
   4   7   0         24.63         15.46         7.22 o                         
   5   7   0          4.14         31.31         8.46 o                         
  -3   8   0          1.39          6.92         6.67 o                         
  -2   8   0          1.71         12.17         5.93 o                         
  -1   8   0          0.00          2.49         4.30 o                         
   0   8   0          0.05         -0.46         8.14 o                         
   1   8   0          0.92         -3.46         8.30 o                         
   2   8   0         29.66         26.12         8.74 o                         
   3   8   0          2.58         -4.78         8.57 o                         
   4   8   0          5.34         -2.72         8.91 o                         
  -1   9   0          0.21         11.58         8.86 o                         
   0   9   0          2.35         -0.18         9.20 o                         
   1   9   0          1.80          1.38         9.11 o                         
   2   9   0          0.01          7.64         9.81 o                         
  -2  -9   1         19.39         10.76         9.95 o                         
  -1  -9   1          0.36         -3.33         9.35 o                         
   0  -9   1          8.12         10.94         9.32 o                         
   1  -9   1          0.03          1.70         9.10 o                         
  -4  -8   1          5.21         -3.28         9.24 o                         
  -3  -8   1          7.62          7.46         8.86 o                         
  -2  -8   1          5.94          3.52         8.69 o                         
  -1  -8   1         18.23         16.18         8.41 o                         
   0  -8   1          1.28         -0.48         8.24 o                         
   1  -8   1          6.10          5.32         8.23 o                         
   2  -8   1          3.22          9.06         4.58 o                         
   3  -8   1          1.26          4.87         6.74 o                         
  -5  -7   1          0.19         14.89        16.19 o                         
  -4  -7   1          2.28          3.60         4.87 o                         
  -3  -7   1         27.57         22.56         4.14 o                         
  -2  -7   1          5.54          6.12         7.36 o                         
  -1  -7   1          9.56          6.68         7.58 o                         
   0  -7   1          3.75          2.79         7.15 o                         
   1  -7   1          2.09          3.56         3.85 o                         
   2  -7   1         14.27          3.68         4.33 o                         
   3  -7   1         28.34         36.04        10.90 o                         
  -6  -6   1          0.18          8.25         7.64 o                         
  -5  -6   1          3.22          6.51         6.45 o                         
  -4  -6   1         36.78         33.03         3.78 o                         
  -3  -6   1         20.80         29.98         3.45 o                         
  -2  -6   1          2.76          5.10         3.37 o                         
  -1  -6   1          0.21         -0.96         3.56 o                         
   0  -6   1          3.23         -0.46         2.52 o                         
   1  -6   1         92.23        102.79         5.07 o                         
   2  -6   1         42.74         60.69         2.90 o                         
   3  -6   1         16.75          8.75         3.15 o                         
   4  -6   1          0.07          0.37         4.14 o                         
   5  -6   1         15.32          6.77         4.86 o                         
  -6  -5   1          2.24          3.07         6.86 o                         
  -5  -5   1         24.43         28.95         6.20 o                         
  -4  -5   1          2.23          8.39         4.29 o                         
  -3  -5   1        220.88        232.50        13.23 o                         
  -2  -5   1        101.23         96.83         2.76 o                         
  -1  -5   1          3.74          3.71         1.92 o                         
   0  -5   1          6.92         12.58         5.72 o                         
   1  -5   1         62.86         63.43         2.74 o                         
   2  -5   1         29.23         26.23         2.69 o                         
   3  -5   1         21.12         32.59         2.93 o                         
   4  -5   1          9.81          3.37         3.53 o                         
   5  -5   1          0.62         -1.65         6.17 o                         
   6  -5   1         15.46         10.57         5.07 o                         
  -7  -4   1          0.19         -0.40         7.03 o                         
  -6  -4   1          2.98          2.78         6.44 o                         
  -5  -4   1         58.53         56.39         3.81 o                         
  -4  -4   1         87.74        105.26        10.06 o                         
  -3  -4   1          0.08         -0.83         2.51 o                         
  -2  -4   1         25.16         23.80         3.22 o                         
  -1  -4   1        878.09        889.98        19.24 o                         
   0  -4   1        589.64        572.32         4.01 o                         
   1  -4   1        537.53        622.57         6.55 o                         
   2  -4   1        365.78        434.17         4.92 o                         
   3  -4   1         60.98         38.67         2.87 o                         
   4  -4   1         34.17         54.32         5.08 o                         
   5  -4   1         21.73         16.07         5.61 o                         
   6  -4   1         17.62         10.62         6.37 o                         
  -7  -3   1          3.56         10.20         6.13 o                         
  -6  -3   1         10.47          5.92         3.93 o                         
  -5  -3   1         94.25         86.94         3.69 o                         
  -4  -3   1         15.51         22.06         2.68 o                         
  -3  -3   1        171.65        195.19         9.45 o                         
  -2  -3   1        132.22        135.58         2.30 o                         
  -1  -3   1        154.54        130.95         3.57 o                         
   0  -3   1         42.80         24.28         1.81 o                         
   1  -3   1        852.98        843.22         6.03 o                         
   2  -3   1        119.66        139.56         3.73 o                         
   3  -3   1        101.09         83.55         2.51 o                         
   4  -3   1         30.52         16.90         4.37 o                         
   5  -3   1         23.41         31.38         5.23 o                         
   6  -3   1          2.79          0.70         5.69 o                         
   7  -3   1          7.16         13.40         6.84 o                         
  -7  -2   1          1.73          1.07         6.20 o                         
  -6  -2   1         40.25         35.45         4.23 o                         
  -5  -2   1        180.68        171.67         3.90 o                         
  -4  -2   1        148.89        127.83         2.99 o                         
  -3  -2   1        133.54        142.39         2.38 o                         
  -2  -2   1        545.75        548.26         2.91 o                         
  -1  -2   1       4638.47       4789.11         6.47 o                         
   0  -2   1       2237.97       2343.54         7.63 o                         
   1  -2   1       1299.59       1302.08         4.97 o                         
   2  -2   1        297.96        317.60        17.45 o                         
   3  -2   1         15.93         15.34         1.68 o                         
   4  -2   1        168.44        169.01         5.25 o                         
   5  -2   1          0.22          0.80         5.05 o                         
   6  -2   1          8.85         10.01         5.77 o                         
   7  -2   1          4.47          9.42         6.46 o                         
  -7  -1   1          1.53          0.52         6.23 o                         
  -6  -1   1         48.17         39.48         5.50 o                         
  -5  -1   1         61.18         49.59         3.55 o                         
  -4  -1   1        147.35        180.43         7.40 o                         
  -3  -1   1         43.60         56.27         1.97 o                         
  -2  -1   1        362.72        323.05         2.45 o                         
  -1  -1   1       2697.40       2639.89        14.85 o                         
   0  -1   1         98.75         97.92         4.26 o                         
   1  -1   1       4395.78       4307.27         8.34 o                         
   2  -1   1         10.97         10.65         1.17 o                         
   3  -1   1        455.49        447.88         5.12 o                         
   4  -1   1          7.47          7.64         3.75 o                         
   5  -1   1         18.08         19.47         4.93 o                         
   6  -1   1          0.45          7.82         5.59 o                         
   7  -1   1          2.43         -5.50         6.59 o                         
  -6   0   1         20.77         25.24         5.29 o                         
  -5   0   1         50.56         46.27         4.72 o                         
  -4   0   1        174.84        170.88         4.34 o                         
  -3   0   1         37.20         44.66         1.98 o                         
  -2   0   1       1160.56       1139.90         3.79 o                         
  -1   0   1        481.86        464.71         9.56 o                         
   1   0   1          4.46          6.52         0.60 o                         
   2   0   1        234.60        270.25         3.47 o                         
   3   0   1        519.18        530.47         4.84 o                         
   4   0   1        209.17        214.02         4.76 o                         
   5   0   1         11.00          7.91         4.70 o                         
   6   0   1          0.90         -5.46         5.60 o                         
  -7   1   1          0.07          4.42         6.36 o                         
  -6   1   1         32.43         35.98         5.44 o                         
  -5   1   1         46.81         53.82         4.84 o                         
  -4   1   1        125.14        128.55         4.80 o                         
  -3   1   1         63.64         50.21         1.63 o                         
  -2   1   1       1118.75       1053.33         3.43 o                         
  -1   1   1       4159.32       4995.95         7.74 o                         
   0   1   1         60.39        125.58         1.47 o                         
   1   1   1       2672.43       2883.24         9.64 o                         
   2   1   1       2010.98       2077.17         5.08 o                         
   3   1   1        216.71        232.09         4.88 o                         
   4   1   1         55.83         40.67         3.65 o                         
   5   1   1         10.77          7.12         4.35 o                         
   6   1   1          0.66         -4.01         5.37 o                         
   7   1   1          1.44         -1.86         6.33 o                         
  -7   2   1          0.71         10.65         6.28 o                         
  -6   2   1          1.54          1.17         5.53 o                         
  -5   2   1          8.10          2.47         4.93 o                         
  -4   2   1        242.77        268.70         5.71 o                         
  -3   2   1          9.81          6.70         1.51 o                         
  -2   2   1       1380.26       1401.36         6.25 o                         
  -1   2   1       7798.65       8310.07        10.12 o                         
   0   2   1         15.29         56.32         3.30 o                         
   1   2   1        478.90        382.91         1.67 o                         
   2   2   1        126.66        123.39         1.44 o                         
   3   2   1        105.96        100.86         3.60 o                         
   4   2   1        100.11        107.68         2.48 o                         
   5   2   1          0.73         -0.62         4.10 o                         
   6   2   1          4.58          4.39         5.09 o                         
   7   2   1          2.38         -0.01         6.05 o                         
  -7   3   1          1.11          5.99         6.78 o                         
  -6   3   1          0.61         -3.89         4.34 o                         
  -5   3   1         28.63         32.75         5.73 o                         
  -4   3   1          1.65          2.50         4.38 o                         
  -3   3   1       1172.18       1187.83        19.85 o                         
  -2   3   1        300.80        347.30         2.60 o                         
  -1   3   1       1227.52       1503.16         4.73 o                         
   0   3   1        182.79        213.20         1.87 o                         
   1   3   1         27.00         23.92         2.69 o                         
   2   3   1       1003.16       1019.56         6.92 o                         
   3   3   1         89.02        101.74         4.32 o                         
   4   3   1         41.98         34.26         2.28 o                         
   5   3   1          0.29         -1.38         3.25 o                         
   6   3   1          0.06         -2.67         3.75 o                         
   7   3   1          1.66          4.91         5.87 o                         
  -6   4   1          6.01         -1.39         4.63 o                         
  -5   4   1         11.29         -2.79         4.03 o                         
  -4   4   1        224.84        296.68         9.59 o                         
  -3   4   1         19.96          7.99         2.49 o                         
  -2   4   1        915.94        836.74         4.29 o                         
  -1   4   1       1151.92       1185.11        10.17 o                         
   0   4   1        148.49        126.25         2.01 o                         
   1   4   1        109.65         91.29         2.01 o                         
   2   4   1          1.62          4.65         1.69 o                         
   3   4   1          7.05          8.40         1.99 o                         
   4   4   1          8.08          7.26         2.40 o                         
   5   4   1          1.60          4.14         3.38 o                         
   6   4   1          0.03          0.52         3.96 o                         
   7   4   1          4.12          5.69         6.07 o                         
  -6   5   1          0.05         -4.52         4.94 o                         
  -5   5   1          0.97         -5.09         6.18 o                         
  -4   5   1         11.31          8.21         3.18 o                         
  -3   5   1        701.62        822.90        14.55 o                         
  -2   5   1         81.24        137.54         4.56 o                         
  -1   5   1         72.75         41.85         3.03 o                         
   0   5   1         85.57         74.45         2.91 o                         
   1   5   1         75.18         91.05         2.05 o                         
   2   5   1          4.01          4.77         1.95 o                         
   3   5   1         55.19         62.71         2.68 o                         
   4   5   1          1.75          5.54         3.22 o                         
   5   5   1         25.07         23.05         4.06 o                         
   6   5   1          1.10          4.04         6.57 o                         
  -5   6   1          0.52          6.13         4.80 o                         
  -4   6   1         71.41         92.10         4.88 o                         
  -3   6   1          1.74         -1.07         3.14 o                         
  -2   6   1        261.90        234.65         4.87 o                         
  -1   6   1         22.89         25.14         3.67 o                         
   0   6   1         11.51         20.42         5.85 o                         
   1   6   1         11.93         17.45         3.41 o                         
   2   6   1         22.25         28.68         6.03 o                         
   3   6   1          3.21          5.91         2.76 o                         
   4   6   1          3.67          5.32         3.69 o                         
   5   6   1          1.93          4.53         4.23 o                         
   6   6   1          0.00         -6.49         6.98 o                         
  -4   7   1          0.83          5.87         4.60 o                         
  -3   7   1        107.51        121.73         5.68 o                         
  -2   7   1         10.34         25.01         4.30 o                         
  -1   7   1          0.18          2.72         3.70 o                         
   0   7   1          3.11         -2.71         6.97 o                         
   1   7   1         14.40         19.33         6.99 o                         
   2   7   1         15.68          8.92         5.74 o                         
   3   7   1          2.87         -0.73         5.46 o                         
   4   7   1          9.56         19.33         7.80 o                         
   5   7   1          9.21         32.97         7.96 o                         
  -3   8   1          0.16          8.65         6.75 o                         
  -2   8   1         28.93         36.76         4.71 o                         
  -1   8   1          0.37          9.10         6.24 o                         
   0   8   1          5.32          5.07         8.03 o                         
   1   8   1          0.30          0.27         8.09 o                         
   2   8   1         13.34          3.78         7.60 o                         
   3   8   1          0.87         -4.18         6.33 o                         
   4   8   1          3.07          0.05         9.26 o                         
  -1   9   1          0.07          3.26         8.48 o                         
   0   9   1          0.03          2.60         9.20 o                         
   1   9   1          6.48          6.77         9.19 o                         
   2   9   1          2.44          0.91         9.25 o                         
  -2  -9   2         13.55         14.76         9.88 o                         
  -1  -9   2          0.95          1.12         9.43 o                         
   0  -9   2          2.82         -5.83         9.29 o                         
   1  -9   2          3.61          6.09         9.23 o                         
  -4  -8   2          1.27         -4.96         8.98 o                         
  -3  -8   2         23.72          3.24         6.50 o                         
  -2  -8   2          6.18          5.70         8.88 o                         
  -1  -8   2          4.13         -1.81         8.64 o                         
   0  -8   2         19.74         17.27         8.38 o                         
   1  -8   2          6.88         -1.13         8.16 o                         
   2  -8   2          5.17          9.50         4.75 o                         
   3  -8   2          0.91         -4.59         6.72 o                         
  -5  -7   2          0.85         16.39         5.76 o                         
  -4  -7   2          9.21          7.72         4.91 o                         
  -3  -7   2         16.09         14.90         4.02 o                         
  -2  -7   2         13.89         14.35         5.48 o                         
  -1  -7   2         10.06          8.43         4.13 o                         
   0  -7   2          4.84          2.58         4.34 o                         
   1  -7   2         34.27         31.71         4.02 o                         
   2  -7   2          9.04          4.94         4.28 o                         
   3  -7   2          0.13         -2.48         4.60 o                         
   4  -7   2          0.04         -4.22         7.21 o                         
  -6  -6   2          5.38          3.83         6.88 o                         
  -5  -6   2          6.03          5.51         6.75 o                         
  -4  -6   2          1.15         14.53        13.31 o                         
  -3  -6   2        103.17        112.08         4.47 o                         
  -2  -6   2        127.03        120.99         4.62 o                         
  -1  -6   2          1.36          5.24         4.74 o                         
   0  -6   2         79.62         64.84         3.03 o                         
   1  -6   2         68.72         38.84         3.02 o                         
   2  -6   2         65.52         88.69         3.67 o                         
   3  -6   2          2.12          1.02         3.41 o                         
   4  -6   2          2.58          0.60         4.10 o                         
   5  -6   2          1.90          1.06         6.29 o                         
  -6  -5   2          2.01          2.25         6.79 o                         
  -5  -5   2          5.68         11.47         6.19 o                         
  -4  -5   2        113.65        112.81         5.91 o                         
  -3  -5   2          8.05         11.24         3.16 o                         
  -2  -5   2         46.23         47.18         3.19 o                         
  -1  -5   2         68.01         56.13         3.75 o                         
   0  -5   2         27.18         38.93         7.88 o                         
   1  -5   2        189.10        163.39         5.76 o                         
   2  -5   2         60.86         57.43         3.93 o                         
   3  -5   2          6.03         16.34         2.84 o                         
   4  -5   2          7.39         -0.65         4.55 o                         
   5  -5   2         21.27         21.72         4.41 o                         
   6  -5   2          3.53          3.10         6.62 o                         
  -7  -4   2          2.15          0.29         7.85 o                         
  -6  -4   2          2.49         -0.24         6.29 o                         
  -5  -4   2         21.11         18.51         5.74 o                         
  -4  -4   2          2.00          6.30         3.57 o                         
  -3  -4   2         85.47         78.98         2.92 o                         
  -2  -4   2        859.85        796.26        18.31 o                         
  -1  -4   2        362.80        343.43         9.03 o                         
   0  -4   2          2.16          0.07         4.85 o                         
   1  -4   2         69.17         56.61         4.28 o                         
   2  -4   2         62.42         90.01         4.04 o                         
   3  -4   2        199.69        247.54         6.92 o                         
   4  -4   2         74.13         67.90         5.44 o                         
   5  -4   2          2.06         -2.95         5.65 o                         
   6  -4   2          0.08         -0.37         5.97 o                         
  -7  -3   2          0.23          0.20         4.63 o                         
  -6  -3   2          0.78          2.22         3.88 o                         
  -5  -3   2         50.16         51.54         4.09 o                         
  -4  -3   2        351.70        374.54         9.92 o                         
  -3  -3   2          2.30          3.94         2.10 o                         
  -2  -3   2        471.57        542.58         3.41 o                         
  -1  -3   2       1209.42       1011.15         6.40 o                         
   0  -3   2         82.23         72.19         3.07 o                         
   1  -3   2        782.85        790.68         3.93 o                         
   2  -3   2        845.61        861.39         3.42 o                         
   3  -3   2          0.93          0.59         2.17 o                         
   4  -3   2          0.63         -0.14         4.44 o                         
   5  -3   2         29.64         25.25         5.20 o                         
   6  -3   2          0.07         -0.04         5.69 o                         
   7  -3   2         10.38         26.68         6.92 o                         
  -7  -2   2          2.06          0.90         6.27 o                         
  -6  -2   2         54.64         58.12         4.14 o                         
  -5  -2   2          0.16          4.42         3.28 o                         
  -4  -2   2         15.93         18.17         2.58 o                         
  -3  -2   2          8.04          8.72         1.87 o                         
  -2  -2   2       1339.99       1404.17         4.20 o                         
  -1  -2   2       3417.53       3583.53        15.60 o                         
   0  -2   2        318.15        290.23         3.61 o                         
   1  -2   2        142.04        102.56         2.99 o                         
   2  -2   2         60.53         51.39         2.47 o                         
   3  -2   2        785.94        788.73        12.36 o                         
   4  -2   2        407.96        425.52         6.26 o                         
   5  -2   2         50.26         47.69         4.90 o                         
   6  -2   2          0.54         -1.67         5.65 o                         
   7  -2   2          8.90         14.05         6.43 o                         
  -7  -1   2          5.72         -0.94         6.39 o                         
  -6  -1   2          9.96         12.72         5.49 o                         
  -5  -1   2        146.54        162.83         5.22 o                         
  -4  -1   2         27.44         31.93         2.55 o                         
  -3  -1   2        281.21        275.07         5.16 o                         
  -2  -1   2        272.14        295.26         3.95 o                         
  -1  -1   2       8492.53       8518.59        45.73 o                         
   0  -1   2        238.10        184.78         2.15 o                         
   1  -1   2       1160.81       1212.59         4.36 o                         
   2  -1   2       3326.07       3536.06         9.88 o                         
   3  -1   2        473.91        559.88         5.41 o                         
   4  -1   2         84.63         92.02         4.17 o                         
   5  -1   2         12.46         15.88         4.63 o                         
   6  -1   2          0.05          3.79         5.61 o                         
   7  -1   2          5.44          1.81         6.34 o                         
  -6   0   2        215.60        234.11         6.84 o                         
  -5   0   2         88.38        103.78         4.96 o                         
  -4   0   2         21.50         24.84         3.75 o                         
  -3   0   2         94.44         81.92         1.28 o                         
  -2   0   2        474.12        494.26         7.11 o                         
  -1   0   2        936.67        880.43         2.38 o                         
   1   0   2        724.37        722.67         2.38 o                         
   2   0   2        697.02        640.68         2.91 o                         
   3   0   2        383.27        367.31         4.30 o                         
   4   0   2        516.19        613.65         6.57 o                         
   5   0   2         24.25         22.68         4.72 o                         
   6   0   2          1.94         -2.09         5.59 o                         
  -7   1   2         17.65         22.82         6.37 o                         
  -6   1   2         13.75         15.31         5.45 o                         
  -5   1   2        322.91        326.75         6.51 o                         
  -4   1   2        384.71        342.50         5.54 o                         
  -3   1   2        490.29        430.15         4.15 o                         
  -2   1   2        174.40        189.39         1.85 o                         
  -1   1   2       5007.45       5413.78         7.24 o                         
   0   1   2       1522.40       1521.67         4.37 o                         
   1   1   2       1858.68       1907.50         5.99 o                         
   2   1   2        920.59        941.84         2.74 o                         
   3   1   2       1070.45       1304.29        16.39 o                         
   4   1   2         22.26         17.76         3.42 o                         
   5   1   2         16.06         12.42         4.30 o                         
   6   1   2          4.51          1.53         5.46 o                         
   7   1   2          0.42          4.17         6.40 o                         
  -7   2   2          0.13          3.23         6.41 o                         
  -6   2   2         92.46         92.10         4.77 o                         
  -5   2   2        125.74        103.13         3.69 o                         
  -4   2   2         34.11         24.80         4.45 o                         
  -3   2   2         52.95         38.33         1.70 o                         
  -2   2   2        501.55        450.75         2.72 o                         
  -1   2   2        465.51        692.86         3.27 o                         
   0   2   2        662.70        523.71         6.75 o                         
   1   2   2         19.50         37.06         1.52 o                         
   2   2   2        589.71        597.78         6.00 o                         
   3   2   2         87.60         95.68         3.02 o                         
   4   2   2        122.45        146.65         2.57 o                         
   5   2   2          8.16          3.99         4.23 o                         
   6   2   2          5.46          6.87         4.95 o                         
   7   2   2          1.19          5.06         5.83 o                         
  -7   3   2          4.95          0.87         6.67 o                         
  -6   3   2          0.34         -2.04         4.19 o                         
  -5   3   2        230.97        227.88         5.87 o                         
  -4   3   2        338.81        299.16         3.25 o                         
  -3   3   2          2.10          8.08         1.61 o                         
  -2   3   2        337.43        314.19         6.71 o                         
  -1   3   2        117.33        112.82         2.47 o                         
   0   3   2       1300.73       1322.62        11.44 o                         
   1   3   2       1327.22       1334.68         5.55 o                         
   2   3   2          4.53          2.74         1.58 o                         
   3   3   2        116.31        138.57         3.90 o                         
   4   3   2         17.55         19.33         2.20 o                         
   5   3   2          0.78          0.42         2.64 o                         
   6   3   2          1.32          2.97         4.85 o                         
   7   3   2          5.96          9.18         5.99 o                         
  -6   4   2          1.35          0.32         4.67 o                         
  -5   4   2         20.32          8.53         4.94 o                         
  -4   4   2        100.44         79.11         4.03 o                         
  -3   4   2          0.86         -0.67         1.98 o                         
  -2   4   2        123.11        127.03         5.50 o                         
  -1   4   2         43.19         43.82         2.09 o                         
   0   4   2        135.64        124.78         1.89 o                         
   1   4   2         37.30         45.58         1.51 o                         
   2   4   2         20.29         23.78         1.77 o                         
   3   4   2         23.64         28.03         3.44 o                         
   4   4   2          1.92          1.84         2.41 o                         
   5   4   2         13.02          8.27         2.87 o                         
   6   4   2          0.28         -1.41         3.94 o                         
   7   4   2          1.22          6.85         6.17 o                         
  -6   5   2          4.21         -0.81         6.88 o                         
  -5   5   2         22.19         25.53         4.61 o                         
  -4   5   2         18.67          6.96         3.93 o                         
  -3   5   2         67.85         53.30         3.72 o                         
  -2   5   2        144.22         91.56         2.96 o                         
  -1   5   2          3.03          4.61         2.37 o                         
   0   5   2        126.14        119.76         9.25 o                         
   1   5   2        315.76        313.18         6.85 o                         
   2   5   2          2.80          2.76         1.87 o                         
   3   5   2         11.50          7.42         2.35 o                         
   4   5   2          2.81          3.83         3.24 o                         
   5   5   2         26.56         24.99         4.00 o                         
   6   5   2          0.52         -4.24         6.40 o                         
  -5   6   2          0.12          3.78         4.65 o                         
  -4   6   2         71.69         55.74         4.69 o                         
  -3   6   2          1.23         -3.19         3.19 o                         
  -2   6   2          0.13          0.70         3.86 o                         
  -1   6   2          6.24         11.70         3.56 o                         
   0   6   2         36.80         46.17         6.26 o                         
   1   6   2         29.65         16.09         4.92 o                         
   2   6   2          1.18         -1.21         2.63 o                         
   3   6   2          1.64          2.51         2.46 o                         
   4   6   2          4.43          4.52         3.53 o                         
   5   6   2          0.72         -1.60         4.17 o                         
   6   6   2          1.31          1.45         6.85 o                         
  -4   7   2          3.25          9.44         4.61 o                         
  -3   7   2         30.75         18.05         3.67 o                         
  -2   7   2         13.12          3.64         4.27 o                         
  -1   7   2          0.64          5.30         4.02 o                         
   0   7   2          4.29         -1.60         6.83 o                         
   1   7   2         20.21         22.08         7.06 o                         
   2   7   2          3.17         -1.96         5.63 o                         
   3   7   2          0.15         -0.84         5.26 o                         
   4   7   2          2.63         14.72         7.50 o                         
   5   7   2          9.51         18.53        18.24 o                         
  -3   8   2          7.94          8.13         4.98 o                         
  -2   8   2          3.54          9.06         4.77 o                         
  -1   8   2          1.16          2.29         7.66 o                         
   0   8   2         28.66         33.78         8.08 o                         
   1   8   2          1.49         -3.69         8.02 o                         
   2   8   2          0.25         -3.81         7.99 o                         
   3   8   2          1.18         -1.15         8.01 o                         
   4   8   2          1.59          3.74         8.84 o                         
  -1   9   2          1.21         16.90         8.73 o                         
   0   9   2          0.09         -2.66         8.80 o                         
   1   9   2          2.40          9.13         9.19 o                         
   2   9   2          0.03         13.06         9.07 o                         
  -2  -9   3          0.52          3.04         9.41 o                         
  -1  -9   3          0.41          4.46         9.43 o                         
   0  -9   3          4.31          2.39         9.13 o                         
   1  -9   3          1.40         -5.00         9.30 o                         
  -4  -8   3          0.36          3.76         8.91 o                         
  -3  -8   3          0.70         -2.89         8.99 o                         
  -2  -8   3          0.70         -1.66         8.62 o                         
  -1  -8   3          4.52          2.40         8.42 o                         
   0  -8   3         16.53         17.36         8.43 o                         
   1  -8   3         18.05         10.29         8.27 o                         
   2  -8   3          1.88         -3.96         4.79 o                         
   3  -8   3          3.20          0.23         6.73 o                         
  -5  -7   3          0.13          7.44         6.33 o                         
  -4  -7   3          2.73          2.28         4.95 o                         
  -3  -7   3         31.37         29.55         6.10 o                         
  -2  -7   3          0.03          1.68         5.62 o                         
  -1  -7   3          0.01          0.17         5.14 o                         
   0  -7   3          1.32          0.05         4.36 o                         
   1  -7   3         20.86         23.05         3.48 o                         
   2  -7   3         18.62          9.61         4.50 o                         
   3  -7   3          3.87         -4.84         6.64 o                         
  -6  -6   3          0.25          0.95         7.69 o                         
  -5  -6   3         11.75         19.47         6.43 o                         
  -4  -6   3         12.87         24.73         7.32 o                         
  -3  -6   3         20.42         22.74         4.16 o                         
  -2  -6   3         10.96         14.15         4.24 o                         
  -1  -6   3         23.98         24.29         5.32 o                         
   0  -6   3         47.88         49.48         4.14 o                         
   1  -6   3          0.56          2.89         3.37 o                         
   2  -6   3         52.48         38.49         4.99 o                         
   3  -6   3          9.29         14.45         4.32 o                         
   4  -6   3          4.19          0.79         6.32 o                         
   5  -6   3          3.31         -0.17         6.96 o                         
  -6  -5   3          0.05         -1.77         7.41 o                         
  -5  -5   3          2.84          6.19         5.97 o                         
  -4  -5   3         17.86         12.17         5.71 o                         
  -3  -5   3         32.43         44.08        10.17 o                         
  -2  -5   3          5.74          4.20         3.52 o                         
  -1  -5   3         56.32         48.55         4.39 o                         
   0  -5   3          6.04          7.44         5.93 o                         
   1  -5   3         39.49         39.06         5.54 o                         
   2  -5   3          8.34          1.95         2.48 o                         
   3  -5   3          6.49         19.77         2.74 o                         
   4  -5   3         26.01         35.04         7.52 o                         
   5  -5   3          0.35          0.41         4.22 o                         
   6  -5   3          5.52          0.60         4.79 o                         
  -7  -4   3          3.00         -0.17         7.43 o                         
  -6  -4   3         25.37         31.50         7.08 o                         
  -5  -4   3         59.91         71.69         6.17 o                         
  -4  -4   3         98.00        109.68         5.64 o                         
  -3  -4   3          6.25          5.07         4.53 o                         
  -2  -4   3          0.59         10.97         2.98 o                         
  -1  -4   3        257.00        260.94         8.30 o                         
   0  -4   3          3.38         12.11         3.63 o                         
   1  -4   3        319.93        354.87        16.98 o                         
   2  -4   3          3.26          3.93         2.39 o                         
   3  -4   3          0.93          2.55         2.23 o                         
   4  -4   3         18.78         25.56         4.88 o                         
   5  -4   3         10.27         11.40         5.37 o                         
   6  -4   3         18.56         23.50         6.31 o                         
  -7  -3   3          5.12          6.08         7.58 o                         
  -6  -3   3          9.89          9.19         3.84 o                         
  -5  -3   3        107.30        121.05         3.83 o                         
  -4  -3   3         84.94         93.02         3.01 o                         
  -3  -3   3         27.03         35.81         2.23 o                         
  -2  -3   3        162.46        191.77         7.36 o                         
  -1  -3   3       1415.77       1325.01        19.33 o                         
   0  -3   3        377.78        358.76         4.71 o                         
   1  -3   3         20.76         15.46         1.69 o                         
   2  -3   3        313.31        376.98         4.02 o                         
   3  -3   3          3.34          1.12         2.16 o                         
   4  -3   3        145.23        162.27         5.45 o                         
   5  -3   3          5.44          7.10         5.22 o                         
   6  -3   3          2.23          9.09         5.79 o                         
   7  -3   3          5.86         15.94         6.69 o                         
  -7  -2   3          2.88          0.89         6.57 o                         
  -6  -2   3         55.76         59.32         4.35 o                         
  -5  -2   3         38.71         41.69         3.49 o                         
  -4  -2   3        112.62        108.54         3.04 o                         
  -3  -2   3        266.48        255.90         8.09 o                         
  -2  -2   3       1046.97       1102.81         3.85 o                         
  -1  -2   3        405.27        450.93         4.04 o                         
   0  -2   3        120.50        175.01         3.32 o                         
   1  -2   3        924.57        917.14         7.10 o                         
   2  -2   3        622.69        586.45         4.73 o                         
   3  -2   3          6.75         13.05         1.79 o                         
   4  -2   3          4.32          7.25         3.91 o                         
   5  -2   3         47.66         46.57         5.27 o                         
   6  -2   3          2.24          7.61         5.81 o                         
  -7  -1   3          0.39          0.46         6.63 o                         
  -6  -1   3          0.78         -4.24         5.41 o                         
  -5  -1   3        499.60        544.75        10.97 o                         
  -4  -1   3          0.34          1.01         2.47 o                         
  -3  -1   3        234.73        235.37         5.60 o                         
  -2  -1   3        203.92        230.61         8.20 o                         
  -1  -1   3       2661.39       2611.83         7.16 o                         
   0  -1   3       1008.09       1087.36         7.65 o                         
   1  -1   3       1436.43       1449.79         4.65 o                         
   2  -1   3       1572.50       1669.62        23.05 o                         
   3  -1   3          2.43          0.95         1.76 o                         
   4  -1   3        110.85        103.15         4.28 o                         
   5  -1   3         30.38         41.43         4.95 o                         
   6  -1   3          8.71          3.17         5.94 o                         
  -7   0   3          6.86         17.15         6.23 o                         
  -6   0   3         27.58         42.37         5.52 o                         
  -5   0   3         25.44         25.07         4.51 o                         
  -4   0   3        155.30        148.73         2.55 o                         
  -3   0   3        577.05        532.73         4.86 o                         
  -2   0   3       4624.33       4428.24         8.32 o                         
  -1   0   3        258.49        244.08         1.47 o                         
   0   0   3         33.64         58.66         1.35 o                         
   1   0   3        462.78        551.87         1.58 o                         
   2   0   3       1747.89       1715.97        14.52 o                         
   3   0   3         89.72         78.89         3.71 o                         
   4   0   3        204.19        241.74         5.13 o                         
   5   0   3         33.86         23.20         4.50 o                         
   6   0   3          0.12         -3.65         5.71 o                         
   7   0   3          0.08         -0.04         6.11 o                         
  -7   1   3          7.26          5.43         6.27 o                         
  -6   1   3          8.52         14.81         5.63 o                         
  -5   1   3        523.05        521.33         4.79 o                         
  -4   1   3        409.22        384.32         8.32 o                         
  -3   1   3        181.73        162.17         2.99 o                         
  -2   1   3         42.07         45.83         1.09 o                         
  -1   1   3        713.69        687.07         4.65 o                         
   0   1   3        235.87        296.90         2.25 o                         
   1   1   3       2959.39       3111.38         8.57 o                         
   2   1   3          8.61         10.43         0.89 o                         
   3   1   3        410.88        400.44         2.42 o                         
   4   1   3         60.31         47.44         2.67 o                         
   5   1   3          3.38          4.98         4.23 o                         
   6   1   3         42.36         46.21         5.50 o                         
   7   1   3          0.65          1.06         6.04 o                         
  -7   2   3         38.07         47.13         6.81 o                         
  -6   2   3          3.62          3.51         5.89 o                         
  -5   2   3        184.27        169.93         6.94 o                         
  -4   2   3        284.37        232.48         8.28 o                         
  -3   2   3        232.21        207.61         2.63 o                         
  -2   2   3       1055.21        952.81        12.19 o                         
  -1   2   3        185.01        163.30         2.87 o                         
   0   2   3         28.46         13.54         3.46 o                         
   1   2   3        620.03        708.05         9.67 o                         
   2   2   3        856.80        919.82         6.21 o                         
   3   2   3        192.56        195.07         3.18 o                         
   4   2   3        139.33        163.54         2.67 o                         
   5   2   3          5.91         13.75         3.36 o                         
   6   2   3          1.52          6.33         4.99 o                         
   7   2   3          1.01          6.28         5.92 o                         
  -6   3   3          1.48          3.33         5.16 o                         
  -5   3   3         77.45         90.79         3.09 o                         
  -4   3   3        380.15        397.44         9.21 o                         
  -3   3   3         30.14         48.98         1.73 o                         
  -2   3   3        165.75        147.19         5.42 o                         
  -1   3   3         62.61         48.96         1.51 o                         
   0   3   3         36.20         28.41         2.97 o                         
   1   3   3        822.45        743.73        10.26 o                         
   2   3   3        488.43        510.26         8.55 o                         
   3   3   3        121.52        120.22         3.58 o                         
   4   3   3         33.63         25.33         2.23 o                         
   5   3   3          2.35          2.69         2.70 o                         
   6   3   3          8.52          8.52         5.18 o                         
   7   3   3          1.98          6.23         5.87 o                         
  -6   4   3          0.02         -4.30         6.19 o                         
  -5   4   3         66.87         72.15         4.33 o                         
  -4   4   3         67.08         52.96         3.93 o                         
  -3   4   3         50.09         61.51         2.20 o                         
  -2   4   3          1.89          5.12         2.15 o                         
  -1   4   3          1.59          0.98         2.04 o                         
   0   4   3        329.77        351.08        21.87 o                         
   1   4   3         70.73         74.56         3.53 o                         
   2   4   3        301.52        315.51         2.52 o                         
   3   4   3          6.69          6.15         1.83 o                         
   4   4   3         18.45         24.32         3.63 o                         
   5   4   3         12.91         13.50         2.94 o                         
   6   4   3          0.17         -0.06         3.78 o                         
   7   4   3          0.73          1.66         6.18 o                         
  -6   5   3         14.00         10.37         7.10 o                         
  -5   5   3          0.24          2.79         4.20 o                         
  -4   5   3         39.23         68.25         4.34 o                         
  -3   5   3          2.64         -1.77         2.95 o                         
  -2   5   3          1.41         -2.42         3.30 o                         
  -1   5   3          6.20          7.41         5.53 o                         
   0   5   3         10.19          8.21         4.99 o                         
   1   5   3         50.89         57.89         4.96 o                         
   2   5   3         39.11         41.26         1.94 o                         
   3   5   3         11.29         11.94         2.61 o                         
   4   5   3          2.30          2.56         3.12 o                         
   5   5   3         23.38         21.47         3.92 o                         
   6   5   3          1.29         -4.47         4.47 o                         
  -5   6   3          0.05          2.63         4.56 o                         
  -4   6   3          0.48          0.52         4.36 o                         
  -3   6   3          3.55         14.06         3.29 o                         
  -2   6   3          8.06          0.30         3.77 o                         
  -1   6   3         17.88          5.67         4.52 o                         
   0   6   3         41.27         57.31         6.35 o                         
   1   6   3          2.03          0.92         4.69 o                         
   2   6   3         27.60         24.22         2.78 o                         
   3   6   3          0.25          2.35         3.53 o                         
   4   6   3         10.15          7.02         5.15 o                         
   5   6   3          3.61         -2.75         6.31 o                         
  -4   7   3          1.35         -0.72         4.41 o                         
  -3   7   3          4.02         -1.64         3.47 o                         
  -2   7   3          0.97          4.31         5.10 o                         
  -1   7   3          0.03          8.06         6.73 o                         
   0   7   3          0.15          1.04         6.74 o                         
   1   7   3          7.40          6.51         6.62 o                         
   2   7   3          1.75         -1.25         6.64 o                         
   3   7   3          4.19          5.33         5.21 o                         
   4   7   3          0.79         14.53         7.93 o                         
   5   7   3         12.30         24.28        15.49 o                         
  -3   8   3          1.52          7.12        10.65 o                         
  -2   8   3          0.11          9.74         6.22 o                         
  -1   8   3          1.17          3.00         7.58 o                         
   0   8   3          2.12          6.70         7.96 o                         
   1   8   3          3.88          7.31         7.74 o                         
   2   8   3          0.18          7.63         7.79 o                         
   3   8   3          0.00          0.50         8.71 o                         
   4   8   3          3.14          2.65         9.06 o                         
  -1   9   3          0.16         -3.54         9.00 o                         
   0   9   3          0.47          2.15         8.92 o                         
   1   9   3          0.18          7.40         8.87 o                         
   2   9   3          0.10          1.98         9.30 o                         
   0  -9   4         19.98         18.75         9.35 o                         
  -4  -8   4          1.28          2.54         7.22 o                         
  -3  -8   4         12.93          4.79         4.59 o                         
  -2  -8   4          3.76          0.47         4.81 o                         
  -1  -8   4         20.50         16.70         8.59 o                         
   0  -8   4          0.69         -3.91         8.42 o                         
   1  -8   4         70.74         68.70         8.75 o                         
   2  -8   4          0.00         -1.06         4.82 o                         
  -5  -7   4          0.71         14.91         5.32 o                         
  -4  -7   4         13.39         14.51         4.98 o                         
  -3  -7   4          0.66         -1.31         4.89 o                         
  -2  -7   4         12.48         11.07         6.03 o                         
  -1  -7   4          4.94          2.92         5.50 o                         
   0  -7   4         85.96         62.52         6.45 o                         
   1  -7   4          7.22          4.85         3.69 o                         
   2  -7   4         10.51         11.91         3.87 o                         
  -6  -6   4          2.15          3.74         7.52 o                         
  -5  -6   4          0.07          0.64         7.16 o                         
  -4  -6   4          2.02          9.24         7.97 o                         
  -3  -6   4         18.07         19.09         4.37 o                         
  -2  -6   4          6.11          2.85         5.60 o                         
  -1  -6   4          4.85          1.77         5.45 o                         
   0  -6   4          8.29         17.46         5.34 o                         
   1  -6   4        149.55        165.23         7.10 o                         
   2  -6   4         53.15         59.58         4.80 o                         
   3  -6   4          4.81          5.21         4.39 o                         
   4  -6   4          2.54          2.51         6.57 o                         
   5  -6   4          4.05         -2.26         7.13 o                         
  -6  -5   4          3.79          5.89         7.03 o                         
  -5  -5   4          0.00          8.63         6.53 o                         
  -4  -5   4         69.80         68.14         6.35 o                         
  -3  -5   4         60.10         54.28         4.03 o                         
  -2  -5   4         40.06         34.46         3.92 o                         
  -1  -5   4         72.48         73.46         4.02 o                         
   0  -5   4        252.97        248.43         5.86 o                         
   1  -5   4        218.44        207.33         6.53 o                         
   2  -5   4         69.20        108.43         5.92 o                         
   3  -5   4          0.20         -0.42         2.75 o                         
   4  -5   4          0.11          1.05         3.66 o                         
   5  -5   4          0.17         -3.71         4.35 o                         
   6  -5   4          4.00          4.79         4.94 o                         
  -7  -4   4          2.02         -1.61         8.35 o                         
  -6  -4   4         13.25         18.80         7.21 o                         
  -5  -4   4          0.07          1.07         5.89 o                         
  -4  -4   4          0.31         -4.01         5.54 o                         
  -3  -4   4         12.81          7.32         4.77 o                         
  -2  -4   4          0.47          9.39         3.20 o                         
  -1  -4   4         51.56         60.81         3.32 o                         
   0  -4   4        137.59        117.72         4.47 o                         
   1  -4   4         85.44         83.80         3.28 o                         
   2  -4   4        581.62        640.42        18.44 o                         
   3  -4   4          4.35         -0.29         2.30 o                         
   4  -4   4          6.01         -2.28         4.59 o                         
   5  -4   4          0.04          0.28         5.25 o                         
   6  -4   4          3.59          8.82         6.28 o                         
  -7  -3   4          3.34         -0.90         7.34 o                         
  -6  -3   4         42.83         44.04         7.13 o                         
  -5  -3   4         37.31         29.26         5.58 o                         
  -4  -3   4         26.51         31.86         2.82 o                         
  -3  -3   4        341.78        342.33         3.29 o                         
  -2  -3   4          3.85          4.31         3.37 o                         
  -1  -3   4        509.34        499.20         3.88 o                         
   0  -3   4        514.51        561.44         5.82 o                         
   1  -3   4       1215.75       1293.64        24.91 o                         
   2  -3   4         38.77         54.60         2.17 o                         
   3  -3   4        435.42        553.46         6.15 o                         
   4  -3   4          4.61          3.91         4.26 o                         
   5  -3   4          3.95         -0.16         4.87 o                         
   6  -3   4          2.07          6.90         5.78 o                         
   7  -3   4          0.05         17.39         6.84 o                         
  -7  -2   4          2.34         -2.89         6.96 o                         
  -6  -2   4        145.85        138.94         4.60 o                         
  -5  -2   4          0.55         -2.27         3.29 o                         
  -4  -2   4          3.89          6.03         2.61 o                         
  -3  -2   4          2.82          2.78         1.89 o                         
  -2  -2   4         21.12         37.29         3.91 o                         
  -1  -2   4        841.87        969.77        12.38 o                         
   0  -2   4       2307.13       2165.18         8.86 o                         
   1  -2   4        433.55        359.37        10.17 o                         
   2  -2   4       2471.62       2730.47         9.22 o                         
   3  -2   4         46.24         68.68         3.46 o                         
   4  -2   4          1.24          1.77         4.00 o                         
   5  -2   4          0.95          3.87         4.71 o                         
   6  -2   4          0.11          7.53         5.84 o                         
  -7  -1   4         25.88         16.04         6.76 o                         
  -6  -1   4         59.17         68.38         4.37 o                         
  -5  -1   4        227.90        230.70        12.54 o                         
  -4  -1   4          0.10          1.83         2.42 o                         
  -3  -1   4        173.58        159.83         2.67 o                         
  -2  -1   4        685.83        688.33         6.28 o                         
  -1  -1   4       4939.54       4789.65        15.87 o                         
   0  -1   4        666.56        631.90         8.85 o                         
   1  -1   4        425.42        412.84         2.13 o                         
   2  -1   4         51.47         74.23         1.79 o                         
   3  -1   4       2129.62       2399.20         9.97 o                         
   4  -1   4          2.23          4.77         3.82 o                         
   5  -1   4         25.07         21.54         4.95 o                         
   6  -1   4          3.08         -5.66         5.96 o                         
  -7   0   4          8.37         15.94         6.52 o                         
  -6   0   4        258.63        258.72         7.06 o                         
  -5   0   4         17.30         17.30         4.62 o                         
  -4   0   4         30.32         29.70         1.90 o                         
  -3   0   4        179.49        169.10         1.55 o                         
  -2   0   4        201.91        167.65         1.23 o                         
  -1   0   4         98.96         70.20         0.98 o                         
   0   0   4       1476.13       1589.43        18.42 o                         
   1   0   4       3267.08       3300.62         8.52 o                         
   2   0   4       3372.89       3478.98        13.04 o                         
   3   0   4        469.95        524.49         3.50 o                         
   4   0   4         83.71         74.79         2.93 o                         
   5   0   4          0.12          0.11         4.84 o                         
   6   0   4          0.02          0.18         5.62 o                         
   7   0   4          3.89         -3.67         6.34 o                         
  -7   1   4          7.87         12.26         6.53 o                         
  -6   1   4         10.76          8.38         5.44 o                         
  -5   1   4        252.98        213.27         6.98 o                         
  -4   1   4          0.27         -0.54         2.36 o                         
  -3   1   4         17.69         18.93         1.40 o                         
  -2   1   4       1061.48       1028.11         8.97 o                         
  -1   1   4       6347.77       6297.19        38.42 o                         
   0   1   4        653.88        549.00         3.21 o                         
   1   1   4         32.34         58.71         1.45 o                         
   2   1   4        252.88        246.57         6.55 o                         
   3   1   4        784.63        770.11         5.32 o                         
   4   1   4         14.12         19.80         2.72 o                         
   5   1   4          2.91          4.23         4.35 o                         
   6   1   4         31.09         22.76         5.30 o                         
   7   1   4          2.37          3.55         6.02 o                         
  -7   2   4         17.88         14.83         6.49 o                         
  -6   2   4         93.08         82.11         6.30 o                         
  -5   2   4         12.29         10.43         3.33 o                         
  -4   2   4          0.63          0.75         3.27 o                         
  -3   2   4        468.37        444.28         6.48 o                         
  -2   2   4        997.91        968.74         6.32 o                         
  -1   2   4        793.87        976.21         3.62 o                         
   0   2   4         55.65         90.06         1.65 o                         
   1   2   4       2013.53       2086.19         8.13 o                         
   2   2   4       1334.71       1414.85         4.24 o                         
   3   2   4        241.35        230.98         2.85 o                         
   4   2   4         25.52         15.38         1.82 o                         
   5   2   4          6.67          2.03         3.30 o                         
   6   2   4          1.34          4.44         5.16 o                         
   7   2   4         15.40         18.36         6.03 o                         
  -6   3   4          0.65         -0.15         3.06 o                         
  -5   3   4         31.17         25.26         3.56 o                         
  -4   3   4          9.68         23.02         2.50 o                         
  -3   3   4         14.39         30.88         1.73 o                         
  -2   3   4        134.54        110.81         2.05 o                         
  -1   3   4       1532.10       1668.00        16.85 o                         
   0   3   4        402.23        389.26         8.33 o                         
   1   3   4          1.71          1.90         1.12 o                         
   2   3   4        948.71        981.03        12.47 o                         
   3   3   4         61.85         64.84         1.58 o                         
   4   3   4         31.74         31.65         2.29 o                         
   5   3   4         26.84         31.24         3.63 o                         
   6   3   4         14.35         12.22         5.11 o                         
   7   3   4          0.59          1.79         6.05 o                         
  -6   4   4          0.63          0.06         5.93 o                         
  -5   4   4          0.56          2.23         3.99 o                         
  -4   4   4          6.99          7.43         2.73 o                         
  -3   4   4         83.30        101.93         3.77 o                         
  -2   4   4        442.62        584.87         6.55 o                         
  -1   4   4         82.38         76.40         2.00 o                         
   0   4   4        214.17        227.48         5.76 o                         
   1   4   4        427.29        421.92         2.94 o                         
   2   4   4         52.35         49.34         3.97 o                         
   3   4   4          1.75          1.15         1.77 o                         
   4   4   4          7.57         10.48         3.98 o                         
   5   4   4          8.13          4.58         2.87 o                         
   6   4   4          0.37         -0.75         4.64 o                         
   7   4   4         14.06         16.80         6.42 o                         
  -6   5   4          0.53          1.90         6.76 o                         
  -5   5   4          0.55          2.61         4.16 o                         
  -4   5   4          3.98         13.50         4.24 o                         
  -3   5   4          3.95          9.38         2.83 o                         
  -2   5   4          0.97         -1.61         3.29 o                         
  -1   5   4        147.01        173.35         3.80 o                         
   0   5   4         68.47         77.19         5.29 o                         
   1   5   4          2.03          1.77         2.07 o                         
   2   5   4        104.73         90.51         2.08 o                         
   3   5   4         31.32         28.54         2.33 o                         
   4   5   4         10.09          8.99         3.08 o                         
   5   5   4          0.01         -3.32         3.82 o                         
   6   5   4          0.38         -2.01         4.40 o                         
  -5   6   4          1.93         -1.42         4.66 o                         
  -4   6   4          4.07          4.18         4.33 o                         
  -3   6   4          0.73         -1.64         3.17 o                         
  -2   6   4         38.24         70.09         3.99 o                         
  -1   6   4         24.11         44.11         5.92 o                         
   0   6   4         97.43         88.85         6.30 o                         
   1   6   4         73.93         54.08         4.83 o                         
   2   6   4          0.03          0.01         2.62 o                         
   3   6   4          0.87          6.07         2.87 o                         
   4   6   4          2.45          3.84         5.09 o                         
   5   6   4         10.21          8.22         6.30 o                         
  -4   7   4          0.09          0.41         4.65 o                         
  -3   7   4         10.40         15.75         4.50 o                         
  -2   7   4          1.07          1.46         4.33 o                         
  -1   7   4         24.79         29.93         7.11 o                         
   0   7   4         11.67         18.37         6.74 o                         
   1   7   4          1.63         -0.72         6.66 o                         
   2   7   4          4.37          5.73         5.25 o                         
   3   7   4          7.89          5.78         4.89 o                         
   4   7   4          0.76         13.09        11.92 o                         
   5   7   4          3.07          5.07         6.48 o                         
  -3   8   4          1.02          2.61         7.52 o                         
  -2   8   4          2.16         -1.04         7.54 o                         
  -1   8   4          7.34          4.96         7.88 o                         
   0   8   4          4.00          4.13         7.68 o                         
   1   8   4         12.53         14.34         7.74 o                         
   2   8   4          1.64          3.69         7.66 o                         
   3   8   4          0.59          9.81         7.58 o                         
   4   8   4          0.80          5.65         9.35 o                         
  -1   9   4          2.93         -5.25         8.74 o                         
   0   9   4          5.53         -2.70         9.06 o                         
   1   9   4          0.07         -2.68         8.89 o                         
   2   9   4          0.28         10.35         9.10 o                         
  -4  -8   5          0.52          4.05         7.39 o                         
  -3  -8   5         10.07          8.30         6.55 o                         
  -2  -8   5          0.28         -0.20         6.26 o                         
  -1  -8   5         11.13          9.80         6.22 o                         
   0  -8   5          0.33         -2.57         5.15 o                         
   1  -8   5         16.45         11.33         8.37 o                         
   2  -8   5          0.58         -0.97         7.72 o                         
   3  -8   5          6.23         -2.74         7.09 o                         
  -5  -7   5          2.64         10.15         5.31 o                         
  -4  -7   5         40.29         40.11         5.15 o                         
  -3  -7   5          2.01          5.56         6.29 o                         
  -2  -7   5          3.03          1.82         6.36 o                         
  -1  -7   5          0.11          1.54         6.05 o                         
   0  -7   5         55.41         55.03         6.42 o                         
   1  -7   5          0.81          8.68         6.70 o                         
   2  -7   5          0.38         -2.44         4.93 o                         
   3  -7   5          3.06         -5.35         7.93 o                         
   4  -7   5          4.06          2.33         7.99 o                         
  -6  -6   5          0.18          7.61         7.51 o                         
  -5  -6   5         11.49         19.88         7.19 o                         
  -4  -6   5          0.39          9.48         6.10 o                         
  -3  -6   5         48.30         42.18         4.48 o                         
  -2  -6   5          0.49          0.04         5.91 o                         
  -1  -6   5         12.20         15.10         5.80 o                         
   0  -6   5        111.52        112.30         6.14 o                         
   1  -6   5         58.11         48.89         6.58 o                         
   3  -6   5          0.89          3.62         6.93 o                         
   4  -6   5          0.30          2.96         6.90 o                         
   5  -6   5          0.01          6.86         7.74 o                         
  -6  -5   5          0.14          1.27         7.30 o                         
  -5  -5   5          0.20          2.14         6.36 o                         
  -4  -5   5        160.64        163.40         6.68 o                         
  -3  -5   5          0.14          7.27         3.81 o                         
  -2  -5   5        167.59        158.93         4.54 o                         
  -1  -5   5         36.91         34.59         4.05 o                         
   0  -5   5        131.22        141.01         5.75 o                         
   1  -5   5         25.39         23.24         5.90 o                         
   2  -5   5         84.53         55.82         5.78 o                         
   3  -5   5         69.05         81.12         4.02 o                         
   4  -5   5          0.19          1.16         3.81 o                         
   5  -5   5          0.13          0.23         4.28 o                         
   6  -5   5          0.00          5.24         4.92 o                         
  -6  -4   5          0.06         -3.62         7.38 o                         
  -5  -4   5         14.84         17.79         6.45 o                         
  -4  -4   5          1.02         -1.62         5.66 o                         
  -3  -4   5        243.09        271.79         6.41 o                         
  -2  -4   5         27.85         21.94         3.02 o                         
  -1  -4   5         75.76         59.16         3.93 o                         
   0  -4   5        433.18        414.51         6.08 o                         
   1  -4   5          2.99          1.87         2.82 o                         
   2  -4   5        141.98        120.75         5.17 o                         
   3  -4   5         19.49         12.26         2.95 o                         
   4  -4   5          0.11          3.44         3.49 o                         
   5  -4   5          2.41          0.88         5.03 o                         
   6  -4   5          4.78         12.15         6.13 o                         
  -7  -3   5          3.35         -4.18         8.14 o                         
  -6  -3   5         11.84         17.42         6.69 o                         
  -5  -3   5          3.55          6.08         5.91 o                         
  -4  -3   5         71.33         84.37         5.62 o                         
  -3  -3   5         49.90         48.75         2.29 o                         
  -2  -3   5        956.00        993.78        11.09 o                         
  -1  -3   5        761.26        842.88         4.81 o                         
   0  -3   5          1.24          3.40         3.53 o                         
   1  -3   5         95.65        110.24         9.92 o                         
   2  -3   5        368.09        398.83        10.82 o                         
   3  -3   5        141.50        149.67         4.03 o                         
   4  -3   5         27.59         31.44         4.08 o                         
   5  -3   5         32.45         39.16         5.14 o                         
   6  -3   5          0.00          3.09         5.93 o                         
   7  -3   5          0.15         -5.56         7.19 o                         
  -7  -2   5          8.45          3.32         7.86 o                         
  -6  -2   5          0.15         -1.25         4.15 o                         
  -5  -2   5          9.82          6.01         4.08 o                         
  -4  -2   5          0.29         -0.09         2.69 o                         
  -3  -2   5        678.14        741.08         4.15 o                         
  -2  -2   5         65.52         88.77         1.66 o                         
  -1  -2   5       1266.79       1194.90         6.99 o                         
   0  -2   5        108.79         90.62         3.24 o                         
   1  -2   5        229.03        184.07         9.22 o                         
   2  -2   5        992.81        937.19         5.50 o                         
   3  -2   5        181.62        206.71         4.07 o                         
   4  -2   5         12.55         11.45         4.06 o                         
   5  -2   5          0.26          6.44         5.02 o                         
   6  -2   5         10.10          2.51         6.02 o                         
  -7  -1   5          0.01         -4.66         6.88 o                         
  -6  -1   5         14.92         26.44         6.04 o                         
  -5  -1   5          2.81          6.72         3.21 o                         
  -4  -1   5          0.68          0.11         2.48 o                         
  -3  -1   5          2.20          2.90         1.42 o                         
  -2  -1   5       1525.21       1583.73         5.58 o                         
  -1  -1   5       2177.72       2178.43         5.99 o                         
   0  -1   5       1261.30       1256.40        15.73 o                         
   1  -1   5        127.58        145.46         1.54 o                         
   2  -1   5          7.34         15.42         1.17 o                         
   3  -1   5         57.64         48.25         3.37 o                         
   4  -1   5         16.66         18.52         4.14 o                         
   5  -1   5        153.74        155.02         5.94 o                         
   6  -1   5          2.33          0.40         5.71 o                         
   7  -1   5          0.92          0.97         6.58 o                         
  -7   0   5          0.56          5.89         6.55 o                         
  -6   0   5          2.37          6.62         5.51 o                         
  -5   0   5          1.87          1.06         3.37 o                         
  -4   0   5         40.48         41.92         1.89 o                         
  -3   0   5        423.03        412.68         4.29 o                         
  -2   0   5       1392.74       1454.36        15.20 o                         
  -1   0   5       1906.36       1953.71         3.74 o                         
   0   0   5         38.44         39.36         1.26 o                         
   1   0   5       1173.84       1283.54        20.57 o                         
   2   0   5        419.48        421.07         5.64 o                         
   3   0   5        267.15        325.23         5.00 o                         
   4   0   5        156.78        181.84         3.28 o                         
   5   0   5         39.17         37.44         4.67 o                         
   6   0   5         14.74         10.90         5.85 o                         
   7   0   5          0.00          3.91         6.36 o                         
  -7   1   5          0.26          7.51         6.33 o                         
  -6   1   5          0.03          0.85         5.76 o                         
  -5   1   5         20.22         18.80         5.24 o                         
  -4   1   5          1.03          0.53         2.32 o                         
  -3   1   5        304.39        275.05         1.97 o                         
  -2   1   5        655.02        593.66         5.84 o                         
  -1   1   5       2336.53       2122.24         3.51 o                         
   0   1   5        607.94        500.37         3.29 o                         
   1   1   5        509.16        449.72         2.99 o                         
   2   1   5         59.78         55.20         3.73 o                         
   3   1   5         40.07         29.97         1.08 o                         
   4   1   5          9.72         15.85         2.68 o                         
   5   1   5         25.79         33.87         3.42 o                         
   6   1   5         15.79         22.35         5.32 o                         
   7   1   5          2.67          3.72         6.13 o                         
  -7   2   5          4.50          3.72         6.61 o                         
  -6   2   5          0.04         -4.82         6.15 o                         
  -5   2   5         17.32         12.43         5.29 o                         
  -4   2   5        188.39        197.36         3.89 o                         
  -3   2   5         18.71         20.54         1.50 o                         
  -2   2   5        354.73        393.63         4.91 o                         
  -1   2   5          1.73          6.57         1.95 o                         
   0   2   5        628.10        598.32         3.98 o                         
   1   2   5        735.76        786.17         4.69 o                         
   2   2   5        234.25        246.10         3.24 o                         
   3   2   5         97.35        113.21         2.02 o                         
   4   2   5         54.03         74.87         2.38 o                         
   5   2   5         10.54          7.41         3.38 o                         
   6   2   5          7.08         13.52         4.92 o                         
   7   2   5          5.05          8.16         5.92 o                         
  -6   3   5          3.90          1.64         3.15 o                         
  -5   3   5         13.33         21.31         2.78 o                         
  -4   3   5          0.05          3.59         2.45 o                         
  -3   3   5        211.56        196.76         4.74 o                         
  -2   3   5         96.80         89.88         2.00 o                         
  -1   3   5        691.52        748.53         3.34 o                         
   0   3   5          3.75         10.08         2.71 o                         
   1   3   5         26.61         28.62         2.18 o                         
   2   3   5        141.44        158.06         2.48 o                         
   3   3   5          8.05          4.88         1.55 o                         
   4   3   5         47.42         61.51         2.42 o                         
   5   3   5         35.20         23.94         3.52 o                         
   6   3   5         12.18         13.58         4.14 o                         
   7   3   5          3.54          3.02         6.09 o                         
  -6   4   5          3.50          3.22         4.42 o                         
  -5   4   5          8.01         10.45         4.00 o                         
  -4   4   5        108.81        125.93         3.83 o                         
  -3   4   5         13.64         34.56         2.36 o                         
  -2   4   5          7.72          4.53         2.77 o                         
  -1   4   5         15.23         20.88         3.94 o                         
   0   4   5         80.88         72.69         4.17 o                         
   1   4   5         22.74         13.80         1.40 o                         
   2   4   5        104.09        106.49         3.43 o                         
   3   4   5          2.74          3.29         1.84 o                         
   4   4   5         39.20         27.41         2.91 o                         
   5   4   5          5.78          3.80         2.80 o                         
   6   4   5          0.03         -1.73         4.33 o                         
   7   4   5         19.60         19.74         6.37 o                         
  -6   5   5          0.44         -3.18         6.61 o                         
  -5   5   5         13.75         22.63         4.55 o                         
  -4   5   5          2.04         -0.52         4.06 o                         
  -3   5   5         21.71         19.25         2.82 o                         
  -2   5   5         14.91         22.78         3.33 o                         
  -1   5   5         55.00         95.20         5.46 o                         
   0   5   5         50.20         44.39         5.07 o                         
   1   5   5        123.81         95.50         7.79 o                         
   2   5   5         57.61         72.57         2.92 o                         
   3   5   5          0.50         -2.89         2.89 o                         
   4   5   5         10.29         12.39         2.99 o                         
   5   5   5         25.78         22.25         3.79 o                         
   6   5   5          1.14          0.40         7.24 o                         
  -5   6   5          0.81          5.40         4.69 o                         
  -4   6   5         25.58         34.64         8.14 o                         
  -3   6   5         14.60         31.78         3.94 o                         
  -2   6   5         12.05          2.59         3.76 o                         
  -1   6   5         34.50         24.43         5.83 o                         
   0   6   5          1.01          4.64         5.99 o                         
   1   6   5         36.36         35.55         3.16 o                         
   2   6   5          3.09          0.32         2.67 o                         
   3   6   5          0.37         -0.85         3.29 o                         
   4   6   5         53.93         48.51         5.70 o                         
   5   6   5          0.24          2.08         6.35 o                         
   6   6   5          1.28         -0.45         7.57 o                         
  -4   7   5          0.21          4.62         6.28 o                         
  -3   7   5          5.16          5.34         4.04 o                         
  -2   7   5          3.87          2.39         6.52 o                         
  -1   7   5          4.52         -4.12         7.01 o                         
   0   7   5         34.71         24.86         6.87 o                         
   1   7   5          6.96         -1.18         6.81 o                         
   2   7   5          2.06         -2.81         5.13 o                         
   3   7   5          0.00          0.82         3.35 o                         
   4   7   5          0.09          9.23         8.25 o                         
   5   7   5          2.32         -0.69         6.62 o                         
  -3   8   5          1.19         -2.08         4.43 o                         
  -2   8   5          0.53         -0.90         7.17 o                         
  -1   8   5         23.61         17.26         8.00 o                         
   0   8   5          1.18         -5.78         8.04 o                         
   1   8   5         20.88         16.24         8.11 o                         
   2   8   5          0.47          3.21         7.64 o                         
   3   8   5          0.69         -0.94         8.12 o                         
   4   8   5          2.56          3.89         9.00 o                         
   0   9   5         16.56          6.86         8.93 o                         
  -3  -8   6          0.05          5.67         6.87 o                         
  -2  -8   6          0.22          1.43         7.02 o                         
  -1  -8   6          2.44          2.55         7.02 o                         
   0  -8   6          0.24          0.01         7.47 o                         
   1  -8   6          0.02          7.58        11.77 o                         
   2  -8   6          0.49         -6.28         7.71 o                         
  -5  -7   6         14.50         11.70         5.37 o                         
  -4  -7   6          6.69          4.06         4.92 o                         
  -3  -7   6         20.10         17.12         5.09 o                         
  -2  -7   6          1.57         -2.93         6.74 o                         
  -1  -7   6          0.76          0.90         6.39 o                         
   0  -7   6          0.22         -5.09         6.25 o                         
   1  -7   6         14.48         34.24         7.04 o                         
   2  -7   6          1.70         -3.86         5.16 o                         
   4  -7   6          1.11         -4.63         8.31 o                         
  -5  -6   6         11.58         18.20         4.90 o                         
  -4  -6   6         28.90         26.88         4.64 o                         
  -3  -6   6          0.29          2.03         4.44 o                         
  -2  -6   6          2.43         -1.37         5.02 o                         
  -1  -6   6          4.68          3.48         6.16 o                         
   0  -6   6          2.98         15.21         5.85 o                         
   1  -6   6          8.92          6.35         6.08 o                         
   3  -6   6          0.08          3.29         7.02 o                         
   4  -6   6          8.34         15.30         7.30 o                         
   5  -6   6          0.27         -2.02         7.95 o                         
  -6  -5   6          5.68          0.57         8.01 o                         
  -5  -5   6          5.71         11.87         7.08 o                         
  -4  -5   6         76.15         76.94         6.63 o                         
  -3  -5   6         61.09         63.91         4.06 o                         
  -2  -5   6          1.57          4.21         3.88 o                         
  -1  -5   6         30.31         20.85         5.62 o                         
   0  -5   6          2.34         10.08         5.12 o                         
   1  -5   6        135.37        149.02         6.54 o                         
   2  -5   6         84.99        102.66         6.26 o                         
   3  -5   6          0.77          2.65         5.95 o                         
   4  -5   6          0.12         -4.79         6.53 o                         
   5  -5   6          0.26          2.01         6.87 o                         
  -6  -4   6          1.53          0.12         7.10 o                         
  -5  -4   6          8.42         14.04         6.54 o                         
  -4  -4   6         38.48         38.26         5.95 o                         
  -3  -4   6         68.13         67.82         5.87 o                         
  -2  -4   6          6.76          4.80         3.15 o                         
  -1  -4   6        247.84        238.46         6.08 o                         
   0  -4   6         69.42         77.69         4.85 o                         
   1  -4   6        107.63         93.91         5.42 o                         
   2  -4   6         25.99         33.79         2.95 o                         
   3  -4   6         14.99         25.08         4.65 o                         
   4  -4   6         22.30         33.50         3.56 o                         
   5  -4   6          2.44          7.89         5.22 o                         
   6  -4   6          0.28          5.58         6.13 o                         
  -7  -3   6          0.38          0.92         8.36 o                         
  -6  -3   6          0.83         -0.74         7.35 o                         
  -5  -3   6          2.69          2.58         5.90 o                         
  -4  -3   6         93.41         94.83         5.91 o                         
  -3  -3   6         59.67         67.08         5.13 o                         
  -2  -3   6         18.46         22.78         4.26 o                         
  -1  -3   6        173.56        151.14         3.10 o                         
   0  -3   6          0.01          4.40         3.59 o                         
   1  -3   6        349.80        336.84        15.90 o                         
   2  -3   6        884.95        875.14        12.97 o                         
   3  -3   6        153.31        144.66         3.19 o                         
   4  -3   6          0.86          5.55         3.97 o                         
   5  -3   6          7.52         14.71         5.11 o                         
   6  -3   6          9.28         19.48         6.20 o                         
  -7  -2   6         10.50         11.63         8.18 o                         
  -6  -2   6          0.08          2.00         6.39 o                         
  -5  -2   6          1.58          1.34         3.43 o                         
  -4  -2   6         11.93         16.21         2.70 o                         
  -3  -2   6        702.09        751.05         4.22 o                         
  -2  -2   6        379.11        376.94         2.52 o                         
  -1  -2   6        396.86        363.95         1.87 o                         
   0  -2   6       1917.79       1964.92         9.17 o                         
   1  -2   6       1725.15       1690.24        12.20 o                         
   2  -2   6         48.39         58.36         1.25 o                         
   3  -2   6        121.81        127.94         3.63 o                         
   4  -2   6         28.34         35.03         3.97 o                         
   5  -2   6          6.29          5.73         5.05 o                         
  -7  -1   6          0.52         -4.00         7.20 o                         
  -6  -1   6          1.78          5.09         5.49 o                         
  -5  -1   6          0.68         -0.79         3.44 o                         
  -4  -1   6         36.70         45.11         2.85 o                         
  -3  -1   6       1148.64       1204.70         4.07 o                         
  -2  -1   6        240.38        270.29         2.49 o                         
  -1  -1   6        255.56        242.68         3.90 o                         
   0  -1   6        122.79        123.30         5.09 o                         
   1  -1   6        888.25        903.19         7.71 o                         
   2  -1   6       1024.59        920.52        10.45 o                         
   3  -1   6       1002.58       1029.64         9.30 o                         
   4  -1   6         25.58         28.59         4.02 o                         
   5  -1   6         52.63         38.49         4.98 o                         
   6  -1   6         46.57         40.81         5.95 o                         
   7  -1   6          1.23         -4.38         6.70 o                         
  -7   0   6         16.48         19.03         6.77 o                         
  -6   0   6          6.81          5.58         5.77 o                         
  -5   0   6          0.47          0.95         3.36 o                         
  -4   0   6        169.56        161.95         3.38 o                         
  -3   0   6        895.88        996.05         5.25 o                         
  -2   0   6       1875.68       1999.24         7.13 o                         
  -1   0   6         11.97         13.47         1.03 o                         
   0   0   6       4631.11       4634.97         7.41 o                         
   1   0   6       5899.95       6057.11        29.44 o                         
   2   0   6        110.20        127.43         1.59 o                         
   3   0   6         74.74         50.71         1.63 o                         
   4   0   6         81.94         71.01         2.90 o                         
   5   0   6          4.54          3.11         5.06 o                         
   6   0   6         14.82         15.18         5.89 o                         
   7   0   6         46.47         38.89         6.78 o                         
  -7   1   6          0.44          2.42         6.67 o                         
  -6   1   6         14.69          6.41         5.88 o                         
  -5   1   6          4.57         -4.14         4.82 o                         
  -4   1   6         73.87         68.14         3.27 o                         
  -3   1   6        954.49        971.40         7.99 o                         
  -2   1   6        235.88        344.72         6.16 o                         
  -1   1   6       3395.33       2944.00        10.90 o                         
   0   1   6          7.71          1.82         1.53 o                         
   1   1   6        976.43       1011.80         4.65 o                         
   2   1   6        359.29        308.00         3.36 o                         
   3   1   6        644.77        671.25         3.55 o                         
   4   1   6         96.76        134.09         3.13 o                         
   5   1   6          7.61          2.84         3.30 o                         
   6   1   6         55.28         57.80         5.48 o                         
   7   1   6          5.76         11.94         6.20 o                         
  -7   2   6          7.70          5.10         4.52 o                         
  -6   2   6          3.25          3.91         3.87 o                         
  -5   2   6          6.10         10.78         2.61 o                         
  -4   2   6         18.27         24.70         2.33 o                         
  -3   2   6         40.52         36.30         2.22 o                         
  -2   2   6        424.14        476.07         3.28 o                         
  -1   2   6         89.82         80.61         2.53 o                         
   0   2   6       1574.85       1486.67         5.53 o                         
   1   2   6       2424.18       2381.70         8.05 o                         
   2   2   6       1008.73       1112.64         9.20 o                         
   3   2   6          5.69         17.73         1.27 o                         
   4   2   6         55.71         45.98         2.12 o                         
   5   2   6          8.91          7.37         3.35 o                         
   6   2   6         21.35         25.47         4.22 o                         
   7   2   6         40.58         44.46         6.10 o                         
  -6   3   6          4.84          4.34         3.56 o                         
  -5   3   6          1.34          1.36         2.68 o                         
  -4   3   6         90.71         71.78         2.78 o                         
  -3   3   6        102.24        104.80         2.47 o                         
  -2   3   6          8.20          6.03         2.17 o                         
  -1   3   6       1343.44       1306.61        17.05 o                         
   0   3   6        156.36        134.30         3.56 o                         
   1   3   6          1.54          2.89         1.43 o                         
   2   3   6        202.39        178.41         3.55 o                         
   3   3   6        121.17        136.51         2.04 o                         
   4   3   6          0.92          5.80         2.99 o                         
   5   3   6         44.97         52.79         3.69 o                         
   6   3   6         23.62         23.70         4.09 o                         
   7   3   6          8.18          8.37         6.17 o                         
  -6   4   6          0.38          4.90         5.94 o                         
  -5   4   6          2.98          3.83         3.08 o                         
  -4   4   6          7.29          0.97         2.81 o                         
  -3   4   6          4.44         16.51         3.43 o                         
  -2   4   6         15.91         29.06         2.84 o                         
  -1   4   6         88.54         65.77         4.14 o                         
   0   4   6        199.29        174.74         4.72 o                         
   1   4   6        141.04        129.08        10.36 o                         
   2   4   6        351.85        375.43        15.30 o                         
   3   4   6         41.78         46.18         2.27 o                         
   4   4   6         17.65         16.46         2.89 o                         
   5   4   6          0.71          2.79         5.60 o                         
   6   4   6          3.07          4.45         4.38 o                         
   7   4   6          0.02         -0.62         6.41 o                         
  -5   5   6          0.60          4.53         4.35 o                         
  -4   5   6          6.74          4.60         4.21 o                         
  -3   5   6          1.78          7.06         3.42 o                         
  -2   5   6         24.69         29.54         4.90 o                         
  -1   5   6         65.94         80.74         5.23 o                         
   0   5   6         67.58         93.56         5.55 o                         
   1   5   6        115.33        120.80         5.56 o                         
   2   5   6         26.73         25.94         2.67 o                         
   3   5   6         18.30         21.00         3.80 o                         
   4   5   6          1.55          0.74         5.03 o                         
   5   5   6         45.29         50.10         6.27 o                         
   6   5   6          1.41         -0.53         7.43 o                         
  -5   6   6          0.04          7.18         7.39 o                         
  -4   6   6          1.54          4.48         5.21 o                         
  -3   6   6          0.02          5.46         5.87 o                         
  -2   6   6         15.12         21.33         5.68 o                         
  -1   6   6          4.42          2.52         5.59 o                         
   0   6   6         21.71         17.84         5.87 o                         
   1   6   6         22.87         24.52         4.79 o                         
   2   6   6         13.89         13.77         3.47 o                         
   3   6   6          7.11          8.64         4.34 o                         
   4   6   6         58.33         64.36         5.71 o                         
   5   6   6          0.32         -2.34         6.39 o                         
   6   6   6          0.76         -2.40         7.95 o                         
  -4   7   6          0.40          4.86         9.00 o                         
  -3   7   6          0.09         -4.16         4.16 o                         
  -2   7   6          0.14         -1.32         6.31 o                         
  -1   7   6          7.16          5.23         6.82 o                         
   0   7   6         12.19          7.71         6.85 o                         
   1   7   6          3.11         -5.61         7.07 o                         
   2   7   6          2.66         -4.38         5.42 o                         
   3   7   6          0.55         -1.04         4.90 o                         
   4   7   6          0.75          7.66         5.89 o                         
   5   7   6          7.18          2.83         6.68 o                         
  -3   8   6          0.08         -4.42         4.42 o                         
  -1   8   6         17.12         17.27         7.85 o                         
   0   8   6          4.91          4.80         7.88 o                         
   1   8   6          6.52          2.72         7.86 o                         
   2   8   6          0.60         -5.57         7.97 o                         
   3   8   6          0.41         -4.95         7.98 o                         
   4   8   6          6.84          3.16         8.83 o                         
  -1   9   6          0.67          2.13         8.72 o                         
   0   9   6          6.38          0.04         9.12 o                         
   1   9   6          7.17          4.92         8.81 o                         
   2   9   6          0.95          1.24         9.06 o                         
  -3  -8   7          0.19          1.97         7.48 o                         
  -2  -8   7          4.22          0.39         7.47 o                         
  -1  -8   7          2.54          5.52         6.75 o                         
   0  -8   7          0.27         -0.84         7.64 o                         
   1  -8   7          1.47         16.55         7.43 o                         
   2  -8   7          0.00          1.56         8.23 o                         
  -4  -7   7          5.89          7.52         5.17 o                         
  -3  -7   7          4.09          3.53         7.30 o                         
  -2  -7   7          0.79         -5.89         6.47 o                         
  -1  -7   7          4.63          2.46         7.02 o                         
   0  -7   7         11.95         -0.19         6.56 o                         
   1  -7   7         10.09         13.42         6.60 o                         
   2  -7   7          1.51          0.29         7.37 o                         
   4  -7   7          4.61         -4.49         8.72 o                         
  -5  -6   7          0.44         10.19        13.18 o                         
  -4  -6   7         30.94         24.28         4.73 o                         
  -3  -6   7          1.04         -2.25         4.35 o                         
  -2  -6   7         17.57         12.44         6.21 o                         
  -1  -6   7          3.78          0.32         6.14 o                         
   0  -6   7         10.44         21.87         6.13 o                         
   1  -6   7         12.78          9.89         6.60 o                         
   3  -6   7         12.23         -0.53         7.14 o                         
   4  -6   7          5.79          6.78         7.94 o                         
   5  -6   7          4.83          8.54         8.14 o                         
  -6  -5   7          2.93          8.15         8.03 o                         
  -5  -5   7          7.53          9.18         7.40 o                         
  -4  -5   7          5.71         16.05         7.71 o                         
  -3  -5   7         83.70         80.60         5.64 o                         
  -2  -5   7          5.27          8.13         4.14 o                         
  -1  -5   7         14.99         15.41         6.08 o                         
   0  -5   7         12.99         18.57         5.44 o                         
   1  -5   7          1.67         -0.54         5.80 o                         
   2  -5   7          1.21         -5.84         5.90 o                         
   3  -5   7         20.80          8.47         6.33 o                         
   4  -5   7         18.89         13.31         6.54 o                         
   5  -5   7          0.04          0.09         7.50 o                         
  -6  -4   7          0.31          1.25         7.00 o                         
  -5  -4   7          0.71         -2.37         6.45 o                         
  -4  -4   7        174.69        183.76         7.03 o                         
  -3  -4   7          3.69          7.95         5.93 o                         
  -2  -4   7         15.29         11.79         3.33 o                         
  -1  -4   7         76.58         76.44         3.71 o                         
   0  -4   7        108.12        112.03         5.32 o                         
   1  -4   7        102.59         89.91         5.66 o                         
   2  -4   7          8.32          4.58         5.06 o                         
   3  -4   7          7.03          2.25         5.35 o                         
   4  -4   7          0.40          7.20         3.48 o                         
   5  -4   7         10.62         16.07         7.96 o                         
   6  -4   7          0.81          8.25         6.23 o                         
  -7  -3   7          2.23         -2.27         8.55 o                         
  -6  -3   7          0.26          4.34         7.58 o                         
  -5  -3   7          0.04         -0.18         6.39 o                         
  -4  -3   7         48.27         38.61         6.03 o                         
  -3  -3   7        241.65        237.54         6.25 o                         
  -2  -3   7          0.60          7.31         2.44 o                         
  -1  -3   7        210.59        255.49         6.43 o                         
   0  -3   7         62.00         40.16         4.20 o                         
   1  -3   7        312.18        287.87        10.26 o                         
   2  -3   7         27.08         35.99         2.84 o                         
   3  -3   7        118.33        104.30         3.13 o                         
   4  -3   7         44.91         39.98         4.31 o                         
   5  -3   7          3.67         13.50         4.92 o                         
   6  -3   7          9.18          0.20         5.99 o                         
  -7  -2   7         17.03         15.23         8.07 o                         
  -6  -2   7          0.12          1.90         7.14 o                         
  -5  -2   7          0.20         -1.79         5.65 o                         
  -4  -2   7        134.12        144.01         6.31 o                         
  -3  -2   7        162.39        164.15         2.67 o                         
  -2  -2   7        498.85        425.07         2.69 o                         
  -1  -2   7        122.05         97.07         2.14 o                         
   0  -2   7        398.00        390.43         3.88 o                         
   1  -2   7         21.52         23.60         1.54 o                         
   2  -2   7        101.33         97.53         1.99 o                         
   3  -2   7          3.66         -0.23         3.05 o                         
   4  -2   7         57.65         50.46         4.31 o                         
   5  -2   7         55.62         49.23         5.20 o                         
   6  -2   7          4.37          0.84         5.95 o                         
   7  -2   7          0.74         -0.87         6.95 o                         
  -7  -1   7          8.04          3.21         7.25 o                         
  -6  -1   7          1.89          2.50         4.81 o                         
  -5  -1   7          0.06          0.57         3.36 o                         
  -4  -1   7          0.55          0.18         2.75 o                         
  -3  -1   7        403.53        408.21         6.46 o                         
  -2  -1   7         19.61         18.04         1.38 o                         
  -1  -1   7        360.17        359.68         8.43 o                         
   0  -1   7        809.76        820.66        27.46 o                         
   1  -1   7        939.15        886.69         2.52 o                         
   2  -1   7        121.91         98.39         1.49 o                         
   3  -1   7        145.21        152.67         3.72 o                         
   4  -1   7          0.11         -0.15         2.45 o                         
   5  -1   7          1.34          0.99         4.99 o                         
   6  -1   7         79.85         80.01         6.21 o                         
   7  -1   7          6.04         11.11         6.78 o                         
  -7   0   7         19.07         23.09         6.96 o                         
  -6   0   7          0.07         -2.61         5.76 o                         
  -5   0   7         22.38         23.17         3.58 o                         
  -4   0   7          4.13          2.37         2.77 o                         
  -3   0   7        218.27        250.58         5.61 o                         
  -2   0   7        931.81        865.60         2.91 o                         
  -1   0   7       3071.23       2870.35         6.03 o                         
   0   0   7        725.15        674.84         3.27 o                         
   1   0   7        161.75        181.30         6.73 o                         
   2   0   7         13.15         27.80         1.06 o                         
   3   0   7        132.31        116.03         1.74 o                         
   4   0   7         30.94         22.03         2.70 o                         
   5   0   7        201.29        207.02         4.73 o                         
   6   0   7          2.22          2.12         5.56 o                         
   7   0   7         15.15         10.54         6.54 o                         
  -7   1   7          0.27         -0.48         6.93 o                         
  -6   1   7          0.58         -3.61         5.88 o                         
  -5   1   7          0.09         -5.08         5.22 o                         
  -4   1   7         61.88         48.35         4.56 o                         
  -3   1   7        252.21        238.91         4.26 o                         
  -2   1   7        470.49        429.17         2.86 o                         
  -1   1   7         25.08         42.08         1.07 o                         
   0   1   7       2149.43       2344.43        28.73 o                         
   1   1   7        197.13        210.07         2.77 o                         
   2   1   7        754.97        774.29         8.37 o                         
   3   1   7        180.67        239.18         3.84 o                         
   4   1   7         77.26         43.30         2.29 o                         
   5   1   7          7.90         17.51         3.57 o                         
   6   1   7        149.45        139.78         6.05 o                         
   7   1   7          2.10         -1.62         6.03 o                         
  -7   2   7          3.88          5.92         4.60 o                         
  -6   2   7          3.90          1.26         6.05 o                         
  -5   2   7         20.98         26.72         2.72 o                         
  -4   2   7         23.66         18.51         2.40 o                         
  -3   2   7          0.68          1.55         1.81 o                         
  -2   2   7        521.72        478.41         3.48 o                         
  -1   2   7       1578.74       1570.51         7.18 o                         
   0   2   7        721.60        664.60         4.92 o                         
   1   2   7         18.31         30.65         2.40 o                         
   2   2   7        410.31        409.28         3.20 o                         
   3   2   7        177.49        154.55         6.26 o                         
   4   2   7          7.68         11.20         2.11 o                         
   5   2   7        169.92        161.82         4.24 o                         
   6   2   7         14.88         17.56         4.06 o                         
   7   2   7         56.45         55.05         6.35 o                         
  -6   3   7          6.98          4.62         9.60 o                         
  -5   3   7          5.56          2.55         2.91 o                         
  -4   3   7         22.51         19.82         2.57 o                         
  -3   3   7         57.05         64.11         2.22 o                         
  -2   3   7        365.95        393.72         4.88 o                         
  -1   3   7         90.34        112.54         3.65 o                         
   0   3   7        752.69        801.45         6.30 o                         
   1   3   7        203.47        191.93         3.54 o                         
   2   3   7        102.48        120.19         2.58 o                         
   3   3   7         16.62         21.98         2.22 o                         
   4   3   7          0.03          2.33         2.24 o                         
   5   3   7          0.77          1.36         3.55 o                         
   6   3   7        104.98         97.11         4.56 o                         
   7   3   7          1.03          3.74         6.07 o                         
  -6   4   7          9.63         18.14         4.55 o                         
  -5   4   7          0.31          0.54         3.13 o                         
  -4   4   7          0.32          2.70         2.90 o                         
  -3   4   7          5.38          2.40         3.11 o                         
  -2   4   7        212.90        213.07         4.85 o                         
  -1   4   7        114.91        120.58         4.62 o                         
   0   4   7         94.68         93.69         4.41 o                         
   1   4   7         99.33        117.37         4.16 o                         
   2   4   7        334.31        297.35         3.51 o                         
   3   4   7         13.50          8.52         1.79 o                         
   4   4   7          0.48          5.69         4.70 o                         
   5   4   7         27.51         21.83         5.98 o                         
   6   4   7         18.73         20.98         4.50 o                         
   7   4   7         19.59         24.31         5.16 o                         
  -5   5   7          9.56         11.32         4.45 o                         
  -4   5   7          0.60          1.96         5.16 o                         
  -3   5   7          6.21         13.36         4.56 o                         
  -2   5   7         44.72         84.21         4.98 o                         
  -1   5   7          2.82         -1.67         4.84 o                         
   0   5   7         15.73          9.37         4.90 o                         
   1   5   7        157.39        159.55         4.39 o                         
   2   5   7          3.75          6.73         2.55 o                         
   3   5   7         16.78          6.71         3.00 o                         
   4   5   7         42.27         53.24         5.34 o                         
   5   5   7          2.79          1.26         6.08 o                         
   6   5   7         20.26         18.91         7.34 o                         
  -5   6   7          2.04          5.00         6.86 o                         
  -4   6   7          0.01          5.76         8.58 o                         
  -3   6   7          2.62          6.49         5.50 o                         
  -2   6   7         34.72         26.58         5.69 o                         
  -1   6   7          6.13          6.72         5.61 o                         
   0   6   7          1.06         -2.96         5.92 o                         
   1   6   7         22.48         20.41         6.18 o                         
   2   6   7         23.47         15.24         2.89 o                         
   3   6   7         13.09         10.66         3.54 o                         
   4   6   7         16.57         23.03         5.35 o                         
   5   6   7          1.25         -0.44         6.22 o                         
   6   6   7          0.95          6.65         7.85 o                         
  -4   7   7          0.00          2.15         6.48 o                         
  -3   7   7          0.73          4.44         6.26 o                         
  -2   7   7          2.08          2.54         6.38 o                         
  -1   7   7          1.97         -4.67         6.60 o                         
   0   7   7         15.10         11.28         6.79 o                         
   1   7   7          3.42         -1.43         6.87 o                         
   2   7   7          0.01         -1.88         3.50 o                         
   3   7   7          5.91          3.36         3.45 o                         
   4   7   7         10.53         13.71         5.32 o                         
   5   7   7          0.13          6.37         6.56 o                         
  -3   8   7          1.97          2.25         6.48 o                         
  -2   8   7          0.11         -0.33         7.26 o                         
  -1   8   7          0.67         -0.03         7.44 o                         
   0   8   7          6.46          3.22         7.69 o                         
   1   8   7          2.36         -5.47         8.01 o                         
   2   8   7          0.74         -5.08         7.80 o                         
   3   8   7          8.07          5.16         7.75 o                         
   4   8   7          1.17          7.05         8.93 o                         
   0   9   7          2.52          0.82         8.44 o                         
   1   9   7         11.60          7.96         9.11 o                         
   2   9   7          0.54          1.08         9.06 o                         
  -3  -8   8          4.18          0.73         8.20 o                         
  -2  -8   8          4.54         -1.44         7.61 o                         
  -1  -8   8         10.69         15.03         7.61 o                         
   0  -8   8          0.08         -3.80         7.99 o                         
   1  -8   8          0.00         10.36         7.67 o                         
   2  -8   8          0.20          2.99         5.68 o                         
  -4  -7   8         10.46         10.98         5.89 o                         
  -3  -7   8          0.00          1.21         7.55 o                         
  -2  -7   8         12.26         10.38         7.47 o                         
  -1  -7   8          7.55         11.02         6.89 o                         
   0  -7   8          1.55          0.53         6.80 o                         
   1  -7   8         12.14         15.89         7.23 o                         
   2  -7   8          1.29         -4.28         7.92 o                         
  -5  -6   8         14.45         15.14         4.97 o                         
  -4  -6   8          4.50          8.15         4.60 o                         
  -3  -6   8          0.04          1.32         4.78 o                         
  -2  -6   8         43.97         36.55         5.02 o                         
  -1  -6   8          0.72          1.03         6.38 o                         
   0  -6   8          1.24          5.79         6.22 o                         
   1  -6   8          1.89          3.32         6.33 o                         
   2  -6   8          2.47          0.93         7.32 o                         
   3  -6   8         23.97         28.37         7.61 o                         
   4  -6   8         19.15         19.76         7.94 o                         
  -6  -5   8          0.07          9.49         8.46 o                         
  -5  -5   8          3.27          0.74         7.74 o                         
  -4  -5   8          4.27         10.87         8.35 o                         
  -3  -5   8          5.06          5.61         4.02 o                         
  -2  -5   8          4.40          0.54         4.17 o                         
  -1  -5   8          6.91          1.89         6.22 o                         
   0  -5   8          7.30         14.43         5.77 o                         
   1  -5   8        121.78        124.58         6.94 o                         
   2  -5   8         85.15         58.48         6.76 o                         
   3  -5   8         12.54          4.94         6.24 o                         
   4  -5   8          1.21          6.30         7.22 o                         
   5  -5   8          1.35          4.73         7.21 o                         
  -6  -4   8          4.73          2.89         7.50 o                         
  -5  -4   8          3.07          7.85         6.67 o                         
  -4  -4   8         73.50         66.47         6.68 o                         
  -3  -4   8         17.27         24.49         3.61 o                         
  -2  -4   8         28.56         24.68         3.52 o                         
  -1  -4   8        216.19        216.60         6.57 o                         
   0  -4   8         26.88         37.47         5.15 o                         
   1  -4   8          8.12          1.85         5.47 o                         
   2  -4   8         23.63         37.98         5.56 o                         
   3  -4   8         95.75        104.29         6.26 o                         
   4  -4   8         41.40         54.86         6.77 o                         
   5  -4   8         10.16         11.31         7.53 o                         
   6  -4   8          5.24          1.41         4.87 o                         
  -6  -3   8          0.13          2.66         7.58 o                         
  -5  -3   8          0.33         -0.12         6.53 o                         
  -4  -3   8          1.69         -2.23         6.00 o                         
  -3  -3   8          8.82         10.40         5.35 o                         
  -2  -3   8         44.04         61.38         2.85 o                         
  -1  -3   8         43.01         26.39         3.57 o                         
   0  -3   8        124.80        103.59         4.72 o                         
   1  -3   8        425.33        371.64         6.50 o                         
   2  -3   8        997.80        903.62        23.76 o                         
   3  -3   8        110.51         96.41         2.96 o                         
   4  -3   8         27.44         35.72         4.14 o                         
   6  -3   8          4.75         -0.99         6.11 o                         
  -7  -2   8          0.07         -7.03         8.36 o                         
  -6  -2   8          1.41         -1.96         7.52 o                         
  -5  -2   8          8.08         11.09         6.17 o                         
  -4  -2   8        126.12        131.25         6.04 o                         
  -3  -2   8         27.41         34.59         4.80 o                         
  -2  -2   8          5.51          4.99         3.50 o                         
  -1  -2   8        781.84        840.87        15.75 o                         
   0  -2   8        782.86        787.83         6.31 o                         
   1  -2   8        408.37        435.36         6.87 o                         
   2  -2   8        229.56        206.82         1.79 o                         
   3  -2   8        322.92        343.78         4.58 o                         
   4  -2   8         15.38         14.44         4.08 o                         
   5  -2   8         36.36         27.89         5.00 o                         
   6  -2   8          1.35          3.91         5.89 o                         
   7  -2   8         12.40          4.66         7.21 o                         
  -7  -1   8          5.89          7.18         7.88 o                         
  -6  -1   8          1.91          3.89         4.51 o                         
  -5  -1   8          0.29         -1.68         3.68 o                         
  -4  -1   8          1.06         -0.09         2.77 o                         
  -3  -1   8         16.46         13.98         1.86 o                         
  -2  -1   8        393.65        476.03         2.91 o                         
  -1  -1   8         62.24         60.72         2.15 o                         
   0  -1   8        587.27        592.18         7.29 o                         
   1  -1   8       1344.86       1368.19         4.74 o                         
   2  -1   8       1620.91       1490.04         3.67 o                         
   3  -1   8        484.14        497.10        17.14 o                         
   4  -1   8         14.53          7.30         2.61 o                         
   5  -1   8          7.53          3.74         4.93 o                         
   6  -1   8         10.21         15.70         6.10 o                         
   7  -1   8          5.79          9.20         6.71 o                         
  -7   0   8          3.17          5.15         7.02 o                         
  -6   0   8          1.29         -0.35         4.37 o                         
  -5   0   8          2.92         -0.48         3.56 o                         
  -4   0   8          0.16          0.89         2.85 o                         
  -3   0   8          4.40          8.33         1.79 o                         
  -2   0   8        207.25        186.01         1.82 o                         
  -1   0   8        301.06        274.68         7.48 o                         
   0   0   8       2265.21       2208.87        15.02 o                         
   1   0   8       3553.59       3782.25         7.68 o                         
   2   0   8        435.42        414.77         3.01 o                         
   3   0   8        295.26        283.60         3.31 o                         
   4   0   8         34.02         39.94         2.80 o                         
   5   0   8          1.15          0.68         3.31 o                         
   6   0   8         11.47         16.28         5.55 o                         
   7   0   8          3.23          5.82         6.24 o                         
  -7   1   8         12.88         12.05         4.92 o                         
  -4   1   8          1.46          3.18         2.35 o                         
  -3   1   8          1.68          1.57         1.60 o                         
  -2   1   8        149.81        158.40         2.84 o                         
  -1   1   8        101.61         75.78         5.15 o                         
   0   1   8        294.03        301.45         2.10 o                         
   1   1   8       2673.59       2627.87         5.67 o                         
   2   1   8        843.25        883.28         3.30 o                         
   3   1   8        247.88        317.89         6.38 o                         
   4   1   8         24.51         46.76         2.36 o                         
   5   1   8          3.98          0.87         3.42 o                         
   6   1   8          0.02          5.68         4.29 o                         
   7   1   8          0.44          1.73         6.23 o                         
  -7   2   8          8.35          5.82         4.64 o                         
  -6   2   8          7.66          6.20         4.25 o                         
  -5   2   8          2.55          2.62         3.66 o                         
  -4   2   8         29.05         39.65         3.24 o                         
  -3   2   8          2.05          0.03         1.96 o                         
  -2   2   8        415.25        370.84         8.76 o                         
  -1   2   8        238.32        171.97         9.30 o                         
   0   2   8        876.68        780.67         5.44 o                         
   1   2   8       2332.85       2378.87         8.71 o                         
   2   2   8        122.86        125.53         2.19 o                         
   3   2   8         51.44         52.16         2.96 o                         
   4   2   8        174.74        199.31         2.85 o                         
   5   2   8         20.31         11.24         2.70 o                         
   6   2   8          0.57          0.30         4.13 o                         
   7   2   8         14.38         22.19         6.38 o                         
  -6   3   8          7.10          2.02         6.51 o                         
  -5   3   8          0.24          1.62         2.93 o                         
  -4   3   8         12.04         17.39         3.49 o                         
  -3   3   8          9.59         18.80         2.53 o                         
  -2   3   8          0.90          1.34         3.35 o                         
  -1   3   8         74.33         70.04         3.44 o                         
   0   3   8         36.09         33.80         3.28 o                         
   1   3   8        541.30        555.29        12.13 o                         
   2   3   8        806.79        855.29         4.51 o                         
   3   3   8          0.50          1.74         2.23 o                         
   4   3   8          0.02          6.47         2.75 o                         
   5   3   8         16.90         12.60         3.69 o                         
   6   3   8         32.10         33.50         4.42 o                         
   7   3   8          3.63          7.29         4.92 o                         
  -6   4   8          1.31          1.42         4.39 o                         
  -5   4   8          0.05          3.82         3.36 o                         
  -4   4   8          0.32          0.75         3.74 o                         
  -3   4   8         11.00          2.76         3.80 o                         
  -2   4   8         14.56         17.68         3.86 o                         
  -1   4   8        184.62        232.05         5.34 o                         
   0   4   8         48.38         53.04         4.27 o                         
   1   4   8         86.27         97.38         4.31 o                         
   2   4   8          0.88          0.43         2.42 o                         
   3   4   8         41.09         42.52         2.82 o                         
   4   4   8         72.56         81.30         5.40 o                         
   5   4   8          8.42          9.75         5.92 o                         
   6   4   8          5.52         -0.54         6.70 o                         
   7   4   8         27.42         31.08         5.34 o                         
  -5   5   8          0.52          0.19         6.82 o                         
  -4   5   8          4.43          0.78         6.00 o                         
  -3   5   8          0.84         10.87         4.56 o                         
  -2   5   8          3.02          3.21         4.91 o                         
  -1   5   8          0.18          3.29         5.02 o                         
   0   5   8         23.51         23.03         5.07 o                         
   1   5   8          0.92         -2.59         3.62 o                         
   2   5   8        341.18        326.30         3.60 o                         
   3   5   8          1.15          1.84         3.02 o                         
   4   5   8         42.08         31.88         5.50 o                         
   5   5   8         12.86         13.18         6.16 o                         
   6   5   8         36.12         38.84         7.52 o                         
  -5   6   8          0.27          6.26         6.87 o                         
  -4   6   8          1.99          3.53         6.21 o                         
  -3   6   8          8.07         12.45         5.43 o                         
  -2   6   8          2.18          6.42         5.45 o                         
  -1   6   8         24.38         39.55         6.14 o                         
   0   6   8          2.17          4.77         5.71 o                         
   1   6   8          0.10         -4.46         4.46 o                         
   2   6   8          0.08         -1.96         2.96 o                         
   3   6   8         90.58         77.86         3.54 o                         
   4   6   8          1.76         -1.55         5.51 o                         
   5   6   8          0.62          2.75         6.28 o                         
   6   6   8          0.24         -2.75         7.44 o                         
  -4   7   8          0.02         -6.07         6.53 o                         
  -3   7   8          0.46          7.48         6.40 o                         
  -2   7   8          0.08          2.03         6.46 o                         
  -1   7   8          0.84         -1.10         6.65 o                         
   0   7   8         39.19         29.84         6.59 o                         
   1   7   8          2.26         -2.07         6.50 o                         
   2   7   8         33.65         32.82         3.43 o                         
   3   7   8         11.37         10.12         3.47 o                         
   4   7   8         22.10         27.99         4.74 o                         
   5   7   8          4.52          1.01         6.56 o                         
  -3   8   8          1.56          7.78         6.95 o                         
  -2   8   8          0.18         -4.53         7.10 o                         
  -1   8   8          0.86         -1.08         7.36 o                         
   0   8   8          1.42         -1.97         7.44 o                         
   1   8   8          1.98         -3.01         7.47 o                         
   2   8   8          0.03         -3.14         7.28 o                         
   3   8   8         38.52         31.02         5.99 o                         
   4   8   8          1.57          1.09         9.13 o                         
   1   9   8          3.73         -1.07         8.41 o                         
  -1  -8   9         14.30         12.68         8.04 o                         
   0  -8   9          0.49         -2.28         8.15 o                         
   1  -8   9          0.14         18.89         7.20 o                         
   2  -8   9          0.10          6.72         8.28 o                         
  -4  -7   9          0.92          1.78         8.29 o                         
  -3  -7   9          0.00          5.04         7.24 o                         
  -2  -7   9         24.70         17.88         7.43 o                         
  -1  -7   9          0.28          0.91         6.94 o                         
   0  -7   9          0.52          5.13         6.92 o                         
   1  -7   9          0.74          8.22         7.17 o                         
   2  -7   9          2.14          3.09         8.09 o                         
   3  -7   9          4.61          2.15         8.49 o                         
  -5  -6   9          4.63         13.10         6.25 o                         
  -4  -6   9          0.69          2.12         4.74 o                         
  -3  -6   9          2.97          0.93         6.20 o                         
  -2  -6   9          7.29          1.83         5.55 o                         
  -1  -6   9         45.29         44.57         7.02 o                         
   0  -6   9          0.56          3.74         6.04 o                         
   1  -6   9          2.98          7.15         6.77 o                         
   2  -6   9         18.58         17.12         7.61 o                         
   3  -6   9          4.69         -3.76         7.51 o                         
   4  -6   9          4.59          0.89         7.91 o                         
  -4  -5   9          3.61          9.30         4.22 o                         
  -3  -5   9          0.05          2.37         4.02 o                         
  -2  -5   9         22.07         19.65         7.48 o                         
  -1  -5   9         26.82         21.31         6.58 o                         
   0  -5   9         70.71         88.69         6.28 o                         
   1  -5   9          0.33          2.62         6.55 o                         
   2  -5   9          4.23         -6.79         6.79 o                         
   3  -5   9         15.80         22.29         6.69 o                         
   4  -5   9         24.13         30.61         6.94 o                         
   5  -5   9          1.77         -2.27         8.04 o                         
  -6  -4   9          0.21          2.69         7.80 o                         
  -5  -4   9          2.34          9.21         6.99 o                         
  -4  -4   9          0.60          0.49         6.29 o                         
  -3  -4   9         34.51         38.66         3.64 o                         
  -2  -4   9         22.95         24.20         3.83 o                         
  -1  -4   9         11.82         23.58         5.93 o                         
   0  -4   9          2.78          4.34         5.42 o                         
   1  -4   9         34.55         22.15         5.90 o                         
   2  -4   9        359.89        357.74         7.58 o                         
   3  -4   9         88.65         93.06         6.63 o                         
   4  -4   9          7.97          7.52         6.30 o                         
   5  -4   9          4.38          5.37         7.65 o                         
   6  -4   9          7.53          4.46         8.80 o                         
  -6  -3   9          0.36          1.45         7.75 o                         
  -5  -3   9          5.03          7.44         6.87 o                         
  -4  -3   9         12.21         14.85         6.09 o                         
  -3  -3   9          0.36          2.25         5.59 o                         
  -2  -3   9          1.56          3.56         2.73 o                         
  -1  -3   9        178.01        143.66         9.22 o                         
   0  -3   9        750.48        753.78         7.70 o                         
   1  -3   9        582.79        510.99         7.35 o                         
   2  -3   9          5.31          8.61         4.78 o                         
   3  -3   9         71.28         72.80         4.90 o                         
   4  -3   9         43.64         47.93         9.54 o                         
   5  -3   9          0.34         -4.78         4.78 o                         
   6  -3   9          0.06         -4.02         5.88 o                         
  -7  -2   9          7.71         11.11         8.84 o                         
  -6  -2   9          0.29         -2.54         7.81 o                         
  -5  -2   9          6.13         10.77         6.62 o                         
  -4  -2   9          1.26         -1.38         5.88 o                         
  -3  -2   9        157.47        165.74         5.87 o                         
  -2  -2   9        849.53        876.37        35.17 o                         
  -1  -2   9        108.06        141.59         3.13 o                         
   0  -2   9         69.96         62.19         3.85 o                         
   1  -2   9        507.72        461.40         9.59 o                         
   2  -2   9       1486.00       1383.04         9.13 o                         
   3  -2   9        207.56        218.51         3.39 o                         
   4  -2   9         24.93         22.80         3.89 o                         
   5  -2   9         30.92         28.20         5.11 o                         
   6  -2   9          0.45         -4.42         5.85 o                         
  -7  -1   9          2.65         -0.78         8.24 o                         
  -6  -1   9          0.07         -4.40         7.29 o                         
  -5  -1   9         13.63         15.17         3.84 o                         
  -4  -1   9         67.70         88.15         6.06 o                         
  -3  -1   9         74.99        104.72         2.30 o                         
  -2  -1   9        292.06        262.80         2.77 o                         
  -1  -1   9        436.32        412.20         7.22 o                         
   0  -1   9       3746.86       3931.49         8.90 o                         
   1  -1   9       2509.63       2547.89        11.18 o                         
   2  -1   9          1.07          2.03         1.06 o                         
   3  -1   9        153.15        121.91         2.35 o                         
   4  -1   9         71.11         67.93         2.97 o                         
   5  -1   9          3.46          0.97         4.74 o                         
   6  -1   9          1.50          2.48         5.58 o                         
   7  -1   9          1.98          1.38         6.57 o                         
  -7   0   9          5.75         17.53         7.65 o                         
  -6   0   9          0.01         -0.58         4.52 o                         
  -5   0   9         14.89          8.00         3.71 o                         
  -4   0   9          9.34          7.57         2.90 o                         
  -3   0   9        204.40        216.01         2.30 o                         
  -2   0   9       1566.01       1533.83         8.38 o                         
  -1   0   9       1156.53        955.32         4.40 o                         
   0   0   9         49.55        101.69         3.03 o                         
   1   0   9       2551.01       2812.54        20.38 o                         
   2   0   9       1079.55       1123.98         7.88 o                         
   3   0   9        126.13        143.26         2.68 o                         
   4   0   9         85.90         99.26         3.15 o                         
   5   0   9         10.75          4.55         3.23 o                         
   6   0   9         19.43         20.26         5.60 o                         
   7   0   9          0.00          0.72         6.51 o                         
  -7   1   9         21.61         26.04         5.96 o                         
  -6   1   9          0.01         -0.31         4.53 o                         
  -5   1   9          1.17          2.21         3.62 o                         
  -4   1   9         81.49        100.60         2.86 o                         
  -3   1   9        220.48        236.91         2.39 o                         
  -2   1   9        173.95        162.05         2.06 o                         
  -1   1   9        586.97        614.99         6.84 o                         
   0   1   9       6668.64       6608.05         9.04 o                         
   1   1   9         50.84         24.03         2.44 o                         
   2   1   9        329.36        331.31         4.25 o                         
   3   1   9          5.38          0.34         1.48 o                         
   4   1   9        148.86        124.40         2.68 o                         
   5   1   9          9.47         11.16         3.46 o                         
   6   1   9          8.50         10.87         4.02 o                         
   7   1   9          0.01          8.65         6.19 o                         
  -6   2   9          3.26         -0.90         4.37 o                         
  -5   2   9          0.34          2.36         3.79 o                         
  -4   2   9          0.18         -0.55         3.42 o                         
  -3   2   9        198.54        181.80         2.81 o                         
  -2   2   9        440.71        380.62         4.75 o                         
  -1   2   9       1432.65       1166.79        28.99 o                         
   0   2   9        127.52         87.48         3.08 o                         
   1   2   9       1685.43       1884.72         8.07 o                         
   2   2   9          3.77          5.24         2.38 o                         
   3   2   9        179.73        199.13         3.01 o                         
   4   2   9          3.90          2.85         2.34 o                         
   5   2   9          0.57          3.40         2.74 o                         
   6   2   9         22.32         13.84         4.20 o                         
   7   2   9          5.98          1.58         6.09 o                         
  -6   3   9          0.09          0.76         4.28 o                         
  -5   3   9          0.48          1.36         3.84 o                         
  -4   3   9         21.66         29.44         3.78 o                         
  -3   3   9        122.12        142.94         4.30 o                         
  -2   3   9         10.74         19.90         3.40 o                         
  -1   3   9        127.30        122.66         4.16 o                         
   0   3   9       2595.49       2593.66        10.82 o                         
   1   3   9        185.30        199.78         3.26 o                         
   2   3   9        118.86        125.27         3.70 o                         
   3   3   9         63.50         82.41         2.65 o                         
   4   3   9         35.65         24.15         3.17 o                         
   5   3   9          8.36          8.26         3.70 o                         
   6   3   9          0.02          2.01         4.30 o                         
   7   3   9          5.09          5.50         4.77 o                         
  -6   4   9          3.25          1.40         4.33 o                         
  -5   4   9          7.12          5.45         4.18 o                         
  -4   4   9          7.68          5.17         3.96 o                         
  -3   4   9         25.12         30.61         4.15 o                         
  -2   4   9        123.88        143.88         4.90 o                         
  -1   4   9        302.81        329.43         5.89 o                         
   0   4   9        100.48        121.64         4.83 o                         
   1   4   9         77.72         79.37         4.36 o                         
   2   4   9         85.63         97.30         4.27 o                         
   3   4   9         65.27         73.29         2.93 o                         
   4   4   9         52.30         34.14         5.28 o                         
   5   4   9          0.03          1.38         5.87 o                         
   6   4   9          7.69          7.98         7.04 o                         
  -5   5   9          0.02          0.01         6.87 o                         
  -4   5   9          2.35          7.15         6.23 o                         
  -3   5   9         13.52         30.57         4.90 o                         
  -2   5   9         54.90         83.96         5.29 o                         
  -1   5   9          1.47          6.98         5.02 o                         
   0   5   9        172.86        175.88         5.96 o                         
   1   5   9          0.45         -0.69         3.73 o                         
   2   5   9         37.43         32.60         3.47 o                         
   3   5   9         10.93         15.62         3.19 o                         
   4   5   9          2.74          1.79         5.24 o                         
   5   5   9          0.31          1.20         6.23 o                         
   6   5   9          8.30          6.01         7.69 o                         
  -4   6   9          2.00          3.79         6.45 o                         
  -3   6   9          8.59         15.01         5.49 o                         
  -2   6   9         20.48         43.24         5.87 o                         
  -1   6   9         26.11         39.45         6.19 o                         
   0   6   9         11.47         29.49         5.79 o                         
   1   6   9          0.52         -3.99         4.28 o                         
   2   6   9         22.80         27.25         3.09 o                         
   3   6   9         14.55         17.84         5.07 o                         
   4   6   9          3.10          2.28         5.69 o                         
   5   6   9          0.01          3.09         6.48 o                         
   6   6   9          2.74          6.29         8.01 o                         
  -4   7   9          0.49          4.04         6.62 o                         
  -3   7   9          0.68         13.41         6.24 o                         
  -2   7   9         25.40         35.25         6.83 o                         
  -1   7   9          3.23          6.67         6.58 o                         
   0   7   9          3.27          3.63         6.51 o                         
   1   7   9         10.30          9.92         6.40 o                         
   2   7   9         44.00         42.56         5.02 o                         
   3   7   9          2.65          3.17         3.54 o                         
   4   7   9          7.93         13.31         9.11 o                         
   5   7   9          0.42          0.92         6.77 o                         
  -2   8   9          0.32         -1.45         7.49 o                         
  -1   8   9          4.33          4.41         7.44 o                         
   0   8   9          0.48          1.31         7.33 o                         
   1   8   9          0.30         -5.01         7.28 o                         
   2   8   9          0.65          0.87         7.28 o                         
   3   8   9         32.98         24.48         5.93 o                         
   4   8   9          0.04          2.91         4.99 o                         
  -2  -8  10          2.47         -5.28         8.74 o                         
  -1  -8  10          0.01          1.44         8.29 o                         
   1  -8  10          0.29         11.80         7.99 o                         
  -4  -7  10          0.24         -2.62         7.87 o                         
  -3  -7  10          0.18          5.65         8.27 o                         
  -2  -7  10          1.02         -2.00         7.77 o                         
  -1  -7  10          5.16          2.83         7.13 o                         
   0  -7  10          5.44          1.62         7.63 o                         
   1  -7  10          0.13          8.68         7.43 o                         
   2  -7  10          0.38          4.24         7.86 o                         
   3  -7  10          0.56         -6.81         8.47 o                         
  -5  -6  10          1.46         -3.60         8.70 o                         
  -4  -6  10          7.50          6.17         4.91 o                         
  -3  -6  10          1.54          2.85         4.91 o                         
  -2  -6  10          2.00          1.11         7.31 o                         
  -1  -6  10          3.48         11.13         6.80 o                         
   0  -6  10          1.13          1.37         6.73 o                         
   1  -6  10          0.36          3.12         6.74 o                         
   2  -6  10          2.88         -3.44         7.57 o                         
   4  -6  10          0.08          4.48         7.54 o                         
  -5  -5  10          0.27         -0.62         7.77 o                         
  -4  -5  10          2.20          8.32         4.21 o                         
  -3  -5  10          3.84          1.61         4.62 o                         
  -2  -5  10          8.37          0.25         4.09 o                         
  -1  -5  10          7.48          9.44         6.78 o                         
   0  -5  10          6.51         17.51         6.15 o                         
   1  -5  10         35.17         31.11         6.75 o                         
   2  -5  10          4.16         -0.91         6.82 o                         
   3  -5  10          9.87         17.65         6.81 o                         
   4  -5  10          4.55          8.66         7.58 o                         
   5  -5  10          0.67          1.82         7.63 o                         
  -6  -4  10          2.55          8.63         8.43 o                         
  -5  -4  10          8.32          4.33         7.23 o                         
  -4  -4  10          9.12          1.77         6.48 o                         
  -3  -4  10          2.18          3.60         3.28 o                         
  -2  -4  10          9.22         11.56         3.60 o                         
  -1  -4  10         14.84         20.61         6.20 o                         
   0  -4  10          3.87          4.65         5.63 o                         
   1  -4  10        111.13         99.57         6.59 o                         
   2  -4  10         49.83         51.89         6.00 o                         
   3  -4  10          6.02          8.32         6.20 o                         
   4  -4  10         28.68         19.03         6.67 o                         
  -6  -3  10          9.96         11.59         8.39 o                         
  -5  -3  10          3.29          7.34         7.41 o                         
  -4  -3  10         15.08         12.72         6.33 o                         
  -3  -3  10          3.92          9.40         6.09 o                         
  -2  -3  10         55.46         50.32         3.46 o                         
  -1  -3  10         22.56         20.72         5.11 o                         
   0  -3  10        204.91        223.02         5.84 o                         
   1  -3  10         23.84         18.29         5.24 o                         
   2  -3  10          8.83         13.42         4.98 o                         
   3  -3  10         21.67         27.27         5.61 o                         
   4  -3  10         57.01         61.83         6.62 o                         
   5  -3  10          2.77          6.77         4.07 o                         
   6  -3  10          3.12          1.28         5.75 o                         
  -6  -2  10          1.50          2.65         8.29 o                         
  -5  -2  10         23.11         29.41         7.18 o                         
  -4  -2  10          3.41         -1.63         6.28 o                         
  -3  -2  10          3.08          6.41         5.34 o                         
  -2  -2  10          2.13          9.35         1.64 o                         
  -1  -2  10         68.29         88.62         3.83 o                         
   0  -2  10         20.92         16.21         1.87 o                         
   1  -2  10       1583.56       1472.05        25.88 o                         
   2  -2  10        412.64        384.68         3.27 o                         
   3  -2  10         68.70         69.43         2.77 o                         
   4  -2  10         38.11         42.12         4.27 o                         
   5  -2  10         16.77         22.63         5.11 o                         
   6  -2  10          8.61          5.32         5.86 o                         
  -7  -1  10          0.05          2.61         8.34 o                         
  -6  -1  10          0.59          1.24         7.75 o                         
  -5  -1  10          0.89         -2.40         5.90 o                         
  -4  -1  10          7.19         11.45         5.07 o                         
  -3  -1  10         14.58          8.85         1.83 o                         
  -2  -1  10         65.14         63.96         2.30 o                         
  -1  -1  10        477.00        442.91         4.92 o                         
   0  -1  10       3192.55       3277.34        24.04 o                         
   1  -1  10         37.58         49.25         1.95 o                         
   2  -1  10         46.45         48.33         1.32 o                         
   3  -1  10          2.85          1.32         1.78 o                         
   4  -1  10        111.30         99.02         5.21 o                         
   5  -1  10          4.00         10.32         4.72 o                         
   6  -1  10          3.42          6.61         5.52 o                         
   7  -1  10          0.08          8.78         6.52 o                         
  -6   0  10          0.27         -1.22         4.70 o                         
  -5   0  10          4.43          5.45         3.25 o                         
  -4   0  10         30.44         28.38         2.76 o                         
  -3   0  10        101.39        104.55         3.10 o                         
  -2   0  10         94.92         87.27         2.24 o                         
  -1   0  10         26.46         46.53         4.65 o                         
   0   0  10        128.39        160.92         2.51 o                         
   1   0  10       4696.37       5390.32        13.33 o                         
   2   0  10        855.87        845.79         8.81 o                         
   3   0  10        460.08        515.14         4.18 o                         
   4   0  10          0.03          6.07         2.36 o                         
   5   0  10         38.94         55.41         3.61 o                         
   6   0  10         38.51         41.04         4.24 o                         
   7   0  10          0.00         -1.46         6.43 o                         
  -6   1  10          2.20          0.96         4.50 o                         
  -5   1  10         10.70         15.73         3.13 o                         
  -4   1  10          0.12          1.63         2.55 o                         
  -3   1  10         91.93         80.28         2.12 o                         
  -2   1  10        193.47        165.02         5.59 o                         
  -1   1  10       1321.74       1357.41        19.34 o                         
   0   1  10       4934.09       4750.14        29.81 o                         
   1   1  10        168.18        136.81         6.70 o                         
   2   1  10        396.09        388.65         5.04 o                         
   3   1  10         19.00          8.72         1.66 o                         
   4   1  10          1.84          4.04         2.39 o                         
   5   1  10          0.26          3.13         3.38 o                         
   6   1  10         14.53         16.24         4.12 o                         
   7   1  10          0.00          0.80         6.31 o                         
  -6   2  10          0.00         -3.17         4.59 o                         
  -5   2  10          5.79          2.55         3.94 o                         
  -4   2  10         47.98         38.83         3.73 o                         
  -3   2  10         86.68         91.16         7.05 o                         
  -2   2  10        417.77        352.67         4.92 o                         
  -1   2  10        148.04        176.35         4.02 o                         
   0   2  10        516.79        594.81         5.49 o                         
   1   2  10       2849.93       3088.94         8.76 o                         
   2   2  10        628.56        598.23         5.21 o                         
   3   2  10        168.05        203.63         2.98 o                         
   4   2  10          0.50          8.93         2.58 o                         
   5   2  10         40.61         49.55         2.97 o                         
   6   2  10          3.01          2.20         4.16 o                         
   7   2  10          0.06          2.89         4.79 o                         
  -6   3  10          2.22          4.96         4.61 o                         
  -5   3  10          9.19         10.74         4.08 o                         
  -4   3  10          4.76         12.57         3.81 o                         
  -3   3  10         73.30         40.92         2.97 o                         
  -2   3  10        313.86        275.45         4.95 o                         
  -1   3  10        980.20        924.81         7.22 o                         
   0   3  10        780.97        775.76         6.78 o                         
   1   3  10        699.85        730.26        11.40 o                         
   2   3  10        216.14        214.41         4.35 o                         
   3   3  10         76.41         57.33         2.65 o                         
   4   3  10         16.28         21.40         3.56 o                         
   5   3  10          3.67          0.68         3.77 o                         
   6   3  10         11.94         12.78         4.46 o                         
   7   3  10          0.93          3.09         4.96 o                         
  -6   4  10          0.03          4.60         6.88 o                         
  -5   4  10          2.46          0.09         4.26 o                         
  -4   4  10         44.69         38.19         4.27 o                         
  -3   4  10         47.45         54.00         4.34 o                         
  -2   4  10        103.89        140.28         5.13 o                         
  -1   4  10          3.24          8.17         4.13 o                         
   0   4  10        210.04        199.08         5.31 o                         
   1   4  10        407.30        404.69         9.84 o                         
   2   4  10        304.34        307.88         5.40 o                         
   3   4  10          2.81         -1.23         2.87 o                         
   4   4  10          8.40         15.16         5.20 o                         
   5   4  10         23.57         29.95         6.10 o                         
   6   4  10          3.95          7.37         7.20 o                         
  -5   5  10          0.01         -3.46         7.14 o                         
  -4   5  10         16.12         26.07         6.47 o                         
  -3   5  10         31.07         15.65         4.92 o                         
  -2   5  10        102.26         89.14         5.24 o                         
  -1   5  10        239.06        254.46         6.66 o                         
   0   5  10         27.72         42.99         5.35 o                         
   1   5  10        131.76        169.91         9.71 o                         
   2   5  10          0.18          5.23         3.59 o                         
   3   5  10         31.72         27.57         3.31 o                         
   4   5  10          0.04          0.52         5.54 o                         
   5   5  10          1.31          0.31         6.26 o                         
   6   5  10          1.33         -0.64         7.16 o                         
  -4   6  10          8.39          2.70         6.67 o                         
  -3   6  10         43.11         56.42         5.92 o                         
  -2   6  10          0.24          7.54         5.68 o                         
  -1   6  10          1.61         20.35         6.26 o                         
   0   6  10         16.59         11.52         6.10 o                         
   1   6  10          2.21          2.82         5.69 o                         
   2   6  10        115.84        121.28         3.55 o                         
   3   6  10          1.23          1.98         3.94 o                         
   4   6  10          3.37          2.90         5.63 o                         
   5   6  10          5.61          9.15         6.82 o                         
  -3   7  10          6.19          5.37         6.22 o                         
  -2   7  10         11.90         15.86         6.82 o                         
  -1   7  10         14.95         13.72         6.79 o                         
   0   7  10          3.21          6.80         6.56 o                         
   1   7  10          0.38          3.02         6.44 o                         
   2   7  10         13.30         13.76         3.54 o                         
   3   7  10          9.18          5.75         3.51 o                         
   4   7  10          0.75          8.56         6.89 o                         
   5   7  10          0.01          9.42         7.16 o                         
  -2   8  10          2.14         10.69         7.32 o                         
  -1   8  10          0.02          6.12         7.36 o                         
   0   8  10          0.95          1.51         7.38 o                         
   1   8  10          6.13          2.77         7.24 o                         
   2   8  10          8.99          8.04         7.24 o                         
   3   8  10          3.66          0.45         3.89 o                         
  -1  -8  11          2.64         12.90         8.59 o                         
   0  -8  11          1.51          1.93         8.17 o                         
  -3  -7  11          0.02          7.33         8.17 o                         
  -2  -7  11         13.94         12.19         8.30 o                         
  -1  -7  11         14.61         11.85         7.67 o                         
   0  -7  11          1.03          0.08         7.82 o                         
   1  -7  11          0.74         16.16         7.46 o                         
   2  -7  11          0.78          1.49         7.72 o                         
  -4  -6  11         11.36          4.99         8.22 o                         
  -3  -6  11         10.20          6.36         6.96 o                         
  -2  -6  11          2.11         -1.30         7.81 o                         
  -1  -6  11          0.27          5.33         6.95 o                         
   0  -6  11         10.47         11.48         6.91 o                         
   1  -6  11         16.22         30.10         6.73 o                         
   2  -6  11          3.37          0.00         7.58 o                         
   3  -6  11         14.90          1.52         7.86 o                         
   4  -6  11          2.02         -1.83         8.02 o                         
  -5  -5  11          0.95         -1.36         8.31 o                         
  -4  -5  11          3.83          4.06         7.70 o                         
  -3  -5  11          5.37          2.37         4.71 o                         
  -2  -5  11         24.01          9.81         5.93 o                         
  -1  -5  11         67.95         72.68         7.38 o                         
   0  -5  11         24.31         48.39         6.24 o                         
   1  -5  11         38.18         44.30         6.86 o                         
   2  -5  11         28.76         19.53         6.73 o                         
   3  -5  11          3.04          3.27         6.70 o                         
   4  -5  11          4.70          4.91         7.20 o                         
   5  -5  11         11.36          9.64         8.39 o                         
  -6  -4  11          6.73         11.80         9.20 o                         
  -5  -4  11          0.77         -0.55         8.20 o                         
  -4  -4  11         24.78         18.44         7.34 o                         
  -3  -4  11         69.11         70.03         8.97 o                         
  -2  -4  11          2.44         -0.61         3.84 o                         
  -1  -4  11         15.13          7.02         6.43 o                         
   0  -4  11         57.77         58.64         6.02 o                         
   1  -4  11        125.37        110.22         6.60 o                         
   2  -4  11          9.55          2.32         6.14 o                         
   3  -4  11         16.00         19.76         6.07 o                         
   4  -4  11          0.11          2.24         7.14 o                         
   5  -4  11         28.30         33.43         7.74 o                         
  -6  -3  11          9.62          8.95         9.03 o                         
  -5  -3  11          1.83          3.65         7.87 o                         
  -4  -3  11          4.02          6.27         6.70 o                         
  -3  -3  11         35.14         26.18         6.38 o                         
  -2  -3  11         56.48         60.04         5.95 o                         
  -1  -3  11        200.15        208.73         6.50 o                         
   0  -3  11        294.65        342.48         6.60 o                         
   1  -3  11         56.85         36.71         5.64 o                         
   2  -3  11        271.87        255.78         6.51 o                         
   3  -3  11         33.84         41.91         5.96 o                         
   4  -3  11         32.47         34.15         6.40 o                         
   5  -3  11         61.88         63.90         8.09 o                         
   6  -3  11          0.00         -0.46         4.81 o                         
  -6  -2  11          0.10          5.53         8.89 o                         
  -5  -2  11          6.74          8.15         7.40 o                         
  -4  -2  11         15.77         12.42         6.63 o                         
  -3  -2  11        106.30        125.88         3.04 o                         
  -2  -2  11        198.90        228.46         8.51 o                         
  -1  -2  11        182.76        151.43         2.60 o                         
   0  -2  11        279.50        254.87         3.40 o                         
   1  -2  11        435.26        384.23         8.23 o                         
   2  -2  11        127.78         99.94         4.35 o                         
   3  -2  11          1.72          3.00         2.34 o                         
   4  -2  11          0.46         -1.64         3.14 o                         
   5  -2  11        109.03         99.33         5.48 o                         
   6  -2  11         25.82         27.32         5.76 o                         
  -6  -1  11          1.73          2.58         8.15 o                         
  -5  -1  11         11.99          7.86         6.53 o                         
  -4  -1  11          9.55         13.93         2.83 o                         
  -3  -1  11         38.83         30.03         2.52 o                         
  -2  -1  11        345.73        353.19         9.70 o                         
  -1  -1  11        471.70        438.12         3.25 o                         
   0  -1  11         96.26         82.64         2.81 o                         
   1  -1  11         62.86         51.78         2.15 o                         
   2  -1  11        579.06        577.92         8.13 o                         
   3  -1  11        391.33        346.84         2.64 o                         
   4  -1  11         88.85        105.82         4.32 o                         
   5  -1  11         52.27         66.98         5.17 o                         
   6  -1  11          3.90          5.17         5.62 o                         
  -6   0  11          4.55          6.08         4.77 o                         
  -5   0  11          7.16          8.20         3.41 o                         
  -4   0  11         13.80         13.75         2.81 o                         
  -3   0  11         86.85        108.79         2.29 o                         
  -2   0  11        441.53        403.60         9.31 o                         
  -1   0  11        268.67        285.38        11.87 o                         
   0   0  11        325.00        307.83         8.67 o                         
   1   0  11        746.07        717.83        15.58 o                         
   2   0  11        367.35        373.71         3.14 o                         
   3   0  11          5.79         12.86         2.02 o                         
   4   0  11          1.44          2.19         2.47 o                         
   5   0  11         24.50         22.67         3.44 o                         
   6   0  11         30.02         28.28         5.69 o                         
   7   0  11          0.04          8.81         6.50 o                         
  -6   1  11          0.12         -1.09         5.46 o                         
  -5   1  11          0.66          0.92         3.24 o                         
  -4   1  11         29.56         32.23         2.81 o                         
  -3   1  11          1.34          1.01         1.89 o                         
  -2   1  11        512.96        481.12        12.31 o                         
  -1   1  11        640.58        555.35         3.69 o                         
   0   1  11         53.91        147.99         6.60 o                         
   1   1  11        102.41         78.12         2.46 o                         
   2   1  11        118.97        124.64         4.10 o                         
   3   1  11        241.78        234.16         5.56 o                         
   4   1  11        221.58        256.90         4.12 o                         
   5   1  11          0.46          2.17         3.55 o                         
   6   1  11          5.92          4.35         4.15 o                         
   7   1  11          4.32          8.88         6.75 o                         
  -6   2  11          4.03         -0.70         4.88 o                         
  -5   2  11          0.07          2.27         4.16 o                         
  -4   2  11          1.26          1.51         3.73 o                         
  -3   2  11        163.34        175.30         7.01 o                         
  -2   2  11         31.25         28.78         3.99 o                         
  -1   2  11        109.17        123.58         4.17 o                         
   0   2  11        136.19        137.41         3.92 o                         
   1   2  11        332.34        291.01         7.76 o                         
   2   2  11        264.76        277.40         4.53 o                         
   3   2  11         35.93         63.65         2.69 o                         
   4   2  11         21.35         11.52         2.75 o                         
   5   2  11          8.71         15.56         3.04 o                         
   6   2  11          0.07          0.40         4.22 o                         
   7   2  11          1.55         -0.96         4.90 o                         
  -6   3  11          2.09          2.17         4.81 o                         
  -5   3  11          4.04          2.60         4.24 o                         
  -4   3  11         30.15         37.41         4.22 o                         
  -3   3  11          4.33          7.56         3.79 o                         
  -2   3  11        233.85        236.18         5.05 o                         
  -1   3  11        152.35        136.21         4.57 o                         
   0   3  11         11.44          6.25         3.71 o                         
   1   3  11         68.98         71.75         6.42 o                         
   2   3  11         13.61         20.12         3.56 o                         
   3   3  11          4.40          5.07         2.59 o                         
   4   3  11        137.39        149.33         4.10 o                         
   5   3  11         31.67         18.29         5.88 o                         
   6   3  11          0.62         -0.84         4.50 o                         
   7   3  11          0.08          0.53         7.49 o                         
  -5   4  11          0.50         -4.54         4.54 o                         
  -4   4  11         20.15          9.67         6.21 o                         
  -3   4  11        174.39        204.11         5.27 o                         
  -2   4  11          5.43          1.68         4.21 o                         
  -1   4  11         80.16         68.20         4.92 o                         
   0   4  11         69.89         58.06         4.83 o                         
   1   4  11          1.43          3.36         4.32 o                         
   2   4  11          4.44          7.96         4.21 o                         
   3   4  11        128.49        148.76         3.73 o                         
   4   4  11         26.56         18.19         5.54 o                         
   5   4  11          3.87          8.54         6.15 o                         
   6   4  11         19.39         13.89         7.03 o                         
  -5   5  11          0.52         -5.08         7.13 o                         
  -4   5  11          3.75          4.62         6.54 o                         
  -3   5  11          4.92          9.38         5.03 o                         
  -2   5  11         98.08        109.77         5.65 o                         
  -1   5  11          1.35          5.69         5.17 o                         
   0   5  11         26.12         47.93         5.44 o                         
   1   5  11         78.71         64.98         5.35 o                         
   2   5  11         49.45         68.06         4.44 o                         
   3   5  11         33.83         37.61         3.52 o                         
   4   5  11          5.58          5.57         5.50 o                         
   5   5  11         21.89         20.52         6.54 o                         
   6   5  11          0.11          1.43         7.80 o                         
  -3   6  11         38.28         66.44         6.33 o                         
  -2   6  11          0.08         11.24         5.70 o                         
  -1   6  11         27.67         22.08         6.21 o                         
   0   6  11         25.90         26.32         6.11 o                         
   1   6  11         18.34         31.90         6.18 o                         
   2   6  11         34.32         26.94         3.74 o                         
   3   6  11         62.32         68.54         4.22 o                         
   4   6  11          0.01         -0.28         5.91 o                         
   5   6  11          1.55          1.34         6.48 o                         
  -3   7  11          1.40         -2.73         6.66 o                         
  -2   7  11         35.72         57.73         6.84 o                         
  -1   7  11          0.26          1.93         6.67 o                         
   0   7  11          0.07          7.25         6.70 o                         
   1   7  11          3.84          4.01         6.54 o                         
   2   7  11         23.49         35.02         4.18 o                         
   3   7  11         13.32          9.06         3.59 o                         
   4   7  11          0.08          4.02         8.27 o                         
  -2   8  11          2.22         22.59         7.68 o                         
  -1   8  11          3.52         13.09         7.78 o                         
   0   8  11          1.46          4.10         7.56 o                         
   1   8  11          2.70          7.06         7.56 o                         
   2   8  11         14.53         11.27         7.38 o                         
   3   8  11          3.56         -0.20         4.53 o                         
  -3  -7  12          2.82          4.98         8.10 o                         
  -2  -7  12          4.42          1.33         8.58 o                         
  -1  -7  12         11.38         10.06         8.07 o                         
   0  -7  12          4.70          3.37         7.32 o                         
   1  -7  12          9.28         22.48         7.84 o                         
   2  -7  12          0.63          5.40         8.12 o                         
  -4  -6  12          1.56         -4.55         8.34 o                         
  -3  -6  12          1.58          3.92         8.12 o                         
  -2  -6  12         14.92          6.21         8.26 o                         
  -1  -6  12          0.92          6.01         7.62 o                         
   0  -6  12          3.80          3.51         7.10 o                         
   1  -6  12          1.47         18.65         6.95 o                         
   2  -6  12         30.29         18.12         7.89 o                         
   4  -6  12          0.28          2.52         8.79 o                         
  -4  -5  12          8.36         10.64         7.54 o                         
  -3  -5  12         14.81         16.33         7.10 o                         
  -1  -5  12         18.73         16.47         7.17 o                         
   0  -5  12          2.75         12.78         6.33 o                         
   1  -5  12         22.04         18.86         6.92 o                         
   3  -5  12         39.15         42.81         7.65 o                         
   4  -5  12          3.86          2.69         7.98 o                         
  -5  -4  12         16.41          0.24         8.47 o                         
  -4  -4  12          0.03          4.03         7.26 o                         
  -3  -4  12         19.22         17.34         6.76 o                         
  -2  -4  12          8.28         -3.82         6.85 o                         
  -1  -4  12         55.41         48.02         6.71 o                         
   0  -4  12         35.77         53.77         6.10 o                         
   1  -4  12         33.58         29.24         6.21 o                         
   2  -4  12         34.87         12.58         6.30 o                         
   3  -4  12          0.31         -0.13         6.33 o                         
   4  -4  12         15.63         23.08         7.39 o                         
   5  -4  12          7.86         12.30         8.41 o                         
  -6  -3  12          0.56         -4.70         9.08 o                         
  -5  -3  12          0.14          7.25         8.15 o                         
  -4  -3  12         29.88         28.03         7.24 o                         
  -3  -3  12         36.89         33.93         3.45 o                         
  -2  -3  12        123.99        128.90         7.02 o                         
  -1  -3  12         20.39         29.93         5.80 o                         
   0  -3  12         63.36         56.37         5.43 o                         
   1  -3  12          4.02         -4.93         5.64 o                         
   2  -3  12         16.21         19.30         5.50 o                         
   3  -3  12        251.45        258.05         7.20 o                         
   4  -3  12         12.86         12.61         6.43 o                         
   5  -3  12         11.18         11.60         7.72 o                         
   6  -3  12         23.69         21.25         9.09 o                         
  -6  -2  12          0.07         -3.39         9.09 o                         
  -5  -2  12         37.86         47.63         7.90 o                         
  -4  -2  12         12.72         21.72         3.99 o                         
  -3  -2  12          6.76          3.67         2.74 o                         
  -2  -2  12         63.02         48.97         3.36 o                         
  -1  -2  12        540.93        543.75         3.18 o                         
   0  -2  12        267.61        266.42         5.58 o                         
   1  -2  12        348.03        332.23        10.67 o                         
   2  -2  12         79.03         82.45         3.49 o                         
   3  -2  12          0.73          2.24         2.49 o                         
   4  -2  12        262.58        257.10        18.98 o                         
   5  -2  12         20.51         22.20         4.85 o                         
   6  -2  12          2.31          6.06         5.44 o                         
  -6  -1  12          7.08          6.58         5.25 o                         
  -5  -1  12          3.83          6.76         4.31 o                         
  -4  -1  12         64.14         62.00         3.66 o                         
  -3  -1  12         98.42         95.87         2.97 o                         
  -2  -1  12        464.59        472.81         8.84 o                         
  -1  -1  12        344.29        317.72         5.51 o                         
   0  -1  12        119.06        140.15         5.75 o                         
   1  -1  12        318.24        306.86         3.87 o                         
   2  -1  12        281.85        271.35         3.72 o                         
   3  -1  12        364.48        364.14         6.45 o                         
   4  -1  12        465.62        479.16         6.10 o                         
   5  -1  12         40.38         23.99         4.72 o                         
   6  -1  12         15.32         10.00         5.64 o                         
  -6   0  12          5.64          6.65         5.21 o                         
  -5   0  12         56.69         59.44         4.65 o                         
  -4   0  12         12.15         23.99         2.51 o                         
  -3   0  12         24.71         28.91         2.23 o                         
  -2   0  12        158.52        155.92         3.87 o                         
  -1   0  12       1400.13       1421.63        30.21 o                         
   0   0  12        557.18        555.61        12.81 o                         
   1   0  12        820.51        816.03         8.37 o                         
   2   0  12        223.65        246.35         6.26 o                         
   3   0  12         67.06         94.20         2.45 o                         
   4   0  12        736.11        692.00         9.52 o                         
   5   0  12        117.54        117.44         3.98 o                         
   6   0  12          1.46          2.66         5.40 o                         
  -6   1  12         13.66         12.11         4.84 o                         
  -5   1  12          3.35          3.14         3.98 o                         
  -4   1  12        115.81         98.52         4.11 o                         
  -3   1  12        149.98        135.51         3.84 o                         
  -2   1  12        501.48        451.44         3.39 o                         
  -1   1  12        118.78         80.35         8.10 o                         
   0   1  12         37.48          8.32         2.03 o                         
   1   1  12        439.30        467.87         3.62 o                         
   2   1  12       1234.89       1285.12        19.68 o                         
   3   1  12        321.10        372.78        16.61 o                         
   4   1  12        854.06        946.26        10.47 o                         
   5   1  12         66.72         43.36         3.13 o                         
   6   1  12          2.20          6.35         4.15 o                         
   7   1  12          0.20          0.91         5.07 o                         
  -6   2  12          3.59          0.64         4.97 o                         
  -5   2  12         86.85         78.97         4.81 o                         
  -4   2  12          1.58          0.61         3.89 o                         
  -3   2  12          5.25          7.03         3.18 o                         
  -2   2  12         22.20         15.92         3.99 o                         
  -1   2  12        773.08        754.73         7.39 o                         
   0   2  12        443.95        371.45         5.48 o                         
   1   2  12        799.09        760.15         6.91 o                         
   2   2  12        188.87        205.96         4.49 o                         
   3   2  12         34.25         60.74         2.91 o                         
   4   2  12        280.01        262.79         6.24 o                         
   5   2  12        195.50        187.97         3.81 o                         
   6   2  12          0.06          1.85         4.39 o                         
   7   2  12          0.12          3.52         7.40 o                         
  -6   3  12          2.00          4.73         4.76 o                         
  -5   3  12          0.06         -0.24         4.51 o                         
  -4   3  12        123.79         80.22         4.57 o                         
  -3   3  12         13.40         10.93         4.21 o                         
  -2   3  12        157.11        156.27         4.94 o                         
  -1   3  12          3.02          1.69         4.01 o                         
   0   3  12         99.98         87.73         4.41 o                         
   1   3  12         41.13         46.83         4.02 o                         
   2   3  12        865.67        828.56         7.00 o                         
   3   3  12        338.95        356.91         4.00 o                         
   4   3  12        269.89        309.46         6.09 o                         
   5   3  12         16.06          9.93         5.77 o                         
   6   3  12          8.31         12.78         6.87 o                         
  -5   4  12         28.23         19.31         4.80 o                         
  -4   4  12          1.39         -1.86         6.35 o                         
  -3   4  12         40.35         22.39         4.42 o                         
  -2   4  12          0.52          6.93         4.43 o                         
  -1   4  12         23.85         24.64         4.84 o                         
   0   4  12        110.59        106.14         5.23 o                         
   1   4  12        498.00        485.00         6.86 o                         
   2   4  12         76.27         84.71         4.78 o                         
   3   4  12         16.17         11.08         3.06 o                         
   4   4  12          0.43         -0.87         5.22 o                         
   5   4  12         44.27         35.83         6.37 o                         
   6   4  12          0.42          1.13         7.04 o                         
  -5   5  12          0.22          3.26         7.45 o                         
  -4   5  12         37.47         21.00         6.87 o                         
  -3   5  12          3.01          5.31         4.87 o                         
  -2   5  12          0.33          4.68         5.26 o                         
  -1   5  12          3.08         -2.11         5.44 o                         
   0   5  12         40.66         54.59         5.57 o                         
   1   5  12          3.29          5.11         4.94 o                         
   2   5  12        199.07        187.09         5.81 o                         
   3   5  12         86.36         94.21         3.80 o                         
   4   5  12         30.04         34.57         5.98 o                         
   5   5  12          0.90          2.20         6.59 o                         
   6   5  12          0.53         -0.83         7.16 o                         
  -4   6  12          0.45          4.23         6.97 o                         
  -3   6  12         48.50         33.78         5.89 o                         
  -2   6  12          0.89          0.25         6.04 o                         
  -1   6  12         11.35         14.39         6.19 o                         
   0   6  12          3.70         12.21         6.09 o                         
   1   6  12        163.74        191.67         6.98 o                         
   2   6  12         29.35         37.93         3.79 o                         
   3   6  12         28.90         21.02         3.78 o                         
   4   6  12          5.56          5.58         6.06 o                         
   5   6  12          0.01          5.69         6.64 o                         
  -3   7  12          0.13         -0.65         6.53 o                         
  -2   7  12         26.52         21.95         6.78 o                         
  -1   7  12          0.22         10.48         6.78 o                         
   0   7  12         25.05         42.42         7.02 o                         
   1   7  12          3.61          8.92         6.58 o                         
   2   7  12         29.42         22.63         4.20 o                         
   3   7  12          1.69          0.43         4.11 o                         
   4   7  12          0.17          0.90         6.54 o                         
  -2   8  12          4.93          6.27         7.29 o                         
  -1   8  12         10.71         22.69         7.52 o                         
   0   8  12          0.00          6.89         7.47 o                         
   1   8  12         24.09         25.48         7.62 o                         
   2   8  12          4.96          9.49         4.40 o                         
   3   8  12          2.08          0.21         4.60 o                         
  -2  -7  13          2.55         -3.55         8.73 o                         
  -1  -7  13          5.38          7.59         8.54 o                         
   0  -7  13          1.97          8.76         8.12 o                         
   1  -7  13         16.15         37.75         7.59 o                         
   2  -7  13          1.35          1.21         8.18 o                         
  -4  -6  13          0.40          0.46         8.13 o                         
  -3  -6  13          2.02          3.98         8.38 o                         
  -2  -6  13          7.39          2.94         8.37 o                         
  -1  -6  13          5.22          7.41         7.95 o                         
   0  -6  13         50.57         52.54         7.61 o                         
   1  -6  13          9.27         18.80         7.28 o                         
   2  -6  13          7.28          7.25         8.02 o                         
  -5  -5  13          0.46         -3.65         9.08 o                         
  -4  -5  13          0.19         -2.64         7.99 o                         
  -3  -5  13         16.43         17.50         7.65 o                         
  -2  -5  13          4.29          2.36         7.15 o                         
  -1  -5  13         73.32         87.01         7.28 o                         
   0  -5  13          8.35         20.56         6.61 o                         
   1  -5  13        142.72        146.40         7.58 o                         
   4  -5  13          0.17         -1.71         7.61 o                         
  -5  -4  13          4.81         -6.73         8.84 o                         
  -4  -4  13          6.85          0.86         7.77 o                         
  -3  -4  13          0.01          6.14         7.01 o                         
  -2  -4  13         10.78          7.84         7.02 o                         
  -1  -4  13         94.75        109.41         7.16 o                         
   0  -4  13        175.20        183.90         6.82 o                         
   1  -4  13         40.77         45.82         6.42 o                         
   2  -4  13         47.58         43.42         6.78 o                         
   3  -4  13          2.16          2.09         6.71 o                         
   4  -4  13          8.20         15.06         7.01 o                         
   5  -4  13         25.84         22.08         8.58 o                         
  -6  -3  13          1.80         -2.24         9.72 o                         
  -5  -3  13          5.26         12.01         8.23 o                         
  -4  -3  13          2.21          3.75         3.90 o                         
  -3  -3  13          8.55          6.43         3.56 o                         
  -2  -3  13         13.32         19.39         6.69 o                         
  -1  -3  13        231.24        279.78         7.30 o                         
   0  -3  13         31.13         24.79         6.25 o                         
   1  -3  13        372.53        338.63         7.45 o                         
   2  -3  13        129.05        126.76         6.53 o                         
   3  -3  13        140.60        123.70         6.80 o                         
   4  -3  13          3.08         -1.74         6.54 o                         
   5  -3  13         16.63         16.03         8.03 o                         
  -6  -2  13          0.58          4.35         5.20 o                         
  -5  -2  13          2.24          6.67         4.48 o                         
  -4  -2  13         26.97         19.30         4.20 o                         
  -3  -2  13          0.44          4.62         2.95 o                         
  -2  -2  13         15.28         22.55         3.07 o                         
  -1  -2  13        651.23        646.22        15.26 o                         
   0  -2  13        714.81        731.62        17.60 o                         
   1  -2  13         24.22         28.37         3.19 o                         
   2  -2  13        191.25        202.74         7.60 o                         
   3  -2  13         21.11         27.40         5.53 o                         
   4  -2  13         18.70         18.04         6.30 o                         
   5  -2  13         27.87         21.70         4.02 o                         
   6  -2  13          8.89         15.51         5.42 o                         
  -6  -1  13          3.72         -1.46         5.18 o                         
  -5  -1  13          2.45          4.63         4.64 o                         
  -4  -1  13          8.18         10.20         3.13 o                         
  -3  -1  13         18.76         23.96         2.94 o                         
  -2  -1  13        150.44        177.58         3.19 o                         
  -1  -1  13        206.91        217.49         7.79 o                         
   0  -1  13        279.47        320.33        12.41 o                         
   1  -1  13        206.57        204.44         5.38 o                         
   2  -1  13        672.37        627.91         5.17 o                         
   3  -1  13        573.35        522.77        10.87 o                         
   4  -1  13         47.54         37.39         3.45 o                         
   5  -1  13         25.27         16.98         4.54 o                         
   6  -1  13         14.45         19.90         5.57 o                         
  -6   0  13          0.04          3.02         6.76 o                         
  -5   0  13          1.06          3.93         4.52 o                         
  -4   0  13          0.54         -0.40         3.00 o                         
  -3   0  13         10.78          5.91         2.30 o                         
  -2   0  13          2.89          6.34         2.45 o                         
  -1   0  13       1154.59       1115.31        26.85 o                         
   0   0  13        917.63        856.80        15.51 o                         
   1   0  13          3.20          1.99         3.46 o                         
   2   0  13        205.47        199.80         6.21 o                         
   3   0  13        649.82        609.60         9.56 o                         
   4   0  13        392.18        386.49         4.85 o                         
   5   0  13          4.41         -0.05         4.74 o                         
   6   0  13          0.76          4.15         5.58 o                         
  -6   1  13          8.65          1.13         5.32 o                         
  -5   1  13          2.49          6.06         4.40 o                         
  -4   1  13         24.55         22.07         3.06 o                         
  -3   1  13         93.02         90.32         5.89 o                         
  -2   1  13        420.06        367.73         6.57 o                         
  -1   1  13         90.43         61.99         4.86 o                         
   0   1  13        536.01        688.76        38.28 o                         
   1   1  13         83.95         88.96         4.21 o                         
   2   1  13        436.68        439.85         4.65 o                         
   3   1  13        475.97        387.41         9.62 o                         
   4   1  13        112.56         79.94         3.12 o                         
   5   1  13          0.29          2.94         3.03 o                         
   6   1  13          0.07          0.80         4.33 o                         
  -6   2  13          0.01          3.21         5.04 o                         
  -5   2  13          0.78          3.11         4.42 o                         
  -4   2  13         71.83         77.50         5.01 o                         
  -3   2  13          9.27         -0.20         3.42 o                         
  -2   2  13         61.82         52.32         4.78 o                         
  -1   2  13        560.19        533.03         6.91 o                         
   0   2  13        160.02        127.29         4.83 o                         
   1   2  13         20.04         11.88         3.84 o                         
   2   2  13         79.12         66.89         4.23 o                         
   3   2  13       1131.08       1007.12        16.29 o                         
   4   2  13        352.33        329.21        15.66 o                         
   5   2  13          0.18         -1.29         3.22 o                         
   6   2  13         13.66         17.83         4.50 o                         
  -5   3  13          4.16          0.84         4.73 o                         
  -4   3  13         16.55          8.07         4.25 o                         
  -3   3  13        114.90        117.06         5.22 o                         
  -2   3  13        183.46        172.18         5.17 o                         
  -1   3  13          1.73          2.10         4.34 o                         
   0   3  13         32.04         35.96         4.43 o                         
   1   3  13        250.28        228.80         5.19 o                         
   2   3  13        121.35        112.07         4.58 o                         
   3   3  13        217.32        160.67         3.57 o                         
   4   3  13         54.56         37.45         4.05 o                         
   5   3  13         36.67         50.55         4.49 o                         
   6   3  13          8.54          2.16         6.75 o                         
  -5   4  13          0.08          1.03         7.48 o                         
  -4   4  13         59.18         64.74         7.23 o                         
  -3   4  13          3.63         13.49         4.55 o                         
  -2   4  13         56.26         41.89         4.85 o                         
  -1   4  13        112.28        115.18         5.41 o                         
   0   4  13          1.57          0.68         4.61 o                         
   1   4  13         31.29         41.45         4.94 o                         
   2   4  13         71.70         57.86         4.66 o                         
   3   4  13        239.48        215.28         4.02 o                         
   4   4  13         23.89         17.69         5.60 o                         
   5   4  13          0.74         -0.33         6.36 o                         
   6   4  13          2.33         -0.42         7.33 o                         
  -4   5  13          0.12          2.39         6.85 o                         
  -3   5  13         41.20         63.75         5.26 o                         
  -2   5  13         31.48         43.82         5.57 o                         
  -1   5  13          5.37         -5.48         5.48 o                         
   0   5  13         22.53         45.05         5.82 o                         
   1   5  13        160.13        139.42         6.15 o                         
   2   5  13         46.28         45.54         5.18 o                         
   3   5  13         34.41         26.48         3.62 o                         
   4   5  13          7.66          3.89         5.90 o                         
   5   5  13         16.90         20.36         6.75 o                         
  -4   6  13          2.20          8.85         7.18 o                         
  -3   6  13         22.08         35.86         6.01 o                         
  -2   6  13          1.73          0.58         6.02 o                         
  -1   6  13         21.40         20.27         6.52 o                         
   0   6  13          3.21          9.94         6.09 o                         
   1   6  13          9.24         21.30         5.91 o                         
   2   6  13         49.23         33.49         5.67 o                         
   3   6  13          1.22          0.24         3.84 o                         
   4   6  13          0.46          1.01         6.33 o                         
   5   6  13          0.90          0.34         7.26 o                         
  -3   7  13          1.49          8.71         6.68 o                         
  -2   7  13         22.79         37.15         7.26 o                         
  -1   7  13          0.74         -1.99         6.67 o                         
   0   7  13          0.35         13.79         6.85 o                         
   1   7  13         22.87         26.47         6.71 o                         
   2   7  13         10.43         10.02         4.21 o                         
   3   7  13          0.04          1.72         4.21 o                         
   4   7  13          0.04         -3.22         6.56 o                         
  -1   8  13         12.52         17.54         7.78 o                         
   0   8  13          4.43         12.96         7.47 o                         
   1   8  13          1.01         14.03         7.43 o                         
   2   8  13          6.88          5.41         4.57 o                         
   3   8  13          0.21          3.74         4.44 o                         
  -2  -7  14          6.29          2.13         8.65 o                         
  -1  -7  14          0.28         -3.18         8.10 o                         
   0  -7  14          3.93         10.17         7.89 o                         
   1  -7  14          8.64         27.32         7.33 o                         
  -3  -6  14          0.91          4.65         8.52 o                         
  -2  -6  14          0.12         -5.84         8.33 o                         
  -1  -6  14          3.85         11.84         7.44 o                         
   0  -6  14          1.96          5.58         7.58 o                         
   1  -6  14          8.71         14.95         7.40 o                         
   2  -6  14         18.09         20.84         8.06 o                         
  -4  -5  14          0.83          4.44         8.62 o                         
  -3  -5  14          2.20          4.13         7.84 o                         
  -2  -5  14         12.79          1.13         7.61 o                         
  -1  -5  14         29.70         23.22         7.56 o                         
   0  -5  14         78.66         72.17         6.85 o                         
   1  -5  14         12.69         18.69         6.89 o                         
   2  -5  14         93.39         79.00         7.78 o                         
   4  -5  14          5.77          1.32         8.39 o                         
  -5  -4  14          3.18         -7.36         8.93 o                         
  -4  -4  14          0.00          3.92         7.68 o                         
  -3  -4  14         18.98         19.87         7.38 o                         
  -2  -4  14         28.10         16.92         7.32 o                         
  -1  -4  14         66.55         93.10         7.13 o                         
   0  -4  14          8.63         29.86         5.93 o                         
   1  -4  14          5.16          1.43         6.49 o                         
   2  -4  14         11.17          1.29         6.58 o                         
   3  -4  14        119.51        113.63         7.17 o                         
   4  -4  14          0.12         -1.34         7.36 o                         
   5  -4  14         15.55         10.41         8.07 o                         
  -5  -3  14          1.14          5.42         4.71 o                         
  -4  -3  14          0.19          1.47         4.07 o                         
  -3  -3  14         32.61         33.26         7.25 o                         
  -2  -3  14          2.19         -2.01         6.58 o                         
  -1  -3  14        143.34        131.18         6.83 o                         
   0  -3  14        606.13        602.37         7.60 o                         
   1  -3  14         60.35         50.68         6.06 o                         
   2  -3  14        601.26        531.46         8.80 o                         
   3  -3  14         41.66         33.16         6.45 o                         
   4  -3  14          0.07         -0.79         6.77 o                         
   5  -3  14          3.96          2.60         8.07 o                         
  -6  -2  14          1.58          2.24         5.31 o                         
  -5  -2  14          0.00          7.21         4.94 o                         
  -4  -2  14          6.38          6.93         4.31 o                         
  -3  -2  14         58.75         49.37         3.30 o                         
  -2  -2  14        447.31        436.10         8.49 o                         
  -1  -2  14        286.50        305.35         7.91 o                         
   0  -2  14        138.95        160.16         4.85 o                         
   1  -2  14          2.16          0.24         2.71 o                         
   2  -2  14         22.67         27.36         4.23 o                         
   3  -2  14        970.15        937.94        10.22 o                         
   4  -2  14          9.71          2.39         6.39 o                         
   5  -2  14          7.49         10.79         7.44 o                         
   6  -2  14         12.62         17.45         9.16 o                         
  -6  -1  14          1.17         -1.04         6.28 o                         
  -5  -1  14          2.63          0.22         4.76 o                         
  -4  -1  14          1.84          4.68         3.34 o                         
  -3  -1  14        119.70        124.69         3.43 o                         
  -2  -1  14          5.87         17.39         3.45 o                         
  -1  -1  14        320.67        329.09         7.68 o                         
   0  -1  14       1030.86       1057.40        19.73 o                         
   1  -1  14        675.04        649.78         5.39 o                         
   2  -1  14        889.72        836.96        11.68 o                         
   3  -1  14         73.80         93.02         4.13 o                         
   4  -1  14         11.11          4.60         3.14 o                         
   5  -1  14         12.60         11.73         4.67 o                         
   6  -1  14          5.42          7.14         5.59 o                         
  -6   0  14          4.73          6.93         6.79 o                         
  -5   0  14         12.57          9.16         6.37 o                         
  -4   0  14         15.32         28.64         3.24 o                         
  -3   0  14         42.79         36.14         5.09 o                         
  -2   0  14       1154.80       1096.14         9.97 o                         
  -1   0  14        882.80        852.27         5.59 o                         
   0   0  14        161.40        139.09         5.08 o                         
   1   0  14          6.89          0.05         3.44 o                         
   2   0  14         54.20         55.32         6.27 o                         
   3   0  14        887.92        857.92        20.94 o                         
   4   0  14          8.19          2.54         2.66 o                         
   5   0  14          3.17          8.08         4.62 o                         
   6   0  14          0.39          3.70         5.72 o                         
  -6   1  14          2.72          3.18         7.48 o                         
  -5   1  14          5.55          4.71         4.58 o                         
  -4   1  14          6.97         15.38         6.16 o                         
  -3   1  14        165.21        186.91         8.57 o                         
  -2   1  14         27.16         18.73         4.79 o                         
  -1   1  14        583.89        641.00         7.79 o                         
   0   1  14        291.91        330.02         6.32 o                         
   1   1  14       1123.11       1105.01        11.23 o                         
   2   1  14        271.36        297.66         7.17 o                         
   3   1  14          3.08         14.79         3.28 o                         
   4   1  14         15.90          4.00         3.71 o                         
   5   1  14          3.91          5.70         3.31 o                         
   6   1  14          5.05          8.03         4.43 o                         
  -6   2  14          5.96          7.20         6.43 o                         
  -5   2  14          8.36          3.33         4.57 o                         
  -4   2  14          1.74          7.66         4.18 o                         
  -3   2  14         22.83         11.38         5.10 o                         
  -2   2  14        481.31        465.12         7.49 o                         
  -1   2  14       1079.74        950.38         9.08 o                         
   0   2  14          2.18          4.40         4.45 o                         
   1   2  14          0.00          3.99         4.13 o                         
   2   2  14         14.85         11.45         4.27 o                         
   3   2  14          5.75          0.74         4.69 o                         
   4   2  14          0.91          1.62         3.99 o                         
   5   2  14          8.45         17.39         4.37 o                         
   6   2  14         13.93          8.60         4.51 o                         
  -5   3  14          3.97         -4.30         4.94 o                         
  -4   3  14          7.45         11.85         6.81 o                         
  -3   3  14         50.60         78.41         5.39 o                         
  -2   3  14         58.49         59.96         5.41 o                         
  -1   3  14        361.95        351.97         6.33 o                         
   0   3  14         96.75        101.73         5.23 o                         
   1   3  14         73.22         60.33         4.71 o                         
   2   3  14          6.92         -3.16         4.17 o                         
   3   3  14          0.14         -1.03         3.11 o                         
   4   3  14          2.63         -1.33         3.92 o                         
   5   3  14         20.74         15.21         4.43 o                         
   6   3  14          0.09         -2.87         7.15 o                         
  -5   4  14          1.19          7.73         7.69 o                         
  -4   4  14          0.34         -2.27         6.86 o                         
  -3   4  14         23.34         19.66         4.92 o                         
  -2   4  14         17.62         17.27         5.02 o                         
  -1   4  14        358.26        388.28         6.89 o                         
   0   4  14         91.59         82.27         5.14 o                         
   1   4  14         20.07         17.28         4.76 o                         
   2   4  14         33.51         22.56         4.41 o                         
   3   4  14         52.15         60.46         3.54 o                         
   4   4  14         10.36         11.88         5.58 o                         
   5   4  14          1.23          8.05         6.29 o                         
   6   4  14          1.22         -0.08         7.47 o                         
  -4   5  14          6.85          7.96         7.21 o                         
  -3   5  14          0.09         -0.88         5.10 o                         
  -2   5  14         14.12         26.95         5.56 o                         
  -1   5  14         46.96         36.78         5.73 o                         
   0   5  14        110.59        113.70         6.12 o                         
   1   5  14         62.05         62.88         5.79 o                         
   2   5  14         75.48         62.50         5.32 o                         
   3   5  14          2.07          5.52         3.60 o                         
   4   5  14          0.31          1.67         6.18 o                         
   5   5  14         30.85         28.48         6.88 o                         
  -3   6  14          8.73          7.79         5.74 o                         
  -2   6  14          1.63         -0.56         6.04 o                         
  -1   6  14         24.82         38.63         6.63 o                         
   0   6  14         93.69         77.64         6.87 o                         
   1   6  14         34.05         28.68         6.18 o                         
   2   6  14          0.01         -0.17         5.70 o                         
   3   6  14          1.00          3.85         3.98 o                         
   4   6  14          9.70          3.69         6.62 o                         
   5   6  14          0.25         -0.75         7.50 o                         
  -2   7  14          0.44          1.20         6.87 o                         
  -1   7  14          0.77         -0.54         7.06 o                         
   0   7  14         33.57         37.56         7.15 o                         
   1   7  14         28.12         23.86         6.66 o                         
   2   7  14         18.34         12.05         4.46 o                         
   3   7  14          0.36          3.41         6.35 o                         
   4   7  14          0.97         -0.14         6.58 o                         
   0   8  14         16.19          8.79         7.59 o                         
   1   8  14         15.33         12.07         7.63 o                         
   2   8  14          1.77          5.41         4.70 o                         
  -1  -7  15          0.35          1.76         8.44 o                         
   0  -7  15          0.31          9.00         8.34 o                         
  -3  -6  15          1.70          7.28         8.71 o                         
  -2  -6  15          0.75         -2.96         7.90 o                         
  -1  -6  15          6.20          7.09         8.16 o                         
   0  -6  15         21.28         20.98         7.63 o                         
   1  -6  15          3.70         15.78         7.75 o                         
   2  -6  15         13.09          7.76         7.77 o                         
  -4  -5  15          3.77         -0.60         8.89 o                         
  -3  -5  15          2.01          7.21         7.99 o                         
  -2  -5  15          0.65         -0.36         7.99 o                         
  -1  -5  15         10.39         12.39         7.08 o                         
   0  -5  15          1.71          5.74         6.50 o                         
   1  -5  15         51.29         47.25         7.18 o                         
   2  -5  15         11.40         12.57         6.99 o                         
   4  -5  15          6.86          6.34         7.82 o                         
  -4  -4  15          2.46          5.47         7.76 o                         
  -3  -4  15         17.43         17.37         7.65 o                         
  -2  -4  15         38.52         36.29         7.50 o                         
  -1  -4  15         31.82         14.69         6.83 o                         
   0  -4  15        107.53        105.14         6.47 o                         
   1  -4  15         69.61         67.88         6.83 o                         
   2  -4  15         22.48          6.29         7.01 o                         
   3  -4  15         37.07         36.36         7.26 o                         
   4  -4  15          2.13          2.01         7.78 o                         
  -5  -3  15          0.01          4.87         4.81 o                         
  -4  -3  15          3.97         -0.85         4.20 o                         
  -3  -3  15          0.74          4.08         7.33 o                         
  -2  -3  15         12.42         -1.01         6.64 o                         
  -1  -3  15        188.69        177.69         7.23 o                         
   0  -3  15         11.57         25.55         6.41 o                         
   1  -3  15         25.33         20.11         5.86 o                         
   2  -3  15          5.95          0.10         6.11 o                         
   3  -3  15          4.30          0.49         6.36 o                         
   4  -3  15          8.31         12.89         6.93 o                         
   5  -3  15          0.38         -3.67         8.19 o                         
  -5  -2  15          3.25          8.57         4.94 o                         
  -4  -2  15          0.98         -0.81         4.35 o                         
  -3  -2  15          1.35          2.10         3.88 o                         
  -2  -2  15         72.91         68.98         3.38 o                         
  -1  -2  15          2.07          9.94         4.09 o                         
   0  -2  15         78.19         75.71         4.16 o                         
   1  -2  15        290.04        278.03         6.84 o                         
   2  -2  15         21.81         16.50         3.86 o                         
   3  -2  15         59.22         55.27         6.27 o                         
   4  -2  15         30.09         33.65         6.52 o                         
   5  -2  15          2.03         -0.31         7.20 o                         
   6  -2  15          8.35         -0.10         9.23 o                         
  -6  -1  15          3.44          5.90         5.87 o                         
  -5  -1  15          0.10         -2.60         4.96 o                         
  -4  -1  15          3.55          3.25         3.42 o                         
  -3  -1  15          4.00         -0.91         3.10 o                         
  -2  -1  15         43.43         38.27         3.19 o                         
  -1  -1  15        529.92        528.07         8.97 o                         
   0  -1  15        214.46        227.77         4.29 o                         
   1  -1  15        568.64        528.53         7.95 o                         
   2  -1  15         11.04          8.33         2.94 o                         
   3  -1  15         47.40         57.92         4.16 o                         
   4  -1  15          7.28          4.39         3.19 o                         
   5  -1  15          9.70         10.13         3.81 o                         
   6  -1  15          3.56          2.21         5.56 o                         
  -6   0  15          2.88          3.92         6.92 o                         
  -5   0  15          0.04          4.04         6.71 o                         
  -4   0  15         14.62         12.03         3.97 o                         
  -3   0  15        161.64        169.94         4.24 o                         
  -2   0  15          3.07          9.03         3.49 o                         
  -1   0  15        507.14        471.86         6.83 o                         
   0   0  15          6.36          4.63         2.80 o                         
   1   0  15        225.96        243.70        13.59 o                         
   2   0  15        285.01        295.99         4.19 o                         
   3   0  15         57.75         62.44         2.99 o                         
   4   0  15         22.57         37.22         3.09 o                         
   5   0  15         10.08         15.07         4.97 o                         
   6   0  15         14.52          9.66         5.75 o                         
  -5   1  15          1.97         -0.56         6.61 o                         
  -4   1  15         34.20         38.60         7.48 o                         
  -3   1  15         24.92         17.19         5.90 o                         
  -2   1  15         14.07         15.74         5.22 o                         
  -1   1  15         76.04         74.33         5.60 o                         
   0   1  15       1521.58       1453.80        10.84 o                         
   1   1  15        626.34        581.28         7.49 o                         
   2   1  15         34.42         42.43         4.61 o                         
   3   1  15        121.67        152.22         3.24 o                         
   4   1  15          0.28          2.11         3.88 o                         
   5   1  15         15.55         14.49         3.46 o                         
   6   1  15          0.49          0.81         5.88 o                         
  -5   2  15          0.09         -3.00         6.69 o                         
  -4   2  15          7.89          0.78         3.38 o                         
  -3   2  15        362.45        306.84         7.14 o                         
  -2   2  15         35.96         29.02         5.58 o                         
  -1   2  15       1187.32       1059.58        10.01 o                         
   0   2  15         68.29         46.68         5.35 o                         
   1   2  15         38.46         40.14         5.06 o                         
   2   2  15         75.30         70.76         4.96 o                         
   3   2  15         62.10         65.29         5.37 o                         
   4   2  15          2.55          9.05         4.29 o                         
   5   2  15          1.93          0.94         4.54 o                         
   6   2  15          0.25         -3.04         5.14 o                         
  -5   3  15          8.08          2.52         5.03 o                         
  -4   3  15         31.62         29.83         6.78 o                         
  -3   3  15          3.91          2.99         5.22 o                         
  -2   3  15          9.83         10.68         5.15 o                         
  -1   3  15         91.45         98.38         5.87 o                         
   0   3  15       1369.27       1300.45        10.21 o                         
   1   3  15        153.79        154.29         5.76 o                         
   2   3  15         28.43         22.33         4.87 o                         
   3   3  15         21.30         34.19         5.27 o                         
   4   3  15          7.22          8.66         4.14 o                         
   5   3  15          0.04         -1.25         4.66 o                         
   6   3  15          3.69          3.84         7.35 o                         
  -5   4  15          0.14          3.11         7.86 o                         
  -4   4  15          3.25         -0.51         7.27 o                         
  -3   4  15        101.30         87.41         5.82 o                         
  -2   4  15          0.73         -0.17         5.01 o                         
  -1   4  15        437.76        463.01         7.64 o                         
   0   4  15         53.39         63.54         5.47 o                         
   1   4  15          1.48          0.35         4.98 o                         
   2   4  15         20.05         18.30         4.61 o                         
   3   4  15         11.82         14.79         3.49 o                         
   4   4  15          0.93          0.81         5.73 o                         
   5   4  15          3.01          1.03         6.54 o                         
   6   4  15          0.00         -4.03         7.75 o                         
  -4   5  15         14.03         16.17         7.61 o                         
  -3   5  15          3.73          8.35         5.38 o                         
  -2   5  15          6.69          5.54         5.44 o                         
  -1   5  15         55.68         58.75         6.06 o                         
   0   5  15        128.06        118.15         6.23 o                         
   1   5  15          5.46          8.44         5.45 o                         
   2   5  15         21.01         29.97         5.25 o                         
   3   5  15          5.20          0.60         3.70 o                         
   4   5  15          1.71          1.16         6.29 o                         
   5   5  15          3.59          3.97         6.77 o                         
  -3   6  15          8.93          9.73         6.02 o                         
  -2   6  15          6.16         18.31         6.14 o                         
  -1   6  15         17.67         28.22         6.50 o                         
   0   6  15         24.89         37.17         6.49 o                         
   1   6  15          0.40          2.37         6.15 o                         
   2   6  15         12.85          8.21         5.67 o                         
   3   6  15          1.19          1.74         4.14 o                         
   4   6  15          5.22         -0.24         6.93 o                         
  -2   7  15          1.44          0.77         7.10 o                         
  -1   7  15          1.09         -1.23         7.23 o                         
   0   7  15          5.75          6.37         7.09 o                         
   1   7  15          1.32         -0.84         6.84 o                         
   2   7  15          2.37          7.82         4.61 o                         
   3   7  15          6.09          4.61         4.69 o                         
   1   8  15          3.03          3.39         7.34 o                         
  -2  -6  16          2.97         -3.47         8.59 o                         
  -1  -6  16          2.28          7.92         7.61 o                         
   0  -6  16          0.68          2.19         7.19 o                         
   1  -6  16          0.19         18.85         7.46 o                         
   2  -6  16          0.53          6.50         7.64 o                         
  -4  -5  16          0.51         -2.05         8.99 o                         
  -3  -5  16          0.56          9.97         8.03 o                         
  -1  -5  16          1.13          9.85         7.66 o                         
   0  -5  16          3.69          7.56         6.91 o                         
   1  -5  16         10.25         30.11         6.80 o                         
   2  -5  16          0.35         -4.53         7.61 o                         
   3  -5  16          2.48         -5.36         8.20 o                         
  -4  -4  16          5.36          0.66         8.20 o                         
  -3  -4  16          5.49         20.37         7.81 o                         
  -2  -4  16         14.04          6.07         6.97 o                         
  -1  -4  16          0.06          7.08         6.53 o                         
   0  -4  16          3.64          5.98         6.27 o                         
   1  -4  16         39.24         46.56         6.32 o                         
   2  -4  16         50.86         39.65         6.92 o                         
   4  -4  16          3.41          8.19         7.87 o                         
  -5  -3  16          0.06          1.37         5.39 o                         
  -4  -3  16          9.29         -2.43         8.25 o                         
  -3  -3  16         19.06         15.47         7.62 o                         
  -2  -3  16         12.44          6.59         6.45 o                         
  -1  -3  16          1.44          7.33         5.88 o                         
   0  -3  16         15.66         31.41        11.00 o                         
   1  -3  16         17.81         21.93         4.10 o                         
   2  -3  16         50.50         43.65         6.75 o                         
   3  -3  16          6.08          7.99         6.69 o                         
   4  -3  16         19.16         17.22         7.15 o                         
   5  -3  16         28.20         41.94         8.84 o                         
  -5  -2  16          0.66          5.28         5.10 o                         
  -4  -2  16          0.15         -3.44         4.11 o                         
  -3  -2  16        127.82        139.98         4.11 o                         
  -2  -2  16        211.75        162.13         6.04 o                         
  -1  -2  16         22.76         11.86         4.07 o                         
   0  -2  16         16.34         15.31         2.83 o                         
   1  -2  16        281.41        282.14         4.15 o                         
   2  -2  16        169.16        154.80         4.89 o                         
   3  -2  16        108.22        106.98         6.44 o                         
   4  -2  16          1.00         -0.75         6.43 o                         
   5  -2  16         11.93         19.73         7.59 o                         
  -5  -1  16          0.97          7.73         5.25 o                         
  -4  -1  16          7.88          3.93         3.64 o                         
  -3  -1  16         88.31         64.75         3.59 o                         
  -2  -1  16        355.77        342.03         6.02 o                         
  -1  -1  16         54.92         60.38         3.99 o                         
   0  -1  16        358.77        358.89         4.63 o                         
   1  -1  16         28.05         25.92         2.97 o                         
   2  -1  16        131.90        135.16         3.47 o                         
   3  -1  16          8.70          8.09         4.14 o                         
   4  -1  16         67.71         69.71         6.28 o                         
   5  -1  16          5.09          9.01         6.95 o                         
   6  -1  16         22.52         27.49         4.91 o                         
  -5   0  16          0.12          0.21         6.84 o                         
  -4   0  16          0.48          2.97         4.03 o                         
  -3   0  16        188.34        181.70         6.31 o                         
  -2   0  16        348.55        342.57         6.69 o                         
  -1   0  16         99.78        123.60         5.56 o                         
   0   0  16        208.13        246.79         3.92 o                         
   1   0  16        581.62        625.28         7.64 o                         
   2   0  16        133.31        142.41         4.61 o                         
   3   0  16        344.37        360.51        12.20 o                         
   4   0  16         10.50         19.04         4.39 o                         
   5   0  16          0.26          2.14         3.96 o                         
   6   0  16          2.41         -0.43         5.66 o                         
  -5   1  16          6.66          3.94         6.70 o                         
  -4   1  16          8.07          3.84         4.32 o                         
  -3   1  16         72.00         57.02         5.27 o                         
  -2   1  16       1013.88        991.85         9.67 o                         
  -1   1  16         74.45         81.36         5.90 o                         
   0   1  16        412.97        373.49         6.97 o                         
   1   1  16         44.40         34.37         5.07 o                         
   2   1  16          0.06          3.63         4.42 o                         
   3   1  16         54.29         40.97         4.34 o                         
   4   1  16         72.40         63.50         4.44 o                         
   5   1  16          5.45          4.09         4.72 o                         
   6   1  16          5.46          3.39         6.05 o                         
  -5   2  16          2.02         -1.52         5.25 o                         
  -4   2  16         20.96         19.79         3.57 o                         
  -3   2  16         14.08          8.16         5.46 o                         
  -2   2  16         93.52         67.84         6.19 o                         
  -1   2  16        145.74        176.78         6.74 o                         
   0   2  16         95.08        106.10         5.84 o                         
   1   2  16        314.21        302.46         6.87 o                         
   2   2  16        112.43        114.14         5.45 o                         
   3   2  16        217.87        242.66         6.62 o                         
   4   2  16          0.93          6.02         4.33 o                         
   5   2  16          0.23          0.37         4.80 o                         
   6   2  16          0.09         -3.95         5.45 o                         
  -5   3  16          0.74          1.91         7.59 o                         
  -4   3  16         39.85         19.67         6.77 o                         
  -3   3  16         21.95          8.14         5.52 o                         
  -2   3  16        396.14        351.20         7.41 o                         
  -1   3  16          4.38          6.58         5.31 o                         
   0   3  16         71.39         68.01         5.68 o                         
   1   3  16         35.23         25.01         5.29 o                         
   2   3  16        112.02        130.79         5.53 o                         
   3   3  16         47.21         35.75         5.49 o                         
   4   3  16         24.42         23.99         8.00 o                         
   5   3  16          2.79         -1.83         4.88 o                         
   6   3  16          3.78          2.75         7.68 o                         
  -4   4  16         16.13         13.31         7.08 o                         
  -3   4  16          6.86          6.77         5.46 o                         
  -2   4  16          0.62         -1.26         5.45 o                         
  -1   4  16         62.65         61.56         5.66 o                         
   0   4  16          0.25          2.80         5.50 o                         
   1   4  16         26.00         20.87         5.28 o                         
   2   4  16         79.50         86.07         5.48 o                         
   3   4  16         60.74         61.40         6.53 o                         
   4   4  16         10.62         -1.79         6.14 o                         
   5   4  16          0.13         -0.05         6.64 o                         
  -4   5  16         10.58         -0.39         7.60 o                         
  -3   5  16          6.53          3.29         5.68 o                         
  -2   5  16         10.53          8.89         5.78 o                         
  -1   5  16         29.69         28.15         5.80 o                         
   0   5  16          4.38         10.36         5.77 o                         
   1   5  16         23.36         26.83         5.60 o                         
   2   5  16         41.02         47.36         5.47 o                         
   3   5  16          1.77          1.86         3.98 o                         
   4   5  16          3.74         -2.18         6.27 o                         
   5   5  16          0.35          1.09         6.96 o                         
  -3   6  16          1.44         -0.18         5.95 o                         
  -2   6  16          3.29          9.40         6.26 o                         
  -1   6  16          2.12          4.54         6.45 o                         
   0   6  16          2.09          5.46         6.18 o                         
   1   6  16          3.06          5.11         6.19 o                         
   2   6  16         10.47          3.96         5.85 o                         
   3   6  16         22.16         18.67         4.36 o                         
   4   6  16          4.54          2.16         6.78 o                         
  -2   7  16          1.69         10.17         6.80 o                         
  -1   7  16          4.58          6.60         7.35 o                         
   0   7  16          0.77          0.80         7.02 o                         
   1   7  16         11.28          8.15         6.99 o                         
   2   7  16          3.81         -3.60         6.65 o                         
   3   7  16          0.22          3.70         6.96 o                         
  -2  -6  17          2.21         -4.65         8.92 o                         
  -1  -6  17          1.24          4.49         8.56 o                         
   0  -6  17         16.09         27.20         8.01 o                         
   1  -6  17          3.37         25.39         7.58 o                         
  -3  -5  17          0.04          9.88         7.79 o                         
  -2  -5  17          5.70         -1.94         7.95 o                         
  -1  -5  17          4.96          7.56         7.96 o                         
   0  -5  17         33.71         44.33         7.49 o                         
   1  -5  17         28.07         34.85         7.00 o                         
   2  -5  17         19.29         17.24         7.67 o                         
   3  -5  17          3.26         -5.11         8.23 o                         
  -4  -4  17          3.86          2.16         8.25 o                         
  -3  -4  17         41.88         56.70         7.82 o                         
  -2  -4  17          4.66          2.50         7.87 o                         
  -1  -4  17          3.98          9.42         7.11 o                         
   0  -4  17         14.55         23.60         6.65 o                         
   1  -4  17         51.31         56.57         7.08 o                         
   2  -4  17         12.01          3.26         7.22 o                         
   4  -4  17         22.33         21.59         7.77 o                         
  -4  -3  17          4.18         -1.26         8.40 o                         
  -3  -3  17         15.64         28.38         7.86 o                         
  -2  -3  17         61.14         53.47         7.57 o                         
  -1  -3  17          1.15          7.59         6.25 o                         
   0  -3  17         95.31        129.79         6.40 o                         
   1  -3  17         85.82         90.86         4.73 o                         
   2  -3  17        129.92        110.25         7.60 o                         
   3  -3  17         19.01         23.55         7.20 o                         
   4  -3  17         13.19         15.19         7.41 o                         
   5  -3  17         22.31         30.70         8.69 o                         
  -5  -2  17          0.26          3.51         5.55 o                         
  -4  -2  17          0.04         -2.47         6.00 o                         
  -3  -2  17         42.31         46.91         3.78 o                         
  -2  -2  17        127.06        123.86         6.27 o                         
  -1  -2  17         11.19         17.87         4.18 o                         
   0  -2  17         31.32         32.17         2.97 o                         
   1  -2  17        319.89        309.25         9.16 o                         
   2  -2  17         76.14         66.14         7.05 o                         
   3  -2  17          3.87          5.11         5.84 o                         
   4  -2  17          1.05          4.39         7.02 o                         
   5  -2  17          6.45         10.85         8.06 o                         
  -5  -1  17          4.84          3.25         7.11 o                         
  -4  -1  17          0.33         -0.51         4.32 o                         
  -3  -1  17        119.24        118.97         3.89 o                         
  -2  -1  17        159.07        174.48        17.09 o                         
  -1  -1  17        212.64        230.88         4.72 o                         
   0  -1  17        143.30        145.55         4.13 o                         
   1  -1  17         21.09         21.24         2.99 o                         
   2  -1  17        144.73        130.49         5.17 o                         
   3  -1  17         57.73         54.32         4.48 o                         
   4  -1  17         46.00         50.69         6.35 o                         
   5  -1  17          2.88         -3.36         7.70 o                         
  -5   0  17          0.21         -2.95         6.92 o                         
  -4   0  17         13.96         14.24         4.26 o                         
  -3   0  17         11.30         17.23         3.95 o                         
  -2   0  17        399.90        394.40         7.13 o                         
  -1   0  17          5.69         12.95         5.07 o                         
   0   0  17        220.33        245.65         6.19 o                         
   1   0  17        543.29        531.42         7.57 o                         
   2   0  17        177.91        194.83         8.04 o                         
   3   0  17          0.17         -0.18         3.95 o                         
   4   0  17          0.72          2.20         4.52 o                         
   5   0  17          0.10          1.74         6.95 o                         
   6   0  17          7.61          7.56         4.80 o                         
  -5   1  17          2.49         -5.48         7.01 o                         
  -4   1  17          0.02          2.56         5.66 o                         
  -3   1  17         93.72        102.93         5.70 o                         
  -2   1  17        116.55        123.80         6.56 o                         
  -1   1  17        566.50        528.83         8.05 o                         
   0   1  17        168.90        140.40         6.08 o                         
   1   1  17         26.14         32.49         5.21 o                         
   2   1  17         82.06         91.67         5.18 o                         
   3   1  17         22.21         20.79         5.94 o                         
   4   1  17         13.30         21.85         4.54 o                         
   5   1  17         14.01         22.61         8.64 o                         
  -4   2  17          5.84         11.42         4.23 o                         
  -3   2  17          5.71          9.83         5.87 o                         
  -2   2  17        247.63        238.56         7.46 o                         
  -1   2  17         59.87         54.32         6.34 o                         
   0   2  17        239.62        223.13         6.91 o                         
   1   2  17        297.49        256.49         6.97 o                         
   2   2  17         32.19         40.57         5.29 o                         
   3   2  17         42.79         63.51         5.61 o                         
   4   2  17          0.06          5.43         4.49 o                         
   5   2  17          2.05          3.49         5.14 o                         
   6   2  17         12.44          6.53         8.60 o                         
  -5   3  17          3.91         -2.83         7.52 o                         
  -4   3  17          0.85          0.27         6.90 o                         
  -3   3  17          2.30         -4.90         5.95 o                         
  -2   3  17         26.47         28.26         6.19 o                         
  -1   3  17        193.60        185.76         6.92 o                         
   0   3  17         91.27         83.10         6.18 o                         
   1   3  17         24.44         23.71         5.55 o                         
   2   3  17         61.27         60.80         5.71 o                         
   3   3  17          1.93          3.40         5.84 o                         
   4   3  17          0.32          6.01         4.70 o                         
   5   3  17          3.90          0.50         5.08 o                         
  -4   4  17          4.90         -5.36         7.50 o                         
  -3   4  17          1.94          7.05         5.84 o                         
  -2   4  17         18.51         24.45         6.04 o                         
  -1   4  17          8.80          5.45         5.82 o                         
   0   4  17        100.22         79.76         6.13 o                         
   1   4  17         91.54         79.01         5.84 o                         
   2   4  17          8.67          2.17         5.35 o                         
   3   4  17         23.03         26.14         6.34 o                         
   4   4  17          2.51          1.94         6.24 o                         
   5   4  17          0.02         -3.49         7.18 o                         
  -3   5  17          0.74         -2.53         5.99 o                         
  -2   5  17          2.02          1.27         6.02 o                         
  -1   5  17         18.71         28.77         6.18 o                         
   0   5  17         17.79         21.26         5.95 o                         
   1   5  17          0.58          0.90         5.51 o                         
   2   5  17         18.15         12.40         5.55 o                         
   3   5  17          3.92          7.71         6.69 o                         
   4   5  17          2.33         -3.21         6.54 o                         
  -3   6  17          0.05          9.55         6.26 o                         
  -2   6  17          0.51         -1.26         6.34 o                         
  -1   6  17          3.35         10.97         6.52 o                         
   0   6  17         20.90         19.80         6.50 o                         
   1   6  17         29.07         23.83         6.32 o                         
   2   6  17          5.84          2.62         5.90 o                         
   3   6  17          2.91          0.12         6.70 o                         
   4   6  17          1.26          2.67         7.05 o                         
  -1   7  17          3.93          5.52         7.12 o                         
   0   7  17          5.11          6.44         7.18 o                         
   1   7  17          0.40         -0.86         6.79 o                         
   2   7  17          3.03          2.22         6.72 o                         
   3   7  17          0.96          8.29         7.06 o                         
   0  -6  18          2.31          7.09         8.38 o                         
  -3  -5  18          0.38         21.41         8.31 o                         
  -2  -5  18         10.16          9.61         8.52 o                         
  -1  -5  18          6.03          9.60         7.50 o                         
   0  -5  18         42.31         41.21         7.68 o                         
   1  -5  18          0.26          9.11         6.58 o                         
   2  -5  18          0.69          0.10         7.20 o                         
  -4  -4  18          0.09          5.89         8.55 o                         
  -3  -4  18         14.06         22.09         7.73 o                         
  -1  -4  18         36.99         47.38         7.77 o                         
   0  -4  18         51.71         61.80         7.29 o                         
   1  -4  18          1.48         10.19         6.70 o                         
   2  -4  18          8.62          4.72         7.10 o                         
  -4  -3  18         16.32          1.73         8.68 o                         
  -3  -3  18          0.64         13.11         7.34 o                         
  -2  -3  18          5.38          2.04         6.79 o                         
  -1  -3  18         77.35        100.93         7.27 o                         
   0  -3  18         29.70         23.71         6.35 o                         
   1  -3  18         62.31         62.16         8.87 o                         
   2  -3  18         18.53         10.69         6.97 o                         
   3  -3  18          6.33         -6.44         7.55 o                         
   4  -3  18         16.44         23.03         7.45 o                         
  -5  -2  18          0.23          1.33         5.29 o                         
  -4  -2  18          1.14         -2.95         4.04 o                         
  -3  -2  18         25.55          8.48         9.26 o                         
  -1  -2  18         92.93         94.62         7.12 o                         
   0  -2  18        276.76        275.79         5.00 o                         
   1  -2  18         16.67         10.70         4.15 o                         
   2  -2  18         10.08         -0.23         4.33 o                         
   3  -2  18         13.85          3.98         4.89 o                         
   4  -2  18          9.31          8.64         7.34 o                         
   5  -2  18         49.42         58.57         9.07 o                         
  -5  -1  18          1.06         -3.47         6.64 o                         
  -4  -1  18         23.45         12.75         4.48 o                         
  -3  -1  18          5.85          7.34         4.19 o                         
  -2  -1  18         29.59         41.72         6.15 o                         
  -1  -1  18        119.61        131.50         4.39 o                         
   0  -1  18          1.86          2.04         3.65 o                         
   1  -1  18        299.16        293.14         4.03 o                         
   2  -1  18        202.98        200.74         5.19 o                         
   3  -1  18         54.43         55.40         4.80 o                         
   4  -1  18         13.70         14.87         7.28 o                         
   5  -1  18          6.45         15.28         7.52 o                         
  -5   0  18          2.43         -2.21         7.14 o                         
  -4   0  18          0.15          0.54         4.44 o                         
  -3   0  18          0.71          2.70         5.36 o                         
  -2   0  18         13.09         13.77         5.35 o                         
  -1   0  18        201.49        219.05         6.28 o                         
   0   0  18        494.69        500.17         7.62 o                         
   1   0  18        254.43        236.30         6.47 o                         
   2   0  18         21.85         22.06         3.97 o                         
   3   0  18          1.89          2.41         6.96 o                         
   4   0  18         37.43         19.87         4.76 o                         
   5   0  18         69.29         62.07         9.77 o                         
  -5   1  18          0.07         -4.45         7.31 o                         
  -4   1  18          0.05          6.12         5.55 o                         
  -3   1  18          4.23         10.33         5.42 o                         
  -2   1  18        153.53        170.51         6.31 o                         
  -1   1  18         50.21         46.88         6.22 o                         
   0   1  18          8.72          8.42         5.64 o                         
   1   1  18        184.05        197.35         6.68 o                         
   2   1  18        334.64        356.50         6.65 o                         
   3   1  18         70.42         76.82         4.42 o                         
   4   1  18         37.54         56.56         4.99 o                         
   5   1  18          1.11         -7.07         9.01 o                         
  -4   2  18          0.17         11.65         5.76 o                         
  -3   2  18         28.13         37.42         6.03 o                         
  -2   2  18          4.04          3.97         6.17 o                         
  -1   2  18        143.73        135.65         7.00 o                         
   0   2  18        240.34        215.40         7.16 o                         
   1   2  18        345.23        304.42         7.48 o                         
   2   2  18         23.02          6.08         5.36 o                         
   3   2  18         11.13         22.76         5.69 o                         
   4   2  18         12.52          6.89         4.77 o                         
   5   2  18         17.14         12.36         5.40 o                         
  -4   3  18          9.34         10.57         4.62 o                         
  -2   3  18        134.66        130.36         7.21 o                         
  -1   3  18         14.58         12.17         6.57 o                         
   0   3  18          3.87          2.81         6.07 o                         
   1   3  18         22.00         18.13         5.82 o                         
   2   3  18         84.66         66.27         6.09 o                         
   3   3  18         36.20         46.83         6.35 o                         
   4   3  18         50.89         80.56        17.35 o                         
   5   3  18          1.84          0.52         5.34 o                         
  -4   4  18          4.97         -0.82         7.67 o                         
  -3   4  18         39.44         49.67         6.58 o                         
  -2   4  18          8.58          4.41         6.08 o                         
  -1   4  18         31.69         26.24         6.48 o                         
   0   4  18         20.89         14.14         6.28 o                         
   1   4  18         54.71         55.82         6.36 o                         
   2   4  18         10.71         17.42         5.92 o                         
   3   4  18          4.83         13.87         6.62 o                         
   4   4  18          1.24         -0.20         6.47 o                         
   5   4  18          0.40          4.34         5.87 o                         
  -3   5  18          1.66         -1.80         6.26 o                         
  -2   5  18         22.39         33.60         6.46 o                         
  -1   5  18          0.62          2.02         6.18 o                         
   0   5  18          4.08          1.99         5.97 o                         
   1   5  18          0.26          4.76         5.94 o                         
   2   5  18          2.23          3.50         5.74 o                         
   3   5  18          6.78         10.06         6.84 o                         
   4   5  18         14.21         14.72         7.37 o                         
  -2   6  18         13.60          8.85         6.55 o                         
  -1   6  18          3.92         -0.19         6.62 o                         
   0   6  18          0.22          2.51         6.50 o                         
   1   6  18          0.04          2.61         6.19 o                         
   2   6  18         17.11         17.86         6.01 o                         
   3   6  18         11.30         30.31         7.67 o                         
   0   7  18          0.00         -1.96         6.90 o                         
   1   7  18          0.30          0.43         7.01 o                         
   2   7  18          0.56         -0.14         6.40 o                         
  -2  -5  19          8.74         -1.18         8.39 o                         
  -1  -5  19          9.94         10.45         7.76 o                         
   0  -5  19         21.46         31.15         7.88 o                         
   1  -5  19         22.02         48.13         7.25 o                         
   2  -5  19          1.89          8.69         7.95 o                         
  -3  -4  19          2.50         12.72         8.53 o                         
  -1  -4  19          2.13          1.56         7.55 o                         
   0  -4  19         67.08         71.97         7.68 o                         
   1  -4  19         26.10         35.35         6.73 o                         
   2  -4  19          1.56          0.78         7.49 o                         
  -4  -3  19         10.63          1.14         9.11 o                         
  -3  -3  19          6.46         23.49         7.89 o                         
  -2  -3  19          1.67         -1.85         7.69 o                         
  -1  -3  19          0.64          1.94         6.94 o                         
   0  -3  19         45.83         47.19         6.81 o                         
   1  -3  19         31.44         29.99        12.09 o                         
   2  -3  19         36.73         33.52         7.09 o                         
   3  -3  19         17.24          2.07         7.89 o                         
   4  -3  19          0.92         -5.85         7.55 o                         
  -4  -2  19          1.46         -1.68         5.10 o                         
  -3  -2  19         20.80         12.81         5.06 o                         
  -2  -2  19          3.16         -2.57         6.96 o                         
  -1  -2  19         42.02         39.42         5.07 o                         
   0  -2  19         82.71         82.45         3.71 o                         
   1  -2  19        225.61        212.74         5.53 o                         
   2  -2  19          1.34         -5.96         6.62 o                         
   4  -2  19          1.10          3.83         7.42 o                         
  -4  -1  19         31.03         24.64         4.85 o                         
  -3  -1  19         14.18         13.59         6.09 o                         
  -2  -1  19         62.38         66.96         6.35 o                         
  -1  -1  19          4.75          4.19         6.29 o                         
   0  -1  19          0.90          4.57         6.00 o                         
   1  -1  19         17.15         25.62         3.25 o                         
   2  -1  19        194.05        197.01         7.16 o                         
   3  -1  19         30.62         28.76         4.74 o                         
   4  -1  19          0.17         -3.82         7.01 o                         
   5  -1  19          0.72          0.48         7.80 o                         
  -4   0  19          1.99         -0.22         4.70 o                         
  -3   0  19         32.47         28.26         5.83 o                         
  -2   0  19         12.21         11.06         5.51 o                         
  -1   0  19        218.74        223.78         6.59 o                         
   0   0  19         60.82         64.45         5.83 o                         
   1   0  19        340.42        294.39         7.06 o                         
   2   0  19          0.06          8.13         6.08 o                         
   3   0  19         48.03         40.63         7.44 o                         
   4   0  19         25.81         17.80         8.42 o                         
  -4   1  19         30.67         33.17         5.98 o                         
  -3   1  19         24.02         23.72         5.75 o                         
  -2   1  19         72.43         73.52         5.92 o                         
  -1   1  19         40.59         30.15         5.62 o                         
   0   1  19         42.25         66.41         5.72 o                         
   1   1  19         20.78         49.83         5.36 o                         
   2   1  19        321.24        338.89         7.08 o                         
   3   1  19          5.24         20.83         7.60 o                         
   4   1  19          4.91          5.62         8.26 o                         
  -4   2  19          0.37          4.57         5.63 o                         
  -3   2  19          1.41          6.66         5.98 o                         
  -2   2  19         20.82         11.65         6.29 o                         
  -1   2  19        178.48        166.27         7.47 o                         
   0   2  19         62.91         46.35         6.35 o                         
   1   2  19         76.05         63.92         6.30 o                         
   2   2  19          0.61          1.27         5.51 o                         
   3   2  19         73.57         54.40         6.28 o                         
   4   2  19         41.63         47.66        13.11 o                         
   5   2  19          3.96         -3.44         5.64 o                         
  -4   3  19          5.63          3.64         4.69 o                         
  -3   3  19         16.15          6.21         6.41 o                         
  -2   3  19         40.84         31.22         6.95 o                         
  -1   3  19          9.80          7.32         6.66 o                         
   0   3  19         10.25          3.23         6.32 o                         
   1   3  19         21.72         16.98         6.47 o                         
   2   3  19        197.04        172.61         7.34 o                         
   3   3  19          1.72          4.82         6.24 o                         
   4   3  19         16.49         25.08        13.76 o                         
   5   3  19          0.02          0.00         5.37 o                         
  -3   4  19          4.78         -2.59         6.72 o                         
  -2   4  19          7.98          7.83         6.62 o                         
  -1   4  19         36.15         36.97         6.65 o                         
   0   4  19         39.51         44.05         6.66 o                         
   1   4  19          5.28         16.11         6.32 o                         
   2   4  19         10.27         13.51         6.23 o                         
   3   4  19         22.79         19.00         6.76 o                         
   4   4  19          4.11          6.25         7.10 o                         
  -3   5  19          1.52          0.28         6.44 o                         
  -2   5  19         21.74         26.71         6.86 o                         
  -1   5  19          0.74         -0.41         6.50 o                         
   0   5  19          0.17          2.74         6.19 o                         
   1   5  19          8.52          4.89         6.29 o                         
   2   5  19         45.39         38.86         6.42 o                         
   3   5  19          2.50          1.92         7.17 o                         
   4   5  19          3.65          2.46         7.09 o                         
  -2   6  19          0.03         -3.43         7.11 o                         
  -1   6  19          3.05          0.75         6.88 o                         
   0   6  19          5.25         13.14         6.69 o                         
   1   6  19          3.94         11.81         6.62 o                         
   2   6  19         14.57         10.04         6.53 o                         
   3   6  19          6.57          5.82         7.51 o                         
  -1  -5  20         24.96         15.10         8.19 o                         
   0  -5  20         10.39         12.26         7.86 o                         
   1  -5  20          3.44         24.32         7.49 o                         
  -3  -4  20          1.90         11.97         7.91 o                         
  -1  -4  20         25.70         28.34         7.50 o                         
   0  -4  20         10.09         13.23         7.66 o                         
   1  -4  20          0.10         17.74         7.17 o                         
   2  -4  20         10.54         19.76         7.69 o                         
  -3  -3  20          0.05         13.09         8.36 o                         
  -1  -3  20         12.98          5.80         7.22 o                         
   0  -3  20        187.74        186.20         7.39 o                         
   1  -3  20         20.58         32.21        21.19 o                         
   2  -3  20         44.47         37.47         7.04 o                         
  -3  -2  20          1.92         -5.98         7.14 o                         
  -2  -2  20         18.21         20.05        11.65 o                         
  -1  -2  20        195.74        209.41         5.52 o                         
   0  -2  20          0.60         -0.29         4.46 o                         
   1  -2  20         10.45         19.38         4.58 o                         
   2  -2  20          1.27         -4.45         6.07 o                         
   3  -2  20         49.60         32.44         6.40 o                         
   4  -2  20         28.23         35.56         7.60 o                         
  -4  -1  20          8.49          4.79         7.25 o                         
  -3  -1  20         18.88         19.53         6.35 o                         
  -2  -1  20          0.11          1.25         6.08 o                         
  -1  -1  20          8.70          7.78         6.27 o                         
   0  -1  20        404.17        390.64         8.47 o                         
   1  -1  20         48.58         63.12         8.17 o                         
   2  -1  20        183.52        175.28         7.56 o                         
   3  -1  20          8.86          1.62         4.99 o                         
   4  -1  20          0.79         -0.03         6.66 o                         
  -4   0  20          0.21          9.08         6.46 o                         
  -3   0  20          0.47          4.14         5.98 o                         
  -2   0  20         84.69         88.60         6.33 o                         
  -1   0  20        244.98        258.36         7.18 o                         
   0   0  20         60.25         51.41         6.15 o                         
   1   0  20         13.51         29.45         5.91 o                         
   2   0  20          1.26         10.10         5.94 o                         
   3   0  20         18.51         24.28         7.05 o                         
   4   0  20         21.69         13.14         8.64 o                         
   5   0  20         26.71         32.38        10.96 o                         
  -4   1  20          1.54         11.93         5.90 o                         
  -3   1  20         24.08         39.91         6.11 o                         
  -2   1  20          4.69         17.92         5.91 o                         
  -1   1  20         30.23         49.65         6.08 o                         
   0   1  20        194.23        213.38         6.87 o                         
   1   1  20         34.59         52.05         5.97 o                         
   2   1  20        211.01        265.89         6.89 o                         
   3   1  20          6.28         25.04         9.05 o                         
   4   1  20         10.94         31.09         8.42 o                         
   5   1  20          2.70         -8.50        10.17 o                         
  -4   2  20          4.80         12.55         5.77 o                         
  -3   2  20          1.84          7.53         6.24 o                         
  -2   2  20         59.46         71.73         6.74 o                         
  -1   2  20         70.85         69.54         7.04 o                         
   0   2  20         80.03         70.12         6.73 o                         
   1   2  20          1.48          0.03         6.06 o                         
   2   2  20          5.55          5.81         5.90 o                         
   3   2  20          1.62          2.98         6.09 o                         
   4   2  20          0.47          8.37         6.16 o                         
   5   2  20         32.72         43.43         5.97 o                         
  -4   3  20          4.80         10.77         6.34 o                         
  -3   3  20          0.32         -4.02         6.60 o                         
  -2   3  20         19.18         20.15         7.04 o                         
  -1   3  20         12.97         -4.55         6.95 o                         
   0   3  20         27.30         20.47         6.92 o                         
   1   3  20         12.81          2.66         6.79 o                         
   2   3  20         32.94         38.47         6.83 o                         
   3   3  20          2.67          8.63         6.27 o                         
   4   3  20         22.91         58.51        14.41 o                         
  -2   4  20          1.89         -3.58         6.93 o                         
  -1   4  20          9.95         12.97         6.93 o                         
   0   4  20         11.69         19.16         6.89 o                         
   1   4  20          1.26          6.56         6.81 o                         
   2   4  20          0.10          2.93         6.61 o                         
   3   4  20          0.37          2.57         7.03 o                         
   4   4  20          0.35          3.05         7.13 o                         
  -2   5  20          2.54         17.06         6.99 o                         
  -1   5  20          0.31         -4.13         7.04 o                         
   0   5  20          3.78         -0.49         6.92 o                         
   1   5  20          1.95         -0.48         6.81 o                         
   2   5  20          0.30         -2.75         6.63 o                         
   3   5  20          2.79          8.87         7.82 o                         
  -1   6  20          1.68          1.84         7.27 o                         
   0   6  20          0.02          8.10         7.17 o                         
   1   6  20          4.06          6.04         6.77 o                         
   2   6  20          5.08         14.84         6.58 o                         
  -1  -4  21          9.17         12.01         7.50 o                         
   0  -4  21          9.83         14.44         7.53 o                         
   1  -4  21         17.76         40.16         6.87 o                         
   2  -4  21          3.12          3.09         7.40 o                         
  -3  -3  21          1.91         13.55         7.96 o                         
  -1  -3  21          0.48          0.54         7.17 o                         
   0  -3  21         60.56         69.15         7.18 o                         
   1  -3  21         39.77         54.52         7.00 o                         
   2  -3  21         10.39         10.43         7.25 o                         
  -2  -2  21         21.56         16.29         7.26 o                         
  -1  -2  21         13.46         14.01         7.39 o                         
   0  -2  21         33.87         31.47         6.33 o                         
   1  -2  21         72.14         59.93         5.30 o                         
   2  -2  21        115.85        101.19         5.35 o                         
   3  -2  21         47.61         26.57         8.43 o                         
   4  -2  21          1.36          1.90         7.63 o                         
  -3  -1  21          0.17         -3.80         6.52 o                         
  -2  -1  21          0.81         -0.16         6.34 o                         
  -1  -1  21         76.97         76.36         6.73 o                         
   0  -1  21        260.47        267.77         5.01 o                         
   1  -1  21        184.50        170.44         8.25 o                         
   2  -1  21         35.12         34.83         4.88 o                         
   3  -1  21         14.28         -2.31         7.93 o                         
   4  -1  21         39.28          1.81         9.73 o                         
  -4   0  21         11.48         10.17         6.88 o                         
  -3   0  21         21.89         29.86         6.57 o                         
  -2   0  21         94.47        113.96         6.74 o                         
  -1   0  21         39.59         41.63         6.32 o                         
   0   0  21         33.70         22.29         6.23 o                         
   1   0  21         86.86        105.16         6.65 o                         
   2   0  21        214.32        228.32         9.12 o                         
   3   0  21        126.47        158.06         8.47 o                         
   4   0  21          4.72         -2.17         9.00 o                         
  -4   1  21         26.88         40.02         6.21 o                         
  -3   1  21          3.06          7.29         6.14 o                         
  -2   1  21          3.26          5.74         6.08 o                         
  -1   1  21        115.87        134.98         6.82 o                         
   0   1  21        312.08        326.19         7.60 o                         
   1   1  21        277.39        254.77         7.30 o                         
   2   1  21         33.53         39.07         5.86 o                         
   3   1  21         16.79         23.84         7.57 o                         
   4   1  21         43.90         47.98         8.87 o                         
  -3   2  21         80.01         82.32         6.62 o                         
  -2   2  21         49.81         62.81         7.08 o                         
  -1   2  21         70.57         70.41         7.05 o                         
   0   2  21         21.33         21.03         6.67 o                         
   1   2  21         55.17         75.75         6.91 o                         
   2   2  21         64.10         74.40         6.61 o                         
   3   2  21         70.38         79.49         6.89 o                         
   4   2  21         27.79         58.27        17.23 o                         
  -3   3  21          0.55         -4.12         6.82 o                         
  -2   3  21          7.10          2.05         7.09 o                         
  -1   3  21         27.03         24.99         7.44 o                         
   0   3  21         80.42         63.11         7.63 o                         
   1   3  21        123.80         99.44         7.85 o                         
   2   3  21         17.26         19.03         6.86 o                         
   3   3  21          0.69         -1.48         6.55 o                         
   4   3  21         40.33         54.80        20.96 o                         
  -3   4  21         30.99         17.93         7.59 o                         
  -2   4  21          3.90          5.69         7.41 o                         
  -1   4  21         30.90         29.34         7.70 o                         
   0   4  21         17.46         21.66         7.43 o                         
   1   4  21          7.50          3.77         7.16 o                         
   2   4  21          5.62         -0.98         7.02 o                         
   3   4  21          4.58         11.82         7.43 o                         
   4   4  21         17.26         23.22         7.43 o                         
  -2   5  21          0.37          3.89         7.52 o                         
  -1   5  21          0.39          6.94         7.46 o                         
   0   5  21          3.41          9.94         7.49 o                         
   1   5  21         10.41         17.58         7.37 o                         
   2   5  21          5.59         12.92         7.12 o                         
   3   5  21          1.44          5.39         7.98 o                         
   1   6  21          1.18          2.66         7.48 o                         
  -1  -4  22          1.04         -1.52         7.55 o                         
   0  -4  22          0.31         -1.41         7.27 o                         
   1  -4  22          3.43         23.57         7.36 o                         
  -2  -3  22          0.07         -3.74         7.72 o                         
  -1  -3  22          9.83         10.56         7.39 o                         
   0  -3  22          9.73         15.90         7.42 o                         
   1  -3  22          5.67         24.25         6.40 o                         
   2  -3  22          2.60          9.02         7.56 o                         
  -3  -2  22          5.23         -2.14         7.62 o                         
  -2  -2  22          9.12          3.25         7.41 o                         
   0  -2  22         12.47         -0.05         7.72 o                         
   1  -2  22         52.27         48.63         5.22 o                         
   2  -2  22         22.39         19.05         5.92 o                         
   3  -2  22          9.67         -2.66         7.48 o                         
  -3  -1  22          1.75          0.54         6.90 o                         
  -2  -1  22         11.51          7.15         6.45 o                         
  -1  -1  22         44.23         52.00         6.75 o                         
   0  -1  22         61.23         78.90         9.61 o                         
   1  -1  22         15.93         19.98         4.50 o                         
   2  -1  22          2.16          0.11         5.12 o                         
   3  -1  22          9.98          2.96         8.55 o                         
  -3   0  22         25.63         37.13         6.94 o                         
  -2   0  22         11.00         21.09         6.44 o                         
  -1   0  22          1.74          7.71         6.26 o                         
   0   0  22         38.35         48.51         6.59 o                         
   1   0  22        202.50        230.43         7.67 o                         
   2   0  22         44.22         62.92         9.87 o                         
   3   0  22          4.64         17.99         8.07 o                         
   4   0  22         24.90         26.64         9.61 o                         
  -3   1  22          9.43         14.30         6.23 o                         
  -2   1  22         31.16         33.81         6.48 o                         
  -1   1  22        140.84        159.07         7.22 o                         
   0   1  22        107.66        107.66         6.84 o                         
   1   1  22          6.78          9.81         6.14 o                         
   2   1  22          0.11          2.74         5.71 o                         
   3   1  22         17.70         45.43         7.53 o                         
   4   1  22          7.94         18.43         9.11 o                         
  -3   2  22         30.46         45.66         6.64 o                         
  -2   2  22         14.45         32.18         6.97 o                         
  -1   2  22          2.96          9.01         7.02 o                         
   0   2  22         55.20         62.83         7.21 o                         
   1   2  22        128.29        150.79         7.69 o                         
   2   2  22         73.85         98.43         6.54 o                         
   3   2  22          0.66         24.71        13.33 o                         
   4   2  22          4.84         19.86        11.14 o                         
  -3   3  22          5.05         10.98         6.74 o                         
  -2   3  22         18.84         16.83         7.42 o                         
  -1   3  22        117.00        128.17         8.26 o                         
   0   3  22         72.43         65.10         7.91 o                         
   1   3  22          0.27         -1.54         7.12 o                         
   2   3  22          0.05          1.05         6.86 o                         
   3   3  22         28.61         32.54         6.98 o                         
   4   3  22          0.17          9.70        10.98 o                         
  -2   4  22         11.71         -1.91         7.95 o                         
   0   4  22         29.33         19.04         7.77 o                         
   1   4  22         26.00         17.52         7.75 o                         
   2   4  22         39.63         28.37         7.45 o                         
   3   4  22          1.56         15.70         7.74 o                         
   0   5  22         21.27         22.09         7.94 o                         
   1   5  22          0.55          7.56         7.61 o                         
   2   5  22          1.47          9.88         7.31 o                         
   0  -3  23         11.53         19.60         7.22 o                         
   1  -3  23          0.01          5.45         7.00 o                         
  -2  -2  23          3.16         -4.38         7.87 o                         
  -1  -2  23          8.52         -2.81         7.69 o                         
   0  -2  23         29.77         20.43         8.23 o                         
   1  -2  23        116.16        112.10         5.76 o                         
   2  -2  23         53.23         40.45         8.39 o                         
  -2  -1  23         32.76         30.40         7.04 o                         
  -1  -1  23         85.68         85.13         7.20 o                         
   0  -1  23         44.96         53.94         6.08 o                         
   1  -1  23          0.01         12.09         9.78 o                         
   2  -1  23         19.61         15.90         5.22 o                         
   3  -1  23         59.99         53.51         8.83 o                         
  -3   0  23          6.29         16.35         7.19 o                         
  -2   0  23          2.92          3.58         6.70 o                         
  -1   0  23          7.89         11.69         6.52 o                         
   0   0  23         58.64         70.06         7.07 o                         
   1   0  23        135.14        156.46         6.63 o                         
   2   0  23         87.76         94.89         5.14 o                         
   3   0  23          0.08          5.85         7.89 o                         
  -3   1  23          3.35         10.84         6.51 o                         
  -2   1  23         19.58         26.37         6.58 o                         
  -1   1  23         63.52         71.32         6.87 o                         
   0   1  23         70.73         55.78         6.86 o                         
   1   1  23          0.29          2.79         6.11 o                         
   2   1  23          8.75         14.71         6.19 o                         
   3   1  23         72.65         99.90         8.50 o                         
  -2   2  23          2.68         10.79         6.57 o                         
  -1   2  23          1.57         13.61         6.94 o                         
   0   2  23         28.27         38.85         7.22 o                         
   1   2  23         71.52         82.60         7.08 o                         
   2   2  23         14.96         23.77         6.34 o                         
   3   2  23          0.07         17.19         8.69 o                         
  -2   3  23         10.55         15.83         7.66 o                         
  -1   3  23         13.06         11.81         7.70 o                         
   0   3  23         14.97          5.83         7.76 o                         
   1   3  23          4.32          2.38         7.28 o                         
   2   3  23          1.34          3.66         6.90 o                         
   3   3  23         15.88         15.32         7.30 o                         
   1   4  23         16.44          0.77         8.13 o                         
   2   4  23          0.40         -6.42         7.52 o                         
   0  -2  24         57.63         62.77         8.52 o                         
   1  -2  24         12.49          5.32         6.70 o                         
  -1  -1  24         11.36         14.95         7.03 o                         
   0  -1  24         11.72         14.36         7.22 o                         
   1  -1  24         49.47         64.40         7.66 o                         
   2  -1  24         42.91         42.33         5.43 o                         
  -2   0  24          9.07          4.89         7.04 o                         
  -1   0  24         99.41        110.03         7.49 o                         
   0   0  24        133.52        140.00         7.87 o                         
   1   0  24        102.97        128.05         9.04 o                         
   2   0  24          0.27          8.31         5.84 o                         
  -2   1  24         63.66         74.76         7.37 o                         
  -1   1  24         40.67         42.96         7.10 o                         
   0   1  24         13.73         22.69         6.92 o                         
   1   1  24         57.20         70.21         7.09 o                         
   2   1  24         45.30         75.84        13.87 o                         
  -2   2  24          3.63         22.96         7.01 o                         
  -1   2  24         91.39        112.64         7.64 o                         
   0   2  24        117.29        136.21         7.73 o                         
   1   2  24         75.26         95.40         7.26 o                         
   2   2  24          0.95          4.10         6.30 o                         
   3   2  24          0.99          8.77         6.70 o                         
  -1   3  24         66.55         83.55         8.21 o                         
   0   3  24         15.43         14.65         8.05 o                         
   1   3  24         28.52         40.95         7.60 o                         
   2   3  24          9.26         10.49         7.19 o                         
   0  -1  25          8.45          8.99         7.29 o                         
   1  -1  25         22.88         19.86         8.88 o                         
   0   0  25         23.20         21.75         7.50 o                         
   1   0  25          9.77         19.01         9.60 o                         
  -1   1  25          1.27          8.90         6.79 o                         
   0   1  25          3.21          8.19         6.70 o                         
   1   1  25         41.16         38.18         6.73 o                         
   2   1  25         27.15         45.31        10.93 o                         
   0   2  25         62.97         62.06         7.32 o                         
   1   2  25          8.02         14.89         7.12 o                         
                                                                                
