# Supplementary material for: Twelve 4-(4-meth­oxy­phen­yl)piperazin-1-ium salts containing organic anions: supra­molecular assembly in one, two and three dimensions
Source: Acta Crystallogr E Crystallogr Commun. 2019 Sep 20;75(Pt 10):1494–506. doi: 10.1107/S2056989019012702 (PMC6775724; doi:10.1107/S2056989019012702)
Supplement: Supplementary file 6 [file e-75-01494-Vsup6.hkl]

data_V                                                                          
_shelx_title ' sk2cg'                                                           
_shelx_refln_list_code          4                                               
_shelx_F_calc_maximum      179.79                                               
_exptl_crystal_F_000       704.00                                               
_reflns_d_resolution_high  0.7627                                               
                                                                                
loop_                                                                           
 _space_group_symop_operation_xyz                                               
 'x, y, z'                                                                      
 '-x+1/2, -y, z+1/2'                                                            
 'x+1/2, -y+1/2, -z'                                                            
 '-x, y+1/2, -z+1/2'                                                            
                                                                                
_cell_length_a     6.5009                                                       
_cell_length_b     7.9735                                                       
_cell_length_c    32.1550                                                       
_cell_angle_alpha  90.000                                                       
_cell_angle_beta   90.000                                                       
_cell_angle_gamma  90.000                                                       
                                                                                
_shelx_F_squared_multiplier     1.000                                           
                                                                                
loop_                                                                           
 _refln_index_h                                                                 
 _refln_index_k                                                                 
 _refln_index_l                                                                 
 _refln_F_squared_calc                                                          
 _refln_F_squared_meas                                                          
 _refln_F_squared_sigma                                                         
 _refln_observed_status                                                         
   2   0   0       1938.97       1905.40        15.72 o                         
   4   0   0        283.56        316.74         2.78 o                         
   6   0   0        210.13        235.56         5.78 o                         
   8   0   0          0.67         -3.61         3.61 o                         
   1   1   0       3329.47       3120.15         8.48 o                         
   2   1   0          0.19          2.64         0.72 o                         
   3   1   0        809.39        816.65         3.58 o                         
   4   1   0          0.44          0.42         0.85 o                         
   5   1   0          1.49          2.79         1.61 o                         
   6   1   0         93.36         97.62         3.14 o                         
   7   1   0        217.47        223.24         4.56 o                         
   8   1   0         21.18         16.64         2.67 o                         
   0   2   0      32324.69      31069.71       188.38 o                         
   1   2   0       3862.59       3678.44         8.87 o                         
   2   2   0         58.85         69.91         1.42 o                         
   3   2   0        606.13        608.93        10.29 o                         
   4   2   0         13.89         17.15         1.42 o                         
   5   2   0          4.64          4.28         1.21 o                         
   6   2   0         17.43         22.62         2.48 o                         
   7   2   0          4.08          4.23         2.14 o                         
   8   2   0         32.54         27.51         4.38 o                         
   1   3   0        648.36        668.64         9.33 o                         
   2   3   0       1342.86       1431.31         9.74 o                         
   3   3   0         70.12         65.84         1.56 o                         
   4   3   0        430.19        443.34         4.49 o                         
   5   3   0         25.09         26.47         1.91 o                         
   6   3   0          3.16         -0.24         1.99 o                         
   7   3   0         92.92         81.22         4.48 o                         
   0   4   0         29.35         36.38         1.63 o                         
   1   4   0         34.25         32.18         1.11 o                         
   2   4   0          0.83          0.48         1.34 o                         
   3   4   0         14.27         19.39         1.75 o                         
   4   4   0         30.31         24.59         1.91 o                         
   5   4   0        172.32        148.06         3.65 o                         
   6   4   0        161.58        136.59         5.69 o                         
   7   4   0          7.90         16.38         3.41 o                         
   1   5   0        158.72        146.76         2.81 o                         
   2   5   0        609.41        626.19         5.08 o                         
   3   5   0         59.00         58.75         3.79 o                         
   4   5   0          1.69          0.65         1.80 o                         
   5   5   0         31.74         21.62         2.31 o                         
   6   5   0          3.60         -1.96         3.39 o                         
   7   5   0         33.70         25.61         3.86 o                         
   0   6   0        311.59        280.43         5.62 o                         
   1   6   0         33.70         35.06         2.13 o                         
   2   6   0         24.93         21.90         3.38 o                         
   3   6   0         11.47         10.48         3.09 o                         
   4   6   0         16.59         18.24         3.31 o                         
   5   6   0        175.22        153.60         5.61 o                         
   6   6   0          3.31         11.48         4.20 o                         
   1   7   0         45.70         47.38         2.65 o                         
   2   7   0        202.28        203.83         6.33 o                         
   3   7   0         83.38         93.73         5.14 o                         
   4   7   0         69.30         66.54         4.86 o                         
   5   7   0          3.56          4.61         3.55 o                         
   6   7   0          3.29          1.70         4.00 o                         
   0   8   0        144.09        156.15         5.58 o                         
   1   8   0          0.04          1.07         3.36 o                         
   2   8   0         54.83         61.63         4.77 o                         
   3   8   0          0.70         -0.03         3.41 o                         
   4   8   0          1.83         -3.33         4.21 o                         
   1   9   0         54.24         58.50         5.15 o                         
   2   9   0          0.63          5.06         3.38 o                         
   3   9   0          0.05          1.45         3.90 o                         
   1  10   0          4.19         20.32         4.65 o                         
   1   0   1          5.33         11.14         0.39 o                         
   2   0   1        192.32        189.03         0.92 o                         
   3   0   1         12.12         14.40         0.58 o                         
   4   0   1          0.84          0.43         0.62 o                         
   5   0   1          1.21          1.90         1.62 o                         
   6   0   1         81.40         94.53         3.12 o                         
   7   0   1          5.19          8.93         2.43 o                         
   8   0   1          6.07          3.51         2.34 o                         
  -8   1   1          2.80          2.10         2.44 o                         
  -7   1   1         95.39        109.59         4.29 o                         
  -6   1   1         59.67         63.38         2.79 o                         
  -5   1   1         26.69         25.29         1.83 o                         
  -4   1   1          5.45          7.38         0.94 o                         
  -3   1   1       1249.86       1301.60         5.16 o                         
  -2   1   1        391.38        385.18         4.60 o                         
  -1   1   1       1175.99       1172.70        15.30 o                         
   1   1   1       1176.85       1187.21        13.67 o                         
   2   1   1        391.53        384.65         4.51 o                         
   3   1   1       1250.44       1296.01         3.36 o                         
   4   1   1          5.47          7.52         1.19 o                         
   5   1   1         26.61         28.49         2.67 o                         
   6   1   1         59.70         61.20         2.68 o                         
   7   1   1         95.42        114.31         3.76 o                         
   8   1   1          2.80          2.10         3.01 o                         
  -8   2   1          3.98          3.91         3.94 o                         
  -7   2   1         14.49         16.85         2.46 o                         
  -6   2   1        254.93        242.65         4.26 o                         
  -5   2   1          4.43          2.83         1.23 o                         
  -4   2   1         40.75         41.75         1.71 o                         
  -3   2   1       2373.50       2572.78        24.17 o                         
  -2   2   1        657.70        668.05         4.43 o                         
  -1   2   1        920.56        854.41         6.78 o                         
   0   2   1      13558.31      13233.37        54.30 o                         
   1   2   1        921.66        860.19         7.77 o                         
   2   2   1        656.16        673.08        10.80 o                         
   3   2   1       2374.94       2530.40        25.77 o                         
   4   2   1         40.81         39.26         1.84 o                         
   5   2   1          4.49          3.14         1.23 o                         
   6   2   1        254.94        249.08         4.28 o                         
   7   2   1         14.52         10.75         3.51 o                         
   8   2   1          3.97          1.42         3.88 o                         
  -7   3   1          7.75          8.23         3.04 o                         
  -6   3   1          2.86          0.85         1.94 o                         
  -5   3   1         17.70         19.31         1.78 o                         
  -4   3   1         49.62         53.11         3.09 o                         
  -3   3   1        400.40        432.37         4.48 o                         
  -2   3   1        517.27        553.47         2.33 o                         
  -1   3   1        634.52        622.92         2.51 o                         
   0   3   1        171.72        186.89         1.63 o                         
   1   3   1        634.92        624.95         3.20 o                         
   2   3   1        516.53        555.65         3.56 o                         
   3   3   1        400.07        418.71         3.06 o                         
   4   3   1         49.75         54.12         2.08 o                         
   5   3   1         17.73         15.78         1.48 o                         
   6   3   1          2.84          2.49         1.96 o                         
   7   3   1          7.77          8.43         3.70 o                         
  -7   4   1         14.17         12.05         3.13 o                         
  -6   4   1         16.55         17.88         2.34 o                         
  -5   4   1        245.66        219.60         9.19 o                         
  -4   4   1         13.96         10.31         1.78 o                         
  -3   4   1        191.76        215.64         2.64 o                         
  -2   4   1        511.09        550.17         2.75 o                         
  -1   4   1        293.93        297.95         3.51 o                         
   0   4   1        745.26        722.18         9.84 o                         
   1   4   1        294.02        297.68         2.65 o                         
   2   4   1        510.00        552.95         5.23 o                         
   3   4   1        191.75        219.81         3.33 o                         
   4   4   1         14.02         12.06         1.72 o                         
   5   4   1        245.62        216.04         3.85 o                         
   6   4   1         16.50         15.91         3.38 o                         
   7   4   1         14.22         19.06         3.91 o                         
  -7   5   1          0.02          3.78         2.84 o                         
  -6   5   1         22.07         23.01         3.47 o                         
  -5   5   1         39.53         42.41         2.59 o                         
  -4   5   1         32.43         30.48         2.20 o                         
  -3   5   1         34.75         28.40         3.28 o                         
  -2   5   1        147.41        148.14         2.75 o                         
  -1   5   1        629.06        631.09         5.16 o                         
   0   5   1          0.21          0.08         1.39 o                         
   1   5   1        629.23        626.03         5.60 o                         
   2   5   1        147.38        149.11         2.87 o                         
   3   5   1         34.81         30.65         3.28 o                         
   4   5   1         32.44         30.77         2.50 o                         
   5   5   1         39.51         35.87         3.71 o                         
   6   5   1         22.06         25.44         3.24 o                         
   7   5   1          0.02         -1.67         3.02 o                         
  -6   6   1         45.18         52.96         4.37 o                         
  -5   6   1          4.57          8.62         3.93 o                         
  -4   6   1         43.52         43.47         3.84 o                         
  -3   6   1         22.30         19.65         3.35 o                         
  -2   6   1         56.27         60.67         3.98 o                         
  -1   6   1        210.21        201.70         3.48 o                         
   0   6   1         82.05         86.51         2.64 o                         
   1   6   1        210.32        202.60         3.54 o                         
   2   6   1         56.20         57.25         3.93 o                         
   3   6   1         22.34         25.99         3.31 o                         
   4   6   1         43.67         46.05         4.22 o                         
   5   6   1          4.55          4.13         3.78 o                         
   6   6   1         45.13         33.86         4.16 o                         
  -6   7   1         20.68         37.94         4.55 o                         
  -5   7   1          4.84          6.16         4.00 o                         
  -4   7   1          7.95         12.81         3.57 o                         
  -3   7   1         15.84         15.35         3.94 o                         
  -2   7   1         10.95         16.82         3.79 o                         
  -1   7   1          4.48          3.54         2.04 o                         
   0   7   1         76.68         79.93         3.89 o                         
   1   7   1          4.49          3.14         2.08 o                         
   2   7   1         10.88          8.42         3.88 o                         
   3   7   1         15.78         14.69         3.43 o                         
   4   7   1          7.99         13.14         3.44 o                         
   5   7   1          4.83         -1.70         3.96 o                         
   6   7   1         20.66         18.12         4.83 o                         
  -4   8   1          1.62          0.26         3.73 o                         
  -3   8   1         20.43         25.13         4.62 o                         
  -2   8   1          4.40          2.40         3.23 o                         
  -1   8   1         79.59         85.45         5.07 o                         
   0   8   1        400.66        401.23         5.95 o                         
   1   8   1         79.56         71.42         4.49 o                         
   2   8   1          4.37          5.41         3.99 o                         
   3   8   1         20.44         22.66         4.36 o                         
   4   8   1          1.62          6.29         3.67 o                         
  -3   9   1         30.76         29.44         5.04 o                         
  -2   9   1          6.56          6.78         4.46 o                         
  -1   9   1         60.87         54.50         4.65 o                         
   0   9   1         71.23         85.71         4.78 o                         
   1   9   1         60.88         76.24         5.58 o                         
   2   9   1          6.57          4.32         4.28 o                         
   3   9   1         30.77         25.81         4.45 o                         
  -1  10   1         22.29         29.45         4.45 o                         
   1  10   1         22.30         28.49         4.28 o                         
   1   0   2        888.24        904.00         5.59 o                         
   2   0   2        771.27        797.83         1.87 o                         
   3   0   2          0.84          0.66         0.41 o                         
   4   0   2        345.01        346.60         2.73 o                         
   5   0   2         11.63         13.94         1.72 o                         
   6   0   2        294.22        310.96         4.59 o                         
   7   0   2         68.69         79.41         3.31 o                         
   8   0   2          5.33          1.31         2.55 o                         
  -8   1   2         30.86         36.04         3.04 o                         
  -7   1   2         84.23         87.20         3.36 o                         
  -6   1   2         97.12        104.51         4.05 o                         
  -5   1   2        115.26        120.58         5.98 o                         
  -4   1   2          1.44          1.27         0.49 o                         
  -3   1   2         39.57         36.35         0.97 o                         
  -2   1   2         11.04          8.35         0.81 o                         
  -1   1   2       3823.25       3766.57         7.93 o                         
   0   1   2        403.36        346.46         1.81 o                         
   1   1   2       3825.27       3786.32        42.46 o                         
   2   1   2         11.10          7.54         0.50 o                         
   3   1   2         39.52         39.44         1.18 o                         
   4   1   2          1.43          0.76         0.89 o                         
   5   1   2        115.11        122.60         5.90 o                         
   6   1   2         97.40         97.97         3.13 o                         
   7   1   2         84.34         93.59         4.45 o                         
   8   1   2         30.90         29.60         4.29 o                         
  -8   2   2         16.37         20.55         5.10 o                         
  -7   2   2          6.22          6.39         2.53 o                         
  -6   2   2         73.82         62.61         2.75 o                         
  -5   2   2         13.29         13.78         1.73 o                         
  -4   2   2        137.32        139.40         1.79 o                         
  -3   2   2        551.55        531.31         5.16 o                         
  -2   2   2       1011.61       1001.93         5.72 o                         
  -1   2   2       5644.56       5674.26        20.06 o                         
   0   2   2       2178.65       2197.86        10.12 o                         
   1   2   2       5644.44       5700.75        55.04 o                         
   2   2   2       1011.54        979.49         8.49 o                         
   3   2   2        551.55        536.77         4.23 o                         
   4   2   2        137.39        139.99         2.57 o                         
   5   2   2         13.31         13.11         1.35 o                         
   6   2   2         73.74         66.70         2.81 o                         
   7   2   2          6.24         12.40         3.87 o                         
   8   2   2         16.37         24.76         4.41 o                         
  -7   3   2         42.12         44.45         5.98 o                         
  -6   3   2         68.65         59.20         2.76 o                         
  -5   3   2          1.00         -0.53         1.71 o                         
  -4   3   2        246.89        240.40         3.51 o                         
  -3   3   2        409.51        424.09         3.24 o                         
  -2   3   2       1495.25       1500.79         6.08 o                         
  -1   3   2        803.74        803.54         3.71 o                         
   0   3   2         42.09         36.22         1.03 o                         
   1   3   2        803.49        795.54         8.36 o                         
   2   3   2       1493.54       1505.06        18.65 o                         
   3   3   2        409.42        427.39         8.14 o                         
   4   3   2        247.00        239.43         4.43 o                         
   5   3   2          1.01          0.65         1.38 o                         
   6   3   2         68.52         64.57         2.71 o                         
   7   3   2         42.10         41.52         4.24 o                         
  -7   4   2         18.87         19.35         3.65 o                         
  -6   4   2          8.83          8.91         3.38 o                         
  -5   4   2         42.41         47.45         5.26 o                         
  -4   4   2        106.23        106.57         2.85 o                         
  -3   4   2        115.60        126.71         1.85 o                         
  -2   4   2       1244.51       1253.88         8.14 o                         
  -1   4   2        745.65        783.22         3.63 o                         
   0   4   2          0.51          0.26         0.82 o                         
   1   4   2        745.60        785.27         4.31 o                         
   2   4   2       1244.40       1239.59         6.27 o                         
   3   4   2        115.51        119.79         2.59 o                         
   4   4   2        106.34        110.77         4.37 o                         
   5   4   2         42.44         45.13         3.13 o                         
   6   4   2          8.78          8.66         3.05 o                         
   7   4   2         18.84         20.97         3.60 o                         
  -7   5   2          5.73          5.25         3.02 o                         
  -6   5   2         13.85         15.80         2.54 o                         
  -5   5   2          5.90          3.92         2.01 o                         
  -4   5   2          0.52          1.04         1.86 o                         
  -3   5   2         40.26         46.20         3.52 o                         
  -2   5   2        116.21        122.26         4.43 o                         
  -1   5   2        218.55        233.06         3.31 o                         
   0   5   2         10.82          8.34         1.51 o                         
   1   5   2        218.81        235.48         7.18 o                         
   2   5   2        116.52        119.17         3.56 o                         
   3   5   2         40.25         43.61         3.33 o                         
   4   5   2          0.52          1.17         1.72 o                         
   5   5   2          5.87          5.09         2.89 o                         
   6   5   2         13.82         15.55         3.69 o                         
   7   5   2          5.74          3.27         3.05 o                         
  -6   6   2          2.43          3.04         3.74 o                         
  -5   6   2         40.85         32.91         4.03 o                         
  -4   6   2         62.50         59.48         4.53 o                         
  -3   6   2         11.66         14.55         3.50 o                         
  -2   6   2          9.68          8.40         3.23 o                         
  -1   6   2         43.93         51.54         7.13 o                         
   0   6   2         76.95         73.90         2.49 o                         
   1   6   2         43.81         48.08         3.08 o                         
   2   6   2          9.72          8.74         3.09 o                         
   3   6   2         11.66         10.64         2.97 o                         
   4   6   2         62.41         52.18         4.30 o                         
   5   6   2         40.94         41.96         4.07 o                         
   6   6   2          2.43          2.53         3.73 o                         
  -6   7   2          0.18         -1.76         4.31 o                         
  -5   7   2          9.15         12.78         3.98 o                         
  -4   7   2         55.66         57.46         4.95 o                         
  -3   7   2          0.23         -1.46         3.22 o                         
  -2   7   2         37.15         29.61         3.87 o                         
  -1   7   2          6.35          7.89         2.22 o                         
   0   7   2        185.73        182.12         7.58 o                         
   1   7   2          6.38          7.51         2.11 o                         
   2   7   2         37.23         38.32         4.32 o                         
   3   7   2          0.24          0.96         3.32 o                         
   4   7   2         55.52         58.02         4.66 o                         
   5   7   2          9.17         10.99         3.42 o                         
   6   7   2          0.18         -3.84         4.02 o                         
  -4   8   2         10.11          6.13         3.84 o                         
  -3   8   2         38.10         36.63         4.37 o                         
  -2   8   2          9.16         11.75         4.01 o                         
  -1   8   2          6.67          4.19         3.87 o                         
   0   8   2          1.57          5.93         2.45 o                         
   1   8   2          6.64         10.55         2.30 o                         
   2   8   2          9.18          8.76         3.44 o                         
   3   8   2         38.18         32.42         3.85 o                         
   4   8   2         10.11         13.86         4.20 o                         
  -3   9   2         10.79         14.94         3.87 o                         
  -2   9   2          1.87         -1.60         3.32 o                         
  -1   9   2         36.72         48.40         5.25 o                         
   0   9   2         66.53         77.57         3.50 o                         
   1   9   2         36.66         47.06         4.39 o                         
   2   9   2          1.87         -3.31         3.31 o                         
   3   9   2         10.77         16.25         4.61 o                         
  -1  10   2         23.64         29.13         4.92 o                         
   0  10   2        101.65        113.83         6.20 o                         
   1  10   2         23.62         20.55         4.48 o                         
   1   0   3       1661.95       1517.68        10.13 o                         
   2   0   3        323.10        304.92         1.73 o                         
   3   0   3       2262.20       2339.56         4.69 o                         
   4   0   3        514.13        535.62         5.05 o                         
   5   0   3         61.48         63.26         2.25 o                         
   6   0   3        126.60        134.10         3.39 o                         
   7   0   3          0.71          1.89         2.71 o                         
   8   0   3         23.99         28.77         4.36 o                         
  -8   1   3         13.39         19.17         2.64 o                         
  -7   1   3        115.65        116.22         3.71 o                         
  -6   1   3         83.94         87.02         3.21 o                         
  -5   1   3         30.09         31.82         2.84 o                         
  -4   1   3        269.45        278.06         2.81 o                         
  -3   1   3        312.72        318.88         2.11 o                         
  -2   1   3       1302.97       1260.10         5.02 o                         
  -1   1   3      17636.58      18093.70       101.35 o                         
   0   1   3          6.39         18.83         0.85 o                         
   1   1   3      17639.57      18266.06        85.51 o                         
   2   1   3       1303.27       1245.57         4.47 o                         
   3   1   3        312.15        321.65         2.34 o                         
   4   1   3        269.34        287.55         3.51 o                         
   5   1   3         30.28         30.71         1.88 o                         
   6   1   3         83.88         94.44         3.10 o                         
   7   1   3        115.71        114.12         7.57 o                         
   8   1   3         13.40         13.56         3.51 o                         
  -8   2   3          6.69          1.08         3.73 o                         
  -7   2   3        155.05        163.18         4.77 o                         
  -6   2   3         96.05         92.41         6.97 o                         
  -5   2   3         20.95         19.01         2.04 o                         
  -4   2   3        171.63        167.07         2.70 o                         
  -3   2   3         69.23         78.80         3.80 o                         
  -2   2   3       2582.79       2595.92        15.83 o                         
  -1   2   3       8530.74       8451.18        31.94 o                         
   0   2   3        576.82        572.17         5.24 o                         
   1   2   3       8530.42       8457.12       159.56 o                         
   2   2   3       2582.20       2593.99        37.94 o                         
   3   2   3         68.89         82.07         1.82 o                         
   4   2   3        171.88        168.40         2.20 o                         
   5   2   3         20.84         17.17         1.39 o                         
   6   2   3         96.09         98.00         2.97 o                         
   7   2   3        155.15        155.00         5.66 o                         
   8   2   3          6.69          6.57         3.72 o                         
  -7   3   3         20.26         20.06         2.43 o                         
  -6   3   3         28.20         28.57         2.39 o                         
  -5   3   3         61.57         53.77         2.30 o                         
  -4   3   3         26.68         25.11         2.64 o                         
  -3   3   3        256.63        271.65         4.47 o                         
  -2   3   3        119.25        116.14         1.85 o                         
  -1   3   3       1756.28       1737.52         6.03 o                         
   0   3   3        619.10        616.08         6.79 o                         
   1   3   3       1756.41       1737.18         6.11 o                         
   2   3   3        118.65        118.96         1.57 o                         
   3   3   3        256.48        279.33         2.28 o                         
   4   3   3         26.59         25.08         1.75 o                         
   5   3   3         61.58         55.04         2.11 o                         
   6   3   3         28.37         32.37         3.62 o                         
   7   3   3         20.24         23.98         3.50 o                         
  -7   4   3          1.10          0.98         2.14 o                         
  -6   4   3          1.67         -1.70         3.21 o                         
  -5   4   3         18.20         14.40         2.12 o                         
  -4   4   3         41.65         52.05         2.59 o                         
  -3   4   3         89.57         90.83         1.65 o                         
  -2   4   3       1415.76       1418.05         9.80 o                         
  -1   4   3         64.62         72.44         1.36 o                         
   0   4   3         32.40         38.45         1.62 o                         
   1   4   3         64.64         71.62         1.62 o                         
   2   4   3       1415.56       1396.07        10.17 o                         
   3   4   3         89.61         94.06         2.39 o                         
   4   4   3         41.84         55.02         2.52 o                         
   5   4   3         18.31         16.16         2.84 o                         
   6   4   3          1.66          2.12         2.00 o                         
   7   4   3          1.11         -0.56         2.93 o                         
  -7   5   3          0.67          5.54         3.57 o                         
  -6   5   3         13.87         10.37         2.48 o                         
  -5   5   3         31.00         23.85         2.33 o                         
  -4   5   3         57.56         51.70         2.55 o                         
  -3   5   3         17.60         21.09         2.98 o                         
  -2   5   3        373.26        378.72         6.70 o                         
  -1   5   3        349.15        351.42         3.92 o                         
   0   5   3          6.17          4.65         1.48 o                         
   1   5   3        349.65        345.18         6.32 o                         
   2   5   3        373.16        376.04         4.89 o                         
   3   5   3         17.61         15.70         2.85 o                         
   4   5   3         57.70         48.90         2.40 o                         
   5   5   3         31.01         27.64         3.54 o                         
   6   5   3         13.92          9.16         2.30 o                         
  -6   6   3         27.51         19.36         3.64 o                         
  -5   6   3         36.71         23.35         3.87 o                         
  -4   6   3          5.54          1.54         3.37 o                         
  -3   6   3          5.26          3.30         3.34 o                         
  -2   6   3         26.33         29.00         3.68 o                         
  -1   6   3        423.59        445.71         4.87 o                         
   0   6   3          0.96          2.23         1.69 o                         
   1   6   3        423.31        436.47         4.89 o                         
   2   6   3         26.21         30.69         3.82 o                         
   3   6   3          5.31          0.74         2.75 o                         
   4   6   3          5.50          2.48         3.12 o                         
   5   6   3         36.63         30.39         4.08 o                         
   6   6   3         27.42         27.81         4.10 o                         
  -6   7   3          4.44         -2.28         3.95 o                         
  -5   7   3          6.77          2.33         3.52 o                         
  -4   7   3          5.20          5.66         3.71 o                         
  -3   7   3         25.58         24.74         4.06 o                         
  -2   7   3         87.37         80.47         4.63 o                         
  -1   7   3        210.74        221.17         4.05 o                         
   0   7   3         48.94         48.09         2.58 o                         
   1   7   3        210.75        218.82         6.00 o                         
   2   7   3         87.53         82.61         4.86 o                         
   3   7   3         25.58         30.55         4.13 o                         
   4   7   3          5.16         10.54         3.77 o                         
   5   7   3          6.77          8.60         4.16 o                         
   6   7   3          4.45          8.68         3.78 o                         
  -4   8   3         22.94         23.94         4.70 o                         
  -3   8   3         12.69         13.62         4.27 o                         
  -2   8   3         14.65         12.77         3.89 o                         
  -1   8   3         36.86         40.92         4.21 o                         
   0   8   3          1.44          3.42         2.44 o                         
   1   8   3         36.85         36.85         2.79 o                         
   2   8   3         14.60         10.99         3.57 o                         
   3   8   3         12.62         21.42         4.29 o                         
   4   8   3         22.99         16.30         3.53 o                         
  -3   9   3         10.94         15.87         4.64 o                         
  -2   9   3          0.84         -0.87         4.28 o                         
  -1   9   3         38.41         45.21         4.55 o                         
   0   9   3          0.59          4.97         3.57 o                         
   1   9   3         38.47         42.22         4.47 o                         
   2   9   3          0.84         -3.24         4.04 o                         
   3   9   3         10.99         15.44         4.27 o                         
  -1  10   3          0.83         -0.23         4.02 o                         
   0  10   3         17.61         18.97         4.55 o                         
   1  10   3          0.83          0.62         3.85 o                         
   0   0   4        152.05        137.98         1.28 o                         
   1   0   4        703.82        684.10         5.33 o                         
   2   0   4         94.24        101.73         0.76 o                         
   3   0   4        328.02        338.28         2.94 o                         
   4   0   4         21.56         22.32         1.06 o                         
   5   0   4         59.01         57.94         2.24 o                         
   6   0   4          4.19          6.55         2.11 o                         
   7   0   4         33.17         35.67         2.61 o                         
   8   0   4          2.23          5.26         3.70 o                         
  -8   1   4         50.61         60.97         3.39 o                         
  -7   1   4         53.46         46.64         2.95 o                         
  -6   1   4        187.84        201.01         3.97 o                         
  -5   1   4        150.59        150.01         3.00 o                         
  -4   1   4        103.19        108.32         1.48 o                         
  -3   1   4        504.47        509.55         2.05 o                         
  -2   1   4         24.89         19.85         0.54 o                         
  -1   1   4      11288.98      11527.22        19.76 o                         
   0   1   4       2260.10       2373.12        15.45 o                         
   1   1   4      11287.81      11699.05       147.93 o                         
   2   1   4         25.05         21.34         0.73 o                         
   3   1   4        503.42        508.11         2.92 o                         
   4   1   4        103.09        107.70         2.42 o                         
   5   1   4        150.60        154.78         6.75 o                         
   6   1   4        188.01        185.70         3.77 o                         
   8   1   4         50.60         68.17         5.18 o                         
  -8   2   4         19.50         24.09         2.88 o                         
  -7   2   4         13.38         15.78         2.58 o                         
  -6   2   4         39.16         40.53         2.54 o                         
  -5   2   4         39.32         40.05         2.50 o                         
  -4   2   4         93.54         84.99         1.78 o                         
  -3   2   4        839.14        850.22         8.82 o                         
  -2   2   4       1139.58       1151.48         5.56 o                         
  -1   2   4       8721.48       8784.90        27.34 o                         
   0   2   4        997.23        956.37        11.36 o                         
   1   2   4       8719.20       8775.00       113.11 o                         
   2   2   4       1139.63       1133.23         4.89 o                         
   3   2   4        838.14        854.40         4.85 o                         
   4   2   4         93.63         80.78         2.09 o                         
   5   2   4         39.40         39.67         1.55 o                         
   6   2   4         39.26         37.08         2.37 o                         
   7   2   4         13.42         20.28         3.96 o                         
   8   2   4         19.50         24.12         4.60 o                         
  -8   3   4          3.53          6.86         2.85 o                         
  -7   3   4         65.63         64.40         3.22 o                         
  -6   3   4         43.81         40.53         2.51 o                         
  -5   3   4         47.07         40.21         2.24 o                         
  -4   3   4        128.68        132.10         3.40 o                         
  -3   3   4        145.49        139.71         2.54 o                         
  -2   3   4       1017.06       1044.51         4.52 o                         
  -1   3   4        451.38        448.77         2.65 o                         
   0   3   4         89.96         79.15         1.40 o                         
   1   3   4        451.24        440.49         2.51 o                         
   2   3   4       1016.30       1040.24         8.95 o                         
   3   3   4        145.37        141.11         2.43 o                         
   4   3   4        128.86        129.82         3.01 o                         
   5   3   4         47.13         41.10         1.75 o                         
   6   3   4         43.72         45.07         3.69 o                         
   7   3   4         65.68         61.47         4.47 o                         
  -7   4   4         20.63         16.75         2.39 o                         
  -6   4   4         23.41         19.97         3.62 o                         
  -5   4   4         81.24         73.50         9.61 o                         
  -4   4   4        158.37        163.92         3.34 o                         
  -3   4   4         48.35         52.43         1.45 o                         
  -2   4   4        189.26        173.38         1.71 o                         
  -1   4   4       1259.32       1282.27         5.58 o                         
   0   4   4          0.10          0.00         0.81 o                         
   1   4   4       1260.12       1279.96         4.69 o                         
   2   4   4        189.45        177.42        11.54 o                         
   3   4   4         48.45         52.31         1.95 o                         
   4   4   4        158.75        169.00         6.77 o                         
   5   4   4         81.20         68.54         3.82 o                         
   6   4   4         23.50         21.17         2.72 o                         
   7   4   4         20.62         19.68         3.82 o                         
  -7   5   4          4.68          4.32         2.99 o                         
  -6   5   4         12.07          9.63         3.60 o                         
  -5   5   4         43.50         38.59         2.69 o                         
  -4   5   4         15.74         15.13         2.14 o                         
  -3   5   4        111.85        108.77         4.32 o                         
  -2   5   4        205.83        207.11         5.23 o                         
  -1   5   4         23.95         28.14         1.80 o                         
   0   5   4        222.02        233.44         3.31 o                         
   1   5   4         23.96         29.77         1.93 o                         
   2   5   4        206.11        214.79         3.31 o                         
   3   5   4        111.52        108.72         4.37 o                         
   4   5   4         15.66         14.98         3.00 o                         
   5   5   4         43.52         38.17         3.90 o                         
   6   5   4         12.06         12.36         2.46 o                         
  -6   6   4          0.28          0.38         2.42 o                         
  -5   6   4         13.07         14.04         2.50 o                         
  -4   6   4         45.76         47.71         4.03 o                         
  -3   6   4         24.47         22.92         3.43 o                         
  -2   6   4        255.83        247.97         6.23 o                         
  -1   6   4        122.74        116.94         4.73 o                         
   0   6   4          2.70          3.28         1.72 o                         
   1   6   4        122.64        123.31         3.12 o                         
   2   6   4        255.91        243.48         3.86 o                         
   3   6   4         24.47         29.73         3.43 o                         
   4   6   4         45.77         47.06         3.80 o                         
   5   6   4         13.02          6.03         3.69 o                         
   6   6   4          0.28         -0.13         3.27 o                         
  -6   7   4         10.03          8.94         3.80 o                         
  -5   7   4          4.64          4.22         4.07 o                         
  -4   7   4         10.43          5.30         4.18 o                         
  -3   7   4          8.09          9.87         3.82 o                         
  -2   7   4         55.38         60.51         4.48 o                         
  -1   7   4         89.00        100.04         4.24 o                         
   0   7   4        161.69        160.47         3.65 o                         
   1   7   4         89.23         92.43         3.67 o                         
   2   7   4         55.46         48.21         4.16 o                         
   3   7   4          8.06         10.01         3.84 o                         
   4   7   4         10.45          2.04         3.13 o                         
   5   7   4          4.63          0.74         3.13 o                         
   6   7   4         10.03          9.06         4.27 o                         
  -4   8   4          3.93          2.74         3.48 o                         
  -3   8   4         12.35         13.17         3.90 o                         
  -2   8   4         54.89         50.23         4.65 o                         
  -1   8   4        182.20        197.73         6.33 o                         
   0   8   4         93.06        102.53         3.50 o                         
   1   8   4        182.21        192.00         4.21 o                         
   2   8   4         54.97         48.88         4.63 o                         
   3   8   4         12.34         16.34         4.11 o                         
   4   8   4          3.92          2.61         4.14 o                         
  -3   9   4          4.53         -1.71         4.23 o                         
  -2   9   4          5.21          1.51         3.55 o                         
  -1   9   4        114.60        121.66         6.18 o                         
   0   9   4         14.40         10.72         5.97 o                         
   1   9   4        114.57        110.66         5.74 o                         
   2   9   4          5.21          6.38         4.03 o                         
   3   9   4          4.51          6.48         4.43 o                         
  -1  10   4          3.04          3.62         3.97 o                         
   0  10   4         51.38         49.68         5.11 o                         
   1  10   4          3.05          6.24         4.02 o                         
   1   0   5        712.13        728.80         4.83 o                         
   2   0   5        193.04        191.20         1.94 o                         
   3   0   5        509.45        506.26         2.46 o                         
   4   0   5         14.23         14.63         0.99 o                         
   5   0   5          3.79          4.28         1.63 o                         
   6   0   5         83.89         94.11         3.12 o                         
   7   0   5         13.04         15.09         2.78 o                         
   8   0   5         44.57         45.11         4.86 o                         
  -8   1   5          1.10          3.68         3.79 o                         
  -7   1   5         21.84         22.63         2.61 o                         
  -6   1   5         12.51         17.43         2.20 o                         
  -5   1   5         56.81         50.97         2.22 o                         
  -4   1   5         65.44         69.06         1.01 o                         
  -3   1   5         18.94         20.91         0.60 o                         
  -2   1   5        469.18        456.76         5.60 o                         
  -1   1   5        137.72        146.96         6.21 o                         
   0   1   5        542.78        558.93         5.76 o                         
   1   1   5        137.11        142.88         1.41 o                         
   2   1   5        469.56        454.60         4.66 o                         
   3   1   5         19.10         22.15         1.70 o                         
   4   1   5         65.46         70.09         2.04 o                         
   5   1   5         56.88         52.67         1.65 o                         
   6   1   5         12.50         16.43         2.15 o                         
   7   1   5         21.82         26.58         3.64 o                         
   8   1   5          1.10          3.82         3.30 o                         
  -8   2   5          2.80          9.54         4.03 o                         
  -7   2   5          6.52          5.99         2.52 o                         
  -6   2   5         32.34         31.74         2.39 o                         
  -5   2   5         38.00         33.58         2.02 o                         
  -4   2   5        118.21        109.40         1.72 o                         
  -3   2   5         40.82         43.37         1.41 o                         
  -2   2   5        257.79        265.75         1.74 o                         
  -1   2   5        332.53        335.20         4.22 o                         
   0   2   5         54.27         53.32         0.82 o                         
   1   2   5        333.15        339.72         4.61 o                         
   2   2   5        257.23        255.73         2.79 o                         
   3   2   5         40.76         45.38         1.69 o                         
   4   2   5        118.30        110.11         2.31 o                         
   5   2   5         38.11         32.80         1.52 o                         
   6   2   5         32.35         33.38         3.38 o                         
   7   2   5          6.53          7.39         3.66 o                         
  -8   3   5         45.17         46.98         3.15 o                         
  -7   3   5         11.08         14.03         2.39 o                         
  -6   3   5          2.71          2.44         2.14 o                         
  -5   3   5         10.94         10.79         2.23 o                         
  -4   3   5         66.00         66.51         2.34 o                         
  -3   3   5          9.03          9.78         0.93 o                         
  -2   3   5       1188.67       1170.45         3.02 o                         
  -1   3   5       1400.86       1395.49         9.88 o                         
   0   3   5        544.57        565.53        10.09 o                         
   1   3   5       1400.47       1402.13         5.59 o                         
   2   3   5       1189.24       1174.24        11.62 o                         
   3   3   5          8.94         10.47         1.59 o                         
   4   3   5         65.86         62.98         2.07 o                         
   5   3   5         10.95          9.91         1.95 o                         
   6   3   5          2.75          1.69         2.89 o                         
   7   3   5         11.09         10.88         3.77 o                         
  -7   4   5          5.74          6.21         2.62 o                         
  -6   4   5          5.98          5.13         3.43 o                         
  -5   4   5         29.96         30.35         2.47 o                         
  -4   4   5         15.34         15.99         1.84 o                         
  -3   4   5          3.61          3.75         0.91 o                         
  -2   4   5        421.11        416.26         2.38 o                         
  -1   4   5        190.34        190.44         2.17 o                         
   0   4   5         63.73         68.98         1.31 o                         
   1   4   5        190.90        192.55         3.50 o                         
   2   4   5        420.65        419.72         3.94 o                         
   3   4   5          3.62          4.77         1.41 o                         
   4   4   5         15.41         11.69         2.79 o                         
   5   4   5         29.89         22.90         3.20 o                         
   6   4   5          6.03          2.84         1.75 o                         
   7   4   5          5.74          7.15         3.65 o                         
  -7   5   5          3.90          2.44         2.45 o                         
  -6   5   5         15.29         10.28         3.79 o                         
  -5   5   5         13.54         12.56         2.24 o                         
  -4   5   5         16.94         13.68         2.17 o                         
  -3   5   5         91.36         84.77         4.04 o                         
  -2   5   5        102.47         97.65         4.15 o                         
  -1   5   5        159.48        162.13         2.86 o                         
   0   5   5         94.39         97.89         2.41 o                         
   1   5   5        159.32        166.37         2.94 o                         
   2   5   5        102.42        100.88         2.52 o                         
   3   5   5         91.29         82.06         4.10 o                         
   4   5   5         17.02          6.99         3.40 o                         
   5   5   5         13.57         12.97         3.41 o                         
   6   5   5         15.29          8.30         3.07 o                         
  -6   6   5         16.16         22.59         2.78 o                         
  -5   6   5          0.67          3.07         2.86 o                         
  -4   6   5          6.61          6.81         3.67 o                         
  -3   6   5         12.83         11.75         3.15 o                         
  -2   6   5         14.77         18.12         3.40 o                         
  -1   6   5         24.16         20.33         1.99 o                         
   0   6   5         62.77         57.20         2.33 o                         
   1   6   5         24.02         21.35         2.00 o                         
   2   6   5         14.70         19.46         2.12 o                         
   3   6   5         12.87         12.69         3.06 o                         
   4   6   5          6.52          6.15         3.55 o                         
   5   6   5          0.68          0.33         3.04 o                         
   6   6   5         16.11         17.79         4.11 o                         
  -6   7   5          4.19          8.51         4.29 o                         
  -5   7   5          4.25          6.39         3.57 o                         
  -4   7   5         14.49         14.13         3.78 o                         
  -3   7   5         54.87         53.03         4.25 o                         
  -2   7   5         31.46         31.66         3.94 o                         
  -1   7   5         70.15         69.86         2.80 o                         
   0   7   5          3.92          4.63         2.07 o                         
   1   7   5         70.19         69.29         2.78 o                         
   2   7   5         31.43         30.26         3.89 o                         
   3   7   5         54.90         57.84         4.30 o                         
   4   7   5         14.50         11.66         4.05 o                         
   5   7   5          4.23         -0.54         4.24 o                         
  -4   8   5          0.87         -3.97         4.15 o                         
  -3   8   5          5.29         11.75         4.44 o                         
  -2   8   5         38.11         34.83         4.32 o                         
  -1   8   5         13.20         24.72         4.22 o                         
   0   8   5         79.54         71.38         3.06 o                         
   1   8   5         13.20         15.60         2.53 o                         
   2   8   5         38.13         46.54         4.62 o                         
   3   8   5          5.24          0.40         3.36 o                         
   4   8   5          0.86         -3.49         3.49 o                         
  -3   9   5          0.79         -3.32         3.32 o                         
  -2   9   5         16.32         23.37         4.53 o                         
  -1   9   5         29.16         32.02         4.06 o                         
   0   9   5         27.27         30.17         2.93 o                         
   1   9   5         29.16         31.79         4.57 o                         
   2   9   5         16.33         15.16         3.88 o                         
   3   9   5          0.79          1.63         3.99 o                         
  -1  10   5          7.94         18.17         4.87 o                         
   0  10   5          0.73         -1.55         3.77 o                         
   1  10   5          7.91          3.49         4.36 o                         
   0   0   6       4898.56       4734.27        53.03 o                         
   1   0   6       6498.67       6710.09        27.68 o                         
   2   0   6         78.82         63.88         0.82 o                         
   3   0   6         93.84         91.86         0.94 o                         
   4   0   6        167.00        166.63         1.61 o                         
   5   0   6         94.27         96.18         2.63 o                         
   6   0   6        183.15        193.69         3.87 o                         
   7   0   6          9.53          6.72         3.03 o                         
   8   0   6          0.06          1.14         3.67 o                         
  -8   1   6          2.46          2.61         3.35 o                         
  -7   1   6          3.71          2.69         2.18 o                         
  -6   1   6          1.48          3.80         2.11 o                         
  -5   1   6        285.80        267.26         3.84 o                         
  -4   1   6        277.26        284.38         2.61 o                         
  -3   1   6        762.11        755.97         3.41 o                         
  -2   1   6       2249.67       2283.20        11.62 o                         
  -1   1   6       2694.98       2604.95         6.24 o                         
   0   1   6        353.01        303.30         1.65 o                         
   1   1   6       2696.41       2559.75        20.32 o                         
   2   1   6       2249.14       2284.38        11.69 o                         
   3   1   6        762.14        757.74         6.27 o                         
   4   1   6        277.48        292.23         2.62 o                         
   5   1   6        286.00        265.11         2.87 o                         
   6   1   6          1.49          2.90         1.95 o                         
   7   1   6          3.73          3.25         3.35 o                         
   8   1   6          2.44          5.74         3.96 o                         
  -8   2   6         23.18         33.55         3.27 o                         
  -7   2   6         23.35         32.62         2.82 o                         
  -6   2   6         15.79         12.63         2.47 o                         
  -5   2   6         41.17         40.91         2.19 o                         
  -4   2   6         33.43         32.03         1.16 o                         
  -3   2   6        193.85        190.08         3.92 o                         
  -2   2   6       1067.87       1027.86         7.38 o                         
  -1   2   6       3782.37       3758.74        35.11 o                         
   0   2   6        530.71        528.41         3.73 o                         
   1   2   6       3785.64       3788.63        12.20 o                         
   2   2   6       1067.24       1008.24         4.43 o                         
   3   2   6        194.06        191.30         2.18 o                         
   4   2   6         33.43         34.18         1.33 o                         
   5   2   6         41.34         39.95         2.17 o                         
   6   2   6         15.77         13.90         3.16 o                         
   7   2   6         23.27         25.30         3.88 o                         
  -8   3   6          8.12         11.13         2.56 o                         
  -7   3   6          4.91          8.06         3.14 o                         
  -6   3   6         30.37         29.86         2.39 o                         
  -5   3   6         39.37         33.90         2.09 o                         
  -4   3   6         34.20         35.00         2.20 o                         
  -3   3   6         85.60         81.59         1.34 o                         
  -2   3   6        581.93        544.82         3.48 o                         
  -1   3   6       1379.09       1398.51         4.74 o                         
   0   3   6        163.47        159.48         1.47 o                         
   1   3   6       1378.88       1405.31        12.67 o                         
   2   3   6        582.40        537.27         6.07 o                         
   3   3   6         85.80         83.03         4.64 o                         
   4   3   6         34.20         34.33         1.74 o                         
   5   3   6         39.38         29.61         2.12 o                         
   6   3   6         30.42         28.13         3.45 o                         
   7   3   6          4.91          4.00         3.35 o                         
  -7   4   6          0.78         -2.18         2.18 o                         
  -6   4   6         51.89         46.00         3.93 o                         
  -5   4   6         11.59         10.44         2.89 o                         
  -4   4   6          5.22          6.92         1.75 o                         
  -3   4   6        331.92        314.57         2.64 o                         
  -2   4   6        933.51        922.33         4.59 o                         
  -1   4   6       1411.04       1440.08         7.27 o                         
   0   4   6        145.84        144.92         2.97 o                         
   1   4   6       1410.10       1426.36        13.15 o                         
   2   4   6        933.35        909.36         4.36 o                         
   3   4   6        332.21        308.78         5.83 o                         
   4   4   6          5.31          2.66         2.58 o                         
   5   4   6         11.65          9.74         2.05 o                         
   6   4   6         51.92         48.84         2.61 o                         
   7   4   6          0.77          2.68         3.45 o                         
  -7   5   6         11.78         14.84         2.57 o                         
  -6   5   6         15.92         14.02         3.97 o                         
  -5   5   6         34.24         33.46         2.73 o                         
  -4   5   6         53.39         56.11         2.78 o                         
  -3   5   6          8.66         12.02         3.00 o                         
  -2   5   6        189.91        182.50         5.04 o                         
  -1   5   6         77.43         84.05         2.69 o                         
   0   5   6        189.36        181.48         3.04 o                         
   1   5   6         77.40         83.27         2.29 o                         
   2   5   6        189.66        183.88         3.13 o                         
   3   5   6          8.61         10.36         2.80 o                         
   4   5   6         53.37         42.47         4.02 o                         
   5   5   6         34.19         26.95         3.27 o                         
   6   5   6         15.88         15.31         2.44 o                         
  -6   6   6          7.74          6.80         4.08 o                         
  -5   6   6          6.88          7.87         2.66 o                         
  -4   6   6          9.20         11.37         3.47 o                         
  -3   6   6         54.26         54.46         4.08 o                         
  -2   6   6        154.86        143.62         5.19 o                         
  -1   6   6        146.02        147.80         5.78 o                         
   0   6   6        180.07        182.05         3.35 o                         
   1   6   6        146.23        148.32         5.11 o                         
   2   6   6        154.85        159.05         3.34 o                         
   3   6   6         54.34         46.15         3.67 o                         
   4   6   6          9.18          3.49         3.89 o                         
   5   6   6          6.90          5.22         3.91 o                         
   6   6   6          7.72          4.94         2.33 o                         
  -6   7   6          2.69          0.75         4.25 o                         
  -5   7   6          2.83          3.26         3.97 o                         
  -4   7   6         10.87          7.49         4.10 o                         
  -3   7   6          4.90          9.33         3.85 o                         
  -2   7   6         43.60         42.98         4.03 o                         
  -1   7   6         51.30         46.95         3.90 o                         
   0   7   6         30.71         32.87         2.95 o                         
   1   7   6         51.33         49.36         4.78 o                         
   2   7   6         43.62         45.91         4.09 o                         
   3   7   6          4.90          7.20         3.29 o                         
   4   7   6         10.78          8.29         3.83 o                         
   5   7   6          2.83          6.16         3.48 o                         
  -4   8   6          6.06          7.90         4.47 o                         
  -3   8   6         29.66         21.85         3.99 o                         
  -2   8   6         36.09         43.21         4.49 o                         
  -1   8   6          0.74         -0.67         3.12 o                         
   0   8   6         56.38         57.61         3.02 o                         
   1   8   6          0.73          2.03         2.93 o                         
   2   8   6         36.15         39.28         4.26 o                         
   3   8   6         29.66         23.58         4.45 o                         
   4   8   6          6.04          2.36         4.44 o                         
  -3   9   6         19.25         21.69         4.57 o                         
  -2   9   6          9.91          7.79         4.34 o                         
  -1   9   6          3.43          9.16         4.37 o                         
   0   9   6         22.82         24.53         3.25 o                         
   1   9   6          3.42          0.53         3.32 o                         
   2   9   6          9.92          4.89         4.24 o                         
   3   9   6         19.29         23.13         4.83 o                         
  -1  10   6          0.59         -2.35         3.88 o                         
   0  10   6          3.71         -3.43         4.35 o                         
   1  10   6          0.59         -3.44         3.44 o                         
   1   0   7         11.65         24.17         0.93 o                         
   2   0   7        590.54        587.67         4.73 o                         
   3   0   7         95.76         99.15         1.32 o                         
   4   0   7        260.42        270.41         2.68 o                         
   5   0   7        510.54        509.63         6.63 o                         
   6   0   7        382.94        360.79         4.93 o                         
   7   0   7          2.93          0.27         3.62 o                         
   8   0   7          0.54          3.50         3.83 o                         
  -8   1   7          1.55         -1.07         4.10 o                         
  -7   1   7          4.60          6.79         2.33 o                         
  -6   1   7         13.31         13.18         2.19 o                         
  -5   1   7          6.52          6.17         1.83 o                         
  -4   1   7        469.13        475.91         4.18 o                         
  -3   1   7        339.26        337.23         6.47 o                         
  -2   1   7        884.92        899.11         5.18 o                         
  -1   1   7        675.57        684.48         7.48 o                         
   0   1   7        472.10        467.06         2.83 o                         
   1   1   7        675.75        681.76         3.11 o                         
   2   1   7        886.23        902.19         5.03 o                         
   3   1   7        339.60        348.38         2.45 o                         
   4   1   7        468.82        470.99         4.14 o                         
   5   1   7          6.57          6.75         1.27 o                         
   6   1   7         13.31         14.12         3.23 o                         
   7   1   7          4.59          5.22         3.52 o                         
   8   1   7          1.55          5.60         4.02 o                         
  -8   2   7          7.08         12.53         3.99 o                         
  -7   2   7         60.17         66.28         3.17 o                         
  -6   2   7         23.82         19.63         3.33 o                         
  -5   2   7        118.47        108.42         4.41 o                         
  -4   2   7         31.39         27.57         1.20 o                         
  -3   2   7        116.53        115.31         2.10 o                         
  -2   2   7        198.05        189.47         5.63 o                         
  -1   2   7        349.43        364.46         5.05 o                         
   0   2   7       2201.26       2124.23        12.53 o                         
   1   2   7        348.89        360.18         2.27 o                         
   2   2   7        197.64        177.29         2.38 o                         
   3   2   7        116.54        114.30         1.62 o                         
   4   2   7         31.51         31.07         2.17 o                         
   5   2   7        118.71        116.55         3.18 o                         
   6   2   7         23.82         21.59         3.34 o                         
   7   2   7         60.32         58.39         4.18 o                         
  -8   3   7          6.61         13.65         3.60 o                         
  -7   3   7          2.30          4.59         2.23 o                         
  -6   3   7         26.05         24.57         2.26 o                         
  -5   3   7         66.87         67.26         2.51 o                         
  -4   3   7        239.90        233.83         6.18 o                         
  -3   3   7        440.02        414.18         4.72 o                         
  -2   3   7       1385.93       1334.31         5.84 o                         
  -1   3   7        178.02        170.41         3.20 o                         
   0   3   7         31.02         31.28         0.97 o                         
   1   3   7        178.08        168.44         1.80 o                         
   2   3   7       1386.38       1291.21         9.24 o                         
   3   3   7        440.69        419.22         3.73 o                         
   4   3   7        240.16        228.80         3.44 o                         
   5   3   7         66.80         67.34         3.00 o                         
   6   3   7         26.08         23.77         3.55 o                         
   7   3   7          2.28          1.20         3.10 o                         
  -7   4   7          3.59          2.51         2.40 o                         
  -6   4   7          2.08         -0.40         2.83 o                         
  -5   4   7         34.60         31.86         2.47 o                         
  -4   4   7          7.26          7.31         1.89 o                         
  -3   4   7         16.18         11.61         1.30 o                         
  -2   4   7        306.72        294.74         3.44 o                         
  -1   4   7        107.54        111.52         2.97 o                         
   0   4   7        146.66        158.65         1.70 o                         
   1   4   7        107.68        112.18         2.10 o                         
   2   4   7        306.36        294.61         2.76 o                         
   3   4   7         16.10         10.15         2.44 o                         
   4   4   7          7.29          4.03         2.68 o                         
   5   4   7         34.53         34.49         2.35 o                         
   6   4   7          2.09          1.10         1.92 o                         
   7   4   7          3.62          6.28         3.27 o                         
  -7   5   7          3.57          1.10         2.42 o                         
  -6   5   7          3.30          2.98         3.77 o                         
  -5   5   7         14.85         16.92         2.51 o                         
  -4   5   7         99.89         99.73         3.18 o                         
  -3   5   7         76.56         69.28         4.06 o                         
  -2   5   7          3.52          2.78         2.71 o                         
  -1   5   7        187.39        188.95         3.02 o                         
   0   5   7        688.83        706.96         5.46 o                         
   1   5   7        187.18        186.97         3.13 o                         
   2   5   7          3.53          3.21         1.61 o                         
   3   5   7         76.68         64.00         3.98 o                         
   4   5   7         99.72         84.44         4.70 o                         
   5   5   7         14.89         13.07         3.26 o                         
   6   5   7          3.31          0.65         2.19 o                         
  -6   6   7          8.57          4.86         6.21 o                         
  -5   6   7         21.70         23.92         2.86 o                         
  -4   6   7         15.71         11.33         3.61 o                         
  -3   6   7         25.41         26.37         4.07 o                         
  -2   6   7        374.60        364.21         7.36 o                         
  -1   6   7        108.04        107.79         2.83 o                         
   0   6   7          8.57         11.12         1.82 o                         
   1   6   7        108.27        110.14         2.94 o                         
   2   6   7        375.49        377.62         6.77 o                         
   3   6   7         25.40         21.68         3.71 o                         
   4   6   7         15.67          8.59         3.68 o                         
   5   6   7         21.73         26.27         3.89 o                         
   6   6   7          8.56         10.53         2.77 o                         
  -6   7   7          3.54         -3.86         3.86 o                         
  -5   7   7          5.07          8.48         4.37 o                         
  -4   7   7         11.55          8.58         3.49 o                         
  -3   7   7         24.64         27.75         3.80 o                         
  -2   7   7        158.50        173.45         6.09 o                         
  -1   7   7        189.08        191.47         5.92 o                         
   0   7   7         38.44         39.55         3.62 o                         
   1   7   7        188.90        191.64         5.14 o                         
   2   7   7        158.28        174.19         5.79 o                         
   3   7   7         24.63         17.37         3.95 o                         
   4   7   7         11.53          3.81         3.64 o                         
   5   7   7          5.08         -0.66         4.16 o                         
  -4   8   7         24.39         27.98         4.30 o                         
  -3   8   7          6.83          1.72         3.83 o                         
  -2   8   7         43.55         47.68         4.46 o                         
  -1   8   7         35.50         51.94         4.48 o                         
   0   8   7          2.01          0.69         2.34 o                         
   1   8   7         35.45         38.16         2.93 o                         
   2   8   7         43.62         41.31         4.01 o                         
   3   8   7          6.84          9.25         4.06 o                         
   4   8   7         24.33         26.44         4.07 o                         
  -3   9   7          2.82          6.08         4.52 o                         
  -2   9   7          3.55          6.72         3.53 o                         
  -1   9   7         39.94         31.04         4.34 o                         
   0   9   7          1.25         -0.09         3.02 o                         
   1   9   7         39.88         36.48         4.29 o                         
   2   9   7          3.58          8.79         3.82 o                         
   3   9   7          2.81          3.34         4.00 o                         
   0  10   7          6.48          9.76         3.83 o                         
   1  10   7          1.37          6.03         4.21 o                         
   0   0   8          0.11          9.25         5.29 o                         
   1   0   8         12.12         14.50         1.61 o                         
   2   0   8       1316.85       1296.45         8.71 o                         
   3   0   8         23.12         24.37         0.72 o                         
   4   0   8         46.34         47.80         1.28 o                         
   5   0   8        485.93        484.75        16.76 o                         
   6   0   8         94.23         99.79         4.88 o                         
   7   0   8          8.14          7.16         3.80 o                         
   8   0   8          8.30         12.91         4.16 o                         
  -8   1   8          1.00         -3.27         3.27 o                         
  -7   1   8         36.20         36.96         4.04 o                         
  -6   1   8         48.43         52.41         2.67 o                         
  -5   1   8        146.61        135.54         3.05 o                         
  -4   1   8        169.16        181.00         3.70 o                         
  -3   1   8        295.34        300.26         2.48 o                         
  -2   1   8       1791.42       1831.95         9.30 o                         
  -1   1   8        862.21        830.06         3.77 o                         
   0   1   8         68.67         66.23         0.78 o                         
   1   1   8        862.31        818.51         3.67 o                         
   2   1   8       1791.55       1816.06         6.62 o                         
   3   1   8        295.19        300.83         2.47 o                         
   4   1   8        169.24        184.54         2.19 o                         
   5   1   8        146.51        145.19         3.07 o                         
   6   1   8         48.41         49.73         4.02 o                         
   7   1   8         36.23         36.37         4.03 o                         
  -7   2   8          0.46          2.73         2.44 o                         
  -6   2   8         29.08         25.73         2.46 o                         
  -5   2   8         92.17         87.87         4.22 o                         
  -4   2   8         34.61         36.96         1.26 o                         
  -3   2   8        254.78        247.24         3.78 o                         
  -2   2   8        175.41        162.85         8.63 o                         
  -1   2   8        103.16         92.54         3.36 o                         
   0   2   8        303.64        297.68         2.69 o                         
   1   2   8        103.57         95.44         2.90 o                         
   2   2   8        175.34        160.89         1.49 o                         
   3   2   8        254.67        247.45         2.94 o                         
   4   2   8         34.69         36.66         1.34 o                         
   5   2   8         92.27         99.99         2.73 o                         
   6   2   8         29.02         30.03         3.63 o                         
   7   2   8          0.45          0.41         2.96 o                         
  -7   3   8         10.29         19.19         2.66 o                         
  -6   3   8         48.30         52.44         2.80 o                         
  -5   3   8         43.91         38.30         3.64 o                         
  -4   3   8         58.24         57.00         2.38 o                         
  -3   3   8         10.43         10.07         1.71 o                         
  -2   3   8         47.07         42.69         3.52 o                         
  -1   3   8        486.68        468.44         4.04 o                         
   0   3   8         16.56         15.12         0.56 o                         
   1   3   8        486.93        468.49         2.52 o                         
   2   3   8         47.04         45.22         2.46 o                         
   3   3   8         10.41          9.53         1.23 o                         
   4   3   8         58.22         50.87         2.18 o                         
   5   3   8         43.97         40.46         2.30 o                         
   6   3   8         48.34         50.07         4.07 o                         
   7   3   8         10.31         11.58         3.28 o                         
  -7   4   8         19.33         16.85         2.60 o                         
  -6   4   8          4.08          2.83         3.17 o                         
  -5   4   8          4.19          5.17         2.02 o                         
  -4   4   8        154.49        141.65         4.49 o                         
  -3   4   8        162.75        158.16         2.78 o                         
  -2   4   8        182.50        184.72         4.12 o                         
  -1   4   8        367.16        376.19         6.05 o                         
   0   4   8         60.12         68.50         1.31 o                         
   1   4   8        366.73        371.72         3.12 o                         
   2   4   8        182.20        182.23         2.23 o                         
   3   4   8        162.53        162.20         8.80 o                         
   4   4   8        154.66        139.83         4.53 o                         
   5   4   8          4.19          2.60         1.93 o                         
   6   4   8          4.10          6.38         2.05 o                         
   7   4   8         19.38         22.59         3.36 o                         
  -7   5   8          7.27          5.07         4.35 o                         
  -6   5   8          2.53          3.67         4.21 o                         
  -5   5   8         29.57         32.05         2.57 o                         
  -4   5   8         57.46         72.26         2.97 o                         
  -3   5   8         36.01         43.29         3.89 o                         
  -2   5   8         56.48         55.76         3.61 o                         
  -1   5   8         22.67         20.19         1.66 o                         
   0   5   8          2.66          4.01         1.42 o                         
   1   5   8         22.57         18.29         1.68 o                         
   2   5   8         56.62         61.36         5.62 o                         
   3   5   8         36.04         31.55         3.74 o                         
   4   5   8         57.46         60.61         4.49 o                         
   5   5   8         29.47         27.41         3.83 o                         
   6   5   8          2.54          5.04         2.10 o                         
  -6   6   8          4.22          9.41         4.07 o                         
  -5   6   8         54.00         60.49         3.28 o                         
  -4   6   8         70.06         79.68         4.89 o                         
  -3   6   8        132.91        124.76         5.19 o                         
  -2   6   8         87.49         87.70         4.70 o                         
  -1   6   8        295.27        298.87         4.74 o                         
   0   6   8        200.29        199.86         5.14 o                         
   1   6   8        295.19        293.56         4.42 o                         
   2   6   8         87.55         98.18         4.39 o                         
   3   6   8        132.81        119.27         5.17 o                         
   4   6   8         69.96         64.70         4.38 o                         
   5   6   8         53.97         56.49         4.61 o                         
   6   6   8          4.22          5.01         5.00 o                         
  -6   7   8          7.15          0.97         3.33 o                         
  -5   7   8          4.91          7.10         3.64 o                         
  -4   7   8          2.61         -1.67         3.83 o                         
  -3   7   8          4.87          6.77         3.90 o                         
  -2   7   8         49.34         44.95         4.01 o                         
  -1   7   8         52.58         62.37         4.29 o                         
   0   7   8         39.69         34.31         2.31 o                         
   1   7   8         52.57         59.44         2.75 o                         
   2   7   8         49.31         54.34         4.27 o                         
   3   7   8          4.88          0.23         4.11 o                         
   4   7   8          2.66         -4.25         4.25 o                         
   5   7   8          4.92          1.29         3.43 o                         
  -4   8   8          8.35         13.01         4.06 o                         
  -3   8   8          2.76          6.66         4.29 o                         
  -2   8   8         66.92         68.82         5.07 o                         
  -1   8   8         56.35         52.13         4.17 o                         
   0   8   8          0.10         -2.03         2.03 o                         
   1   8   8         56.19         61.46         3.11 o                         
   2   8   8         67.01         70.55         4.94 o                         
   3   8   8          2.75         -0.29         3.90 o                         
   4   8   8          8.31          4.92         4.57 o                         
  -3   9   8          1.19          0.56         4.50 o                         
  -2   9   8         31.23         39.44         4.68 o                         
  -1   9   8         19.90         18.08         3.80 o                         
   0   9   8          0.01          2.04         3.80 o                         
   1   9   8         19.86         23.86         4.31 o                         
   2   9   8         31.16         41.66         4.62 o                         
   3   9   8          1.18         -3.34         4.46 o                         
   0  10   8          1.18          1.44         3.98 o                         
   1  10   8          9.51          5.21         4.25 o                         
   1   0   9        231.54        246.20         4.06 o                         
   2   0   9          1.24          7.03         0.73 o                         
   3   0   9         60.04         71.03         1.08 o                         
   4   0   9          2.25          2.60         0.84 o                         
   5   0   9          6.66         12.50         1.94 o                         
   6   0   9         65.91         63.04         4.47 o                         
   7   0   9          6.97          6.30         3.18 o                         
  -7   1   9         14.37         10.67         4.01 o                         
  -6   1   9         22.85         24.54         2.35 o                         
  -5   1   9        121.48        126.09         9.17 o                         
  -4   1   9        106.40        105.17         2.12 o                         
  -3   1   9        159.32        157.86         1.79 o                         
  -2   1   9       1820.64       1875.03        23.28 o                         
  -1   1   9        280.53        271.54         5.07 o                         
   0   1   9        173.16        171.67         1.23 o                         
   1   1   9        279.74        266.25         2.44 o                         
   2   1   9       1820.16       1880.65         4.88 o                         
   3   1   9        159.20        164.33         1.83 o                         
   4   1   9        106.61        110.90         1.80 o                         
   5   1   9        121.38        138.49         8.08 o                         
   6   1   9         22.89         28.62         3.80 o                         
   7   1   9         14.33         14.70         3.27 o                         
  -7   2   9          9.70         15.03         3.15 o                         
  -6   2   9         49.25         47.43         2.65 o                         
  -5   2   9        557.86        552.29         8.54 o                         
  -4   2   9         40.34         32.82         1.81 o                         
  -3   2   9         16.76         14.89         0.74 o                         
  -2   2   9        320.28        350.78         3.43 o                         
  -1   2   9         89.14         88.44         1.27 o                         
   0   2   9       1923.30       1947.18         6.75 o                         
   1   2   9         89.46         87.75         1.32 o                         
   2   2   9        320.34        346.51         3.65 o                         
   3   2   9         16.77         16.40         1.00 o                         
   4   2   9         40.40         38.99         2.13 o                         
   5   2   9        558.36        567.71        10.31 o                         
   6   2   9         49.35         46.93         3.97 o                         
   7   2   9          9.68          7.62         3.51 o                         
  -7   3   9         13.93         16.83         2.38 o                         
  -6   3   9          7.52          7.25         3.14 o                         
  -5   3   9         21.99         24.35         3.29 o                         
  -4   3   9         66.33         68.58         7.40 o                         
  -3   3   9        629.80        595.04         5.36 o                         
  -2   3   9        451.62        394.85         3.35 o                         
  -1   3   9        396.13        398.21         4.00 o                         
   0   3   9        590.37        605.89         4.92 o                         
   1   3   9        396.73        400.08         4.60 o                         
   2   3   9        452.13        407.74        12.46 o                         
   3   3   9        629.64        592.81         7.04 o                         
   4   3   9         66.60         63.99         2.45 o                         
   5   3   9         21.94         24.36         2.45 o                         
   6   3   9          7.54          7.91         2.11 o                         
   7   3   9         13.93         19.21         3.40 o                         
  -7   4   9         15.73         19.61         2.56 o                         
  -6   4   9         10.50          8.94         3.75 o                         
  -5   4   9          4.31          4.66         1.99 o                         
  -4   4   9         38.87         42.05         3.37 o                         
  -3   4   9        212.87        203.70         4.10 o                         
  -2   4   9        950.64        908.84         9.27 o                         
  -1   4   9        154.02        150.52         2.40 o                         
   0   4   9         23.44         28.81         1.14 o                         
   1   4   9        153.60        162.40         1.81 o                         
   2   4   9        951.11        927.05         6.89 o                         
   3   4   9        212.74        198.58         6.35 o                         
   4   4   9         38.96         35.21         3.24 o                         
   5   4   9          4.33          3.37         1.91 o                         
   6   4   9         10.45         10.24         2.06 o                         
   7   4   9         15.75         21.54         3.34 o                         
  -7   5   9          2.56         11.13         4.45 o                         
  -6   5   9          0.96          8.42         4.03 o                         
  -5   5   9          0.04          0.47         2.28 o                         
  -4   5   9         69.22         74.06         3.15 o                         
  -3   5   9        640.57        602.82         8.96 o                         
  -2   5   9        115.94        112.75         4.36 o                         
  -1   5   9         29.37         29.55         1.73 o                         
   0   5   9         44.84         43.12         1.91 o                         
   1   5   9         29.40         28.19         1.84 o                         
   2   5   9        116.03        121.15         2.74 o                         
   3   5   9        640.26        603.80         8.76 o                         
   4   5   9         69.38         53.69         4.36 o                         
   5   5   9          0.04          0.86         2.01 o                         
   6   5   9          0.97          1.18         2.25 o                         
  -6   6   9          8.33         10.70         4.32 o                         
  -5   6   9          8.57          8.92         2.71 o                         
  -4   6   9         71.28         73.50         4.80 o                         
  -3   6   9          7.24          8.59         3.82 o                         
  -2   6   9         41.33         44.38         3.96 o                         
  -1   6   9         50.24         57.75         2.34 o                         
   0   6   9        101.95        111.42         6.24 o                         
   1   6   9         50.13         58.37         2.43 o                         
   2   6   9         41.28         40.84         2.94 o                         
   3   6   9          7.28          0.39         3.69 o                         
   4   6   9         71.10         64.02         4.57 o                         
   5   6   9          8.56         10.69         3.93 o                         
   6   6   9          8.34          7.99         2.72 o                         
  -6   7   9         13.79         20.75         4.45 o                         
  -5   7   9          3.55          3.66         3.53 o                         
  -4   7   9         45.69         53.53         4.78 o                         
  -3   7   9         52.23         43.83         4.52 o                         
  -2   7   9          3.26          4.50         3.68 o                         
  -1   7   9          5.44          7.93         3.25 o                         
   0   7   9        104.73        106.98         3.22 o                         
   1   7   9          5.43          7.56         3.15 o                         
   2   7   9          3.26          2.49         3.46 o                         
   3   7   9         52.27         38.77         4.60 o                         
   4   7   9         45.69         43.89         4.48 o                         
   5   7   9          3.55          7.08         4.10 o                         
  -4   8   9         13.17         19.53         4.62 o                         
  -3   8   9          2.83          9.93         3.83 o                         
  -2   8   9         24.56         25.11         3.80 o                         
  -1   8   9         42.58         42.78         4.47 o                         
   0   8   9          5.16          9.00         2.23 o                         
   1   8   9         42.68         35.20         4.54 o                         
   2   8   9         24.62         24.81         4.37 o                         
   3   8   9          2.81         -3.24         4.23 o                         
   4   8   9         13.19         18.54         3.98 o                         
  -2   9   9         31.00         42.14         5.20 o                         
  -1   9   9          0.46         -0.62         3.85 o                         
   0   9   9          7.02         11.78         3.34 o                         
   1   9   9          0.46         -0.18         2.45 o                         
   2   9   9         31.00         36.53         4.75 o                         
   3   9   9         12.92         11.69         4.55 o                         
   0  10   9          4.33         -3.21         4.37 o                         
   1  10   9          6.21         -1.03         3.22 o                         
   0   0  10       5322.02       5039.62         8.87 o                         
   1   0  10       2879.41       2905.71         6.34 o                         
   2   0  10       1291.62       1362.64        13.68 o                         
   3   0  10        749.39        774.50         2.93 o                         
   4   0  10         17.11         12.73         1.18 o                         
   5   0  10        304.29        299.08         8.84 o                         
   6   0  10         99.86         87.74         4.87 o                         
   7   0  10         10.81         17.34         3.72 o                         
  -7   1  10         45.45         48.51         4.17 o                         
  -6   1  10        124.10        125.16         5.43 o                         
  -5   1  10        366.83        390.34         4.61 o                         
  -4   1  10        141.96        138.72         2.40 o                         
  -3   1  10        395.33        422.77         2.43 o                         
  -2   1  10       1621.50       1725.72         5.44 o                         
  -1   1  10         33.24         30.95         1.43 o                         
   0   1  10        850.84        802.63         3.19 o                         
   1   1  10         33.01         29.71         0.62 o                         
   2   1  10       1622.89       1699.61         7.71 o                         
   3   1  10        395.53        418.41         4.44 o                         
   4   1  10        142.07        149.57         2.11 o                         
   5   1  10        366.57        383.07         4.42 o                         
   6   1  10        124.18        125.61         5.13 o                         
   7   1  10         45.45         54.97         4.16 o                         
  -7   2  10         14.35         20.27         4.18 o                         
  -6   2  10         49.76         46.17         3.28 o                         
  -5   2  10        172.67        170.50         5.42 o                         
  -4   2  10        125.06        115.52         2.64 o                         
  -3   2  10        654.64        651.20        11.63 o                         
  -2   2  10        763.58        782.48         8.93 o                         
  -1   2  10        378.06        387.38         3.14 o                         
   0   2  10       2286.86       2220.70         7.12 o                         
   1   2  10        378.62        392.97         4.67 o                         
   2   2  10        764.37        774.31         3.28 o                         
   3   2  10        654.83        643.46         3.38 o                         
   4   2  10        125.16        126.02         3.53 o                         
   5   2  10        172.85        177.64         3.46 o                         
   6   2  10         49.76         40.59         3.84 o                         
   7   2  10         14.40         18.19         4.05 o                         
  -7   3  10          7.92         10.76         2.44 o                         
  -6   3  10        108.75        111.47         5.22 o                         
  -5   3  10        229.70        214.07         6.12 o                         
  -4   3  10        243.18        229.85         3.87 o                         
  -3   3  10         63.91         68.82         2.37 o                         
  -2   3  10        736.35        717.92         9.44 o                         
  -1   3  10        454.03        463.68         3.35 o                         
   0   3  10          4.21          7.21         0.58 o                         
   1   3  10        454.90        462.08         4.70 o                         
   2   3  10        735.60        715.07        17.62 o                         
   3   3  10         63.84         66.05         2.73 o                         
   4   3  10        242.53        234.81        13.90 o                         
   5   3  10        229.55        214.29         5.59 o                         
   6   3  10        108.61        110.70         4.86 o                         
   7   3  10          7.95         15.01         3.66 o                         
  -7   4  10         15.36         19.67         4.50 o                         
  -6   4  10          4.14          6.29         3.56 o                         
  -5   4  10         36.47         35.00         2.62 o                         
  -4   4  10         27.18         24.00         2.43 o                         
  -3   4  10        496.83        465.47         5.22 o                         
  -2   4  10        440.45        457.27         6.87 o                         
  -1   4  10        220.00        217.80         2.77 o                         
   0   4  10       2092.42       2155.24         6.91 o                         
   1   4  10        220.30        218.54         2.07 o                         
   2   4  10        440.31        453.08         3.46 o                         
   3   4  10        497.23        450.56         6.91 o                         
   4   4  10         27.23         23.56         2.23 o                         
   5   4  10         36.49         34.06         2.33 o                         
   6   4  10          4.12          5.43         1.85 o                         
   7   4  10         15.36         15.11         3.41 o                         
  -7   5  10          4.37          6.80         4.46 o                         
  -6   5  10         28.41         39.75         4.42 o                         
  -5   5  10          1.62          0.39         2.05 o                         
  -4   5  10         29.70         29.84         2.74 o                         
  -3   5  10        937.83        905.94        10.75 o                         
  -2   5  10        453.41        411.64         7.21 o                         
  -1   5  10        236.36        247.00         3.34 o                         
   0   5  10         15.75         19.14         1.61 o                         
   1   5  10        236.39        241.81         3.51 o                         
   2   5  10        453.19        433.89        14.51 o                         
   3   5  10        938.52        893.61        10.44 o                         
   4   5  10         29.73         21.18         3.73 o                         
   5   5  10          1.62          2.80         3.13 o                         
   6   5  10         28.44         34.56         7.24 o                         
  -6   6  10          9.79         15.60         4.60 o                         
  -5   6  10         75.40         82.09         3.53 o                         
  -4   6  10          7.34         11.55         3.61 o                         
  -3   6  10         98.03         96.56         4.93 o                         
  -2   6  10        142.86        132.97         5.09 o                         
  -1   6  10         61.57         59.79         3.95 o                         
   0   6  10         25.29         23.58         2.05 o                         
   1   6  10         61.51         63.47         2.59 o                         
   2   6  10        142.59        138.80         8.00 o                         
   3   6  10         98.21         99.61         5.09 o                         
   4   6  10          7.33          3.02         3.80 o                         
   5   6  10         75.48         89.16         4.75 o                         
   6   6  10          9.82         15.08         5.41 o                         
  -6   7  10         12.68         24.91         5.00 o                         
  -5   7  10         16.46         25.59         4.62 o                         
  -4   7  10         20.30         33.21         4.11 o                         
  -3   7  10        139.79        130.92         5.77 o                         
  -2   7  10        121.74        125.09         5.28 o                         
  -1   7  10          5.74          6.49         3.48 o                         
   0   7  10         69.70         66.26         2.70 o                         
   1   7  10          5.77          4.10         1.91 o                         
   2   7  10        121.57        119.60         3.59 o                         
   3   7  10        139.82        135.78         5.69 o                         
   4   7  10         20.26         22.59         4.37 o                         
   5   7  10         16.45         18.24         3.90 o                         
  -4   8  10          5.07          4.57         4.46 o                         
  -3   8  10         27.34         26.87         4.02 o                         
  -2   8  10         20.23         23.32         4.11 o                         
  -1   8  10          7.69          4.94         3.27 o                         
   0   8  10          5.09          2.01         2.05 o                         
   1   8  10          7.69          5.00         2.29 o                         
   2   8  10         20.17         14.11         3.97 o                         
   3   8  10         27.31         31.73         4.30 o                         
   4   8  10          5.08         -0.11         4.27 o                         
  -2   9  10          3.93          7.26         4.63 o                         
  -1   9  10          2.11          3.75         3.81 o                         
   0   9  10          1.33         -1.83         3.57 o                         
   1   9  10          2.12         -1.45         2.36 o                         
   2   9  10          3.93          9.89         3.78 o                         
   0  10  10          1.88         -3.91         3.91 o                         
   1  10  10          1.32          8.23         3.95 o                         
   1   0  11        894.49        927.89         3.48 o                         
   2   0  11         15.25         12.40         1.27 o                         
   3   0  11        248.99        283.52         2.93 o                         
   4   0  11         14.74         13.62         0.98 o                         
   5   0  11         27.65         30.87         3.90 o                         
   6   0  11         27.86         28.08         3.84 o                         
   7   0  11          3.16          8.20         3.85 o                         
  -7   1  11          4.90          6.33         3.74 o                         
  -6   1  11        138.71        136.58         5.43 o                         
  -5   1  11         79.04         76.04         2.64 o                         
  -4   1  11        245.14        240.98         3.15 o                         
  -3   1  11        119.25        126.10         1.61 o                         
  -2   1  11       1395.16       1432.08         4.86 o                         
  -1   1  11       1462.60       1436.22        13.62 o                         
   0   1  11          4.38          9.58         1.90 o                         
   1   1  11       1460.62       1445.24        12.20 o                         
   2   1  11       1393.73       1424.68         5.19 o                         
   3   1  11        119.40        123.26         1.19 o                         
   4   1  11        245.40        250.89         3.37 o                         
   5   1  11         79.00         73.27         2.56 o                         
   6   1  11        138.63        141.23         5.44 o                         
   7   1  11          4.87         12.66         3.80 o                         
  -7   2  11         12.76         21.35         3.76 o                         
  -6   2  11         17.59         20.02         2.32 o                         
  -5   2  11        299.14        274.84         6.57 o                         
  -4   2  11        231.40        215.04         3.45 o                         
  -3   2  11        193.04        189.28         6.45 o                         
  -2   2  11        249.57        254.54         4.05 o                         
  -1   2  11        649.73        645.90         5.15 o                         
   0   2  11         11.64         20.89         2.48 o                         
   1   2  11        649.27        658.02         5.87 o                         
   2   2  11        249.98        256.57         3.12 o                         
   3   2  11        193.07        187.34         2.77 o                         
   4   2  11        231.36        220.62         3.38 o                         
   5   2  11        299.55        277.46         4.69 o                         
   6   2  11         17.53         19.26         3.42 o                         
   7   2  11         12.76         20.66         3.84 o                         
  -7   3  11          3.68         -1.29         3.79 o                         
  -6   3  11          3.17          3.28         3.28 o                         
  -5   3  11          8.09          9.74         3.22 o                         
  -4   3  11        125.95        126.71         5.63 o                         
  -3   3  11        469.14        464.30         4.84 o                         
  -2   3  11        157.68        157.72         1.74 o                         
  -1   3  11        139.30        137.41         2.00 o                         
   0   3  11        224.19        230.39         3.27 o                         
   1   3  11        139.34        135.62         1.44 o                         
   2   3  11        157.48        157.68         2.08 o                         
   3   3  11        469.54        463.33        12.48 o                         
   4   3  11        126.09        126.95         3.03 o                         
   5   3  11          8.09         11.46         2.43 o                         
   6   3  11          3.15          1.39         2.28 o                         
   7   3  11          3.69          6.28         3.25 o                         
  -7   4  11          3.97          3.02         2.06 o                         
  -6   4  11          3.21          1.39         3.01 o                         
  -5   4  11         13.11         12.58         2.33 o                         
  -4   4  11         58.16         51.45         3.07 o                         
  -3   4  11        111.56        111.90         3.09 o                         
  -2   4  11        330.48        342.27         6.04 o                         
  -1   4  11         11.00         12.37         1.26 o                         
   0   4  11          1.57          5.38         1.12 o                         
   1   4  11         11.00         14.14         1.09 o                         
   2   4  11        330.98        343.81         2.69 o                         
   3   4  11        111.42        104.23         4.16 o                         
   4   4  11         58.24         57.54         3.35 o                         
   5   4  11         13.11         11.06         2.16 o                         
   6   4  11          3.21          5.79         2.44 o                         
   7   4  11          3.96          1.38         3.29 o                         
  -6   5  11         18.23         20.93         3.62 o                         
  -5   5  11         28.23         21.82         2.66 o                         
  -4   5  11        140.78        134.38         6.00 o                         
  -3   5  11        122.41        127.33         5.13 o                         
  -2   5  11         21.72         21.51         3.35 o                         
  -1   5  11        259.35        247.91         3.37 o                         
   0   5  11         58.41         51.21         3.40 o                         
   1   5  11        259.26        250.65         9.55 o                         
   2   5  11         21.73         23.90         2.00 o                         
   3   5  11        122.36        125.76         5.30 o                         
   4   5  11        140.68        124.71         5.07 o                         
   5   5  11         28.17         28.26         2.53 o                         
   6   5  11         18.21         20.64         4.41 o                         
  -6   6  11         22.05         29.09         4.76 o                         
  -5   6  11          8.34         11.87         2.71 o                         
  -4   6  11         21.58         13.35         4.21 o                         
  -3   6  11         86.08         85.39         4.92 o                         
  -2   6  11        160.77        163.22         5.61 o                         
  -1   6  11         87.83         83.37         4.41 o                         
   0   6  11          7.01          6.48         1.77 o                         
   1   6  11         88.07         87.18         2.73 o                         
   2   6  11        160.62        158.39         6.13 o                         
   3   6  11         86.04         84.79         4.83 o                         
   4   6  11         21.57         14.53         3.91 o                         
   5   6  11          8.35          9.21         2.55 o                         
   6   6  11         22.11         31.85         2.95 o                         
  -5   7  11          7.65         12.77         4.64 o                         
  -4   7  11          5.61         12.82         3.94 o                         
  -3   7  11         64.24         75.61         5.30 o                         
  -2   7  11         79.74         77.98         4.93 o                         
  -1   7  11         24.67         20.25         3.42 o                         
   0   7  11          9.37          7.62         2.08 o                         
   1   7  11         24.66         25.57         3.29 o                         
   2   7  11         79.64         75.74         2.93 o                         
   3   7  11         64.12         61.28         4.76 o                         
   4   7  11          5.62          0.46         3.93 o                         
   5   7  11          7.62         13.19         4.58 o                         
  -4   8  11          1.02          0.07         4.21 o                         
  -3   8  11          3.88          2.19         4.06 o                         
  -2   8  11          2.59          5.24         4.00 o                         
  -1   8  11          0.19          3.45         3.78 o                         
   0   8  11         17.84         15.01         5.54 o                         
   1   8  11          0.20          0.53         2.13 o                         
   2   8  11          2.59          1.19         3.37 o                         
   3   8  11          3.85         -1.29         3.82 o                         
   4   8  11          1.01         -1.66         3.63 o                         
  -2   9  11         37.97         29.95         4.71 o                         
  -1   9  11          0.71          4.40         3.31 o                         
   0   9  11          0.86         -2.42         3.64 o                         
   1   9  11          0.72          6.06         2.34 o                         
   2   9  11         37.98         39.44         4.73 o                         
   1  10  11          3.22          4.71         3.67 o                         
   0   0  12       2029.04       1953.66         4.77 o                         
   1   0  12         51.68         63.17         6.67 o                         
   2   0  12         30.73         35.25         0.83 o                         
   3   0  12         25.75         27.33         0.99 o                         
   4   0  12          4.52          3.71         1.13 o                         
   5   0  12        744.73        776.42        10.06 o                         
   6   0  12        102.36         94.54         4.80 o                         
   7   0  12         18.48         20.22         3.81 o                         
  -7   1  12         29.77         26.84         4.11 o                         
  -6   1  12         46.37         51.37         4.18 o                         
  -5   1  12        144.02        152.29         8.99 o                         
  -4   1  12        161.98        159.35         4.64 o                         
  -3   1  12        182.45        182.83         1.75 o                         
  -2   1  12        106.40        132.40         2.40 o                         
  -1   1  12        839.16        853.92         3.78 o                         
   0   1  12        937.59        891.64        10.88 o                         
   1   1  12        839.50        871.58         6.10 o                         
   2   1  12        106.46        127.59         2.73 o                         
   3   1  12        182.68        180.41         1.82 o                         
   4   1  12        162.01        157.60         2.86 o                         
   5   1  12        143.93        152.62         3.63 o                         
   6   1  12         46.43         48.50         4.18 o                         
   7   1  12         29.84         30.42         4.33 o                         
  -7   2  12         11.79         14.33         4.20 o                         
  -6   2  12         80.87         71.85         4.49 o                         
  -5   2  12        140.86        137.45         5.36 o                         
  -4   2  12        596.24        566.79        11.41 o                         
  -3   2  12        307.19        291.60         7.42 o                         
  -2   2  12          1.08          1.72         1.07 o                         
  -1   2  12        891.74        895.97         8.69 o                         
   0   2  12         24.64         26.10         1.00 o                         
   1   2  12        892.33        903.76         4.26 o                         
   2   2  12          1.09          1.34         0.81 o                         
   3   2  12        307.60        298.16         3.99 o                         
   4   2  12        595.95        578.14        13.12 o                         
   5   2  12        141.14        147.00         3.36 o                         
   6   2  12         81.01         76.74         4.39 o                         
   7   2  12         11.80          8.13         3.58 o                         
  -7   3  12          5.03          4.38         3.63 o                         
  -6   3  12         11.10         10.27         3.59 o                         
  -5   3  12         13.37         12.49         3.60 o                         
  -4   3  12       1224.34       1180.81        17.17 o                         
  -3   3  12        419.08        411.18        15.11 o                         
  -2   3  12        153.13        155.10         2.91 o                         
  -1   3  12        178.52        178.05         2.28 o                         
   0   3  12        391.89        383.90         3.34 o                         
   1   3  12        178.47        176.21         2.87 o                         
   2   3  12        153.51        150.27         2.57 o                         
   3   3  12        418.95        401.38         5.89 o                         
   4   3  12       1224.06       1189.79        16.31 o                         
   5   3  12         13.41         14.32         2.87 o                         
   6   3  12         11.01         12.34         2.23 o                         
   7   3  12          5.01         -3.02         3.02 o                         
  -7   4  12          3.75          7.17         4.25 o                         
  -6   4  12         32.84         40.29         4.60 o                         
  -5   4  12          0.61          4.42         2.08 o                         
  -4   4  12        490.52        478.43         5.88 o                         
  -3   4  12         97.01         91.73         2.96 o                         
  -2   4  12        583.50        556.90         7.51 o                         
  -1   4  12         14.87         14.36         1.27 o                         
   0   4  12        160.39        153.38         3.29 o                         
   1   4  12         14.88         15.80         1.14 o                         
   2   4  12        584.00        564.54         4.94 o                         
   3   4  12         97.26         99.13         4.07 o                         
   4   4  12        490.62        488.19         9.61 o                         
   5   4  12          0.60          2.73         2.08 o                         
   6   4  12         32.79         37.70         2.47 o                         
   7   4  12          3.75         12.66         3.54 o                         
  -6   5  12          4.71          4.71         3.82 o                         
  -5   5  12          8.43         12.06         2.87 o                         
  -4   5  12        142.64        144.18         4.86 o                         
  -3   5  12        169.80        161.28         5.70 o                         
  -2   5  12          7.14          8.31         3.15 o                         
  -1   5  12         41.45         44.78         2.85 o                         
   0   5  12          5.49          8.32         1.13 o                         
   1   5  12         41.44         45.51         2.26 o                         
   2   5  12          7.15          7.97         1.72 o                         
   3   5  12        169.63        156.89         3.43 o                         
   4   5  12        142.69        139.13         5.10 o                         
   5   5  12          8.40          9.37         2.20 o                         
   6   5  12          4.73          3.64         2.23 o                         
  -6   6  12          0.14          4.28         3.80 o                         
  -5   6  12         34.80         37.78         3.17 o                         
  -4   6  12         18.36         19.48         3.89 o                         
  -3   6  12         36.00         38.80         4.07 o                         
  -2   6  12        309.67        287.69         6.77 o                         
  -1   6  12          8.83          5.99         2.97 o                         
   0   6  12         40.34         42.24         2.23 o                         
   1   6  12          8.80          6.82         1.85 o                         
   2   6  12        309.79        302.60         9.91 o                         
   3   6  12         36.06         28.12         4.27 o                         
   4   6  12         18.39         22.44         3.80 o                         
   5   6  12         34.85         39.48         4.88 o                         
   6   6  12          0.14         -2.34         2.34 o                         
  -5   7  12         31.46         38.45         4.94 o                         
  -4   7  12         67.10         75.57         5.56 o                         
  -3   7  12         44.86         47.96         4.63 o                         
  -2   7  12         56.88         55.35         4.60 o                         
  -1   7  12          5.03          7.57         3.48 o                         
   0   7  12         21.34         20.69         2.21 o                         
   1   7  12          5.02          5.82         2.08 o                         
   2   7  12         56.91         57.69         4.33 o                         
   3   7  12         44.91         34.85         4.56 o                         
   4   7  12         66.99         69.87         4.71 o                         
   5   7  12         31.50         29.89         4.08 o                         
  -4   8  12         12.72         19.21         4.56 o                         
  -3   8  12          7.76          5.52         4.34 o                         
  -2   8  12         25.34         16.51         4.01 o                         
  -1   8  12         63.05         65.45         4.89 o                         
   0   8  12          1.07          1.10         2.24 o                         
   1   8  12         63.00         64.33         3.07 o                         
   2   8  12         25.33         23.11         3.74 o                         
   3   8  12          7.78          2.32         4.18 o                         
   4   8  12         12.71         21.96         4.84 o                         
  -2   9  12         12.56         11.56         3.94 o                         
  -1   9  12         26.90         23.10         4.09 o                         
   0   9  12          7.48          9.13         3.43 o                         
   1   9  12         26.89         21.97         2.58 o                         
   2   9  12         12.58          4.28         4.33 o                         
   1   0  13       3426.75       3686.25        26.90 o                         
   2   0  13        181.25        176.01         1.61 o                         
   3   0  13         33.26         37.17         1.11 o                         
   4   0  13         15.61          8.29         2.35 o                         
   5   0  13         38.50         50.20         4.39 o                         
   6   0  13          2.94          6.06         3.43 o                         
   7   0  13         24.71         33.75         3.87 o                         
  -7   1  13          1.91         -1.23         3.19 o                         
  -6   1  13          1.90          2.94         3.46 o                         
  -5   1  13        102.62         98.11         4.95 o                         
  -4   1  13         84.02         81.07         3.77 o                         
  -3   1  13         38.73         34.24         1.20 o                         
  -2   1  13       5007.20       5392.11        21.60 o                         
  -1   1  13       1303.68       1348.33         6.71 o                         
   0   1  13        179.74        180.39         1.99 o                         
   1   1  13       1303.70       1353.23         4.97 o                         
   2   1  13       5007.04       5326.57        54.78 o                         
   3   1  13         38.69         32.26         3.36 o                         
   4   1  13         84.35         85.31         5.38 o                         
   5   1  13        102.67        105.85         2.96 o                         
   6   1  13          1.91          1.27         3.32 o                         
   7   1  13          1.89          0.17         3.36 o                         
  -7   2  13         10.34          6.10         3.70 o                         
  -6   2  13          5.82          7.58         3.60 o                         
  -5   2  13         19.21         21.14         3.86 o                         
  -4   2  13         39.38         43.50         2.30 o                         
  -3   2  13        406.38        414.82         5.50 o                         
  -2   2  13        568.05        534.21         5.10 o                         
  -1   2  13        267.66        285.54         6.21 o                         
   0   2  13        293.82        306.43         1.78 o                         
   1   2  13        268.19        282.74         2.62 o                         
   2   2  13        567.72        534.18         3.15 o                         
   3   2  13        406.25        412.96         4.65 o                         
   4   2  13         39.36         47.60         4.21 o                         
   5   2  13         19.31         26.95         2.41 o                         
   6   2  13          5.82          5.03         2.96 o                         
   7   2  13         10.36         11.56         3.32 o                         
  -7   3  13          3.85          0.30         4.33 o                         
  -6   3  13          0.65          2.65         3.56 o                         
  -5   3  13         13.04         10.92         3.34 o                         
  -4   3  13        806.71        831.57        10.55 o                         
  -3   3  13        375.23        372.04         8.42 o                         
  -2   3  13        311.16        313.40         9.85 o                         
  -1   3  13         98.85        114.57         1.94 o                         
   0   3  13        182.36        200.32         1.83 o                         
   1   3  13         98.78        119.75         1.49 o                         
   2   3  13        310.94        316.13         2.41 o                         
   3   3  13        375.48        352.10         3.94 o                         
   4   3  13        806.71        825.44        19.98 o                         
   5   3  13         13.08         10.06         2.09 o                         
   6   3  13          0.64          0.79         2.11 o                         
   7   3  13          3.84         -0.88         3.42 o                         
  -7   4  13         47.76         56.07         4.69 o                         
  -6   4  13          2.27          8.18         4.14 o                         
  -5   4  13         96.72         94.48         5.12 o                         
  -4   4  13        902.03        880.74        14.20 o                         
  -3   4  13         44.25         43.93         2.61 o                         
  -2   4  13         35.54         44.62         3.17 o                         
  -1   4  13         86.31         84.64         1.99 o                         
   0   4  13        507.08        542.13         4.46 o                         
   1   4  13         86.20         87.63         1.81 o                         
   2   4  13         35.73         40.30         1.94 o                         
   3   4  13         44.14         44.26         3.38 o                         
   4   4  13        902.25        851.73        13.40 o                         
   5   4  13         96.72         86.90         3.93 o                         
   6   4  13          2.29          4.42         2.24 o                         
  -6   5  13         22.26         36.46         4.93 o                         
  -5   5  13         23.62         28.48         2.89 o                         
  -4   5  13         80.48         79.64         3.31 o                         
  -3   5  13        313.86        304.98         6.97 o                         
  -2   5  13         74.75         73.59         3.93 o                         
  -1   5  13         15.71         16.93         1.73 o                         
   0   5  13         49.35         49.91         1.57 o                         
   1   5  13         15.75         16.17         1.73 o                         
   2   5  13         74.54         70.11         2.41 o                         
   3   5  13        314.06        328.31         5.55 o                         
   4   5  13         80.52         80.30         6.44 o                         
   5   5  13         23.61         23.30         3.00 o                         
   6   5  13         22.25         30.05         6.89 o                         
  -6   6  13          3.08          4.60         3.42 o                         
  -5   6  13         25.93         38.54         8.93 o                         
  -4   6  13        408.45        382.44         8.44 o                         
  -3   6  13         19.66         17.76         4.17 o                         
  -2   6  13         33.55         37.53         4.02 o                         
  -1   6  13        126.63        124.63         4.93 o                         
   0   6  13         19.97         23.36         1.99 o                         
   1   6  13        126.61        124.86         3.14 o                         
   2   6  13         33.54         32.31         2.46 o                         
   3   6  13         19.58         12.21         4.14 o                         
   4   6  13        408.38        383.75         7.94 o                         
   5   6  13         25.93         39.32         2.83 o                         
   6   6  13          3.04          4.87         3.77 o                         
  -5   7  13         19.92         17.97         4.24 o                         
  -4   7  13        131.39        149.58         6.63 o                         
  -3   7  13        103.49         92.67         4.93 o                         
  -2   7  13         42.89         39.00         3.95 o                         
  -1   7  13         71.49         73.66         4.59 o                         
   0   7  13          0.80          0.68         1.89 o                         
   1   7  13         71.46         70.81         2.92 o                         
   2   7  13         42.80         40.35         3.48 o                         
   3   7  13        103.43        101.52         5.62 o                         
   4   7  13        131.42        152.66         6.39 o                         
   5   7  13         19.93         25.69         3.64 o                         
  -4   8  13         17.61         26.61         4.53 o                         
  -3   8  13          4.19          4.09         4.28 o                         
  -2   8  13         34.59         30.36         3.94 o                         
  -1   8  13         19.92         17.75         3.86 o                         
   0   8  13          8.20          5.10         3.02 o                         
   1   8  13         19.97         17.13         2.56 o                         
   2   8  13         34.61         32.59         4.20 o                         
   3   8  13          4.18          5.84         3.58 o                         
   4   8  13         17.61         11.88         4.22 o                         
  -2   9  13          3.21          7.65         3.57 o                         
  -1   9  13          2.82         -2.15         4.17 o                         
   0   9  13          0.02          4.42         3.04 o                         
   1   9  13          2.82          0.97         2.36 o                         
   2   9  13          3.20          0.85         3.40 o                         
   0   0  14        577.65        573.71         3.32 o                         
   1   0  14        596.63        674.31        12.48 o                         
   2   0  14        490.35        466.08         5.14 o                         
   3   0  14          9.16         10.68         1.58 o                         
   4   0  14         47.74         46.79         3.24 o                         
   5   0  14        588.64        618.37         9.26 o                         
   6   0  14         62.38         73.67         4.61 o                         
   7   0  14          2.84          1.06         3.90 o                         
  -7   1  14         12.68         16.77         3.96 o                         
  -6   1  14         16.20         18.73         3.88 o                         
  -5   1  14        441.31        423.55         7.96 o                         
  -4   1  14        450.78        438.24         7.16 o                         
  -3   1  14         66.81         65.86         1.90 o                         
  -2   1  14        591.64        677.69        13.61 o                         
  -1   1  14        761.37        796.22         8.09 o                         
   0   1  14        111.69        116.65         1.16 o                         
   1   1  14        761.83        802.12         2.79 o                         
   2   1  14        590.75        676.60         6.23 o                         
   3   1  14         66.80         67.60         3.02 o                         
   4   1  14        450.29        446.45         4.56 o                         
   5   1  14        440.95        435.72         7.61 o                         
   6   1  14         16.12         25.11         3.84 o                         
   7   1  14         12.68          5.74         3.55 o                         
  -7   2  14          7.26          6.54         3.80 o                         
  -6   2  14         68.99         73.83         4.69 o                         
  -5   2  14        444.07        414.82         8.02 o                         
  -4   2  14        838.52        784.64         6.29 o                         
  -3   2  14         99.98         91.42         2.38 o                         
  -2   2  14        140.58        146.05         2.57 o                         
  -1   2  14        807.71        841.12         4.25 o                         
   0   2  14        537.19        553.37         3.42 o                         
   1   2  14        808.70        848.98         6.09 o                         
   2   2  14        140.46        143.10         1.67 o                         
   3   2  14         99.71         94.11         4.17 o                         
   4   2  14        838.75        813.75        13.72 o                         
   5   2  14        443.54        438.50        14.55 o                         
   6   2  14         69.13         70.50         2.72 o                         
   7   2  14          7.25          6.78         3.09 o                         
  -7   3  14          9.40          9.07         3.90 o                         
  -6   3  14          5.88          7.03         3.55 o                         
  -5   3  14         44.66         38.51         4.18 o                         
  -4   3  14        653.67        619.00         7.33 o                         
  -3   3  14        289.43        287.36         5.05 o                         
  -2   3  14        268.36        268.81         3.62 o                         
  -1   3  14        620.17        608.13         4.12 o                         
   0   3  14        515.83        559.26         3.39 o                         
   1   3  14        620.35        604.13         3.64 o                         
   2   3  14        268.26        262.23         2.27 o                         
   3   3  14        289.48        281.93         3.64 o                         
   4   3  14        654.36        635.00         5.96 o                         
   5   3  14         44.63         40.38         2.31 o                         
   6   3  14          5.82          6.04         2.18 o                         
   7   3  14          9.41          7.74         3.50 o                         
  -6   4  14         12.78         16.86         3.80 o                         
  -5   4  14         54.33         60.45         4.56 o                         
  -4   4  14        541.58        516.89        11.63 o                         
  -3   4  14        110.57         97.12         3.76 o                         
  -2   4  14        102.93        102.29         3.94 o                         
  -1   4  14         21.26         15.39         1.32 o                         
   0   4  14         24.47         20.17         1.53 o                         
   1   4  14         21.27         16.78         1.21 o                         
   2   4  14        102.94        100.42         2.52 o                         
   3   4  14        110.63        101.90         4.61 o                         
   4   4  14        542.17        528.20         7.24 o                         
   5   4  14         54.32         56.72         4.48 o                         
   6   4  14         12.80         10.36         2.13 o                         
  -6   5  14         13.46         21.74         4.66 o                         
  -5   5  14         12.62         11.46         2.54 o                         
  -4   5  14        155.91        155.01         5.00 o                         
  -3   5  14        395.80        410.07         8.00 o                         
  -2   5  14         89.27         84.60         4.20 o                         
  -1   5  14          5.89          7.49         1.70 o                         
   0   5  14          1.10          3.57         1.21 o                         
   1   5  14          5.86          6.58         1.15 o                         
   2   5  14         89.46         88.56         2.75 o                         
   3   5  14        395.25        402.30         4.92 o                         
   4   5  14        155.82        161.87         3.66 o                         
   5   5  14         12.55         14.64         2.32 o                         
   6   5  14         13.44         16.73         2.46 o                         
  -5   6  14         34.42         38.61         3.21 o                         
  -4   6  14         56.67         82.50         5.50 o                         
  -3   6  14         90.25         80.96         4.93 o                         
  -2   6  14         77.83         71.47         4.51 o                         
  -1   6  14         20.75         19.04         3.26 o                         
   0   6  14          0.88         -0.27         1.71 o                         
   1   6  14         20.81         26.21         2.23 o                         
   2   6  14         77.86         76.24         2.80 o                         
   3   6  14         90.04         90.85         5.04 o                         
   4   6  14         56.66         81.04         5.01 o                         
   5   6  14         34.40         32.05         2.64 o                         
   6   6  14          0.33          8.24         2.35 o                         
  -5   7  14         39.52         44.50         4.64 o                         
  -4   7  14         35.36         56.84         5.46 o                         
  -3   7  14         25.96         26.93         4.30 o                         
  -2   7  14          1.01         -1.03         3.50 o                         
  -1   7  14         14.41          9.60         3.46 o                         
   0   7  14         72.58         77.90         5.18 o                         
   1   7  14         14.39         14.99         2.18 o                         
   2   7  14          1.00          2.67         2.24 o                         
   3   7  14         25.97         25.54         4.20 o                         
   4   7  14         35.42         36.36         4.54 o                         
   5   7  14         39.50         49.30         2.98 o                         
  -4   8  14         13.98         17.44         4.44 o                         
  -3   8  14         11.67         16.51         4.68 o                         
  -2   8  14         14.97         14.34         3.91 o                         
  -1   8  14         56.53         56.16         4.24 o                         
   0   8  14          9.45         10.37         3.49 o                         
   1   8  14         56.40         58.79         2.88 o                         
   2   8  14         14.92         16.61         4.26 o                         
   3   8  14         11.66         10.19         4.16 o                         
  -1   9  14         24.56         27.97         4.67 o                         
   0   9  14          0.18         -0.68         3.44 o                         
   1   9  14         24.53         26.37         6.47 o                         
   2   9  14         21.60         28.72         4.42 o                         
   1   0  15       1265.09       1345.95         9.09 o                         
   2   0  15       1475.06       1480.96        10.44 o                         
   3   0  15        178.62        184.47         2.58 o                         
   4   0  15        227.96        229.37         5.44 o                         
   5   0  15          5.72         10.46         3.48 o                         
   6   0  15          5.28          4.50         3.29 o                         
   7   0  15          7.01         -0.65         3.83 o                         
  -7   1  15          7.29          9.45         3.96 o                         
  -6   1  15        157.00        160.72         6.04 o                         
  -5   1  15         27.15         21.13         3.59 o                         
  -4   1  15        210.27        200.13         5.24 o                         
  -3   1  15         17.38         17.94         1.50 o                         
  -2   1  15        290.38        306.79         5.72 o                         
  -1   1  15        230.86        246.01         3.28 o                         
   0   1  15        354.75        366.33         2.01 o                         
   1   1  15        231.36        248.77         2.94 o                         
   2   1  15        291.06        308.90         7.13 o                         
   3   1  15         17.49         15.64         2.10 o                         
   4   1  15        210.68        210.78         5.06 o                         
   5   1  15         27.09         31.68         3.78 o                         
   6   1  15        156.92        169.91         5.98 o                         
   7   1  15          7.31          8.93         3.20 o                         
  -7   2  15          0.29         -1.99         4.13 o                         
  -6   2  15          2.88          3.94         3.19 o                         
  -5   2  15         73.64         76.27         4.67 o                         
  -4   2  15        131.05        126.08         6.55 o                         
  -3   2  15         46.37         46.03         2.03 o                         
  -2   2  15        138.19        144.80         2.88 o                         
  -1   2  15        196.46        196.13         2.49 o                         
   0   2  15        177.26        166.48         2.72 o                         
   1   2  15        196.69        198.72         4.79 o                         
   2   2  15        138.24        146.46         2.06 o                         
   3   2  15         46.32         42.55         2.34 o                         
   4   2  15        131.06        131.41         3.15 o                         
   5   2  15         73.60         74.89         4.23 o                         
   6   2  15          2.85          5.06         2.12 o                         
   7   2  15          0.30         -0.50         3.04 o                         
  -7   3  15         14.29         23.97         4.70 o                         
  -6   3  15         25.64         27.55         3.99 o                         
  -5   3  15         38.00         38.00         3.95 o                         
  -4   3  15          9.26         13.28         2.39 o                         
  -3   3  15        382.79        366.59         8.21 o                         
  -2   3  15         25.41         24.21         1.86 o                         
  -1   3  15        213.16        213.51         2.16 o                         
   0   3  15        716.97        721.53         3.94 o                         
   1   3  15        213.21        213.84         1.86 o                         
   2   3  15         25.59         26.36         1.13 o                         
   3   3  15        382.52        370.62         4.14 o                         
   4   3  15          9.27         10.82         2.40 o                         
   5   3  15         37.92         41.23         2.58 o                         
   6   3  15         25.61         23.90         3.90 o                         
   7   3  15         14.29         13.01         3.78 o                         
  -6   4  15         12.02         14.58         4.42 o                         
  -5   4  15         95.32         87.80         4.95 o                         
  -4   4  15         36.67         41.03         2.96 o                         
  -3   4  15        130.92        137.32         6.13 o                         
  -2   4  15         11.62          9.22         2.45 o                         
  -1   4  15          5.45          7.26         0.91 o                         
   0   4  15         28.45         32.76         1.85 o                         
   1   4  15          5.46          5.99         1.12 o                         
   2   4  15         11.58         10.93         2.06 o                         
   3   4  15        131.06        131.96         3.42 o                         
   4   4  15         36.75         41.91         2.61 o                         
   5   4  15         95.36         87.07         3.05 o                         
   6   4  15         12.03          9.93         3.69 o                         
  -6   5  15          8.33          7.27         3.77 o                         
  -5   5  15         11.30          9.23         2.38 o                         
  -4   5  15          6.27         12.73         2.74 o                         
  -3   5  15          3.75         21.68         4.17 o                         
  -2   5  15         62.43         54.46         3.96 o                         
  -1   5  15         24.18         24.96         2.58 o                         
   0   5  15         53.08         50.64         1.66 o                         
   1   5  15         24.28         22.60         1.44 o                         
   2   5  15         62.58         64.60         2.56 o                         
   3   5  15          3.77         27.54         5.32 o                         
   4   5  15          6.26         10.95         2.41 o                         
   5   5  15         11.27         15.51         2.48 o                         
   6   5  15          8.35          7.44         2.79 o                         
  -5   6  15         14.90         18.05         2.84 o                         
  -4   6  15         57.47         58.56         4.97 o                         
  -3   6  15         76.86         73.12         4.67 o                         
  -2   6  15          4.96          0.91         3.10 o                         
  -1   6  15         54.62         50.20         3.78 o                         
   0   6  15          4.38          4.87         1.71 o                         
   1   6  15         54.57         51.93         2.40 o                         
   2   6  15          4.94          3.48         1.87 o                         
   3   6  15         77.01         75.53         4.75 o                         
   4   6  15         57.37         64.79         6.21 o                         
   5   6  15         14.89         13.92         2.56 o                         
  -5   7  15          1.28         19.40         4.21 o                         
  -4   7  15         33.25         43.36         4.77 o                         
  -3   7  15         77.81         79.93         5.37 o                         
  -2   7  15         51.65         54.37         4.51 o                         
  -1   7  15          7.97          6.87         3.24 o                         
   0   7  15         46.31         41.43         2.50 o                         
   1   7  15          7.96          8.89         2.22 o                         
   2   7  15         51.67         51.24         2.93 o                         
   3   7  15         77.86         73.26         4.51 o                         
   4   7  15         33.33         37.13         4.43 o                         
   5   7  15          1.28          7.97         3.05 o                         
  -3   8  15          8.47          6.96         4.41 o                         
  -2   8  15         28.98         32.79         4.46 o                         
  -1   8  15          3.13          4.41         3.46 o                         
   0   8  15          3.68          4.43         3.67 o                         
   1   8  15          3.12          3.21         2.04 o                         
   2   8  15         28.99         27.13         3.99 o                         
   3   8  15          8.42          4.73         4.14 o                         
  -1   9  15          6.41         18.25         4.47 o                         
   0   9  15          1.53         -1.92         3.85 o                         
   1   9  15          6.42          8.62         3.46 o                         
   2   9  15         37.62         33.46         4.67 o                         
   0   0  16        806.31        728.42         3.36 o                         
   1   0  16       1185.59       1206.86        11.04 o                         
   2   0  16         18.52         17.76         3.47 o                         
   3   0  16        330.16        363.37         3.55 o                         
   4   0  16        104.27        104.23         4.15 o                         
   5   0  16        104.99         93.55         4.53 o                         
   6   0  16         23.46         25.50         4.01 o                         
   7   0  16          7.35          8.88         4.07 o                         
  -7   1  16         19.27         16.48         3.62 o                         
  -6   1  16         37.51         40.30         3.96 o                         
  -5   1  16         89.46         89.05         4.54 o                         
  -4   1  16        106.80        103.89         4.25 o                         
  -3   1  16        267.10        269.73         3.60 o                         
  -2   1  16        558.65        568.74         6.56 o                         
  -1   1  16        371.46        414.33         7.13 o                         
   0   1  16         98.99         88.96         1.02 o                         
   1   1  16        371.62        407.60         4.90 o                         
   2   1  16        558.32        577.84         6.00 o                         
   3   1  16        267.01        277.86         5.01 o                         
   4   1  16        106.92        111.47         4.05 o                         
   5   1  16         89.77         99.88         4.38 o                         
   6   1  16         37.50         44.17         4.09 o                         
   7   1  16         19.29         25.40         3.61 o                         
  -7   2  16         25.66         27.22         3.93 o                         
  -6   2  16         75.31         70.08         4.74 o                         
  -5   2  16         53.67         46.21         4.25 o                         
  -4   2  16         29.28         36.28         3.70 o                         
  -3   2  16        388.03        405.56         4.43 o                         
  -2   2  16          8.88         12.66         1.52 o                         
  -1   2  16       1655.12       1685.73         6.60 o                         
   0   2  16        193.03        193.36         1.84 o                         
   1   2  16       1654.07       1671.63         6.92 o                         
   2   2  16          8.94         11.01         0.80 o                         
   3   2  16        387.88        387.40         5.14 o                         
   4   2  16         29.30         29.80         3.44 o                         
   5   2  16         53.68         52.30         2.95 o                         
   6   2  16         75.22         76.73         7.07 o                         
   7   2  16         25.64         28.36         3.62 o                         
  -7   3  16          1.46          7.00         3.91 o                         
  -6   3  16          4.68          7.79         3.84 o                         
  -5   3  16         88.52         82.43         4.88 o                         
  -4   3  16        116.05        123.23         3.46 o                         
  -3   3  16         23.10         31.98         2.34 o                         
  -2   3  16         25.74         23.73         3.74 o                         
  -1   3  16        182.39        202.46         2.52 o                         
   0   3  16        261.69        233.45         2.43 o                         
   1   3  16        182.46        197.61         3.21 o                         
   2   3  16         25.86         23.35         1.32 o                         
   3   3  16         23.13         34.97         2.14 o                         
   4   3  16        115.84        113.94         3.14 o                         
   5   3  16         88.50         83.50         2.94 o                         
   6   3  16          4.70          4.20         3.43 o                         
   7   3  16          1.47          1.24         3.43 o                         
  -6   4  16         10.53         14.20         3.85 o                         
  -5   4  16         19.37         19.32         3.90 o                         
  -4   4  16         91.05         88.16         3.29 o                         
  -3   4  16        541.44        520.85         5.85 o                         
  -2   4  16         18.77         18.99         3.02 o                         
  -1   4  16         13.82         15.52         1.04 o                         
   0   4  16        212.31        193.51         2.75 o                         
   1   4  16         13.76         14.41         1.41 o                         
   2   4  16         18.65         18.60         1.31 o                         
   3   4  16        541.38        509.31         5.09 o                         
   4   4  16         91.05         93.95         3.01 o                         
   5   4  16         19.44         20.68         2.26 o                         
   6   4  16         10.50          7.86         2.38 o                         
  -6   5  16         25.87         31.54         5.19 o                         
  -5   5  16          4.19          3.28         2.47 o                         
  -4   5  16         52.49         50.40         3.02 o                         
  -3   5  16       1397.91       1343.00        13.51 o                         
  -2   5  16         34.65         34.95         3.47 o                         
  -1   5  16         48.60         50.32         2.01 o                         
   0   5  16          0.05         -0.29         1.15 o                         
   1   5  16         48.75         48.36         1.72 o                         
   2   5  16         34.67         37.15         2.29 o                         
   3   5  16       1398.02       1416.28        14.18 o                         
   4   5  16         52.45         50.05         2.59 o                         
   5   5  16          4.19          3.69         1.98 o                         
   6   5  16         25.85         35.69         5.67 o                         
  -5   6  16         29.54         31.41         3.02 o                         
  -4   6  16         18.26         12.17         3.60 o                         
  -3   6  16         50.04         48.41         4.62 o                         
  -2   6  16         25.56         18.59         3.43 o                         
  -1   6  16          4.89          4.34         3.38 o                         
   0   6  16          7.96          7.54         1.86 o                         
   1   6  16          4.86          4.34         1.83 o                         
   2   6  16         25.66         24.38         2.23 o                         
   3   6  16         50.02         50.57         3.93 o                         
   4   6  16         18.25         20.03         2.26 o                         
   5   6  16         29.50         33.75         2.65 o                         
  -5   7  16         12.47         25.29         4.34 o                         
  -4   7  16         12.01         15.59         4.12 o                         
  -3   7  16         88.76        102.16         5.89 o                         
  -2   7  16         27.08         26.58         4.23 o                         
  -1   7  16          3.35          4.25         3.09 o                         
   0   7  16         59.41         62.19         2.70 o                         
   1   7  16          3.36          2.37         2.20 o                         
   2   7  16         27.16         20.74         2.98 o                         
   3   7  16         88.79         97.30         5.33 o                         
   4   7  16         12.01         14.80         4.37 o                         
   5   7  16         12.50         17.72         3.48 o                         
  -3   8  16         13.81          6.89         3.96 o                         
  -2   8  16          5.87          1.86         3.90 o                         
  -1   8  16         11.01          8.95         3.74 o                         
   0   8  16          5.11          1.79         3.63 o                         
   1   8  16         11.02          9.29         3.17 o                         
   2   8  16          5.86         -0.49         2.86 o                         
   3   8  16         13.77         12.74         3.34 o                         
  -1   9  16          1.13          0.67         4.05 o                         
   0   9  16          4.34          0.99         3.53 o                         
   1   9  16          1.14         -2.63         2.63 o                         
   2   9  16          2.00         -0.56         3.69 o                         
   1   0  17        593.92        635.27         4.79 o                         
   2   0  17         23.57         14.84         1.06 o                         
   3   0  17        151.74        162.90         7.33 o                         
   4   0  17        172.32        165.64         4.84 o                         
   5   0  17         10.47         13.38         3.32 o                         
   6   0  17         95.96         86.85         5.04 o                         
   7   0  17          0.55          2.89         3.33 o                         
  -7   1  17          4.80          6.19         3.58 o                         
  -6   1  17         18.81         21.40         3.54 o                         
  -5   1  17        112.26        104.51         4.70 o                         
  -4   1  17          7.33          4.37         2.73 o                         
  -3   1  17        184.75        194.16         3.02 o                         
  -2   1  17        498.65        511.36         6.40 o                         
  -1   1  17        157.18        177.67         1.91 o                         
   0   1  17          6.59          6.98         0.59 o                         
   1   1  17        157.16        174.94         1.78 o                         
   2   1  17        498.02        498.85         5.78 o                         
   3   1  17        184.86        201.43         4.42 o                         
   4   1  17          7.25          9.64         2.41 o                         
   5   1  17        112.24        104.97         4.55 o                         
   6   1  17         18.81         19.38         3.81 o                         
   7   1  17          4.80         10.41         3.40 o                         
  -7   2  17          8.75          7.87         4.21 o                         
  -6   2  17         14.40         17.56         3.93 o                         
  -5   2  17        148.64        127.03         5.33 o                         
  -4   2  17         20.03         20.38         3.28 o                         
  -3   2  17        112.74        111.98         2.72 o                         
  -2   2  17         12.12         14.38         1.50 o                         
  -1   2  17        172.12        170.01         2.39 o                         
   0   2  17         18.64         13.56         1.04 o                         
   1   2  17        171.87        172.55         2.21 o                         
   2   2  17         12.10         14.39         0.86 o                         
   3   2  17        112.75        108.20         4.19 o                         
   4   2  17         20.09         15.49         2.21 o                         
   5   2  17        148.39        147.85         8.74 o                         
   6   2  17         14.42         16.91         3.44 o                         
   7   2  17          8.75         16.35         3.40 o                         
  -6   3  17         17.92         15.08         3.54 o                         
  -5   3  17         15.13         11.81         3.52 o                         
  -4   3  17         88.33         75.33         2.93 o                         
  -3   3  17       1382.40       1334.20         8.49 o                         
  -2   3  17          5.65          5.89         1.60 o                         
  -1   3  17         75.11         71.94         1.78 o                         
   0   3  17        531.66        541.94         3.64 o                         
   1   3  17         75.06         72.69         1.13 o                         
   2   3  17          5.56          5.43         0.77 o                         
   3   3  17       1382.19       1337.36         7.62 o                         
   4   3  17         88.04         74.94         2.78 o                         
   5   3  17         15.20         16.48         2.23 o                         
   6   3  17         17.91         14.11         2.46 o                         
  -6   4  17         44.68         45.80         5.01 o                         
  -5   4  17         31.28         23.94         3.72 o                         
  -4   4  17        141.46        141.56         9.50 o                         
  -3   4  17         21.10         25.57         2.63 o                         
  -2   4  17        108.14        114.84         4.32 o                         
  -1   4  17         44.16         41.86         1.34 o                         
   0   4  17          4.80          4.74         1.19 o                         
   1   4  17         44.00         41.46         3.06 o                         
   2   4  17        108.08        112.11         2.12 o                         
   3   4  17         21.16         26.31         1.78 o                         
   4   4  17        141.32        142.94         3.42 o                         
   5   4  17         31.24         27.70         2.53 o                         
   6   4  17         44.70         48.59         2.87 o                         
  -6   5  17          2.01          2.10         4.27 o                         
  -5   5  17          0.92          4.19         2.54 o                         
  -4   5  17         29.53         26.96         2.66 o                         
  -3   5  17        525.63        568.26         9.46 o                         
  -2   5  17         16.89         18.10         3.22 o                         
  -1   5  17          5.52          7.63         2.91 o                         
   0   5  17         21.08         22.09         1.46 o                         
   1   5  17          5.50          7.62         1.35 o                         
   2   5  17         16.88         19.47         2.54 o                         
   3   5  17        525.69        549.51         8.34 o                         
   4   5  17         29.48         30.42         2.90 o                         
   5   5  17          0.92         -1.45         2.06 o                         
   6   5  17          2.01          4.52         3.48 o                         
  -5   6  17          3.32          2.01         3.61 o                         
  -4   6  17         93.19         78.89         4.77 o                         
  -3   6  17          4.07          7.35         4.08 o                         
  -2   6  17         34.34         33.41         4.01 o                         
  -1   6  17          1.88         -0.51         3.17 o                         
   0   6  17         56.38         54.66         2.42 o                         
   1   6  17          1.89          0.93         1.88 o                         
   2   6  17         34.34         35.56         2.43 o                         
   3   6  17          4.04          1.48         3.18 o                         
   4   6  17         93.32        100.62         5.33 o                         
   5   6  17          3.30          7.29         2.26 o                         
  -5   7  17         13.65         21.81         4.21 o                         
  -4   7  17         43.85         43.86         4.53 o                         
  -3   7  17        147.27        155.20         6.52 o                         
  -2   7  17          4.59          6.99         3.89 o                         
  -1   7  17          6.01         10.21         3.43 o                         
   0   7  17         63.87         62.20         3.45 o                         
   1   7  17          6.05          4.43         3.17 o                         
   2   7  17          4.55          9.04         2.31 o                         
   3   7  17        147.28        153.27         6.24 o                         
   4   7  17         43.83         37.87         3.92 o                         
   5   7  17         13.62         15.02         2.84 o                         
  -3   8  17          3.62         -0.22         3.99 o                         
  -2   8  17          7.56          5.85         3.84 o                         
  -1   8  17          7.11         10.89         3.80 o                         
   0   8  17         10.11          9.03         3.77 o                         
   1   8  17          7.10          9.94         2.33 o                         
   2   8  17          7.53          7.40         2.30 o                         
   3   8  17          3.64          8.90         4.17 o                         
   0   9  17          5.33          2.69         3.78 o                         
   1   9  17          1.08          3.87         2.48 o                         
   0   0  18          3.63          4.45         0.72 o                         
   1   0  18        322.03        317.79         2.41 o                         
   2   0  18         27.05         34.62         1.65 o                         
   3   0  18          9.64         11.68         2.41 o                         
   4   0  18         17.63         11.26         2.77 o                         
   5   0  18        107.17         95.12         4.58 o                         
   6   0  18          1.12          1.37         3.46 o                         
   7   0  18          0.33         -0.54         3.16 o                         
  -7   1  18         21.41         31.90         4.34 o                         
  -6   1  18         41.75         49.91         4.31 o                         
  -5   1  18         35.49         34.23         3.71 o                         
  -4   1  18          6.68          7.35         2.81 o                         
  -3   1  18        189.94        186.07         3.04 o                         
  -2   1  18        539.03        565.64         6.86 o                         
  -1   1  18        134.82        129.28         4.62 o                         
   0   1  18         28.18         29.67         0.86 o                         
   1   1  18        134.88        126.22         1.88 o                         
   2   1  18        539.27        548.78         4.82 o                         
   3   1  18        189.96        188.82         4.36 o                         
   4   1  18          6.67          4.28         2.55 o                         
   5   1  18         35.63         38.08         3.67 o                         
   6   1  18         41.80         47.37         4.16 o                         
   7   1  18         21.49         31.93         4.03 o                         
  -7   2  18          2.26          0.72         4.25 o                         
  -6   2  18         38.94         38.21         4.24 o                         
  -5   2  18         23.36         23.48         3.45 o                         
  -4   2  18         91.90         90.47         4.30 o                         
  -3   2  18         91.18         92.23         2.60 o                         
  -2   2  18         22.30         21.88         1.60 o                         
  -1   2  18        168.98        176.32         2.46 o                         
   0   2  18         17.63         20.76         1.31 o                         
   1   2  18        168.82        177.57         1.74 o                         
   2   2  18         22.40         24.33         0.96 o                         
   3   2  18         91.38         86.49         2.45 o                         
   4   2  18         91.95        104.86         8.84 o                         
   5   2  18         23.39         21.96         2.20 o                         
   6   2  18         38.91         27.67         3.80 o                         
   7   2  18          2.25          0.69         2.72 o                         
  -6   3  18         22.02         26.73         4.21 o                         
  -5   3  18          1.99         -1.69         3.05 o                         
  -4   3  18          4.30          4.34         2.49 o                         
  -3   3  18        122.05        127.99         3.30 o                         
  -2   3  18         23.00         23.20         3.42 o                         
  -1   3  18        115.26        112.87         2.15 o                         
   0   3  18         19.75         18.39         1.18 o                         
   1   3  18        115.17        116.02         3.20 o                         
   2   3  18         22.97         22.57         1.17 o                         
   3   3  18        121.92        120.34         2.50 o                         
   4   3  18          4.31          2.63         2.03 o                         
   5   3  18          2.00          0.67         2.14 o                         
   6   3  18         22.12         26.28         2.50 o                         
  -6   4  18         46.20         41.00         4.61 o                         
  -5   4  18         19.94         15.16         3.85 o                         
  -4   4  18        101.10        100.19         3.52 o                         
  -3   4  18         67.84         71.12         5.94 o                         
  -2   4  18        117.18        110.41         4.32 o                         
  -1   4  18          2.72          3.19         1.25 o                         
   0   4  18         22.89         24.02         1.74 o                         
   1   4  18          2.69          3.49         1.50 o                         
   2   4  18        117.01        117.45         2.21 o                         
   3   4  18         67.73         67.02         2.15 o                         
   4   4  18        100.97         98.31         2.55 o                         
   5   4  18         19.89         20.97         3.44 o                         
   6   4  18         46.15         45.19         2.94 o                         
  -6   5  18          2.45          0.60         3.69 o                         
  -5   5  18         36.05         41.56         4.41 o                         
  -4   5  18         14.24         10.45         3.24 o                         
  -3   5  18        272.91        284.31         7.20 o                         
  -2   5  18          1.50         -3.17         3.17 o                         
  -1   5  18         57.37         49.21         3.64 o                         
   0   5  18          1.09          3.49         1.37 o                         
   1   5  18         57.46         58.29         1.95 o                         
   2   5  18          1.47          0.04         1.90 o                         
   3   5  18        272.98        283.93         6.28 o                         
   4   5  18         14.18         15.36         2.32 o                         
   5   5  18         36.07         37.04         2.67 o                         
   6   5  18          2.46         -1.56         3.54 o                         
  -5   6  18         13.15         11.70         3.87 o                         
  -4   6  18         11.27         15.43         3.64 o                         
  -3   6  18         70.37         68.92         4.88 o                         
  -2   6  18        117.23        119.46         5.29 o                         
  -1   6  18         17.70         14.20         3.50 o                         
   0   6  18          2.01          2.03         1.85 o                         
   1   6  18         17.73         15.79         2.11 o                         
   2   6  18        117.15        126.76         4.31 o                         
   3   6  18         70.49         78.51         4.83 o                         
   4   6  18         11.30         13.59         2.19 o                         
   5   6  18         13.16          9.00         2.52 o                         
  -5   7  18          9.36         11.66         4.20 o                         
  -4   7  18         38.80         40.99         4.60 o                         
  -3   7  18          0.72          8.21         4.37 o                         
  -2   7  18         12.45         18.96         4.25 o                         
  -1   7  18          3.56          5.05         3.30 o                         
   0   7  18         49.68         44.54         2.63 o                         
   1   7  18          3.57          0.75         2.29 o                         
   2   7  18         12.48         12.25         4.20 o                         
   3   7  18          0.73          2.72         3.43 o                         
   4   7  18         38.78         36.98         4.67 o                         
  -3   8  18          0.04         -1.46         4.09 o                         
  -1   8  18         30.94         29.42         3.97 o                         
   0   8  18          5.06          8.88         4.13 o                         
   1   8  18         31.06         28.92         2.69 o                         
   2   8  18         14.27         19.76         2.78 o                         
   3   8  18          0.04          0.85         3.91 o                         
   0   9  18          0.18          6.09         4.14 o                         
   1   9  18          2.71          1.29         2.71 o                         
   1   0  19          0.13          1.44         0.81 o                         
   2   0  19        641.29        636.78         4.50 o                         
   3   0  19          0.30         -0.40         1.99 o                         
   4   0  19          1.56         -1.25         2.47 o                         
   5   0  19         86.67         80.54         4.32 o                         
   6   0  19         17.81         21.47         4.32 o                         
   7   0  19         18.47         17.55         3.56 o                         
  -7   1  19          0.70          8.89         4.12 o                         
  -6   1  19          9.01          6.70         3.64 o                         
  -5   1  19         10.49         11.37         3.28 o                         
  -4   1  19         26.32         32.96         3.41 o                         
  -3   1  19         56.12         54.26         2.21 o                         
  -2   1  19         72.56         89.80         3.28 o                         
  -1   1  19         48.38         54.64         1.58 o                         
   0   1  19         68.51         79.31         1.93 o                         
   1   1  19         48.26         50.27         2.12 o                         
   2   1  19         72.36         88.49         1.65 o                         
   3   1  19         55.80         52.40         2.82 o                         
   4   1  19         26.07         30.15         2.85 o                         
   5   1  19         10.48          7.16         3.28 o                         
   6   1  19          9.03          7.30         3.17 o                         
   7   1  19          0.70         -2.00         3.73 o                         
  -6   2  19         17.35         24.43         3.68 o                         
  -5   2  19         36.99         38.45         4.02 o                         
  -4   2  19        104.33        103.50         4.59 o                         
  -3   2  19         37.20         37.32         2.06 o                         
  -2   2  19         66.09         63.56         3.24 o                         
  -1   2  19         93.62         89.97         1.95 o                         
   0   2  19        696.45        698.97         5.62 o                         
   1   2  19         93.65         87.26         1.35 o                         
   2   2  19         66.30         67.57         1.78 o                         
   3   2  19         37.34         39.23         7.85 o                         
   4   2  19        104.30        107.98         2.93 o                         
   5   2  19         37.05         39.07         3.63 o                         
   6   2  19         17.33         21.70         3.74 o                         
   7   2  19         15.60         14.91         3.43 o                         
  -6   3  19          7.23          2.37         3.47 o                         
  -5   3  19         24.95         19.77         3.90 o                         
  -4   3  19         49.59         52.43         5.82 o                         
  -3   3  19         30.00         26.86         3.68 o                         
  -2   3  19        110.45        102.85         2.78 o                         
  -1   3  19         88.96         92.18         2.06 o                         
   0   3  19          7.42          9.39         1.12 o                         
   1   3  19         88.91         90.95         2.32 o                         
   2   3  19        110.19        109.37         3.21 o                         
   3   3  19         30.00         28.49         2.99 o                         
   4   3  19         49.50         45.47         2.52 o                         
   5   3  19         24.93         24.77         2.30 o                         
   6   3  19          7.23          9.87         2.45 o                         
  -6   4  19          3.83          4.74         4.06 o                         
  -5   4  19          1.86          2.60         3.74 o                         
  -4   4  19         45.24         38.13         2.85 o                         
  -3   4  19         95.15         98.76         3.23 o                         
  -2   4  19         43.20         40.69         3.40 o                         
  -1   4  19         16.45         19.15         1.54 o                         
   0   4  19         71.48         76.54         1.94 o                         
   1   4  19         16.41         16.52         1.73 o                         
   2   4  19         43.10         47.70         2.49 o                         
   3   4  19         95.11         97.60         4.51 o                         
   4   4  19         45.12         39.96         2.09 o                         
   5   4  19          1.85          1.76         2.10 o                         
   6   4  19          3.82          4.62         3.01 o                         
  -5   5  19          1.88          2.01         3.95 o                         
  -4   5  19         11.90         15.07         3.97 o                         
  -3   5  19         57.71         60.42         4.81 o                         
  -2   5  19         41.71         40.42         3.99 o                         
  -1   5  19         29.68         25.73         3.39 o                         
   0   5  19        390.93        367.85         4.08 o                         
   1   5  19         29.62         31.26         3.46 o                         
   2   5  19         41.71         45.83         3.57 o                         
   3   5  19         57.75         57.69         4.10 o                         
   4   5  19         11.85         10.62         2.92 o                         
   5   5  19          1.88          5.01         2.18 o                         
   6   5  19         11.65          8.68         2.40 o                         
  -5   6  19          1.71         10.39         4.00 o                         
  -4   6  19         22.63         19.86         3.76 o                         
  -3   6  19         29.43         33.51         4.69 o                         
  -2   6  19         67.52         76.82         4.89 o                         
  -1   6  19          3.16          0.46         3.40 o                         
   0   6  19          4.83          3.12         1.91 o                         
   1   6  19          3.12          4.24         1.98 o                         
   2   6  19         67.49         71.49         6.45 o                         
   3   6  19         29.44         26.72         3.86 o                         
   4   6  19         22.65         10.22         3.79 o                         
   5   6  19          1.71          1.13         2.02 o                         
  -4   7  19          0.71         -0.26         3.79 o                         
  -3   7  19         43.89         28.84         4.64 o                         
  -2   7  19         76.03         84.90         5.44 o                         
  -1   7  19         13.16         11.61         3.23 o                         
   0   7  19          3.42          6.08         3.26 o                         
   1   7  19         13.16         16.30         2.51 o                         
   2   7  19         76.11         67.59         3.04 o                         
   3   7  19         43.88         42.69         4.43 o                         
   4   7  19          0.71          4.22         3.41 o                         
  -2   8  19         21.76         18.70         3.83 o                         
  -1   8  19          5.25          3.41         3.17 o                         
   0   8  19          0.07          2.94         4.04 o                         
   1   8  19          5.29          1.56         3.18 o                         
   2   8  19         21.79         23.73         3.62 o                         
   3   8  19          7.35          7.18         3.68 o                         
   1   9  19         19.06         15.12         4.39 o                         
   0   0  20        152.32        151.63         4.16 o                         
   1   0  20         10.20         14.30         1.03 o                         
   2   0  20         91.37        106.45         2.77 o                         
   3   0  20         17.44         12.50         2.33 o                         
   4   0  20         36.21         30.67         3.06 o                         
   5   0  20          2.05          4.87         3.12 o                         
   6   0  20         65.24         72.77         4.81 o                         
   7   0  20          1.89         -2.11         3.22 o                         
  -6   1  20          8.25         12.64         3.99 o                         
  -5   1  20        130.01        122.46         5.06 o                         
  -4   1  20         39.76         42.90         3.54 o                         
  -3   1  20         18.15         17.30         1.67 o                         
  -2   1  20        175.95        191.89         4.43 o                         
  -1   1  20         38.01         43.98         1.57 o                         
   0   1  20         78.49         90.78         4.03 o                         
   1   1  20         37.93         44.65         1.40 o                         
   2   1  20        176.02        185.87         2.22 o                         
   3   1  20         18.08         19.04         2.38 o                         
   4   1  20         39.71         43.24         3.48 o                         
   5   1  20        129.93        118.21         4.90 o                         
   6   1  20          8.27          6.55         3.08 o                         
   7   1  20         24.07         22.99         3.98 o                         
  -6   2  20          4.21          2.78         3.79 o                         
  -5   2  20          7.87          6.56         3.51 o                         
  -4   2  20        197.47        196.01         5.70 o                         
  -3   2  20          0.32          1.48         1.62 o                         
  -2   2  20        109.06        104.53         3.77 o                         
  -1   2  20        161.35        148.58         2.39 o                         
   0   2  20          0.40          9.53         1.64 o                         
   1   2  20        160.89        152.39         2.16 o                         
   2   2  20        108.94        102.49         2.42 o                         
   3   2  20          0.32          1.84         1.54 o                         
   4   2  20        197.47        187.15         5.13 o                         
   5   2  20          7.85          6.78         2.93 o                         
   6   2  20          4.25          5.26         3.24 o                         
  -6   3  20         22.84         21.80         4.08 o                         
  -5   3  20         68.35         67.43         4.74 o                         
  -4   3  20        130.32        128.56         3.44 o                         
  -3   3  20         29.62         30.33         2.61 o                         
  -2   3  20        343.05        341.35        10.76 o                         
  -1   3  20         45.03         43.32         1.78 o                         
   0   3  20        621.45        627.87         6.01 o                         
   1   3  20         44.88         45.42         1.95 o                         
   2   3  20        342.58        355.79         4.29 o                         
   3   3  20         29.62         26.95         3.57 o                         
   4   3  20        130.06        127.80         3.32 o                         
   5   3  20         68.52         71.29         2.95 o                         
   6   3  20         22.86         25.31         2.53 o                         
  -6   4  20         25.23         23.29         4.07 o                         
  -5   4  20          1.59          2.28         3.49 o                         
  -4   4  20         30.08         24.09         2.53 o                         
  -3   4  20        277.70        285.34        13.75 o                         
  -2   4  20        624.59        609.46         8.64 o                         
  -1   4  20         65.64         55.64         3.37 o                         
   0   4  20        182.39        189.06         2.70 o                         
   1   4  20         65.65         56.80         3.57 o                         
   2   4  20        624.65        633.87        10.44 o                         
   3   4  20        277.56        276.32         6.31 o                         
   4   4  20         30.00         26.66         1.87 o                         
   5   4  20          1.60          4.83         2.08 o                         
   6   4  20         25.30         20.38         3.34 o                         
  -5   5  20          1.12          5.72         3.35 o                         
  -4   5  20         17.72         16.06         2.67 o                         
  -3   5  20         18.10         22.37         4.14 o                         
  -2   5  20          1.01          1.66         3.72 o                         
  -1   5  20         34.17         29.25         3.54 o                         
   0   5  20         78.42         77.10         3.82 o                         
   1   5  20         34.16         28.92         1.76 o                         
   2   5  20          1.01          2.46         2.28 o                         
   3   5  20         18.01         21.77         3.77 o                         
   4   5  20         17.72         17.72         2.20 o                         
   5   5  20          1.12         -0.66         2.23 o                         
   6   5  20          6.63         11.15         3.47 o                         
  -5   6  20         17.01         14.85         4.10 o                         
  -4   6  20          8.57          5.29         3.21 o                         
  -3   6  20         99.64        107.93         5.81 o                         
  -2   6  20        180.29        174.89         6.04 o                         
  -1   6  20         26.47         29.62         4.02 o                         
   0   6  20        109.65        104.88         6.07 o                         
   1   6  20         26.42         26.71         2.69 o                         
   2   6  20        180.55        182.26        10.62 o                         
   3   6  20         99.77        105.81         3.29 o                         
   4   6  20          8.58          7.95         3.60 o                         
   5   6  20         17.00         20.31         2.62 o                         
  -4   7  20          0.67          0.74         4.14 o                         
  -3   7  20         27.18         28.76         4.77 o                         
  -2   7  20         28.91         39.65         4.73 o                         
  -1   7  20          0.24          0.29         3.02 o                         
   0   7  20         46.69         39.94         3.88 o                         
   1   7  20          0.24          3.39         2.37 o                         
   2   7  20         28.92         34.27         7.67 o                         
   3   7  20         27.20         35.38         4.48 o                         
   4   7  20          0.66         -1.20         3.83 o                         
  -2   8  20          6.12          9.28         3.74 o                         
  -1   8  20          6.66          0.63         3.57 o                         
   0   8  20         63.73         76.57         5.23 o                         
   1   8  20          6.68          9.92         2.36 o                         
   2   8  20          6.10          8.63         2.24 o                         
   1   0  21         26.07         29.99         1.06 o                         
   2   0  21        210.86        224.89         3.51 o                         
   3   0  21          5.59          6.55         2.09 o                         
   4   0  21          5.23          1.63         2.63 o                         
   5   0  21         20.05         11.57         3.52 o                         
   6   0  21          0.92         -3.33         3.33 o                         
  -6   1  21         13.76         18.80         4.01 o                         
  -5   1  21          1.05          3.28         2.97 o                         
  -4   1  21        123.25        123.27         4.71 o                         
  -3   1  21         10.24         13.61         1.63 o                         
  -2   1  21         36.60         38.05         2.31 o                         
  -1   1  21        125.30        131.92         2.29 o                         
   0   1  21         74.16         78.05         2.58 o                         
   1   1  21        125.06        130.25         1.70 o                         
   2   1  21         36.48         39.71         1.96 o                         
   3   1  21         10.21         14.93         2.26 o                         
   4   1  21        123.07        117.18         4.33 o                         
   5   1  21          1.06          2.81         2.88 o                         
   6   1  21         13.73         16.61         3.36 o                         
  -6   2  21         37.71         39.89         4.67 o                         
  -5   2  21         58.78         55.54         4.52 o                         
  -4   2  21         51.60         56.88         4.11 o                         
  -3   2  21         33.75         31.19         2.07 o                         
  -2   2  21         30.22         30.73         1.63 o                         
  -1   2  21         58.70         57.03         2.29 o                         
   0   2  21        319.58        309.68         4.09 o                         
   1   2  21         58.41         61.88         2.48 o                         
   2   2  21         30.12         29.66         1.73 o                         
   3   2  21         33.61         33.48         2.07 o                         
   4   2  21         51.59         57.33         3.50 o                         
   5   2  21         58.74         55.86         3.95 o                         
   6   2  21         37.79         38.45         3.84 o                         
  -6   3  21          0.24          0.23         3.98 o                         
  -5   3  21         38.34         35.13         3.88 o                         
  -4   3  21          7.99          7.33         2.21 o                         
  -3   3  21          0.77          1.88         1.85 o                         
  -2   3  21        225.27        216.56         3.08 o                         
  -1   3  21         55.12         53.82         1.95 o                         
   0   3  21         63.40         65.06         6.24 o                         
   1   3  21         55.14         56.08         1.78 o                         
   2   3  21        225.23        225.61         3.88 o                         
   3   3  21          0.76         -1.49         1.49 o                         
   4   3  21          8.02          5.22         2.00 o                         
   5   3  21         38.28         38.95         2.59 o                         
   6   3  21          0.23         -2.94         2.94 o                         
  -6   4  21          6.42          9.81         4.40 o                         
  -5   4  21          8.07         11.07         4.04 o                         
  -4   4  21          2.60          1.94         2.28 o                         
  -3   4  21        152.09        154.84         5.38 o                         
  -2   4  21         32.75         33.79         2.39 o                         
  -1   4  21         29.39         32.49         5.39 o                         
   0   4  21          2.87          5.00         1.78 o                         
   1   4  21         29.36         29.40         2.03 o                         
   2   4  21         32.70         34.82         2.43 o                         
   3   4  21        152.07        148.21         3.63 o                         
   4   4  21          2.60          4.93         1.91 o                         
   5   4  21          8.10          8.88         2.94 o                         
   6   4  21          6.34          9.86         2.33 o                         
  -5   5  21         16.21         21.31         4.62 o                         
  -4   5  21          1.12         -0.74         2.45 o                         
  -3   5  21         60.77         63.33         4.71 o                         
  -2   5  21         80.25         76.80         4.62 o                         
  -1   5  21         42.72         38.89         3.60 o                         
   0   5  21        255.80        248.95         3.32 o                         
   1   5  21         42.84         39.54         1.97 o                         
   2   5  21         80.19         80.84         2.79 o                         
   3   5  21         60.76         64.13         4.36 o                         
   4   5  21          1.13          2.17         3.45 o                         
   5   5  21         16.22         14.78         3.67 o                         
   6   5  21         15.04         18.76         3.79 o                         
  -5   6  21          0.56         -0.87         3.72 o                         
  -4   6  21         14.42          7.11         3.33 o                         
  -3   6  21         47.87         45.38         4.87 o                         
  -2   6  21         18.30         23.89         3.64 o                         
  -1   6  21         25.32         30.94         4.08 o                         
   0   6  21          2.58          5.28         2.11 o                         
   1   6  21         25.39         23.61         2.55 o                         
   2   6  21         18.32         20.94         4.13 o                         
   3   6  21         47.90         48.65         2.83 o                         
   4   6  21         14.37         15.61         3.57 o                         
  -4   7  21         11.28         17.67         4.91 o                         
  -3   7  21         20.82         21.96         4.55 o                         
  -2   7  21          2.36          9.79         3.93 o                         
  -1   7  21         27.65         29.62         3.94 o                         
   0   7  21         34.44         29.36         4.25 o                         
   1   7  21         27.67         23.65         2.54 o                         
   2   7  21          2.38          2.16         2.49 o                         
   3   7  21         20.81         13.69         3.29 o                         
  -2   8  21         11.00         12.23         4.38 o                         
  -1   8  21         13.70          9.00         4.51 o                         
   0   8  21         32.91         24.41         3.96 o                         
   1   8  21         13.70         18.42         2.77 o                         
   2   8  21         11.01         18.46         6.10 o                         
   0   0  22         70.11         61.08         3.23 o                         
   1   0  22         48.43         51.93         1.84 o                         
   2   0  22        111.30        113.39         5.42 o                         
   3   0  22          0.66          2.30         2.29 o                         
   4   0  22         39.06         42.99         3.60 o                         
   5   0  22          6.86          2.30         3.32 o                         
   6   0  22          0.68          3.13         3.61 o                         
  -6   1  22         13.78         15.58         3.94 o                         
  -5   1  22         21.12         26.81         3.47 o                         
  -4   1  22         92.09         91.04         4.35 o                         
  -3   1  22          7.72          8.53         2.41 o                         
  -2   1  22         77.79         72.58         2.51 o                         
  -1   1  22        177.41        183.89         3.93 o                         
   0   1  22        419.66        417.87         8.95 o                         
   1   1  22        177.24        184.88        18.25 o                         
   2   1  22         77.50         70.10         4.43 o                         
   3   1  22          7.68          5.55         2.12 o                         
   4   1  22         92.21         83.73         4.10 o                         
   5   1  22         21.08         25.52         3.63 o                         
   6   1  22         13.75         11.47         3.39 o                         
  -6   2  22         33.11         32.31         4.27 o                         
  -5   2  22          3.03          3.76         3.50 o                         
  -4   2  22          3.53          3.31         3.07 o                         
  -3   2  22          1.13          2.50         1.77 o                         
  -2   2  22        116.17        116.41         4.42 o                         
  -1   2  22        230.70        223.75         8.38 o                         
   0   2  22         31.36         32.94         4.51 o                         
   1   2  22        230.77        226.27         3.77 o                         
   2   2  22        116.11        112.82         4.63 o                         
   3   2  22          1.12          1.62         1.65 o                         
   4   2  22          3.53          2.37         2.56 o                         
   5   2  22          3.02         -0.60         2.97 o                         
   6   2  22         33.03         36.73         3.86 o                         
  -6   3  22         28.16         33.83         4.49 o                         
  -5   3  22         11.19         13.33         3.83 o                         
  -4   3  22         68.11         59.95         4.42 o                         
  -3   3  22          4.83          3.64         1.86 o                         
  -2   3  22         62.15         60.36         2.14 o                         
  -1   3  22        185.07        177.18         3.49 o                         
   0   3  22          5.11         10.26         1.54 o                         
   1   3  22        185.02        178.69         3.45 o                         
   2   3  22         62.27         58.89         9.63 o                         
   3   3  22          4.79          3.29         2.75 o                         
   4   3  22         67.97         67.40         2.32 o                         
   5   3  22         11.19          7.66         2.92 o                         
   6   3  22         28.22         39.49         4.16 o                         
  -5   4  22         14.38         19.21         3.75 o                         
  -4   4  22         16.50         15.27         2.40 o                         
  -3   4  22         25.75         23.54         3.11 o                         
  -2   4  22         37.84         40.12         2.48 o                         
  -1   4  22        183.44        182.54         3.84 o                         
   0   4  22        117.55        119.50         2.88 o                         
   1   4  22        183.33        176.98         6.07 o                         
   2   4  22         37.88         41.01         2.47 o                         
   3   4  22         25.78         27.09         2.48 o                         
   4   4  22         16.46         14.65         1.76 o                         
   5   4  22         14.41         16.07         1.89 o                         
   6   4  22         30.27         39.38         2.76 o                         
  -5   5  22         10.95         11.92         3.85 o                         
  -4   5  22         19.74         18.19         3.51 o                         
  -3   5  22          4.73         -2.14         3.90 o                         
  -2   5  22          6.13          7.86         3.48 o                         
  -1   5  22         14.80         12.02         2.97 o                         
   0   5  22         52.82         55.90         2.09 o                         
   1   5  22         14.78         12.26         1.73 o                         
   2   5  22          6.11          9.78         2.78 o                         
   3   5  22          4.78          1.97         2.95 o                         
   4   5  22         19.77         17.83         3.14 o                         
   5   5  22         10.95         14.76         2.42 o                         
  -4   6  22          0.56          4.52         3.69 o                         
  -3   6  22         22.94         25.59         4.04 o                         
  -2   6  22        157.03        146.06         5.74 o                         
  -1   6  22         47.77         46.94         4.06 o                         
   0   6  22         42.58         42.01         2.83 o                         
   1   6  22         47.75         48.08         2.94 o                         
   2   6  22        156.97        161.61         5.80 o                         
   3   6  22         22.92         29.67         3.13 o                         
   4   6  22          0.56          0.30         3.70 o                         
  -4   7  22          8.50         11.09         4.54 o                         
  -3   7  22         10.24          9.74         3.67 o                         
  -2   7  22         29.47         27.58         3.96 o                         
  -1   7  22          9.48         18.20         4.51 o                         
   0   7  22        118.53        118.57         5.91 o                         
   1   7  22          9.49         12.53         2.62 o                         
   2   7  22         29.47         26.58         2.75 o                         
   3   7  22         10.23         11.95         3.87 o                         
  -1   8  22         24.95         32.76         4.97 o                         
   0   8  22          9.46         12.56         3.82 o                         
   1   8  22         24.92         25.14         6.57 o                         
   2   8  22         27.70         22.52         2.92 o                         
   1   0  23          0.54          0.91         1.12 o                         
   2   0  23          0.18         -0.92         1.49 o                         
   3   0  23         51.56         46.15         3.04 o                         
   4   0  23         97.24         62.68         3.78 o                         
   5   0  23         53.68         55.65         4.21 o                         
   6   0  23         64.90         66.03         4.88 o                         
  -6   1  23         25.19         21.94         3.98 o                         
  -5   1  23         87.43         77.30         4.38 o                         
  -4   1  23         98.49         83.33         4.24 o                         
  -3   1  23         40.58         39.17         2.08 o                         
  -2   1  23         41.72         41.10         2.19 o                         
  -1   1  23        807.32        780.91         5.16 o                         
   0   1  23         43.41         62.95         2.55 o                         
   1   1  23        806.23        766.59         6.68 o                         
   2   1  23         41.63         38.82         3.62 o                         
   3   1  23         40.69         37.79         3.32 o                         
   4   1  23         98.70         86.60         4.07 o                         
   5   1  23         87.51         86.64         4.64 o                         
   6   1  23         25.21         21.40         3.91 o                         
  -6   2  23         10.88         11.70         3.69 o                         
  -5   2  23          3.05         10.90         3.37 o                         
  -4   2  23         21.37         20.00         3.47 o                         
  -3   2  23         34.06         33.15         2.16 o                         
  -2   2  23        163.57        151.26         6.01 o                         
  -1   2  23        390.71        387.79        16.12 o                         
   0   2  23          0.60          1.83         1.59 o                         
   1   2  23        390.31        376.82         4.79 o                         
   2   2  23        163.66        154.00         5.32 o                         
   3   2  23         33.96         33.60         2.08 o                         
   4   2  23         21.30         20.82         3.05 o                         
   5   2  23          3.05         -0.06         2.57 o                         
   6   2  23         10.90         15.45         3.72 o                         
  -6   3  23          5.50          7.48         3.94 o                         
  -5   3  23         18.24         28.49         4.34 o                         
  -4   3  23         12.12         10.49         3.42 o                         
  -3   3  23         22.10         21.42         2.18 o                         
  -2   3  23        149.17        158.31         3.36 o                         
  -1   3  23        127.81        115.08         3.92 o                         
   0   3  23          0.00         -1.22         1.52 o                         
   1   3  23        127.71        118.21         5.57 o                         
   2   3  23        149.07        162.96         5.55 o                         
   3   3  23         22.03         21.24         3.52 o                         
   4   3  23         12.16         11.15         2.67 o                         
   5   3  23         18.24         19.44         2.79 o                         
   6   3  23          5.49         14.59         3.55 o                         
  -5   4  23          7.46         15.22         4.28 o                         
  -4   4  23          7.01          6.94         2.41 o                         
  -3   4  23         17.49         16.02         2.29 o                         
  -2   4  23        155.44        152.92         6.60 o                         
  -1   4  23         49.47         49.89         2.68 o                         
   0   4  23        114.52        109.81         3.21 o                         
   1   4  23         49.56         54.81         2.55 o                         
   2   4  23        155.67        142.78         3.43 o                         
   3   4  23         17.54         13.68         2.42 o                         
   4   4  23          6.98          5.96         1.98 o                         
   5   4  23          7.45         12.36         1.99 o                         
   6   4  23          7.90          6.37         4.81 o                         
  -5   5  23          9.24         15.41         4.64 o                         
  -4   5  23          0.59          0.30         2.38 o                         
  -3   5  23          5.19          4.27         3.63 o                         
  -2   5  23        174.93        173.25         5.89 o                         
  -1   5  23         43.62         34.15         3.87 o                         
   0   5  23          6.93          8.69         1.65 o                         
   1   5  23         43.51         38.65         2.00 o                         
   2   5  23        174.91        179.75         4.29 o                         
   3   5  23          5.24          2.43         3.11 o                         
   4   5  23          0.59          1.35         3.36 o                         
   5   5  23          9.28         13.51         3.40 o                         
  -4   6  23          2.53          2.19         3.77 o                         
  -3   6  23         39.55         36.56         4.42 o                         
  -2   6  23         67.54         71.48         5.06 o                         
  -1   6  23        157.26        154.54         5.80 o                         
   0   6  23         39.97         40.27         2.61 o                         
   1   6  23        157.19        175.30         4.02 o                         
   2   6  23         67.48         71.65         3.08 o                         
   3   6  23         39.42         36.80         2.66 o                         
   4   6  23          2.51          1.34         2.88 o                         
  -3   7  23          8.06          6.45         4.04 o                         
  -2   7  23         47.13         50.29         4.94 o                         
  -1   7  23         76.25         85.44         5.29 o                         
   0   7  23         34.15         42.60         4.58 o                         
   1   7  23         76.29         82.30         4.59 o                         
   2   7  23         47.12         43.99         3.65 o                         
   3   7  23          8.12          9.70         3.88 o                         
  -1   8  23         14.81         17.10         4.38 o                         
   0   8  23         12.43         26.40         4.69 o                         
   1   8  23         14.83         15.96         4.05 o                         
   2   8  23         32.48         32.72         4.51 o                         
   0   0  24        140.52        130.14         4.58 o                         
   1   0  24          0.21          1.32         1.79 o                         
   2   0  24          2.34         -0.08         1.59 o                         
   3   0  24          6.16          3.31         1.78 o                         
   4   0  24          8.16          2.98         2.79 o                         
   5   0  24         79.35         83.22         4.55 o                         
   6   0  24         23.27         20.01         3.92 o                         
  -6   1  24          6.90          4.28         3.59 o                         
  -5   1  24         17.55         23.76         3.44 o                         
  -4   1  24         48.60         41.20         3.47 o                         
  -3   1  24         44.72         44.72         3.27 o                         
  -2   1  24        188.74        171.02         6.82 o                         
  -1   1  24        221.66        224.46         3.06 o                         
   0   1  24        378.47        371.73        12.14 o                         
   1   1  24        221.63        218.74         4.38 o                         
   2   1  24        188.60        179.28         5.66 o                         
   3   1  24         44.66         43.60         2.37 o                         
   4   1  24         48.56         43.76         3.49 o                         
   5   1  24         17.56         20.05         3.10 o                         
   6   1  24          6.83          7.80         3.81 o                         
  -6   2  24         37.09         45.54         4.53 o                         
  -5   2  24         49.35         49.95         4.31 o                         
  -4   2  24         65.55         64.33         4.12 o                         
  -3   2  24         63.95         67.23         2.59 o                         
  -2   2  24         58.34         64.14         2.63 o                         
  -1   2  24        267.71        249.32         4.27 o                         
   0   2  24        122.75        116.00         3.84 o                         
   1   2  24        268.06        254.60         4.20 o                         
   2   2  24         58.38         66.93         4.13 o                         
   3   2  24         63.75         68.89         2.60 o                         
   4   2  24         65.59         66.71         2.87 o                         
   5   2  24         49.35         51.43         4.02 o                         
   6   2  24         37.08         48.32         4.51 o                         
  -6   3  24          9.85         15.32         4.84 o                         
  -5   3  24          3.22          4.48         3.37 o                         
  -4   3  24          5.06          7.41         3.08 o                         
  -3   3  24         12.56         11.89         2.27 o                         
  -2   3  24        482.91        459.24         7.10 o                         
  -1   3  24        112.98        107.55         5.90 o                         
   0   3  24          9.58          7.08         1.70 o                         
   1   3  24        112.83        113.42         3.05 o                         
   2   3  24        483.10        449.36         8.35 o                         
   3   3  24         12.53          9.13         3.03 o                         
   4   3  24          5.01          6.76         1.83 o                         
   5   3  24          3.27          9.36         2.92 o                         
   6   3  24          9.91          6.51         2.67 o                         
  -5   4  24          3.52          5.05         3.85 o                         
  -4   4  24          6.95          8.83         2.56 o                         
  -3   4  24          7.93          9.26         3.72 o                         
  -2   4  24        235.96        219.15         5.97 o                         
  -1   4  24        471.63        465.82        15.46 o                         
   0   4  24         80.63         76.21         4.13 o                         
   1   4  24        471.71        457.84         5.37 o                         
   2   4  24        236.20        234.25         4.64 o                         
   3   4  24          7.90         11.76         3.94 o                         
   4   4  24          6.99          5.39         2.35 o                         
   5   4  24          3.51          6.70         1.88 o                         
   6   4  24         11.73          7.25         2.87 o                         
  -5   5  24         31.29         37.81         4.34 o                         
  -4   5  24          5.67          2.86         3.11 o                         
  -3   5  24          0.87          2.45         3.13 o                         
  -2   5  24        121.83        127.87         5.75 o                         
  -1   5  24         21.42         22.60         3.70 o                         
   0   5  24          4.29          3.79         1.62 o                         
   1   5  24         21.37         19.85         1.88 o                         
   2   5  24        121.90        114.41         3.85 o                         
   3   5  24          0.87         -1.77         3.46 o                         
   4   5  24          5.68          6.26         2.95 o                         
   5   5  24         31.17         25.93         4.41 o                         
  -4   6  24          4.34         11.47         4.32 o                         
  -3   6  24          8.75         11.09         4.34 o                         
  -2   6  24         19.36         26.28         4.30 o                         
  -1   6  24         29.24         49.06         4.65 o                         
   0   6  24          2.20          1.75         2.06 o                         
   1   6  24         29.27         37.19         6.09 o                         
   2   6  24         19.29         21.04         3.41 o                         
   3   6  24          8.71          7.32         2.22 o                         
   4   6  24          4.36          2.00         3.74 o                         
  -3   7  24          2.89          5.45         4.18 o                         
  -1   7  24          5.56          6.42         3.52 o                         
   0   7  24          3.46         14.34         3.85 o                         
   1   7  24          5.55          1.39         2.55 o                         
   2   7  24          6.23          7.13         2.51 o                         
   3   7  24          2.90          3.66         3.55 o                         
   0   8  24          0.13          7.99         4.03 o                         
   1   8  24          2.96          5.27         2.50 o                         
   2   8  24          5.60          8.60         3.49 o                         
   1   0  25         37.57         34.32         3.91 o                         
   2   0  25         50.60         57.88         2.40 o                         
   3   0  25          0.77         -0.13         1.75 o                         
   4   0  25          4.57          9.23         3.04 o                         
   5   0  25         88.54         92.14         4.52 o                         
   6   0  25         56.44         69.66         4.85 o                         
  -6   1  25         19.90         20.84         4.44 o                         
  -5   1  25          8.82         10.86         3.08 o                         
  -4   1  25          4.54          4.33         2.70 o                         
  -3   1  25         43.36         33.34         2.39 o                         
  -2   1  25         10.94         10.07         2.74 o                         
  -1   1  25         22.75         34.47         2.07 o                         
   0   1  25        111.40        120.65         3.37 o                         
   1   1  25         22.79         33.50         2.35 o                         
   2   1  25         10.84          7.85         3.00 o                         
   3   1  25         43.33         34.68         6.61 o                         
   4   1  25          4.56          4.17         2.45 o                         
   5   1  25          8.76          6.21         2.91 o                         
   6   1  25         19.89         17.01         4.04 o                         
  -6   2  25         11.80         23.27         4.48 o                         
  -5   2  25         35.53         39.75         4.05 o                         
  -4   2  25          4.49         10.59         3.35 o                         
  -3   2  25        140.11        129.42         4.52 o                         
  -2   2  25         78.35         71.73         2.77 o                         
  -1   2  25          6.71         12.29         2.26 o                         
   0   2  25          0.01         21.26         2.40 o                         
   1   2  25          6.65         14.55         2.21 o                         
   2   2  25         78.38         65.97         3.96 o                         
   3   2  25        140.12        132.20         5.58 o                         
   4   2  25          4.45          9.92         2.06 o                         
   5   2  25         35.51         45.51         3.46 o                         
   6   2  25         11.80         15.92         3.60 o                         
  -5   3  25         34.33         42.23         4.13 o                         
  -4   3  25         11.60         11.35         3.18 o                         
  -3   3  25         80.53         86.38         3.21 o                         
  -2   3  25        173.43        179.53         3.95 o                         
  -1   3  25         79.88         74.25         2.90 o                         
   0   3  25         26.22         18.27         2.93 o                         
   1   3  25         79.86         81.95         3.03 o                         
   2   3  25        173.15        167.55         5.71 o                         
   3   3  25         80.56         73.43         4.53 o                         
   4   3  25         11.63         11.50         3.58 o                         
   5   3  25         34.29         41.19         2.71 o                         
   6   3  25          3.62         -2.71         3.52 o                         
  -5   4  25         35.41         41.06         4.52 o                         
  -4   4  25         15.03         13.82         2.53 o                         
  -3   4  25         16.59         12.64         1.90 o                         
  -2   4  25         13.56         18.87         3.87 o                         
  -1   4  25        123.22        126.34         4.40 o                         
   0   4  25          9.65         11.70         2.90 o                         
   1   4  25        123.28        132.55         5.28 o                         
   2   4  25         13.56         17.85         2.38 o                         
   3   4  25         16.58         14.14         2.38 o                         
   4   4  25         15.08         14.08         2.42 o                         
   5   4  25         35.49         40.17         4.12 o                         
   6   4  25          6.00          8.87         2.42 o                         
  -4   5  25          3.56          5.75         3.66 o                         
  -3   5  25          7.18          1.78         3.59 o                         
  -2   5  25         54.22         53.81         4.18 o                         
  -1   5  25         21.06         31.03         3.88 o                         
   0   5  25         15.68          9.88         2.29 o                         
   1   5  25         21.06         25.25         2.04 o                         
   2   5  25         54.30         53.38         3.01 o                         
   3   5  25          7.16          5.12         2.97 o                         
   4   5  25          3.55         -0.22         3.36 o                         
  -4   6  25          6.50          8.67         3.70 o                         
  -3   6  25          2.40          3.54         3.85 o                         
  -2   6  25         23.18         18.11         3.63 o                         
  -1   6  25        134.29        119.39         5.30 o                         
   0   6  25         13.33         11.93         3.96 o                         
   1   6  25        134.34        127.12         3.55 o                         
   2   6  25         23.25         23.96         2.75 o                         
   3   6  25          2.43          1.79         2.43 o                         
   4   6  25          6.51         12.23         3.11 o                         
  -3   7  25          0.31         -3.22         3.22 o                         
  -2   7  25          9.52          8.87         3.67 o                         
  -1   7  25          8.51          5.94         4.43 o                         
   0   7  25         33.23         44.82         4.90 o                         
   1   7  25          8.47          9.97         2.64 o                         
   2   7  25          9.53          5.17         3.29 o                         
   0   0  26       5989.12       6039.71        27.71 o                         
   1   0  26        115.23        114.10         3.33 o                         
   2   0  26         13.68         12.66         3.09 o                         
   3   0  26         85.67         67.50         2.71 o                         
   4   0  26        165.16        163.20         5.23 o                         
   5   0  26          6.59         16.47         3.44 o                         
   6   0  26          1.27         12.60         3.49 o                         
  -6   1  26         32.97         43.36         4.65 o                         
  -5   1  26         38.32         28.89         3.44 o                         
  -4   1  26          6.73         10.46         3.11 o                         
  -3   1  26         88.70         75.28         3.66 o                         
  -2   1  26         84.69         83.05         3.88 o                         
  -1   1  26        300.94        294.92         6.75 o                         
   0   1  26        227.36        231.44         4.36 o                         
   1   1  26        301.16        295.43         4.74 o                         
   2   1  26         84.73         81.87         4.52 o                         
   3   1  26         88.74         68.16         2.66 o                         
   4   1  26          6.68          6.10         2.45 o                         
   5   1  26         38.37         34.19         3.73 o                         
   6   1  26         33.01         27.79         3.82 o                         
  -6   2  26          8.98         19.41         4.88 o                         
  -5   2  26          0.63         -1.98         3.04 o                         
  -4   2  26          4.32          6.01         3.43 o                         
  -3   2  26          6.48          7.32         1.73 o                         
  -2   2  26         29.46         31.15         2.65 o                         
  -1   2  26        337.59        325.55         5.03 o                         
   0   2  26       1205.83       1187.58         8.89 o                         
   1   2  26        337.85        340.65         5.05 o                         
   2   2  26         29.59         28.91         3.34 o                         
   3   2  26          6.49          7.78         3.23 o                         
   4   2  26          4.29          0.76         5.01 o                         
   5   2  26          0.63         -0.56         2.55 o                         
   6   2  26          9.00          5.06         2.70 o                         
  -5   3  26         20.81         20.01         4.06 o                         
  -4   3  26          4.88          7.13         3.44 o                         
  -3   3  26         21.07         23.93         1.97 o                         
  -2   3  26          6.58          6.80         2.08 o                         
  -1   3  26         79.47         80.33         3.05 o                         
   0   3  26          2.55          2.70         1.92 o                         
   1   3  26         79.66         82.05         3.86 o                         
   2   3  26          6.55         11.72         3.41 o                         
   3   3  26         21.05         27.96         3.88 o                         
   4   3  26          4.89          1.56         3.44 o                         
   5   3  26         20.78         17.55         3.03 o                         
   6   3  26         10.24         14.12         3.69 o                         
  -5   4  26         21.30         30.00         4.97 o                         
  -4   4  26         13.39         16.67         3.93 o                         
  -3   4  26          2.79          0.98         1.96 o                         
  -2   4  26          2.10          1.15         3.02 o                         
  -1   4  26          5.69         12.91         2.55 o                         
   0   4  26         93.57         75.18         4.38 o                         
   1   4  26          5.70          8.74         2.93 o                         
   2   4  26          2.11          3.26         3.13 o                         
   3   4  26          2.77          5.06         3.31 o                         
   4   4  26         13.35         16.57         3.91 o                         
   5   4  26         21.28         30.05         4.50 o                         
  -4   5  26          0.05          5.63         4.12 o                         
  -3   5  26          7.34          2.77         3.72 o                         
  -2   5  26        130.60        116.91         5.49 o                         
  -1   5  26         79.51         75.62         4.75 o                         
   0   5  26          1.94          0.17         2.12 o                         
   1   5  26         79.52         77.49         2.46 o                         
   2   5  26        130.54        118.23         3.61 o                         
   3   5  26          7.34          8.17         2.39 o                         
   4   5  26          0.05         -0.50         2.80 o                         
  -4   6  26          5.99          1.03         4.19 o                         
  -3   6  26          3.29          3.00         3.55 o                         
  -2   6  26          5.07          8.63         4.19 o                         
  -1   6  26         16.96         18.38         4.30 o                         
   0   6  26         30.95         33.90         4.06 o                         
   1   6  26         16.97         15.92         2.68 o                         
   2   6  26          5.02          7.94         2.32 o                         
   3   6  26          3.27          0.22         2.47 o                         
  -2   7  26         18.46         21.52         4.42 o                         
  -1   7  26         33.24         33.14         4.38 o                         
   0   7  26         17.11         17.60         3.85 o                         
   1   7  26         33.27         33.23         4.73 o                         
   2   7  26         18.46         16.89         2.83 o                         
   1   0  27          2.19         10.91         2.78 o                         
   2   0  27         18.79         16.12         3.40 o                         
   3   0  27         48.10         39.34         2.50 o                         
   4   0  27         79.42         63.24         3.75 o                         
   5   0  27          2.22          5.25         3.39 o                         
   6   0  27          0.76          5.60         3.10 o                         
  -6   1  27         10.74         13.33         3.87 o                         
  -5   1  27         12.55         10.41         3.18 o                         
  -4   1  27          2.53          8.08         3.05 o                         
  -3   1  27        104.73         85.42         3.21 o                         
  -2   1  27          2.88          0.80         2.06 o                         
  -1   1  27        171.20        182.91         4.08 o                         
   0   1  27         33.67         41.07         2.84 o                         
   1   1  27        171.39        180.16         4.07 o                         
   2   1  27          2.89          4.03         3.41 o                         
   3   1  27        104.78         90.49         5.22 o                         
   4   1  27          2.53          2.86         2.84 o                         
   5   1  27         12.48          6.82         2.56 o                         
   6   1  27         10.75         17.18         3.08 o                         
  -5   2  27          2.25          2.39         3.00 o                         
  -4   2  27         41.75         46.70         4.14 o                         
  -3   2  27        112.13        102.42         2.82 o                         
  -2   2  27         53.56         55.88         2.67 o                         
  -1   2  27        147.53        163.87         8.17 o                         
   0   2  27        637.84        603.84         6.69 o                         
   1   2  27        147.44        158.11         7.46 o                         
   2   2  27         53.37         49.35         3.98 o                         
   3   2  27        112.30        104.54         5.34 o                         
   4   2  27         41.86         47.59         4.58 o                         
   5   2  27          2.23          4.14         3.94 o                         
   6   2  27         42.51         42.93         4.40 o                         
  -5   3  27          0.44          2.80         3.98 o                         
  -4   3  27          2.25          4.36         3.68 o                         
  -3   3  27         34.04         30.79         2.03 o                         
  -2   3  27        281.27        260.12         4.60 o                         
  -1   3  27         75.32         77.41         3.01 o                         
   0   3  27          1.32          1.95         1.82 o                         
   1   3  27         75.57         79.15         3.57 o                         
   2   3  27        281.37        247.97         6.91 o                         
   3   3  27         34.04         28.60         3.97 o                         
   4   3  27          2.24          3.01         3.01 o                         
   5   3  27          0.44          4.52         3.68 o                         
   6   3  27          3.71         13.74         3.06 o                         
  -5   4  27         23.69         31.81         4.90 o                         
  -4   4  27          2.78          7.13         3.92 o                         
  -3   4  27         43.29         40.73         4.55 o                         
  -2   4  27         70.67         75.98         4.64 o                         
  -1   4  27        112.98        100.90         3.45 o                         
   0   4  27          2.65          3.57         3.08 o                         
   1   4  27        112.78        106.34         4.96 o                         
   2   4  27         70.39         79.78         4.77 o                         
   3   4  27         43.25         46.30         4.11 o                         
   4   4  27          2.81          1.72         3.03 o                         
   5   4  27         23.70         25.03         4.65 o                         
  -4   5  27          0.39          5.06         3.29 o                         
  -3   5  27          4.23          0.71         3.01 o                         
  -2   5  27         30.93         28.61         4.17 o                         
  -1   5  27          0.60         -1.64         3.58 o                         
   0   5  27          0.16          0.31         3.79 o                         
   1   5  27          0.61          1.67         2.14 o                         
   2   5  27         31.00         27.10         2.51 o                         
   3   5  27          4.23          6.86         2.17 o                         
   4   5  27          0.39          0.95         3.65 o                         
  -4   6  27          3.74          0.91         4.25 o                         
  -3   6  27          5.80         -2.49         4.26 o                         
  -2   6  27          9.02          4.80         3.45 o                         
  -1   6  27         39.36         39.09         3.96 o                         
   0   6  27         12.11         18.69         4.28 o                         
   1   6  27         39.46         41.64         2.92 o                         
   2   6  27          9.04          4.86         2.33 o                         
   3   6  27          5.82          1.04         2.38 o                         
  -1   7  27          3.82          1.74         4.19 o                         
   0   7  27         21.29         36.16         4.93 o                         
   1   7  27          3.83          5.50         2.58 o                         
   2   7  27         10.73          9.90         2.67 o                         
   0   0  28        107.87        146.79         5.54 o                         
   1   0  28        270.36        296.62         5.02 o                         
   2   0  28         68.79         70.03         4.42 o                         
   3   0  28         10.31          6.13         3.23 o                         
   4   0  28          0.19          1.61         2.22 o                         
   6   0  28          7.88          8.79         3.37 o                         
  -5   1  28          7.83          5.16         3.51 o                         
  -4   1  28          0.55          7.61         3.22 o                         
  -3   1  28         16.16         14.99         2.24 o                         
  -2   1  28         47.62         35.28         3.83 o                         
  -1   1  28        354.98        362.72         5.48 o                         
   0   1  28        179.55        166.34         7.67 o                         
   1   1  28        355.00        362.80         5.46 o                         
   2   1  28         47.81         37.96         3.94 o                         
   3   1  28         16.28         13.07         3.61 o                         
   4   1  28          0.56          1.18         2.12 o                         
   5   1  28          7.83          5.61         2.97 o                         
   6   1  28         23.83         30.68         3.91 o                         
  -5   2  28         10.09         15.99         3.61 o                         
  -4   2  28         20.62         27.83         3.75 o                         
  -3   2  28         40.64         44.08         2.16 o                         
  -2   2  28         57.14         57.12         2.77 o                         
  -1   2  28        431.72        422.06        11.01 o                         
   0   2  28         16.98         30.34         5.15 o                         
   1   2  28        431.41        431.80         7.44 o                         
   2   2  28         57.08         46.32         4.24 o                         
   3   2  28         40.68         36.79         4.33 o                         
   4   2  28         20.64         16.90         3.66 o                         
   5   2  28         10.06         16.03         4.16 o                         
   6   2  28          4.21          9.95         3.61 o                         
  -5   3  28          8.30          6.76         3.95 o                         
  -4   3  28          5.43          3.04         3.70 o                         
  -3   3  28         21.51         18.43         1.92 o                         
  -2   3  28         26.37         29.89         2.86 o                         
  -1   3  28         34.00         33.27         2.44 o                         
   0   3  28         18.55         17.52         2.27 o                         
   1   3  28         34.03         33.59         3.82 o                         
   2   3  28         26.42         31.92         3.87 o                         
   3   3  28         21.53         21.54         3.83 o                         
   4   3  28          5.41          8.54         3.78 o                         
   5   3  28          8.28         10.90         3.66 o                         
  -4   4  28         21.28         26.95         3.96 o                         
  -3   4  28         26.13         25.42         3.58 o                         
  -2   4  28         46.61         48.09         3.93 o                         
  -1   4  28         15.81         14.78         2.42 o                         
   0   4  28          7.55          8.42         3.04 o                         
   1   4  28         15.86         16.41         3.53 o                         
   2   4  28         46.63         55.60         4.53 o                         
   3   4  28         26.12         25.92         3.80 o                         
   4   4  28         21.26         25.95         3.78 o                         
   5   4  28          3.35          6.05         3.77 o                         
  -4   5  28          0.42          6.84         4.31 o                         
  -3   5  28         14.09          7.49         3.83 o                         
  -2   5  28         32.72         29.39         4.16 o                         
  -1   5  28         12.09          9.81         3.45 o                         
   0   5  28         12.77          9.74         2.95 o                         
   1   5  28         12.09         14.17         2.60 o                         
   2   5  28         32.70         23.43         3.63 o                         
   3   5  28         14.07         12.40         2.34 o                         
   4   5  28          0.42          0.73         2.92 o                         
  -3   6  28          3.40          1.52         3.18 o                         
  -2   6  28          2.06          1.36         4.16 o                         
  -1   6  28          2.63          5.83         4.02 o                         
   0   6  28         21.31         27.56         4.41 o                         
   1   6  28          2.63          3.59         2.17 o                         
   2   6  28          2.07          4.34         2.51 o                         
   3   6  28          3.41         -1.36         2.18 o                         
   0   7  28         49.82         58.18         4.82 o                         
   1   7  28         12.28         14.52         3.31 o                         
   2   7  28          0.55          0.86         3.33 o                         
   1   0  29        412.31        395.63         7.31 o                         
   2   0  29          3.78          7.62         3.30 o                         
   3   0  29          9.21         10.78         3.43 o                         
   4   0  29         55.70         41.15         2.64 o                         
   5   0  29          2.35         -1.75         2.76 o                         
  -5   1  29          7.59         14.35         3.78 o                         
  -4   1  29          5.23          5.37         2.56 o                         
  -3   1  29          4.05          4.52         3.00 o                         
  -2   1  29         32.91         34.29         3.93 o                         
  -1   1  29        660.04        656.72         7.23 o                         
   0   1  29          3.87         14.85         2.61 o                         
   1   1  29        660.36        663.89        10.03 o                         
   2   1  29         33.01         25.48         3.65 o                         
   3   1  29          4.05          2.67         3.24 o                         
   4   1  29          5.25          9.59         3.66 o                         
   5   1  29          7.58          9.90         3.16 o                         
   6   1  29          4.19          2.32         3.62 o                         
  -5   2  29          7.56         12.30         3.83 o                         
  -4   2  29          2.33          0.71         2.26 o                         
  -3   2  29         24.66         25.21         1.94 o                         
  -2   2  29         68.97         63.95         3.47 o                         
  -1   2  29        108.29        126.59         3.81 o                         
   0   2  29          2.16          6.45         3.22 o                         
   1   2  29        108.34        128.17         3.89 o                         
   2   2  29         68.88         62.61         4.63 o                         
   3   2  29         24.62         24.30         4.07 o                         
   4   2  29          2.30          0.52         3.56 o                         
   5   2  29          7.58         11.21         4.31 o                         
  -5   3  29         10.16         18.34         4.49 o                         
  -4   3  29          1.74          3.11         3.21 o                         
  -3   3  29          5.12          5.82         1.81 o                         
  -2   3  29         20.85         26.53         2.44 o                         
  -1   3  29         48.67         49.48         2.86 o                         
   0   3  29         75.29         77.17         3.05 o                         
   1   3  29         48.69         47.99         4.06 o                         
   2   3  29         20.78         23.65         3.83 o                         
   3   3  29          5.12          8.20         3.33 o                         
   4   3  29          1.75          0.98         3.68 o                         
   5   3  29         10.16         12.61         4.32 o                         
  -4   4  29          2.73          1.39         2.47 o                         
  -3   4  29         10.50          8.80         3.71 o                         
  -2   4  29         42.24         45.06         4.34 o                         
  -1   4  29         32.06         31.70         2.88 o                         
   0   4  29          0.08         -0.14         2.71 o                         
   1   4  29         31.98         31.76         3.68 o                         
   2   4  29         42.33         45.52         4.17 o                         
   3   4  29         10.51         16.30         3.68 o                         
   4   4  29          2.76          8.56         3.75 o                         
   5   4  29          4.76          8.06         3.33 o                         
  -4   5  29         20.57         25.91         4.15 o                         
  -3   5  29          0.10         -2.55         3.08 o                         
  -2   5  29         10.16         10.10         3.34 o                         
  -1   5  29         12.38         13.59         3.99 o                         
   0   5  29          1.07          0.94         2.08 o                         
   1   5  29         12.35         16.82         2.41 o                         
   2   5  29         10.13          5.74         3.40 o                         
   3   5  29          0.10         -2.36         2.93 o                         
  -3   6  29          5.36          4.45         4.53 o                         
  -2   6  29          4.10          8.65         3.54 o                         
  -1   6  29         37.57         33.65         4.18 o                         
   0   6  29          1.44          5.39         3.44 o                         
   1   6  29         37.66         42.62         4.70 o                         
   2   6  29          4.12          3.87         3.48 o                         
   3   6  29          5.37          0.55         3.11 o                         
   1   7  29         13.69         12.72         3.72 o                         
   0   0  30        432.15        427.65         8.60 o                         
   1   0  30        193.62        189.58         4.35 o                         
   2   0  30         77.37         73.98         4.50 o                         
   3   0  30         35.02         37.92         4.35 o                         
   4   0  30          0.48          1.26         3.55 o                         
   5   0  30          4.08         -0.17         5.61 o                         
  -5   1  30         22.83         31.43         4.10 o                         
  -4   1  30          9.39          8.32         2.94 o                         
  -3   1  30         19.94         21.46         3.82 o                         
  -2   1  30         16.62         23.77         3.51 o                         
  -1   1  30         98.93        105.36         3.58 o                         
   0   1  30        315.79        337.34         5.54 o                         
   1   1  30         98.78        115.31         3.72 o                         
   2   1  30         16.68         15.88         3.32 o                         
   3   1  30         19.83         12.21         3.85 o                         
   4   1  30          9.37          6.00         3.67 o                         
   5   1  30         22.85         31.11         4.90 o                         
  -5   2  30          9.58         11.07         3.67 o                         
  -4   2  30          4.59          3.14         2.39 o                         
  -3   2  30          1.79          0.41         3.31 o                         
  -2   2  30         63.48         62.20         4.44 o                         
  -1   2  30         65.31         63.84         3.09 o                         
   0   2  30         98.62         92.32         4.78 o                         
   1   2  30         65.19         60.97         2.96 o                         
   2   2  30         63.40         67.81         4.72 o                         
   3   2  30          1.80          0.79         3.16 o                         
   4   2  30          4.57          8.91         3.82 o                         
   5   2  30          9.60         10.36         4.58 o                         
  -5   3  30          2.41          4.01         3.65 o                         
  -4   3  30         21.52         21.90         3.29 o                         
  -3   3  30          3.54          2.36         1.85 o                         
  -2   3  30        119.01        117.26         8.88 o                         
  -1   3  30         24.41         22.81         2.64 o                         
   0   3  30          9.54          8.13         2.27 o                         
   1   3  30         24.39         30.30         3.69 o                         
   2   3  30        119.16        118.51         5.73 o                         
   3   3  30          3.50          0.47         2.95 o                         
   4   3  30         21.47         24.26         4.48 o                         
   5   3  30          2.41          3.15         4.26 o                         
  -4   4  30         23.58         15.49         4.49 o                         
  -3   4  30          3.81          1.76         2.90 o                         
  -2   4  30         10.53         13.70         3.77 o                         
  -1   4  30        133.03        128.85         6.40 o                         
   0   4  30          3.08          2.86         3.31 o                         
   1   4  30        133.19        125.54         5.72 o                         
   2   4  30         10.51         11.37         3.15 o                         
   3   4  30          3.83          7.99         3.51 o                         
   4   4  30         23.59         27.45         4.53 o                         
  -3   5  30          1.65          1.59         3.99 o                         
  -2   5  30         11.90         13.60         4.06 o                         
  -1   5  30         10.71          5.74         3.84 o                         
   0   5  30         30.01         34.44         2.89 o                         
   1   5  30         10.67         11.68         2.49 o                         
   2   5  30         11.89         16.59         3.88 o                         
   3   5  30          1.63          1.85         3.25 o                         
  -2   6  30         11.68         19.63         4.66 o                         
  -1   6  30         21.21         24.97         4.42 o                         
   0   6  30          0.03          1.07         4.09 o                         
   1   6  30         21.20         24.19         4.62 o                         
   2   6  30         11.67         11.33         3.54 o                         
   3   6  30          0.97         -2.60         2.87 o                         
   1   0  31          0.00          9.62         2.36 o                         
   2   0  31          0.37          1.60         3.16 o                         
   3   0  31          0.31         -0.11         3.20 o                         
   4   0  31          9.00          9.98         4.02 o                         
   5   0  31          0.04          1.48         4.45 o                         
  -5   1  31          4.06          2.35         2.57 o                         
  -4   1  31          5.30          4.01         2.33 o                         
  -3   1  31         13.76         13.36         3.81 o                         
  -2   1  31         73.05         71.71         4.54 o                         
  -1   1  31          1.24          7.96         2.46 o                         
   0   1  31         54.52         79.82         3.48 o                         
   1   1  31          1.22          7.25         4.39 o                         
   2   1  31         73.04         56.65         4.34 o                         
   3   1  31         13.74         10.16         3.79 o                         
   4   1  31          5.30          0.68         3.93 o                         
   5   1  31          4.07          7.59         4.24 o                         
  -5   2  31          6.12          6.93         3.61 o                         
  -4   2  31         36.16         41.46         3.06 o                         
  -3   2  31         19.50         16.59         3.56 o                         
  -2   2  31          3.92          7.98         3.47 o                         
  -1   2  31         82.87         78.89         3.33 o                         
   0   2  31         49.87         51.82         3.04 o                         
   1   2  31         83.06         77.28         3.28 o                         
   2   2  31          3.91          9.97         3.54 o                         
   3   2  31         19.55         14.52         3.40 o                         
   4   2  31         36.08         39.50         4.26 o                         
   5   2  31          6.12          7.15         3.57 o                         
  -4   3  31          2.60          2.00         2.35 o                         
  -3   3  31          7.08          7.23         2.33 o                         
  -2   3  31          9.77          9.59         2.25 o                         
  -1   3  31         32.21         26.57         3.70 o                         
   0   3  31          7.62          9.42         2.15 o                         
   1   3  31         32.20         37.73         4.22 o                         
   2   3  31          9.72         10.39         3.93 o                         
   3   3  31          7.09          5.48         3.08 o                         
   4   3  31          2.58          6.03         3.33 o                         
  -4   4  31          6.04          4.49         3.55 o                         
  -3   4  31          2.58          0.17         3.44 o                         
  -2   4  31         32.92         35.52         3.81 o                         
  -1   4  31          6.62          7.36         2.45 o                         
   0   4  31          0.02          1.95         3.10 o                         
   1   4  31          6.57          7.03         3.04 o                         
   2   4  31         32.94         35.63         3.96 o                         
   3   4  31          2.60          7.62         4.04 o                         
   4   4  31          6.02          3.84         3.86 o                         
  -3   5  31          4.03          4.27         3.80 o                         
  -2   5  31          0.58          7.09         3.82 o                         
  -1   5  31         25.56         26.08         4.11 o                         
   0   5  31          2.57          2.22         2.71 o                         
   1   5  31         25.59         32.33         2.66 o                         
   2   5  31          0.58          4.75         3.14 o                         
   3   5  31          4.04         15.43         3.82 o                         
  -1   6  31          5.06         11.72         4.65 o                         
   0   6  31          3.47          4.75         4.57 o                         
   1   6  31          5.06          5.26         3.75 o                         
   2   6  31          5.66          3.71         3.76 o                         
   0   0  32        541.78        537.81         9.87 o                         
   1   0  32          0.90          2.20         2.20 o                         
   2   0  32         24.37         31.46         4.21 o                         
   3   0  32          0.29         -2.37         3.20 o                         
   4   0  32          1.80         -3.28         3.28 o                         
  -5   1  32          1.30         -3.22         3.33 o                         
  -4   1  32          3.40          6.01         3.36 o                         
  -3   1  32         21.63         18.71         3.56 o                         
  -2   1  32         53.02         53.69         4.39 o                         
  -1   1  32         35.33         30.74         2.71 o                         
   0   1  32        135.87        134.83         3.90 o                         
   1   1  32         35.29         37.13         3.00 o                         
   2   1  32         52.93         53.73         4.42 o                         
   3   1  32         21.62         22.99         3.77 o                         
   4   1  32          3.40          5.75         3.66 o                         
  -5   2  32          0.84         -2.71         3.34 o                         
  -4   2  32          2.44          8.21         2.47 o                         
  -3   2  32          3.24          6.32         3.39 o                         
  -2   2  32         12.49          6.80         2.75 o                         
  -1   2  32         57.56         64.50         3.17 o                         
   0   2  32         64.88         63.65         3.11 o                         
   1   2  32         57.50         63.98         3.05 o                         
   2   2  32         12.56         13.71         3.92 o                         
   3   2  32          3.24          2.73         3.63 o                         
   4   2  32          2.42          7.89         3.43 o                         
  -4   3  32         13.59         14.53         2.44 o                         
  -3   3  32         18.51         18.79         2.25 o                         
  -2   3  32         19.32         21.12         2.82 o                         
  -1   3  32         11.46         17.30         2.58 o                         
   0   3  32         24.00         26.67         2.52 o                         
   1   3  32         11.46         13.79         3.87 o                         
   2   3  32         19.23         20.16         4.00 o                         
   3   3  32         18.52         18.13         3.60 o                         
   4   3  32         13.62         13.20         4.06 o                         
  -3   4  32         13.27         10.24         3.75 o                         
  -2   4  32          3.32          0.94         3.08 o                         
  -1   4  32         27.85         28.23         2.94 o                         
   0   4  32         28.46         29.82         3.92 o                         
   1   4  32         27.78         28.85         4.17 o                         
   2   4  32          3.33          1.52         3.82 o                         
   3   4  32         13.27          9.65         3.94 o                         
   4   4  32          6.33          9.45         4.17 o                         
  -3   5  32          6.02          8.61         3.70 o                         
  -2   5  32         14.41         11.91         3.32 o                         
  -1   5  32          4.50          4.00         3.92 o                         
   0   5  32          1.21          4.64         2.70 o                         
   1   5  32          4.52          6.27         2.46 o                         
   2   5  32         14.43         14.43         3.79 o                         
   3   5  32          6.00         11.02         3.96 o                         
   1   0  33         40.55         42.35         3.90 o                         
   2   0  33          8.16          9.33         3.51 o                         
   3   0  33          0.33          1.67         3.73 o                         
   4   0  33         20.26         17.59         4.66 o                         
  -5   1  33          0.45          0.12         3.06 o                         
  -4   1  33          9.25         12.37         4.11 o                         
  -3   1  33         16.34         16.43         4.02 o                         
  -2   1  33         17.62         17.68         3.73 o                         
  -1   1  33         23.48         23.50         2.59 o                         
   0   1  33          0.27          8.43         2.58 o                         
   1   1  33         23.56         22.56         2.68 o                         
   2   1  33         17.59         16.57         3.75 o                         
   3   1  33         16.25         18.23         3.91 o                         
   4   1  33          9.26         12.82         3.96 o                         
  -4   2  33         11.99         12.59         2.70 o                         
  -3   2  33         17.65          7.80         3.44 o                         
  -2   2  33         24.64         27.02         3.60 o                         
  -1   2  33         15.25         25.96         6.38 o                         
   0   2  33        179.66        173.96         4.43 o                         
   1   2  33         15.23         19.33         2.75 o                         
   2   2  33         24.52         23.29         4.17 o                         
   3   2  33         17.60         13.48         4.01 o                         
   4   2  33         11.99          7.05         4.30 o                         
  -4   3  33         26.68         29.98         4.46 o                         
  -3   3  33          4.77          8.00         4.51 o                         
  -2   3  33         68.11         65.66         7.51 o                         
  -1   3  33          3.75          5.03         2.33 o                         
   0   3  33          0.01         -0.13         3.53 o                         
   1   3  33          3.73          3.29         3.23 o                         
   2   3  33         68.26         67.48         4.97 o                         
   3   3  33          4.78          9.78         3.89 o                         
   4   3  33         26.74         37.20         4.95 o                         
  -3   4  33          6.33          0.06         3.31 o                         
  -2   4  33          9.53          7.98         3.51 o                         
  -1   4  33          3.68          3.28         2.63 o                         
   0   4  33          7.67         13.26         3.93 o                         
   1   4  33          3.67          1.13         3.71 o                         
   2   4  33          9.57         11.11         4.01 o                         
   3   4  33          6.34          1.19         3.94 o                         
  -3   5  33          3.90         11.93         4.58 o                         
  -2   5  33          1.49          5.15         3.85 o                         
  -1   5  33          5.02          0.22         4.02 o                         
   0   5  33         53.91         57.94         3.86 o                         
   1   5  33          4.98          5.49         2.37 o                         
   2   5  33          1.49         -0.61         3.60 o                         
   3   5  33          3.92          6.32         4.07 o                         
   0   0  34         96.53         97.23         5.06 o                         
   1   0  34          7.29          5.84         2.44 o                         
   2   0  34         82.14         98.42         5.43 o                         
   3   0  34          0.08          5.95         3.77 o                         
   4   0  34          2.30          7.37         4.26 o                         
  -4   1  34          9.12          9.70         4.11 o                         
  -3   1  34          3.18          6.60         3.73 o                         
  -2   1  34          8.66          9.39         3.52 o                         
  -1   1  34          6.03          9.32         2.46 o                         
   0   1  34        115.73        113.47         4.72 o                         
   1   1  34          6.02          8.07         3.08 o                         
   2   1  34          8.65          8.47         3.80 o                         
   3   1  34          3.19          7.07         4.02 o                         
   4   1  34          9.14          1.05         4.48 o                         
  -4   2  34         12.81         16.05         4.12 o                         
  -3   2  34          5.70          4.20         3.13 o                         
  -2   2  34         14.67         18.28         3.69 o                         
  -1   2  34         14.10         14.08         2.34 o                         
   0   2  34         43.23         48.13         3.06 o                         
   1   2  34         14.10         15.44         2.77 o                         
   2   2  34         14.69         15.19         4.07 o                         
   3   2  34          5.69          0.80         3.92 o                         
   4   2  34         12.80         13.15         4.41 o                         
  -4   3  34          1.52          2.68         2.44 o                         
  -3   3  34         13.58         16.62         3.84 o                         
  -2   3  34          2.46          4.97         3.23 o                         
  -1   3  34         21.49         25.49         2.75 o                         
   0   3  34          0.00          0.47         3.54 o                         
   1   3  34         21.50         16.57         3.61 o                         
   2   3  34          2.45          6.39         3.27 o                         
   3   3  34         13.50         14.88         4.15 o                         
  -3   4  34          6.64          5.80         3.65 o                         
  -2   4  34          3.44         -3.57         3.57 o                         
  -1   4  34          7.82          7.25         2.77 o                         
   0   4  34         73.65         78.08         4.95 o                         
   1   4  34          7.81         10.85         3.54 o                         
   2   4  34          3.47          3.55         3.82 o                         
   3   4  34          6.64          4.11         4.38 o                         
  -2   5  34          1.60          5.86         4.39 o                         
   0   5  34          3.60          4.65         4.36 o                         
   1   5  34          2.71          2.10         3.61 o                         
   2   5  34          1.59          0.32         2.95 o                         
   1   0  35          1.20         -1.19         2.43 o                         
   2   0  35         39.93         42.24         4.43 o                         
   3   0  35         18.56         20.01         3.78 o                         
  -3   1  35         17.13         22.45         4.16 o                         
  -2   1  35          9.41         11.47         3.38 o                         
  -1   1  35          5.60          6.98         2.21 o                         
   0   1  35         20.86         22.99         2.67 o                         
   1   1  35          5.58          6.88         2.91 o                         
   2   1  35          9.39         12.40         4.05 o                         
   3   1  35         17.11         13.01         4.30 o                         
  -3   2  35          5.46         20.45         4.42 o                         
  -2   2  35         24.72         25.19         4.05 o                         
  -1   2  35          9.65         12.21         2.47 o                         
   0   2  35          2.95          3.53         2.48 o                         
   1   2  35          9.64          8.16         2.54 o                         
   2   2  35         24.74         30.94         4.63 o                         
   3   2  35          5.44         11.43         3.90 o                         
  -3   3  35         21.36         27.84         4.51 o                         
  -2   3  35         25.23         29.11         2.68 o                         
  -1   3  35         18.61         19.62         4.30 o                         
   0   3  35         24.02         25.32         4.24 o                         
   1   3  35         18.65         16.63         4.30 o                         
   2   3  35         25.14         21.07         3.75 o                         
   3   3  35         21.39         29.38         4.71 o                         
  -3   4  35         15.38         19.37         4.45 o                         
  -2   4  35         18.18         14.41         4.14 o                         
  -1   4  35          6.08          4.57         2.36 o                         
   0   4  35         14.19         13.28         4.47 o                         
   1   4  35          6.10          8.05         3.83 o                         
   2   4  35         18.18         22.03         3.91 o                         
   3   4  35         15.36         30.62         4.83 o                         
   0   5  35          3.56          0.39         3.39 o                         
   1   5  35          3.70         -0.45         2.91 o                         
   2   5  35          5.85          3.45         3.64 o                         
   0   0  36         10.92         14.43         4.02 o                         
   1   0  36          1.32         -0.88         2.51 o                         
   2   0  36         18.70         19.54         3.66 o                         
   3   0  36         11.73         22.03         3.97 o                         
  -3   1  36         27.98         30.40         4.39 o                         
  -2   1  36         15.25         14.56         3.33 o                         
  -1   1  36         16.05         11.56         3.22 o                         
   0   1  36          0.47          2.40         2.34 o                         
   1   1  36         16.11         14.75         3.72 o                         
   2   1  36         15.23         25.24         4.38 o                         
   3   1  36         27.85         28.98         4.77 o                         
  -3   2  36         21.76         25.77         4.42 o                         
  -2   2  36          3.16          6.82         3.85 o                         
  -1   2  36         17.47         14.34         2.49 o                         
   0   2  36          0.07          0.40         2.19 o                         
   1   2  36         17.50         12.61         3.72 o                         
   2   2  36          3.18          3.29         4.12 o                         
   3   2  36         21.81         24.70         4.69 o                         
  -3   3  36          4.52          8.52         3.67 o                         
  -2   3  36         14.67         14.51         2.63 o                         
  -1   3  36         44.79         49.59         4.88 o                         
   0   3  36          2.28          5.16         3.98 o                         
   1   3  36         44.83         52.20         4.91 o                         
   2   3  36         14.63         10.84         3.86 o                         
  -3   4  36         21.53         30.02         4.88 o                         
  -2   4  36         15.39          7.35         4.14 o                         
  -1   4  36          3.58          2.43         3.87 o                         
   0   4  36         30.33         35.32         4.14 o                         
   1   4  36          3.59          2.64         3.67 o                         
   2   4  36         15.37         12.87         3.92 o                         
   0   5  36          9.87          9.13         3.80 o                         
   1   5  36         37.03         38.71         4.84 o                         
   1   0  37          0.11         -1.28         2.40 o                         
   2   0  37          1.27         -0.46         3.16 o                         
   3   0  37         30.52         36.55         4.85 o                         
  -3   1  37         12.54         13.91         4.16 o                         
  -2   1  37          6.47          6.95         3.56 o                         
  -1   1  37         26.43         28.08         2.64 o                         
   0   1  37         36.84         36.14         3.06 o                         
   1   1  37         26.33         24.40         5.86 o                         
   2   1  37          6.47         18.27         4.41 o                         
   3   1  37         12.60         26.47         4.57 o                         
  -3   2  37          5.50          9.74         3.52 o                         
  -2   2  37          7.51          4.30         3.27 o                         
  -1   2  37          7.88          8.49         2.79 o                         
   0   2  37          0.01         -0.60         2.60 o                         
   1   2  37          7.85          9.58         2.65 o                         
   2   2  37          7.52          8.81         4.36 o                         
  -3   3  37         52.23         56.17         5.20 o                         
  -2   3  37         19.86         18.64         2.79 o                         
  -1   3  37         28.43         34.48         4.28 o                         
   0   3  37         10.24         11.60         3.73 o                         
   1   3  37         28.39         25.44         4.01 o                         
   2   3  37         19.82         23.09         4.75 o                         
   0   4  37          0.04         -1.04         4.01 o                         
   1   4  37          0.83          2.56         3.87 o                         
   0   0  38         25.06         28.64         4.19 o                         
   1   0  38         11.04         10.24         5.79 o                         
   2   0  38          2.75          7.50         3.66 o                         
  -2   1  38          4.03          4.78         3.84 o                         
  -1   1  38          3.90          9.08         2.51 o                         
   0   1  38         11.53         17.44         3.01 o                         
   1   1  38          3.92          6.02         2.73 o                         
   2   1  38          4.02         14.62         4.57 o                         
  -2   2  38          2.06          3.76         3.23 o                         
  -1   2  38         30.49         32.69         3.00 o                         
   0   2  38          1.20         -0.10         2.69 o                         
   1   2  38         30.50         26.36         3.00 o                         
   2   2  38          2.06         -0.05         3.87 o                         
  -2   3  38          0.22         -1.54         2.62 o                         
  -1   3  38         23.15         18.13         4.83 o                         
   0   3  38         17.18         17.48         4.53 o                         
   1   3  38         23.14         25.68         4.55 o                         
   1   0  39         30.31         35.14         3.16 o                         
   2   0  39          1.91         10.09         3.76 o                         
  -2   1  39         80.54        117.48         6.53 o                         
  -1   1  39          0.32          3.54         2.39 o                         
   0   1  39          1.00          0.48         2.66 o                         
   1   1  39          0.32         -0.41         2.33 o                         
  -2   2  39          4.60          9.71         3.44 o                         
  -1   2  39         15.67         14.55         2.90 o                         
   0   2  39          0.04          0.44         2.45 o                         
   1   2  39         15.65         16.07         5.34 o                         
   0   0  40          0.07         -3.70         3.70 o                         
   1   0  40          6.23         13.07         3.00 o                         
  -1   1  40          6.36          9.71         4.02 o                         
   0   1  40          5.31          2.87         2.48 o                         
   1   1  40          6.34          8.84         4.24 o                         
  -1   2  40         24.26         19.21         4.14 o                         
   0   2  40          6.74          0.60         3.07 o                         
   1   2  40         24.32         25.71         3.82 o                         
   0   2  41          5.41          3.75         3.33 o                         
   1   2  41          3.23          8.66         4.07 o                         
                                                                                
