# Supplementary material for: Twelve 4-(4-meth­oxy­phen­yl)piperazin-1-ium salts containing organic anions: supra­molecular assembly in one, two and three dimensions
Source: Acta Crystallogr E Crystallogr Commun. 2019 Sep 20;75(Pt 10):1494–506. doi: 10.1107/S2056989019012702 (PMC6775724; doi:10.1107/S2056989019012702)
Supplement: Supplementary file 7 [file e-75-01494-VIsup7.hkl]

data_VI                                                                         
_shelx_title ' sk11cg'                                                          
_shelx_refln_list_code          4                                               
_shelx_F_calc_maximum      224.93                                               
_exptl_crystal_F_000      1344.00                                               
_reflns_d_resolution_high  0.7601                                               
                                                                                
loop_                                                                           
 _space_group_symop_operation_xyz                                               
 'x, y, z'                                                                      
 '-x+1/2, -y, z+1/2'                                                            
 'x+1/2, -y+1/2, -z'                                                            
 '-x, y+1/2, -z+1/2'                                                            
 '-x, -y, -z'                                                                   
 'x-1/2, y, -z-1/2'                                                             
 '-x-1/2, y-1/2, z'                                                             
 'x, -y-1/2, z-1/2'                                                             
                                                                                
_cell_length_a     9.2817                                                       
_cell_length_b    11.2905                                                       
_cell_length_c    30.3090                                                       
_cell_angle_alpha  90.000                                                       
_cell_angle_beta   90.000                                                       
_cell_angle_gamma  90.000                                                       
                                                                                
_shelx_F_squared_multiplier     1.000                                           
                                                                                
loop_                                                                           
 _refln_index_h                                                                 
 _refln_index_k                                                                 
 _refln_index_l                                                                 
 _refln_F_squared_calc                                                          
 _refln_F_squared_meas                                                          
 _refln_F_squared_sigma                                                         
 _refln_observed_status                                                         
   2   0   0      13179.79      13952.98        45.57 o                         
   4   0   0      13968.19      14710.86        58.95 o                         
   6   0   0       4629.58       4419.89        27.78 o                         
   8   0   0       1983.93       2043.10        35.34 o                         
  10   0   0       3119.14       3223.57        49.36 o                         
   2   1   0       4377.10       4267.71        42.13 o                         
   4   1   0       2577.54       2528.05        11.96 o                         
   6   1   0         10.08         16.26         4.42 o                         
   8   1   0         33.95         84.47        10.37 o                         
  10   1   0        258.24        302.81        15.36 o                         
   0   2   0      17865.84      14705.27       411.89 o                         
   2   2   0       7532.41       7774.32        43.69 o                         
   4   2   0          3.67          6.52         2.61 o                         
   6   2   0        699.74        701.69         8.61 o                         
   8   2   0        147.27        159.26        10.78 o                         
  10   2   0        116.38         96.95        11.07 o                         
   2   3   0       2241.39       2308.66         9.64 o                         
   4   3   0       6783.03       6648.03        29.81 o                         
   6   3   0         98.04         87.68         6.22 o                         
   8   3   0       2456.29       2428.54        26.58 o                         
  10   3   0        274.52        255.15        10.20 o                         
   0   4   0       3461.85       3055.41        22.66 o                         
   2   4   0        177.44        194.83         2.12 o                         
   4   4   0       1391.91       1635.04         8.93 o                         
   6   4   0          6.96          7.38         3.82 o                         
   8   4   0         16.16         21.71         6.50 o                         
  10   4   0          4.16         -5.29        15.09 o                         
   2   5   0        902.28        920.42         7.63 o                         
   4   5   0        345.26        370.96         5.05 o                         
   6   5   0         18.69         25.23         5.04 o                         
   8   5   0          0.12         -8.66        18.30 o                         
  10   5   0          0.60         -4.32         9.37 o                         
   0   6   0       2778.89       2745.81        33.90 o                         
   2   6   0       1380.03       1497.57         7.69 o                         
   4   6   0        415.97        439.34         6.34 o                         
   6   6   0        186.84        174.11         6.49 o                         
   8   6   0         86.87         87.06         9.21 o                         
  10   6   0         15.46         11.41         9.18 o                         
   2   7   0        205.77        198.64         4.34 o                         
   4   7   0          5.23          5.32         3.57 o                         
   6   7   0        327.71        304.13         7.80 o                         
   8   7   0         24.23         22.43         6.33 o                         
  10   7   0          0.19         -2.78        10.50 o                         
   0   8   0         22.25         24.65         5.28 o                         
   2   8   0       1177.51       1187.85        10.08 o                         
   4   8   0         34.95         50.29         5.01 o                         
   6   8   0         80.34         68.02         6.24 o                         
   8   8   0         98.12         88.61         7.72 o                         
  10   8   0         28.04         27.84        16.34 o                         
   2   9   0        484.94        445.87         7.33 o                         
   4   9   0        989.27        969.61        11.78 o                         
   6   9   0       1336.45       1281.84        22.58 o                         
   8   9   0         46.29         37.65         7.86 o                         
   0  10   0          2.52          6.10         7.21 o                         
   2  10   0         83.97         93.88         6.50 o                         
   4  10   0         15.03         13.70         7.26 o                         
   6  10   0         55.06         54.56         8.16 o                         
   8  10   0          1.37         -0.81        14.57 o                         
   2  11   0        970.96        919.57        18.63 o                         
   4  11   0         21.93         26.79         7.40 o                         
   6  11   0        300.40        251.50        22.69 o                         
   8  11   0         21.84         36.00        12.82 o                         
   0  12   0        163.69        174.08        16.64 o                         
   2  12   0         67.25         67.75        11.51 o                         
   4  12   0        335.33        353.42        14.11 o                         
   6  12   0         87.70        128.57        18.43 o                         
   2  13   0        126.33        122.43        10.28 o                         
   4  13   0          5.27         21.19        14.20 o                         
   0  14   0        312.09        293.96        19.76 o                         
   1   1   1          4.00         20.94         0.73 o                         
   2   1   1      35385.79      36042.64       137.61 o                         
   3   1   1      28896.21      29851.78       105.37 o                         
   4   1   1        657.12        686.29         5.59 o                         
   5   1   1         17.06         12.57         2.41 o                         
   6   1   1       1415.20       1394.31         8.93 o                         
   7   1   1         10.43         13.16         3.97 o                         
   8   1   1        755.84        790.73        14.88 o                         
   9   1   1         26.01         48.57         7.06 o                         
  10   1   1        149.93        155.10         9.29 o                         
  11   1   1          8.87         12.34         8.31 o                         
   0   2   1        663.69        714.52         5.29 o                         
   1   2   1        285.46        179.55         1.32 o                         
   2   2   1         79.74         78.83         2.58 o                         
   3   2   1         19.01         18.43         1.22 o                         
   4   2   1        207.29        198.75         3.78 o                         
   5   2   1        117.84        131.88         3.54 o                         
   6   2   1        840.06        822.46         9.14 o                         
   7   2   1        605.05        601.03         8.82 o                         
   8   2   1        224.09        237.31         7.18 o                         
   9   2   1         19.51         16.82         6.73 o                         
  10   2   1          7.18          0.24         7.92 o                         
  11   2   1         64.06         59.74         7.66 o                         
   1   3   1        906.60        855.30         3.45 o                         
   2   3   1        220.92        229.33         1.88 o                         
   3   3   1         10.15         11.65         1.17 o                         
   4   3   1        434.40        508.37         5.25 o                         
   5   3   1       2147.53       2198.05        11.85 o                         
   6   3   1         37.06         47.42         4.06 o                         
   7   3   1          0.11         -3.88         4.42 o                         
   8   3   1         94.17        114.99         5.99 o                         
   9   3   1        146.88        131.03         6.65 o                         
  10   3   1         10.37         13.36         5.92 o                         
  11   3   1         37.18         46.37         8.49 o                         
   0   4   1          7.19          2.18         1.47 o                         
   1   4   1       3522.11       3717.28        12.61 o                         
   2   4   1        965.77       1024.97         3.39 o                         
   3   4   1       2524.95       2597.91         8.77 o                         
   4   4   1         40.35         53.54         2.61 o                         
   5   4   1        681.05        757.56         6.00 o                         
   6   4   1        176.34        163.79         4.04 o                         
   7   4   1        178.10        171.73         5.04 o                         
   8   4   1         70.63         72.05         4.98 o                         
   9   4   1          1.24         -0.53         5.30 o                         
  10   4   1          0.28         -2.96         6.17 o                         
  11   4   1        168.09        162.16        17.62 o                         
   1   5   1        416.82        388.05         2.76 o                         
   2   5   1          0.20          2.62         1.12 o                         
   3   5   1       1638.08       1580.80         7.76 o                         
   4   5   1        637.36        654.02         4.33 o                         
   5   5   1         17.24         17.60         2.59 o                         
   6   5   1        167.15        177.76         4.25 o                         
   7   5   1         19.10         13.24         4.94 o                         
   8   5   1          0.93         -1.39         6.12 o                         
   9   5   1          7.11          6.25         6.43 o                         
  10   5   1         30.50         42.81         7.03 o                         
   0   6   1        421.77        417.35         3.99 o                         
   1   6   1       3052.51       3345.14        10.73 o                         
   2   6   1        730.75        698.39         3.53 o                         
   3   6   1        996.03        969.92         5.12 o                         
   4   6   1        330.40        334.00         3.91 o                         
   5   6   1        318.71        325.53         4.89 o                         
   6   6   1          0.02          0.10         3.50 o                         
   7   6   1         39.91         34.31         4.05 o                         
   8   6   1         20.40         18.80         6.03 o                         
   9   6   1          1.09         -2.56         7.04 o                         
  10   6   1         17.14          8.42         6.43 o                         
   1   7   1       1536.88       1614.41         6.81 o                         
   2   7   1         12.61         21.49         2.07 o                         
   3   7   1       1006.65       1093.13         8.34 o                         
   4   7   1         88.92         88.17         2.92 o                         
   5   7   1         47.61         29.86         3.67 o                         
   6   7   1         31.00         26.99         3.79 o                         
   7   7   1         35.19         38.40         4.16 o                         
   8   7   1         38.23         26.91         4.46 o                         
   9   7   1          9.25         12.45         6.34 o                         
  10   7   1          4.66          0.19         8.35 o                         
   0   8   1          7.38         16.79         3.76 o                         
   1   8   1        432.57        435.34         4.47 o                         
   2   8   1          4.10          9.46         2.39 o                         
   3   8   1         31.11         32.82         2.72 o                         
   4   8   1        141.54        138.78         3.76 o                         
   5   8   1        195.87        184.85         5.21 o                         
   6   8   1         25.53         16.23         4.15 o                         
   7   8   1        105.80        114.43         5.10 o                         
   8   8   1         31.79         29.30         4.89 o                         
   9   8   1         51.57         53.73         7.64 o                         
  10   8   1          4.76          1.47        14.04 o                         
   1   9   1          1.39          5.04         2.70 o                         
   2   9   1          0.28          1.54         2.65 o                         
   3   9   1         40.72         40.77         3.31 o                         
   4   9   1         66.56         79.10         4.82 o                         
   5   9   1        308.44        313.74         6.57 o                         
   6   9   1        162.62        145.42         6.39 o                         
   7   9   1         57.00         58.23         5.71 o                         
   8   9   1          0.43          1.88         5.13 o                         
   9   9   1          0.44         -5.95         8.14 o                         
   0  10   1         21.49          8.88         5.50 o                         
   1  10   1        199.64        177.48         4.79 o                         
   2  10   1          0.22         -1.01         3.23 o                         
   3  10   1         43.68         35.98         3.71 o                         
   4  10   1       1068.84       1036.19        12.23 o                         
   5  10   1        112.32        109.88         6.21 o                         
   6  10   1        201.79        207.78         7.38 o                         
   7  10   1         62.77         65.78         5.96 o                         
   8  10   1          4.62         -5.16         9.21 o                         
   1  11   1         23.23         25.03         5.62 o                         
   2  11   1          7.03          8.80         4.36 o                         
   3  11   1        164.63        168.11         5.45 o                         
   4  11   1          5.09          3.05         5.43 o                         
   5  11   1          8.38          7.19         5.29 o                         
   6  11   1          1.17         17.71         5.40 o                         
   7  11   1          2.08          9.60         8.65 o                         
   8  11   1          0.61         20.56        11.56 o                         
   0  12   1        240.31        220.61        12.34 o                         
   1  12   1          0.23         -6.70         6.70 o                         
   2  12   1          9.41          2.54         4.76 o                         
   3  12   1          8.08         10.74         5.35 o                         
   4  12   1         68.72         79.97         9.31 o                         
   5  12   1         33.65         27.19         7.32 o                         
   6  12   1          6.43         20.22         8.06 o                         
   7  12   1          4.84         -4.24        13.57 o                         
   1  13   1         11.23          3.09         4.81 o                         
   2  13   1          0.03          1.60         5.34 o                         
   3  13   1         46.74         30.85         6.81 o                         
   4  13   1        131.99        150.69         8.13 o                         
   0  14   1         57.53         61.93        29.14 o                         
   1  14   1         38.87         39.20         7.80 o                         
   2  14   1         83.91        113.70        10.96 o                         
   1   0   2       1491.75       1287.14        23.89 o                         
   2   0   2        949.83        889.00         6.12 o                         
   3   0   2       9244.52       9202.74        56.71 o                         
   4   0   2       3608.46       3561.35        16.91 o                         
   5   0   2      12198.80      12637.74        61.09 o                         
   6   0   2        207.14        277.32        10.01 o                         
   7   0   2          8.18          9.79         5.53 o                         
   8   0   2          4.77         16.01         6.54 o                         
   9   0   2        469.34        561.84        25.17 o                         
  10   0   2        132.49        201.71        13.96 o                         
  11   0   2         15.35         -1.42        10.55 o                         
   1   1   2        210.94        199.23         1.78 o                         
   2   1   2      46761.22      48578.46       257.51 o                         
   3   1   2        147.59        133.84         7.42 o                         
   4   1   2        831.15        837.08         6.73 o                         
   5   1   2        366.14        360.51         5.06 o                         
   6   1   2          0.14          2.89         4.21 o                         
   7   1   2         95.74        104.43         4.71 o                         
   8   1   2       1056.43       1138.15        12.08 o                         
   9   1   2         78.87         69.03         6.21 o                         
  10   1   2         20.40         16.93         6.79 o                         
  11   1   2         47.88         43.55        10.54 o                         
   0   2   2      16350.41      15444.20       640.98 o                         
   1   2   2        611.62        635.53         4.65 o                         
   2   2   2       1786.76       1659.24         9.46 o                         
   3   2   2         49.62         66.56         1.51 o                         
   4   2   2        181.31        196.35         3.14 o                         
   5   2   2        247.35        240.72         3.98 o                         
   6   2   2       1903.12       1936.50        15.65 o                         
   7   2   2        174.10        191.13         6.46 o                         
   8   2   2         80.98         94.83         6.35 o                         
   9   2   2         57.84         58.03         6.18 o                         
  10   2   2        114.05        119.91        10.64 o                         
  11   2   2         76.02         75.93         7.07 o                         
   1   3   2       1614.94       1516.24         3.85 o                         
   2   3   2        124.83        147.36         1.33 o                         
   3   3   2       2069.90       2141.51         7.87 o                         
   4   3   2       1784.61       1867.24         9.51 o                         
   5   3   2       1237.68       1272.36         5.79 o                         
   6   3   2        942.62        965.87         8.53 o                         
   7   3   2         24.52         19.11         4.22 o                         
   8   3   2        125.82        131.16         7.26 o                         
   9   3   2         83.72         80.26         6.88 o                         
  10   3   2          4.17          6.64         6.34 o                         
  11   3   2         32.59         49.47         6.61 o                         
   0   4   2       3912.03       3600.33        35.09 o                         
   1   4   2       1398.02       1208.07         6.97 o                         
   2   4   2       1354.50       1272.27         4.80 o                         
   3   4   2       2737.59       2868.57        11.75 o                         
   4   4   2       1622.57       1668.63         7.99 o                         
   5   4   2        312.93        369.73         4.51 o                         
   6   4   2       1332.61       1345.87         9.04 o                         
   7   4   2         21.33         13.59         4.00 o                         
   8   4   2          4.11          2.36         4.26 o                         
   9   4   2         39.12         38.22         5.60 o                         
  10   4   2         43.98         38.69         6.63 o                         
  11   4   2         17.68         12.56         7.14 o                         
   1   5   2       1812.48       1823.38         4.79 o                         
   2   5   2       1787.60       1998.00         6.41 o                         
   3   5   2       1720.96       1875.46         9.60 o                         
   4   5   2        541.90        531.64         5.87 o                         
   5   5   2          0.52         -0.12         2.54 o                         
   6   5   2        112.17        121.25         3.99 o                         
   7   5   2         20.05         16.12         4.88 o                         
   8   5   2         26.17         21.07         5.57 o                         
   9   5   2          6.91         -0.74         6.61 o                         
  10   5   2         17.61         11.74         7.71 o                         
   0   6   2        537.75        551.47         3.82 o                         
   1   6   2        565.62        573.75         3.11 o                         
   2   6   2         92.83        117.50         1.85 o                         
   3   6   2        321.54        368.06         2.97 o                         
   4   6   2          3.33          1.02         2.57 o                         
   5   6   2        214.82        231.21         4.50 o                         
   6   6   2         69.83         78.71         3.92 o                         
   7   6   2         29.14         26.19         3.75 o                         
   8   6   2          1.00         -5.85         6.53 o                         
   9   6   2         43.10         42.91         6.88 o                         
  10   6   2         51.90         55.97         7.34 o                         
   1   7   2        466.68        501.71         3.79 o                         
   2   7   2        189.89        173.59         2.56 o                         
   3   7   2         16.63         36.83         2.28 o                         
   4   7   2         15.08          7.90         2.44 o                         
   5   7   2         41.50         36.22         3.22 o                         
   6   7   2         27.16         18.30         3.60 o                         
   7   7   2          7.69         10.46         4.16 o                         
   8   7   2         64.54         61.13         4.60 o                         
   9   7   2          0.90         -2.17         6.57 o                         
  10   7   2          1.00          4.79         7.30 o                         
   0   8   2        188.46        160.90         4.92 o                         
   1   8   2        242.39        236.40         3.64 o                         
   2   8   2         48.03         46.51         2.54 o                         
   3   8   2        295.33        276.55         4.05 o                         
   4   8   2        426.13        414.66         5.67 o                         
   5   8   2          0.13         -0.61         3.83 o                         
   6   8   2        221.41        211.22         7.55 o                         
   7   8   2        249.02        205.46         5.66 o                         
   8   8   2          3.47          3.38         5.00 o                         
   9   8   2          5.12          3.00         6.72 o                         
  10   8   2         39.64          4.68        13.40 o                         
   1   9   2         14.10          7.60         3.02 o                         
   2   9   2         18.86          9.57         3.02 o                         
   3   9   2        322.07        303.30         6.58 o                         
   4   9   2          0.16          3.18         4.02 o                         
   5   9   2         42.95         44.43         4.81 o                         
   6   9   2          4.34          8.62         4.93 o                         
   7   9   2          4.34         -1.94         4.99 o                         
   8   9   2          6.77          3.62         5.61 o                         
   9   9   2          6.68         -1.90         7.74 o                         
   0  10   2         47.56         68.94         6.44 o                         
   1  10   2        180.38        181.60         5.24 o                         
   2  10   2        394.25        398.66         5.75 o                         
   3  10   2         43.80         43.40         3.67 o                         
   4  10   2        108.70        126.53         5.95 o                         
   5  10   2         68.52         77.02         5.46 o                         
   6  10   2         71.76         72.55         6.16 o                         
   7  10   2          2.23         -2.89         6.15 o                         
   8  10   2          3.77          2.90         5.39 o                         
   1  11   2         18.25         13.02         5.19 o                         
   2  11   2        388.96        346.74         6.53 o                         
   3  11   2          0.00         -0.09         4.76 o                         
   4  11   2         19.53         20.94         6.27 o                         
   5  11   2          0.03          0.24         5.58 o                         
   6  11   2        134.42        143.56         8.39 o                         
   7  11   2          2.32          5.38         5.62 o                         
   8  11   2          2.31         25.28        11.80 o                         
   0  12   2        157.25        180.01        11.95 o                         
   1  12   2          4.38         -0.05         7.75 o                         
   2  12   2         12.93         16.74         4.99 o                         
   3  12   2          3.40          2.75         5.38 o                         
   4  12   2        219.70        232.53        10.71 o                         
   5  12   2        153.54        163.65         7.03 o                         
   6  12   2         11.38          3.61         9.38 o                         
   7  12   2          2.35         -9.55        10.36 o                         
   1  13   2         36.98         35.80         5.86 o                         
   2  13   2        361.12        380.67        10.45 o                         
   3  13   2          0.02          2.03         6.63 o                         
   4  13   2         16.21         16.37         6.84 o                         
   0  14   2         11.62         33.98         9.84 o                         
   1  14   2          4.93          2.36         6.91 o                         
   2  14   2         12.68         27.04         9.32 o                         
   1   1   3       3365.19       3556.11        23.32 o                         
   2   1   3      48337.12      50259.50       341.07 o                         
   3   1   3        170.39        224.37         3.75 o                         
   4   1   3         80.98         85.55         2.67 o                         
   5   1   3        136.52        144.69         3.98 o                         
   6   1   3       1657.90       1699.59        12.78 o                         
   7   1   3          4.92          6.67         4.09 o                         
   8   1   3       2221.90       2229.87        25.17 o                         
   9   1   3         29.18         29.26         6.00 o                         
  10   1   3         41.68         40.69         7.73 o                         
  11   1   3        209.35        201.54         9.80 o                         
   0   2   3      16562.41      16180.22        75.66 o                         
   1   2   3        297.48        249.80         2.09 o                         
   2   2   3      17903.08      17407.10        81.53 o                         
   3   2   3          7.40         10.91         1.26 o                         
   4   2   3       2614.48       2716.39        15.19 o                         
   5   2   3        961.88        991.16         9.75 o                         
   6   2   3        173.26        166.59         6.21 o                         
   7   2   3        466.45        463.73        11.84 o                         
   8   2   3        126.80        145.48         6.67 o                         
   9   2   3        184.40        208.74         7.44 o                         
  10   2   3        305.47        289.34         8.74 o                         
  11   2   3         12.80          7.46         6.66 o                         
   1   3   3       1627.69       1627.72         4.25 o                         
   2   3   3        396.94        367.57         2.57 o                         
   3   3   3       2916.08       3078.11        11.18 o                         
   4   3   3        152.51        179.01         3.35 o                         
   5   3   3          3.30          3.85         2.07 o                         
   6   3   3          9.79          8.19         3.27 o                         
   7   3   3        119.21        117.12         5.16 o                         
   8   3   3        138.98        121.13         5.89 o                         
   9   3   3         74.55         79.43         5.74 o                         
  10   3   3         86.69         84.69         7.21 o                         
  11   3   3          0.10         -3.05         6.51 o                         
   0   4   3       1219.26       1231.14         7.17 o                         
   1   4   3        604.69        583.66         3.74 o                         
   2   4   3        259.36        245.08         1.76 o                         
   3   4   3         88.63         81.25         1.57 o                         
   4   4   3         33.86         30.79         2.06 o                         
   5   4   3          0.19          1.32         2.36 o                         
   6   4   3        446.40        447.33         5.98 o                         
   7   4   3        478.94        448.62         7.13 o                         
   8   4   3          2.48          1.84         4.22 o                         
   9   4   3          2.67         -4.63         4.63 o                         
  10   4   3         19.52          9.07         6.40 o                         
  11   4   3          2.77          8.90        10.13 o                         
   1   5   3       3036.89       3058.75         8.41 o                         
   2   5   3        447.93        459.15         3.47 o                         
   3   5   3         23.10         26.23         1.20 o                         
   4   5   3          0.53         -0.90         1.87 o                         
   5   5   3        131.74        114.11         3.25 o                         
   6   5   3         71.95         79.60         3.88 o                         
   7   5   3         26.25         23.43         5.02 o                         
   8   5   3        176.26        174.68         8.48 o                         
   9   5   3          2.69         -0.29         6.58 o                         
  10   5   3          3.91         -3.35         6.30 o                         
   0   6   3       1410.33       1537.01        10.97 o                         
   1   6   3          0.00         -0.19         1.06 o                         
   2   6   3        184.83        216.05         2.15 o                         
   3   6   3         79.03         73.08         1.96 o                         
   4   6   3        507.94        536.53         4.82 o                         
   5   6   3        148.05        152.58         3.96 o                         
   6   6   3        126.60        121.92         5.10 o                         
   7   6   3         21.63         12.46         3.77 o                         
   8   6   3        205.54        186.39         6.97 o                         
   9   6   3        100.68         99.24         7.35 o                         
  10   6   3          4.23          0.84         7.09 o                         
   1   7   3        606.94        591.29         3.79 o                         
   2   7   3         96.51         76.95         2.12 o                         
   3   7   3       2372.59       2491.46        13.18 o                         
   4   7   3        122.03        115.05         3.13 o                         
   5   7   3         97.00         72.02         3.43 o                         
   6   7   3        296.62        290.08         5.35 o                         
   7   7   3         44.53         30.43         4.11 o                         
   8   7   3         37.17         35.57         6.05 o                         
   9   7   3          1.15         -1.59         6.54 o                         
  10   7   3         21.82         27.50         7.78 o                         
   0   8   3        184.50        168.29         4.58 o                         
   1   8   3        319.81        349.10         3.97 o                         
   2   8   3       1078.18       1022.84         9.25 o                         
   3   8   3         25.49         26.61         2.77 o                         
   4   8   3        310.61        304.60         5.37 o                         
   5   8   3         53.80         37.28         3.95 o                         
   6   8   3          6.53          4.11         4.02 o                         
   7   8   3         15.22         13.09         4.23 o                         
   8   8   3         68.73         57.67         6.95 o                         
   9   8   3          4.68         -8.58         8.58 o                         
  10   8   3          2.75         18.82        31.46 o                         
   1   9   3          8.37          8.13         3.13 o                         
   2   9   3        188.60        187.70         4.16 o                         
   3   9   3         15.50         11.93         3.12 o                         
   4   9   3         21.27         25.03         3.90 o                         
   5   9   3         73.74         74.99         4.97 o                         
   6   9   3         58.01         69.90         6.96 o                         
   7   9   3          4.58          0.51         4.76 o                         
   8   9   3         13.17         10.82         5.66 o                         
   9   9   3          5.48         -2.08         7.69 o                         
   0  10   3        287.02        270.47         8.29 o                         
   1  10   3         28.01         28.12         4.13 o                         
   2  10   3          0.20         -3.27         3.61 o                         
   3  10   3        283.62        301.27         6.41 o                         
   4  10   3        881.76        909.29         9.22 o                         
   5  10   3        149.45        136.25         6.20 o                         
   6  10   3         43.97         40.56         5.18 o                         
   7  10   3        151.91        153.89         6.86 o                         
   8  10   3         37.04         41.30         5.60 o                         
   1  11   3        521.19        519.29         9.70 o                         
   2  11   3         49.96         46.34         4.62 o                         
   3  11   3          3.89          3.90         5.37 o                         
   4  11   3         76.91         78.49         6.60 o                         
   5  11   3          0.09          5.73         5.74 o                         
   6  11   3        131.58        117.25         7.17 o                         
   7  11   3         30.80         47.85         6.63 o                         
   0  12   3        318.81        336.18        13.14 o                         
   1  12   3         43.56         40.49         6.26 o                         
   2  12   3         10.14          9.08         4.51 o                         
   3  12   3        137.49        147.90         5.91 o                         
   4  12   3        105.69         82.25         7.06 o                         
   5  12   3         10.19          9.72         6.36 o                         
   6  12   3         31.67         29.51        10.14 o                         
   1  13   3         20.04         21.19         4.83 o                         
   2  13   3         26.77         30.73         6.32 o                         
   3  13   3         59.56         78.69        11.64 o                         
   4  13   3         31.87         31.12         6.17 o                         
   0  14   3         10.30         28.14        10.59 o                         
   1  14   3         14.49         -1.23         6.16 o                         
   2  14   3          1.94         -8.94         8.94 o                         
   0   0   4          0.48          5.85         1.97 o                         
   1   0   4       3408.46       3701.88        16.16 o                         
   2   0   4        118.59        163.66         3.91 o                         
   3   0   4       5587.20       5528.29        32.31 o                         
   4   0   4       1105.43       1148.61        17.58 o                         
   5   0   4        705.21        734.43         9.10 o                         
   6   0   4         57.24         50.16         5.84 o                         
   7   0   4       1366.24       1414.50        22.09 o                         
   8   0   4        237.55        264.30         9.42 o                         
   9   0   4        171.01        193.13        20.40 o                         
  10   0   4         59.39         24.79        11.64 o                         
  11   0   4         20.93         33.76        11.93 o                         
   1   1   4       3787.53       3591.94        14.06 o                         
   2   1   4       1614.71       1619.24         7.02 o                         
   3   1   4       1323.01       1312.03         6.82 o                         
   4   1   4        194.64        204.38         3.10 o                         
   5   1   4        363.92        371.56         7.28 o                         
   6   1   4         27.58         23.72         3.54 o                         
   7   1   4          0.30         -4.08         4.08 o                         
   8   1   4        264.04        302.32         7.84 o                         
   9   1   4          6.50          8.40         5.86 o                         
  10   1   4         11.12         12.69         7.81 o                         
  11   1   4          9.09         12.53         6.48 o                         
   0   2   4      50594.80      51120.48       466.66 o                         
   1   2   4       2177.32       2030.64         9.21 o                         
   2   2   4          6.43         18.48         2.75 o                         
   3   2   4       4316.49       4226.69        16.28 o                         
   4   2   4       9645.28      10180.43        25.89 o                         
   5   2   4       1379.10       1438.30         7.00 o                         
   6   2   4        848.54        835.98         6.73 o                         
   7   2   4        602.58        620.96        13.90 o                         
   8   2   4        369.90        335.62         8.32 o                         
   9   2   4         73.19         76.22         5.60 o                         
  10   2   4        376.49        383.82         8.34 o                         
  11   2   4         85.16         89.36        12.04 o                         
   1   3   4       1582.79       1605.34         4.11 o                         
   2   3   4       7577.61       7064.53        34.52 o                         
   3   3   4        733.75        699.42         2.76 o                         
   4   3   4       3233.04       3325.51        10.28 o                         
   5   3   4         10.25          2.83         2.17 o                         
   6   3   4          0.99         -0.65         3.42 o                         
   7   3   4         75.84         60.31         4.56 o                         
   8   3   4         79.98         80.00         7.08 o                         
   9   3   4        146.22        133.03         6.16 o                         
  10   3   4         79.33         73.28         6.06 o                         
  11   3   4         24.96         32.02         6.62 o                         
   0   4   4         47.36         45.34         3.02 o                         
   1   4   4         66.23         72.76         1.01 o                         
   2   4   4        135.97        118.51         1.22 o                         
   3   4   4          4.30          2.88         1.06 o                         
   4   4   4        881.49        802.82         4.38 o                         
   5   4   4         83.73         76.66         2.91 o                         
   6   4   4         97.04        106.65         4.60 o                         
   7   4   4          0.21          0.87         4.45 o                         
   8   4   4          0.03         -1.41         4.56 o                         
   9   4   4          0.67          2.65         5.56 o                         
  10   4   4         64.65         71.22         7.69 o                         
  11   4   4          0.08         -0.99         7.34 o                         
   1   5   4        132.32        116.25         1.34 o                         
   2   5   4       1715.54       1828.41         6.25 o                         
   3   5   4        219.76        230.58         1.90 o                         
   4   5   4          0.02         -1.48         1.80 o                         
   5   5   4         88.54         81.79         2.94 o                         
   6   5   4        685.48        654.37         5.94 o                         
   7   5   4         30.68         26.51         5.12 o                         
   8   5   4        273.05        269.63         7.92 o                         
   9   5   4         38.32         26.47         5.82 o                         
  10   5   4         10.67         -2.78         6.61 o                         
   0   6   4       3114.14       2990.18        20.25 o                         
   1   6   4       1078.11       1130.00         4.73 o                         
   2   6   4        109.80        112.30         1.82 o                         
   3   6   4         41.56         37.18         1.83 o                         
   4   6   4         35.01         23.24         2.52 o                         
   5   6   4         39.50         40.08         3.05 o                         
   6   6   4          0.02          1.73         3.45 o                         
   7   6   4         24.86         28.31         4.23 o                         
   8   6   4          0.35          1.71         5.32 o                         
   9   6   4         83.09         72.05         7.99 o                         
  10   6   4          2.96         -1.80        14.88 o                         
   1   7   4         91.33         91.02         2.16 o                         
   2   7   4        434.76        449.41         3.44 o                         
   3   7   4        528.30        505.98         3.81 o                         
   4   7   4         62.59         72.04         3.06 o                         
   5   7   4         13.00          1.14         3.01 o                         
   6   7   4        383.58        355.56         5.68 o                         
   7   7   4          1.22         -0.09         3.96 o                         
   8   7   4         59.65         31.64         5.59 o                         
   9   7   4          0.01         -6.03         6.03 o                         
  10   7   4         27.92         30.81         9.29 o                         
   0   8   4         18.22         12.16         3.17 o                         
   1   8   4         95.93        124.70         3.25 o                         
   2   8   4        226.47        224.87         3.48 o                         
   3   8   4        518.58        503.00         7.09 o                         
   4   8   4         20.66         25.60         3.52 o                         
   5   8   4        264.02        228.04         4.91 o                         
   6   8   4         15.87         12.12         4.09 o                         
   7   8   4         35.56         37.48         5.31 o                         
   8   8   4         65.20         57.56         4.78 o                         
   9   8   4         59.80         52.10         7.45 o                         
  10   8   4         49.99         82.40        11.26 o                         
   1   9   4         42.96         35.69         3.51 o                         
   2   9   4         28.75         21.31         2.88 o                         
   3   9   4        152.61        169.79         4.12 o                         
   4   9   4          0.00         -3.67         3.67 o                         
   5   9   4         10.83         11.04         3.87 o                         
   6   9   4          0.48          1.57         4.89 o                         
   7   9   4         89.33         70.86         5.53 o                         
   8   9   4         39.09         24.78         5.62 o                         
   9   9   4         21.21         28.26        12.59 o                         
   0  10   4        181.06        200.17         8.08 o                         
   1  10   4         32.18         26.81         4.36 o                         
   2  10   4          7.38         -1.04         3.77 o                         
   3  10   4         83.85         76.23         4.87 o                         
   4  10   4        113.23        122.56         6.03 o                         
   5  10   4        101.21         90.58         5.88 o                         
   6  10   4         16.49         15.03         5.75 o                         
   7  10   4          0.70         -4.84         5.12 o                         
   8  10   4         53.01         72.97         7.14 o                         
   1  11   4        212.05        207.39         6.21 o                         
   2  11   4        449.34        442.51         6.43 o                         
   3  11   4         40.86         36.72         4.89 o                         
   4  11   4        243.42        274.14         8.21 o                         
   5  11   4        136.74        139.28         6.85 o                         
   6  11   4          3.56         -3.49         5.74 o                         
   7  11   4         31.37         37.06         6.34 o                         
   0  12   4        941.90        939.24        19.12 o                         
   1  12   4        191.11        189.72         6.88 o                         
   2  12   4         39.46         30.12         5.11 o                         
   3  12   4          8.05         14.10         4.81 o                         
   4  12   4         40.03         35.97         6.84 o                         
   5  12   4         78.76         82.63         9.63 o                         
   6  12   4          3.89          2.77         7.96 o                         
   1  13   4         17.81         11.68         4.94 o                         
   2  13   4        173.23        162.20         7.00 o                         
   3  13   4         42.68         36.47         6.30 o                         
   4  13   4         70.88         80.73         7.32 o                         
   5  13   4          2.29          8.38        13.76 o                         
   0  14   4         67.86         94.17        10.46 o                         
   1  14   4          2.19         20.78        11.10 o                         
   2  14   4          4.65         -9.07         9.07 o                         
   1   1   5        920.15        853.01         5.16 o                         
   2   1   5        649.16        686.81         4.11 o                         
   3   1   5       1549.23       1501.85         6.52 o                         
   4   1   5        316.16        344.07         4.25 o                         
   5   1   5          1.30         -0.44         2.19 o                         
   6   1   5         83.10         75.74         4.26 o                         
   7   1   5          8.13          7.48         4.14 o                         
   8   1   5         19.30         13.07         5.51 o                         
   9   1   5         33.31         25.71         5.95 o                         
  10   1   5         11.92          7.08         6.84 o                         
  11   1   5         14.69          6.22         6.27 o                         
   0   2   5      32052.36      30588.99        67.92 o                         
   1   2   5      30065.73      30222.73       177.31 o                         
   2   2   5       4729.16       4540.93        17.46 o                         
   3   2   5         38.01         35.74         1.22 o                         
   4   2   5        112.35        133.02         2.38 o                         
   5   2   5       1462.86       1580.20         9.58 o                         
   6   2   5       1134.02       1128.30        10.40 o                         
   7   2   5        530.15        543.88         7.66 o                         
   8   2   5         27.32         21.50         4.97 o                         
   9   2   5        379.78        383.98         7.90 o                         
  10   2   5        239.56        263.37        10.05 o                         
  11   2   5          9.79         21.41         8.16 o                         
   1   3   5      12353.25      11891.15        39.05 o                         
   2   3   5       2995.15       3071.65        10.84 o                         
   3   3   5         85.73         62.12         1.29 o                         
   4   3   5       2067.43       2072.16         9.64 o                         
   5   3   5         15.45         10.97         2.05 o                         
   6   3   5       1001.13        918.39         7.36 o                         
   7   3   5         64.70         47.61         4.76 o                         
   8   3   5          7.36          5.87         5.02 o                         
   9   3   5        105.57        103.61         6.06 o                         
  10   3   5          7.37         14.86         5.55 o                         
  11   3   5         35.61         34.37        10.80 o                         
   0   4   5       4691.07       4538.05        28.18 o                         
   1   4   5        570.65        546.67         4.41 o                         
   2   4   5        382.64        371.45         1.94 o                         
   3   4   5       3709.26       3674.40        16.79 o                         
   4   4   5         10.93         13.22         1.30 o                         
   5   4   5         18.82         24.48         2.55 o                         
   6   4   5        269.70        288.42         5.27 o                         
   7   4   5        115.74        112.61         5.22 o                         
   8   4   5        154.85        182.32         6.25 o                         
   9   4   5         22.15         21.60         5.84 o                         
  10   4   5         33.32         44.11         7.62 o                         
  11   4   5         18.39         21.67        10.35 o                         
   1   5   5        704.22        730.10         3.10 o                         
   2   5   5        232.63        238.80         2.05 o                         
   3   5   5          0.89         -0.67         1.13 o                         
   4   5   5        541.79        549.02         4.99 o                         
   5   5   5        178.23        162.20         3.74 o                         
   6   5   5          8.72         16.45         3.22 o                         
   7   5   5          4.10          3.79         4.84 o                         
   8   5   5         65.74         66.70         5.71 o                         
   9   5   5          7.84          7.75         5.73 o                         
  10   5   5          4.22          5.60         6.16 o                         
   0   6   5        287.36        239.86         7.07 o                         
   1   6   5       2677.50       2674.99        13.07 o                         
   2   6   5        470.38        456.04         3.03 o                         
   3   6   5         36.48         28.80         1.77 o                         
   4   6   5          3.10          1.55         2.47 o                         
   5   6   5         62.62         62.25         3.14 o                         
   6   6   5        517.25        472.33         5.95 o                         
   7   6   5          0.00         -0.62         3.59 o                         
   8   6   5         85.12         73.27         6.02 o                         
   9   6   5          0.00         -4.06         5.52 o                         
  10   6   5          2.40         -0.37         6.99 o                         
   1   7   5         39.45         50.04         1.97 o                         
   2   7   5         97.52         89.60         2.25 o                         
   3   7   5         13.89         21.35         2.17 o                         
   4   7   5       1001.84        948.69         6.48 o                         
   5   7   5         13.09          9.65         2.98 o                         
   6   7   5          1.39          0.30         3.51 o                         
   7   7   5        168.83        143.99         4.86 o                         
   8   7   5         41.47         41.93         5.81 o                         
   9   7   5         35.02         24.49         5.71 o                         
  10   7   5        103.64        117.82         9.78 o                         
   0   8   5         37.81         33.40         4.29 o                         
   1   8   5         33.93         38.07         2.72 o                         
   2   8   5        117.32         95.44         2.90 o                         
   3   8   5        134.72        130.21         3.34 o                         
   4   8   5        206.54        201.42         4.47 o                         
   5   8   5          5.26          4.99         3.56 o                         
   6   8   5         67.04         68.84         4.59 o                         
   7   8   5         28.25         27.79         4.30 o                         
   8   8   5          2.42          3.06         4.44 o                         
   9   8   5          8.10          1.63         6.41 o                         
  10   8   5         24.54         34.78        17.57 o                         
   1   9   5         88.93         91.80         4.18 o                         
   2   9   5        383.87        389.27         4.88 o                         
   3   9   5         18.93         10.86         3.38 o                         
   4   9   5         42.52         45.81         3.97 o                         
   5   9   5        108.27        109.90         4.49 o                         
   6   9   5         18.24         20.02         4.58 o                         
   7   9   5          0.51         -3.35         4.60 o                         
   8   9   5         21.64         19.68         5.30 o                         
   9   9   5         34.60         57.35        12.40 o                         
   0  10   5         75.31         64.48         5.89 o                         
   1  10   5          9.16         10.72         3.84 o                         
   2  10   5          1.52         -0.45         3.85 o                         
   3  10   5        414.32        424.14         6.96 o                         
   4  10   5        273.87        283.50         8.70 o                         
   5  10   5         85.33         88.05         5.50 o                         
   6  10   5         26.60         25.19         4.89 o                         
   7  10   5          5.57          6.30         5.47 o                         
   8  10   5         13.39         16.12         6.04 o                         
   1  11   5        262.16        295.19         6.82 o                         
   2  11   5          9.11          8.39         4.46 o                         
   3  11   5         57.78         51.75         5.00 o                         
   4  11   5        133.44        136.70         6.30 o                         
   5  11   5          7.67         16.62         5.87 o                         
   6  11   5        118.69        114.83         8.61 o                         
   7  11   5          0.00          3.68         6.54 o                         
   0  12   5        466.00        478.99        11.68 o                         
   1  12   5        190.46        187.26         5.80 o                         
   2  12   5          0.00         -4.81         4.81 o                         
   3  12   5         76.68         87.91         5.32 o                         
   4  12   5         86.78         81.19         6.47 o                         
   5  12   5         50.77         44.76         6.19 o                         
   6  12   5         31.86        101.75        49.80 o                         
   1  13   5         76.20         87.02         7.68 o                         
   2  13   5         20.03         15.60         5.49 o                         
   3  13   5          5.92          8.62         5.21 o                         
   4  13   5          9.92         17.54         6.48 o                         
   5  13   5         19.46         51.03        15.99 o                         
   0  14   5         39.80         50.27        10.28 o                         
   1  14   5          0.04         19.01         8.91 o                         
   2  14   5         20.59         13.09         9.10 o                         
   3  14   5         35.92         39.58        11.28 o                         
   0   0   6      10980.86      10277.61       204.58 o                         
   1   0   6       3030.11       2874.71         9.58 o                         
   2   0   6          4.41          4.56         1.41 o                         
   3   0   6       5588.83       5754.47        38.62 o                         
   4   0   6        181.79        144.87         3.35 o                         
   5   0   6        775.43        820.04        10.48 o                         
   6   0   6        101.73         91.13         4.88 o                         
   7   0   6        634.14        667.23        11.95 o                         
   8   0   6        471.40        461.66        11.13 o                         
   9   0   6         16.86          8.40         8.25 o                         
  10   0   6         70.99         71.93        10.79 o                         
  11   0   6         29.67         11.58        12.18 o                         
   1   1   6         42.47         84.75         0.96 o                         
   2   1   6       8508.29       8261.96        22.51 o                         
   3   1   6          0.27          2.52         1.28 o                         
   4   1   6       1189.92       1263.85         6.38 o                         
   5   1   6       2623.49       2703.05        13.55 o                         
   6   1   6        497.05        517.88         6.01 o                         
   7   1   6          0.58          1.44         4.07 o                         
   8   1   6         53.94         57.62         5.94 o                         
   9   1   6         98.05        101.87         6.55 o                         
  10   1   6          4.25         -2.49         4.99 o                         
  11   1   6         36.79         24.34         6.94 o                         
   0   2   6       2458.33       2576.84        14.23 o                         
   1   2   6         42.63         54.77         1.83 o                         
   2   2   6      13971.92      14053.57        32.26 o                         
   3   2   6        625.45        620.49         4.00 o                         
   4   2   6        469.61        508.72         3.65 o                         
   5   2   6         60.95         77.98         2.51 o                         
   6   2   6        451.73        491.60         5.24 o                         
   7   2   6         32.30         36.78         4.73 o                         
   8   2   6         61.44         65.11         5.28 o                         
   9   2   6        198.50        236.69         6.99 o                         
  10   2   6          2.13         13.40         5.56 o                         
  11   2   6          3.23          6.32        10.18 o                         
   1   3   6       8106.37       7977.50        22.96 o                         
   2   3   6       1335.40       1287.54         4.13 o                         
   3   3   6        407.91        356.72         2.55 o                         
   4   3   6         32.75         29.00         1.69 o                         
   5   3   6        566.94        528.49         4.27 o                         
   6   3   6       1371.62       1330.94         8.34 o                         
   7   3   6        108.06        102.79         5.03 o                         
   8   3   6        678.88        668.16        11.99 o                         
   9   3   6          9.55          3.65         5.34 o                         
  10   3   6          0.35          2.20         5.05 o                         
  11   3   6          8.53         -3.62         6.09 o                         
   0   4   6          6.37          2.50         1.32 o                         
   1   4   6       5048.30       5208.90        10.45 o                         
   2   4   6        593.55        637.87         2.50 o                         
   3   4   6        251.45        252.22         1.99 o                         
   4   4   6        338.11        337.41         3.34 o                         
   5   4   6       1656.15       1692.19         8.29 o                         
   6   4   6        474.75        468.77         6.25 o                         
   7   4   6        100.87        116.36         5.67 o                         
   8   4   6         56.82         72.02         5.42 o                         
   9   4   6         48.55         39.45         5.89 o                         
  10   4   6         82.78         76.28         7.65 o                         
  11   4   6          2.00          0.77         9.69 o                         
   1   5   6       1022.02       1082.79         4.60 o                         
   2   5   6          2.05          5.61         0.91 o                         
   3   5   6        163.16        134.98         1.65 o                         
   4   5   6         56.99         37.82         1.91 o                         
   5   5   6         20.88         21.54         2.65 o                         
   6   5   6        573.33        577.49         6.13 o                         
   7   5   6         11.30          2.50         4.85 o                         
   8   5   6         34.32         32.62         5.43 o                         
   9   5   6         53.23         53.97         6.21 o                         
  10   5   6         23.04         33.76         6.46 o                         
   0   6   6        839.36        759.54         6.35 o                         
   1   6   6        353.44        372.51         2.27 o                         
   2   6   6        117.86        132.55         1.90 o                         
   3   6   6        124.86        119.13         2.43 o                         
   4   6   6         25.56         22.77         2.57 o                         
   5   6   6        194.53        176.89         3.76 o                         
   6   6   6         46.18         57.05         3.66 o                         
   7   6   6        322.48        324.20         6.20 o                         
   8   6   6          7.59         -5.34         5.47 o                         
   9   6   6         16.54         14.84         6.11 o                         
  10   6   6         13.45         17.59         6.65 o                         
   1   7   6        136.90        139.59         2.62 o                         
   2   7   6         24.88         33.76         2.19 o                         
   3   7   6         87.94         82.52         2.68 o                         
   4   7   6          4.80          7.44         2.68 o                         
   5   7   6          1.37         -2.70         3.06 o                         
   6   7   6        189.43        165.01         4.70 o                         
   7   7   6         88.95         61.82         4.32 o                         
   8   7   6          0.54         -0.61         5.38 o                         
   9   7   6         13.68          8.84         5.77 o                         
  10   7   6         31.82         21.18         8.40 o                         
   0   8   6        223.07        211.04         6.10 o                         
   1   8   6         78.33         71.39         3.36 o                         
   2   8   6          7.35          2.88         2.60 o                         
   3   8   6          0.01         -0.25         2.84 o                         
   4   8   6         40.74         36.03         3.45 o                         
   5   8   6          0.17         -3.26         3.26 o                         
   6   8   6          0.43         -4.04         4.51 o                         
   7   8   6         11.65          9.69         4.07 o                         
   8   8   6         32.81         35.11         4.51 o                         
   9   8   6          6.57          4.25         6.51 o                         
  10   8   6          0.26        -13.39        14.09 o                         
   1   9   6         76.65         69.55         4.25 o                         
   2   9   6         44.49         36.55         3.29 o                         
   3   9   6         68.83         56.44         3.80 o                         
   4   9   6         13.95         13.38         4.16 o                         
   5   9   6          7.59         11.79         4.33 o                         
   6   9   6          0.74          0.56         4.02 o                         
   7   9   6          4.91          5.53         4.61 o                         
   8   9   6         31.19         39.78         5.09 o                         
   9   9   6        104.48        113.09        14.09 o                         
   0  10   6        451.51        450.15         9.27 o                         
   1  10   6          8.77         11.38         4.01 o                         
   2  10   6          0.00         -1.25         3.76 o                         
   3  10   6         38.00         40.72         4.08 o                         
   4  10   6         91.24         99.50         5.18 o                         
   5  10   6          2.96          1.36         4.41 o                         
   6  10   6         44.37         43.05         5.05 o                         
   7  10   6         81.58         78.97         6.19 o                         
   8  10   6         14.80         14.24         6.10 o                         
   1  11   6        376.22        379.97         7.94 o                         
   2  11   6         94.10         88.70         5.11 o                         
   3  11   6        168.36        170.33         5.59 o                         
   4  11   6         20.98         25.68         5.30 o                         
   5  11   6          5.56          4.57         5.21 o                         
   6  11   6         16.76          4.92         6.07 o                         
   7  11   6         32.22         28.43         6.49 o                         
   0  12   6        133.54        142.87         8.11 o                         
   1  12   6          0.27         -3.06         4.26 o                         
   2  12   6          3.45          1.58         4.61 o                         
   3  12   6         90.67         97.31         6.96 o                         
   4  12   6         39.45         47.85        10.58 o                         
   5  12   6         51.59         43.53         6.29 o                         
   6  12   6         16.46         -0.85         9.62 o                         
   1  13   6         17.29         12.68         5.25 o                         
   2  13   6         46.84         38.34         5.53 o                         
   3  13   6         80.31         81.40         5.95 o                         
   4  13   6         20.04         37.04         8.70 o                         
   5  13   6          1.95         11.87        13.85 o                         
   0  14   6          0.02         -7.77         7.77 o                         
   1  14   6          0.20          7.81         8.21 o                         
   2  14   6          3.90         35.56        13.44 o                         
   3  14   6          8.65         11.07        12.26 o                         
   1   1   7       3542.34       3335.11        16.84 o                         
   2   1   7        686.65        608.79         2.72 o                         
   3   1   7        264.84        309.70         2.61 o                         
   4   1   7        107.49         98.69         1.94 o                         
   5   1   7       3167.35       3310.83        16.82 o                         
   6   1   7        172.58        171.93         3.99 o                         
   7   1   7        475.15        481.39         6.52 o                         
   8   1   7         18.38         10.75         4.74 o                         
   9   1   7         88.77         91.42         5.76 o                         
  10   1   7         37.02         38.40         7.61 o                         
  11   1   7         34.80         37.31         6.34 o                         
   0   2   7        431.93        326.85         4.23 o                         
   1   2   7        272.36        274.81         2.04 o                         
   2   2   7        336.70        398.42         2.59 o                         
   3   2   7         15.25         20.73         1.21 o                         
   4   2   7       1808.58       1851.34        10.73 o                         
   5   2   7         12.12          9.89         2.15 o                         
   6   2   7         97.00        118.63         3.40 o                         
   7   2   7         14.66          7.91         4.49 o                         
   8   2   7         18.98         19.55         4.90 o                         
   9   2   7         30.69         24.92         5.09 o                         
  10   2   7          8.39         -6.57         6.57 o                         
  11   2   7         23.13         17.36         7.41 o                         
   1   3   7       1665.08       1673.52         7.42 o                         
   2   3   7       2733.25       2518.92        13.15 o                         
   3   3   7       1206.59       1133.00         4.53 o                         
   4   3   7        205.83        165.48         2.32 o                         
   5   3   7        401.11        365.98         4.51 o                         
   6   3   7        112.05        108.10         3.74 o                         
   7   3   7        770.09        745.84        14.51 o                         
   8   3   7        524.14        489.24         8.08 o                         
   9   3   7         11.21         11.46         5.14 o                         
  10   3   7          0.11         -6.09         6.09 o                         
  11   3   7         39.47         48.40         7.60 o                         
   0   4   7       6702.43       7253.27        50.97 o                         
   1   4   7        314.07        347.93         2.27 o                         
   2   4   7       3470.80       3302.27         8.90 o                         
   3   4   7        391.58        325.20         2.69 o                         
   4   4   7       1549.04       1550.60         5.35 o                         
   5   4   7        721.97        695.39         5.25 o                         
   6   4   7         89.44         78.62         4.09 o                         
   7   4   7        703.50        685.72         7.88 o                         
   8   4   7        246.13        210.30         7.23 o                         
   9   4   7          5.32          9.69         5.62 o                         
  10   4   7          1.76         -5.07         6.70 o                         
  11   4   7         56.34         27.73        12.64 o                         
   1   5   7        227.42        263.38         2.11 o                         
   2   5   7         28.89         30.05         1.11 o                         
   3   5   7         10.59         11.05         1.28 o                         
   4   5   7          5.24          5.40         1.75 o                         
   5   5   7        112.33        119.62         3.03 o                         
   6   5   7          7.39          9.64         3.10 o                         
   7   5   7          0.00          2.09         5.06 o                         
   8   5   7        192.76        189.97         7.12 o                         
   9   5   7         48.68         62.10         6.17 o                         
  10   5   7        120.24        143.95         7.60 o                         
   0   6   7       3701.05       3917.96        23.01 o                         
   1   6   7          4.88          3.79         1.04 o                         
   2   6   7       2370.41       2339.75        10.60 o                         
   3   6   7        464.92        494.35         3.60 o                         
   4   6   7         23.96         31.16         2.62 o                         
   5   6   7        164.86        171.84         3.78 o                         
   6   6   7        107.48        105.37         4.01 o                         
   7   6   7         63.56         58.28         5.64 o                         
   8   6   7        100.11         89.96         6.48 o                         
   9   6   7        211.38        201.14         7.76 o                         
  10   6   7         85.15         87.19         6.74 o                         
   1   7   7        210.17        211.02         2.99 o                         
   2   7   7        761.55        796.92         4.84 o                         
   3   7   7        259.20        267.43         4.27 o                         
   4   7   7        426.80        428.31         5.94 o                         
   5   7   7        114.58        100.82         3.53 o                         
   6   7   7         86.46         77.09         4.03 o                         
   7   7   7         23.09         14.40         4.08 o                         
   8   7   7        103.07         92.97         6.51 o                         
   9   7   7          1.07         -1.22         5.94 o                         
  10   7   7        161.74        156.83        10.99 o                         
   0   8   7         92.37        105.28         5.70 o                         
   1   8   7        101.74         97.27         3.59 o                         
   2   8   7        128.20        114.33         3.26 o                         
   3   8   7         58.94         54.23         3.94 o                         
   4   8   7          1.70          1.41         3.36 o                         
   5   8   7         14.28          3.41         3.43 o                         
   6   8   7         43.28         49.49         3.90 o                         
   7   8   7         24.83         18.03         4.08 o                         
   8   8   7        108.36        123.52         6.17 o                         
   9   8   7         11.52         12.21         6.07 o                         
   1   9   7       1652.17       1607.53        13.10 o                         
   2   9   7        191.74        167.66         4.00 o                         
   3   9   7        208.74        219.09         5.03 o                         
   4   9   7         23.68         17.17         4.17 o                         
   5   9   7         76.52         68.71         5.07 o                         
   6   9   7         46.16         32.92         4.53 o                         
   7   9   7        200.99        213.79         6.70 o                         
   8   9   7          5.21          5.83         4.64 o                         
   9   9   7         18.57          3.20        10.73 o                         
   0  10   7        767.13        786.27        11.25 o                         
   1  10   7       1157.21       1185.74        14.67 o                         
   2  10   7        343.30        318.02         6.10 o                         
   3  10   7         23.23         26.56         4.02 o                         
   4  10   7         90.24         96.08         5.01 o                         
   5  10   7         22.47         22.15         4.84 o                         
   6  10   7          1.40          1.12         5.01 o                         
   7  10   7         17.19          5.88         5.25 o                         
   8  10   7          4.92          4.60         9.83 o                         
   1  11   7         13.58          7.69         3.84 o                         
   2  11   7        442.10        418.00         8.08 o                         
   3  11   7          0.90          3.17         4.47 o                         
   4  11   7         37.03         39.50         5.06 o                         
   5  11   7          4.33          1.39         5.42 o                         
   6  11   7         11.69          7.83         5.51 o                         
   7  11   7         47.11         49.22         6.22 o                         
   0  12   7         29.03         30.07         7.54 o                         
   1  12   7         35.43         27.06         4.73 o                         
   2  12   7         23.52         27.55         4.72 o                         
   3  12   7         11.60         13.46         5.18 o                         
   4  12   7        213.49        271.12         8.57 o                         
   5  12   7         46.41         30.08         6.43 o                         
   6  12   7          0.22        -12.02        12.02 o                         
   1  13   7         28.06         19.32         4.91 o                         
   2  13   7          0.09          0.76         5.27 o                         
   3  13   7          1.20          2.66         4.94 o                         
   4  13   7         12.55         18.50         6.60 o                         
   5  13   7          8.72         33.46        16.37 o                         
   1  14   7          0.06          0.65         8.18 o                         
   2  14   7         17.01         61.27        10.68 o                         
   0   0   8       1860.04       1905.88        31.85 o                         
   1   0   8       1455.15       1333.58         4.87 o                         
   2   0   8      10197.38      10472.03        30.09 o                         
   3   0   8       1828.87       1887.34        16.08 o                         
   4   0   8       6150.34       6597.31        21.05 o                         
   5   0   8       1978.40       2055.19        14.25 o                         
   6   0   8        887.62        883.08        11.72 o                         
   7   0   8       1445.53       1453.06        35.57 o                         
   8   0   8         18.57         15.04         6.58 o                         
   9   0   8         56.76         56.47         7.55 o                         
  10   0   8         34.57          8.53         7.75 o                         
  11   0   8         11.64         20.95         8.08 o                         
   1   1   8       4884.46       4910.30        13.85 o                         
   2   1   8          4.79         10.00         0.98 o                         
   3   1   8         27.04         19.40         1.21 o                         
   4   1   8        399.15        468.18         5.42 o                         
   5   1   8       1316.91       1385.50         6.39 o                         
   6   1   8        292.43        335.23         4.88 o                         
   7   1   8         28.85         29.75         3.93 o                         
   8   1   8         26.29         16.82         4.29 o                         
   9   1   8          1.50         -2.44         5.37 o                         
  10   1   8          9.00          9.56         5.04 o                         
  11   1   8          1.23          2.16         7.09 o                         
   0   2   8        102.12        138.43         2.19 o                         
   1   2   8         21.21         16.36         1.34 o                         
   2   2   8        228.06        217.06         1.95 o                         
   3   2   8        223.95        252.61         2.57 o                         
   4   2   8        250.97        257.95         3.56 o                         
   5   2   8         43.36         51.51         2.46 o                         
   6   2   8          0.96         -1.61         2.97 o                         
   7   2   8        361.11        332.79         6.55 o                         
   8   2   8         88.75         73.07         5.29 o                         
   9   2   8          1.37         -4.90         4.90 o                         
  10   2   8          8.47          2.77         5.25 o                         
  11   2   8          1.02         -0.47         8.66 o                         
   1   3   8        502.70        524.84         3.38 o                         
   2   3   8       2192.31       2184.00         9.50 o                         
   3   3   8       1883.90       1894.21         6.88 o                         
   4   3   8       1948.52       1876.95         7.52 o                         
   5   3   8        389.16        433.57         4.85 o                         
   6   3   8        326.93        288.90         6.44 o                         
   7   3   8        201.73        212.37         5.97 o                         
   8   3   8          2.26          8.42         5.08 o                         
   9   3   8         36.61         29.09         5.50 o                         
  10   3   8         36.61         40.25         5.83 o                         
  11   3   8         27.42         60.20         7.58 o                         
   0   4   8         43.75         31.46         2.08 o                         
   1   4   8       1357.23       1373.20         6.33 o                         
   2   4   8        147.86        173.91         1.52 o                         
   3   4   8       4489.22       4292.95        16.94 o                         
   4   4   8        586.75        529.68         3.75 o                         
   5   4   8        149.07        128.11         3.23 o                         
   6   4   8        182.24        166.96         4.72 o                         
   7   4   8        897.41        896.59         8.73 o                         
   8   4   8         37.81         38.37         5.72 o                         
   9   4   8          2.13          4.69         5.77 o                         
  10   4   8         10.16          8.18         6.81 o                         
  11   4   8         37.51         88.40        15.05 o                         
   1   5   8       1131.57       1064.61         4.52 o                         
   2   5   8       1104.48       1014.79         3.88 o                         
   3   5   8       2736.03       2710.96         9.64 o                         
   4   5   8         33.09         58.62         2.04 o                         
   5   5   8        136.84        143.82         3.28 o                         
   6   5   8          2.62          9.49         3.07 o                         
   7   5   8        364.41        360.49         7.93 o                         
   8   5   8         18.82         26.82         5.82 o                         
   9   5   8          0.32          3.75         5.46 o                         
  10   5   8          1.12          2.24         5.72 o                         
   0   6   8        284.73        262.89         3.10 o                         
   1   6   8          8.46         10.67         1.41 o                         
   2   6   8       2258.92       2119.90         8.21 o                         
   3   6   8        226.78        196.47         2.87 o                         
   4   6   8        489.30        489.77         5.71 o                         
   5   6   8        102.41         77.91         3.21 o                         
   6   6   8          3.29          7.31         3.42 o                         
   7   6   8         68.78         75.52         4.28 o                         
   8   6   8         82.68         89.32         6.45 o                         
   9   6   8         21.70         20.20         7.70 o                         
  10   6   8          7.94         17.31         6.37 o                         
   1   7   8        135.92        144.00         2.63 o                         
   2   7   8        115.16        117.79         2.84 o                         
   3   7   8          6.52          4.78         2.49 o                         
   4   7   8          0.04         -1.11         2.78 o                         
   5   7   8          0.27          0.63         3.09 o                         
   6   7   8         68.73         63.28         3.82 o                         
   7   7   8          1.02          9.16         3.84 o                         
   8   7   8          4.89         -2.06         5.57 o                         
   9   7   8          6.86         21.09         6.86 o                         
  10   7   8         58.93         56.61         8.70 o                         
   0   8   8         45.92         39.51         3.66 o                         
   1   8   8         35.49         39.33         3.36 o                         
   2   8   8         10.68         14.22         2.84 o                         
   3   8   8         26.77         32.36         3.88 o                         
   4   8   8         71.65         75.78         4.40 o                         
   5   8   8         76.43         80.80         3.92 o                         
   6   8   8         42.97         38.58         3.81 o                         
   7   8   8          3.30          4.15         4.14 o                         
   8   8   8        329.24        355.67         6.59 o                         
   9   8   8         35.09         64.04         7.80 o                         
   1   9   8        370.91        382.18         6.38 o                         
   2   9   8         11.00         11.97         3.69 o                         
   3   9   8          7.37          3.16         4.24 o                         
   4   9   8         18.95         21.78         4.26 o                         
   5   9   8         16.25         20.57         4.18 o                         
   6   9   8         77.91         84.51         5.19 o                         
   7   9   8         35.16         26.50         5.33 o                         
   8   9   8          3.13         12.02         5.55 o                         
   0  10   8        395.61        411.83        16.21 o                         
   1  10   8        769.20        746.81         8.46 o                         
   2  10   8        341.65        339.23         5.92 o                         
   3  10   8        768.21        796.21         8.50 o                         
   4  10   8        157.63        148.15         5.40 o                         
   5  10   8         39.10         34.42         4.92 o                         
   6  10   8          3.22          2.94         5.07 o                         
   7  10   8         10.67         20.23         5.92 o                         
   8  10   8         24.18         35.32        14.80 o                         
   1  11   8        114.91        117.79         4.97 o                         
   2  11   8          4.17          3.20         4.30 o                         
   3  11   8         60.55         71.88         5.17 o                         
   4  11   8          2.12         -0.53         4.69 o                         
   5  11   8         14.05         17.79         4.93 o                         
   6  11   8          1.68         -2.90         5.13 o                         
   7  11   8         14.47         10.30         7.90 o                         
   0  12   8         42.45         45.11         7.38 o                         
   1  12   8          5.51          5.30         4.23 o                         
   2  12   8         61.09         70.07         4.75 o                         
   3  12   8         29.98         31.74         5.24 o                         
   4  12   8          8.84         18.59         5.47 o                         
   5  12   8          0.51         -0.63         6.56 o                         
   1  13   8        107.39        130.09         5.57 o                         
   2  13   8        152.00        183.21         9.12 o                         
   3  13   8         11.86         29.26         8.10 o                         
   4  13   8         62.80         71.54         7.39 o                         
   1  14   8         37.24         53.44        12.92 o                         
   3  14   8          3.77         10.01        14.74 o                         
   1   1   9        245.30        218.82         2.03 o                         
   2   1   9       3282.32       3248.68        12.91 o                         
   3   1   9          5.59          1.52         1.22 o                         
   4   1   9       1401.54       1390.99         5.70 o                         
   5   1   9       1719.03       1717.76         9.17 o                         
   6   1   9       1149.00       1165.49         7.76 o                         
   7   1   9        242.46        232.63         5.32 o                         
   8   1   9         92.86         88.78         4.74 o                         
   9   1   9          2.04          1.74         5.13 o                         
  10   1   9          4.04          1.49         5.93 o                         
  11   1   9         26.16         -1.07         6.10 o                         
   0   2   9       1822.71       1802.21        12.16 o                         
   1   2   9       4647.36       4529.96        16.91 o                         
   2   2   9        320.30        325.40         2.22 o                         
   3   2   9        524.29        550.89         4.10 o                         
   4   2   9       1309.93       1313.61         7.46 o                         
   5   2   9         20.33         19.54         2.22 o                         
   6   2   9        163.81        156.83         4.38 o                         
   7   2   9        418.94        406.84         8.82 o                         
   8   2   9          2.19         -2.57         4.72 o                         
   9   2   9          4.91          5.09         4.90 o                         
  10   2   9          2.54         12.72         5.47 o                         
  11   2   9          1.07          1.89         9.19 o                         
   1   3   9       1118.47       1228.45         6.50 o                         
   2   3   9        740.50        786.91         4.30 o                         
   3   3   9         73.58         90.47         1.37 o                         
   4   3   9         41.52         56.72         1.73 o                         
   5   3   9        248.67        259.92         4.15 o                         
   6   3   9        129.26        145.34         4.46 o                         
   7   3   9         99.88         95.35         5.10 o                         
   8   3   9          7.54          4.42         5.01 o                         
   9   3   9         11.84          6.11         5.00 o                         
  10   3   9          4.17         19.80         7.15 o                         
  11   3   9          6.21          2.44         9.49 o                         
   0   4   9        115.30        108.93         3.03 o                         
   1   4   9       1578.10       1791.13         6.60 o                         
   2   4   9        127.70         93.89         1.40 o                         
   3   4   9         40.71         62.40         2.52 o                         
   4   4   9       1667.40       1622.14         8.94 o                         
   5   4   9        439.88        431.12         4.24 o                         
   6   4   9        241.16        201.20         6.78 o                         
   7   4   9        156.14        150.13         5.24 o                         
   8   4   9         76.47         76.80         6.14 o                         
   9   4   9        315.09        313.45         9.94 o                         
  10   4   9         38.46         43.03         6.50 o                         
  11   4   9         89.41         95.59        12.82 o                         
   1   5   9       4092.91       4262.56        16.43 o                         
   2   5   9          0.00          3.61         1.31 o                         
   3   5   9       2356.40       2342.13         9.65 o                         
   4   5   9          8.01          6.28         1.85 o                         
   5   5   9        387.66        381.98         4.07 o                         
   6   5   9        351.08        336.72         5.10 o                         
   7   5   9        606.85        586.24         9.34 o                         
   8   5   9        216.11        227.03         8.46 o                         
   9   5   9         47.02         36.66         5.95 o                         
  10   5   9         26.58         14.18         6.87 o                         
   0   6   9        731.53        745.36         5.46 o                         
   1   6   9        462.60        470.26         5.08 o                         
   2   6   9        410.30        417.75         4.15 o                         
   3   6   9         58.82         73.58         2.92 o                         
   4   6   9        200.75        164.31         3.42 o                         
   5   6   9          1.99          7.11         3.01 o                         
   6   6   9        604.28        600.28         7.24 o                         
   7   6   9         18.37         15.64         3.79 o                         
   8   6   9          0.66          6.67         5.42 o                         
   9   6   9        165.01        170.35         8.38 o                         
  10   6   9          9.45          7.82         7.41 o                         
   1   7   9        137.58        132.12         2.90 o                         
   2   7   9         39.51         49.64         2.54 o                         
   3   7   9        176.37        175.62         3.77 o                         
   4   7   9        458.41        425.45         4.82 o                         
   5   7   9        500.33        481.95         5.33 o                         
   6   7   9         48.57         53.54         4.08 o                         
   7   7   9        124.52        120.94         4.52 o                         
   8   7   9         73.61         85.01         6.65 o                         
   9   7   9         36.66         33.89         5.94 o                         
  10   7   9         19.50         31.95         9.80 o                         
   0   8   9         72.24         82.68         6.48 o                         
   1   8   9       2400.80       2296.70        16.29 o                         
   2   8   9        252.63        261.59         4.68 o                         
   3   8   9       1306.05       1309.51        13.25 o                         
   4   8   9          0.51         -2.37         3.76 o                         
   5   8   9        861.66        902.66        10.08 o                         
   6   8   9         22.38         19.56         4.07 o                         
   7   8   9         61.12         64.87         4.62 o                         
   8   8   9          0.40          9.77         4.38 o                         
   9   8   9        275.28        270.94         8.69 o                         
   1   9   9        266.92        258.80         6.74 o                         
   2   9   9        513.80        524.51         6.15 o                         
   3   9   9        425.53        414.03         6.63 o                         
   4   9   9        234.25        242.64         5.81 o                         
   5   9   9          0.43         -4.25         4.25 o                         
   6   9   9        519.14        543.12         9.69 o                         
   7   9   9          1.86          1.19         5.25 o                         
   8   9   9          9.34         19.71         5.33 o                         
   0  10   9       2363.64       2278.93        32.36 o                         
   1  10   9          0.01          0.81         4.47 o                         
   2  10   9         27.07         30.55         4.06 o                         
   3  10   9         56.30         69.65         4.57 o                         
   4  10   9         36.90         24.87         4.30 o                         
   5  10   9         85.16         84.10         5.16 o                         
   6  10   9         25.26         18.93         4.71 o                         
   7  10   9          0.33          9.18         5.15 o                         
   8  10   9          0.28         22.53        15.35 o                         
   1  11   9         44.92         36.95         4.22 o                         
   2  11   9         21.21         21.37         4.31 o                         
   3  11   9          0.98         -0.80         4.41 o                         
   4  11   9          0.00          5.20         4.72 o                         
   5  11   9         36.31         40.00         5.90 o                         
   6  11   9          2.72         -3.44         4.65 o                         
   7  11   9         14.56         -1.04        10.88 o                         
   0  12   9          8.10          4.51         5.63 o                         
   1  12   9          6.34          7.23         4.00 o                         
   2  12   9          0.01         -2.01         5.62 o                         
   3  12   9          0.39          4.54         5.44 o                         
   4  12   9          4.17          9.06         5.45 o                         
   5  12   9         40.69         51.96         5.99 o                         
   6  12   9         56.11         87.24        14.44 o                         
   1  13   9         14.20         14.62         4.58 o                         
   2  13   9         73.72         84.91         5.52 o                         
   3  13   9         11.89         19.89         5.23 o                         
   4  13   9         14.38         38.57         9.23 o                         
   1  14   9          7.13         -8.96         8.96 o                         
   2  14   9         26.52         16.31        14.87 o                         
   0   0  10        135.17        136.14         4.94 o                         
   1   0  10        212.03        206.76         3.23 o                         
   2   0  10       1364.64       1413.73        10.02 o                         
   3   0  10       3156.76       3118.74        10.58 o                         
   4   0  10       6049.05       6752.87        36.23 o                         
   5   0  10       1629.01       1807.28         9.58 o                         
   6   0  10       2224.69       2281.18        20.47 o                         
   7   0  10        390.09        394.09         8.07 o                         
   8   0  10        265.09        242.22         7.72 o                         
   9   0  10         45.68         50.26         5.75 o                         
  10   0  10         59.06         69.91         8.61 o                         
  11   0  10          6.89          9.79         6.78 o                         
   1   1  10        348.67        327.52         2.05 o                         
   2   1  10        138.94        116.24         1.50 o                         
   3   1  10         22.72         27.17         1.41 o                         
   4   1  10        973.82       1020.96         4.55 o                         
   5   1  10        595.90        542.40         5.62 o                         
   6   1  10        142.09        154.05         4.03 o                         
   7   1  10          3.55          3.49         3.77 o                         
   8   1  10          3.89          1.89         4.01 o                         
   9   1  10        134.89        137.51         8.50 o                         
  10   1  10          8.02          6.74         4.46 o                         
  11   1  10          1.53          0.95         5.72 o                         
   0   2  10         90.09         81.63         2.74 o                         
   1   2  10       7102.53       7279.55        33.81 o                         
   2   2  10       2701.84       2829.56         9.33 o                         
   3   2  10        342.11        365.73         2.80 o                         
   4   2  10        761.52        783.04         4.51 o                         
   5   2  10        701.13        727.96         5.43 o                         
   6   2  10        138.20        131.31         3.84 o                         
   7   2  10        280.62        289.56         5.69 o                         
   8   2  10         38.99         43.36         4.96 o                         
   9   2  10         12.54         15.27         4.90 o                         
  10   2  10          6.97         -2.26         5.70 o                         
  11   2  10          1.67         -2.42         7.11 o                         
   1   3  10       1672.87       1868.89         9.70 o                         
   2   3  10       1058.43       1022.38         5.83 o                         
   3   3  10         51.06         37.75         1.28 o                         
   4   3  10          0.02          0.88         1.35 o                         
   5   3  10        181.22        173.33         3.50 o                         
   6   3  10         79.97         76.03         3.97 o                         
   7   3  10          5.45         -4.37         4.37 o                         
   8   3  10          4.01         -2.45         4.80 o                         
   9   3  10          0.34          2.67         4.97 o                         
  10   3  10          7.41          8.89         5.07 o                         
  11   3  10         10.77          2.70         8.10 o                         
   0   4  10       1639.98       1863.30        19.55 o                         
   1   4  10        179.86        221.05         2.47 o                         
   2   4  10       1360.79       1355.91         6.56 o                         
   3   4  10        657.15        633.85         2.94 o                         
   4   4  10       1576.27       1452.94         8.85 o                         
   5   4  10        295.82        299.30         3.80 o                         
   6   4  10          0.13         -0.98         3.66 o                         
   7   4  10         28.39         21.97         4.19 o                         
   8   4  10         44.34         40.39         6.12 o                         
   9   4  10        136.39        149.18         7.71 o                         
  10   4  10         11.61         19.76         6.17 o                         
  11   4  10          0.45        -14.17        14.17 o                         
   1   5  10          7.01          8.31         1.43 o                         
   2   5  10       1274.96       1258.83         4.27 o                         
   3   5  10       1226.55       1146.21         5.75 o                         
   4   5  10        545.91        466.04         4.14 o                         
   5   5  10          0.05          4.12         2.71 o                         
   6   5  10        653.44        640.31         6.00 o                         
   7   5  10        268.22        239.91         9.35 o                         
   8   5  10          6.52         26.31         7.38 o                         
   9   5  10         10.29          8.93         6.92 o                         
  10   5  10         19.07         36.71         6.53 o                         
   0   6  10        100.61         89.55         2.73 o                         
   1   6  10         19.25          6.86         1.52 o                         
   2   6  10       1149.62       1181.63         6.02 o                         
   3   6  10        389.97        402.09         3.69 o                         
   4   6  10        401.62        376.33         4.35 o                         
   5   6  10       1829.34       1781.17        14.33 o                         
   6   6  10          0.17          5.67         3.42 o                         
   7   6  10          0.12          4.41         4.36 o                         
   8   6  10        261.55        282.97        10.75 o                         
   9   6  10          1.06          7.51         6.14 o                         
  10   6  10          9.62          3.76         6.27 o                         
   1   7  10        798.91        731.57         5.21 o                         
   2   7  10         84.89         77.61         2.97 o                         
   3   7  10        637.06        630.58         5.93 o                         
   4   7  10        269.32        267.49         5.00 o                         
   5   7  10          0.83          1.09         3.35 o                         
   6   7  10         32.32         36.35         3.58 o                         
   7   7  10        163.36        166.89         5.35 o                         
   8   7  10         11.31         15.80         5.87 o                         
   9   7  10          0.22         11.99         6.75 o                         
  10   7  10          0.30         -5.74        33.11 o                         
   0   8  10         31.45         23.86         6.21 o                         
   1   8  10         11.19         20.07         3.53 o                         
   2   8  10        635.94        665.10         6.75 o                         
   3   8  10        550.39        538.28         6.72 o                         
   4   8  10        402.96        411.18         5.96 o                         
   5   8  10         71.45         73.80         4.34 o                         
   6   8  10          4.19          2.68         3.96 o                         
   7   8  10        176.54        181.63         5.59 o                         
   8   8  10         11.94         11.39         5.24 o                         
   9   8  10          3.54          6.95         9.24 o                         
   1   9  10       1595.50       1522.19        13.08 o                         
   2   9  10       1747.89       1747.98        15.46 o                         
   3   9  10        271.91        276.59         5.93 o                         
   4   9  10        431.73        413.60         7.89 o                         
   5   9  10         14.02          9.22         4.33 o                         
   6   9  10        173.71        179.81         5.78 o                         
   7   9  10        122.73        112.79         8.65 o                         
   8   9  10         22.05         28.11         6.37 o                         
   9   9  10          0.01          2.73        15.91 o                         
   0  10  10         37.57         44.84         6.70 o                         
   1  10  10         52.00         44.97         5.23 o                         
   2  10  10         14.91         10.11         3.80 o                         
   3  10  10         32.76         32.35         4.51 o                         
   4  10  10         11.81         19.25         4.30 o                         
   5  10  10        147.25        166.39         5.78 o                         
   6  10  10         78.24         76.63         6.14 o                         
   7  10  10         40.22         49.90         5.79 o                         
   1  11  10         28.88         29.68         3.81 o                         
   2  11  10         23.99         18.51         4.15 o                         
   3  11  10          4.87         11.63         4.94 o                         
   4  11  10          0.23          5.61         4.78 o                         
   5  11  10          8.94          9.19         4.97 o                         
   6  11  10         16.16         22.62         6.24 o                         
   7  11  10          2.33          3.54        10.60 o                         
   0  12  10         84.74         84.04         6.76 o                         
   1  12  10         42.84         43.06         4.30 o                         
   2  12  10         73.31         74.95         5.42 o                         
   3  12  10         15.55         36.06         6.99 o                         
   4  12  10         77.04        100.20        11.37 o                         
   5  12  10          1.11          4.90         5.65 o                         
   6  12  10         36.68         39.62        22.86 o                         
   1  13  10          0.02          3.44         4.59 o                         
   2  13  10          1.21          4.22         4.76 o                         
   3  13  10          6.70         18.04         6.00 o                         
   4  13  10          5.76         25.64        10.12 o                         
   0  14  10          5.79          0.13        11.26 o                         
   1  14  10          8.75        -14.08        31.96 o                         
   2  14  10          8.74         23.00        12.88 o                         
   1   1  11        983.24       1017.64         6.27 o                         
   2   1  11        939.62       1057.81         6.56 o                         
   3   1  11       1476.16       1557.66         9.17 o                         
   4   1  11         47.33         65.67         1.99 o                         
   5   1  11        563.64        544.06         7.91 o                         
   6   1  11        253.80        251.85         4.12 o                         
   7   1  11          3.89          1.07         3.31 o                         
   8   1  11         38.13         37.19         4.41 o                         
   9   1  11         49.10         55.90         4.56 o                         
  10   1  11         98.65        110.96         6.41 o                         
  11   1  11          2.01          5.83         5.04 o                         
   0   2  11       9217.52       9059.07        54.65 o                         
   1   2  11         24.10         47.93         5.96 o                         
   2   2  11          1.24          3.12         0.97 o                         
   3   2  11         55.08         65.68         1.42 o                         
   4   2  11       2535.47       2562.24        12.83 o                         
   5   2  11        266.90        247.80         4.21 o                         
   6   2  11        260.09        252.23         4.59 o                         
   7   2  11        506.84        489.40         6.80 o                         
   8   2  11          0.41         -1.14         4.68 o                         
   9   2  11          7.98          2.49         4.89 o                         
  10   2  11        121.80        115.77         6.06 o                         
  11   2  11         17.97          8.10         6.79 o                         
   1   3  11       3760.03       3779.87        12.68 o                         
   2   3  11       5796.02       5895.31        14.03 o                         
   3   3  11         93.39         96.50         1.58 o                         
   4   3  11        714.43        735.68         6.34 o                         
   5   3  11        128.24        120.19         3.19 o                         
   6   3  11        235.65        240.69         5.09 o                         
   7   3  11         43.34         28.76         4.56 o                         
   8   3  11         98.91         88.00         5.62 o                         
   9   3  11        113.61        130.55         6.71 o                         
  10   3  11         13.31         12.74         5.02 o                         
  11   3  11         14.13        -10.47        10.47 o                         
   0   4  11       1110.36       1313.63         9.37 o                         
   1   4  11       6755.88       6866.18        17.58 o                         
   2   4  11        763.66        791.42         4.74 o                         
   3   4  11        100.82         88.09         1.69 o                         
   4   4  11        211.71        204.50         2.65 o                         
   5   4  11        224.61        223.93         3.54 o                         
   6   4  11         15.34         19.44         3.79 o                         
   7   4  11         10.56          9.99         4.30 o                         
   8   4  11        297.09        297.39         7.79 o                         
   9   4  11        158.51        158.37         7.38 o                         
  10   4  11         37.85         37.74         6.17 o                         
   1   5  11        212.32        215.05         2.32 o                         
   2   5  11        548.94        534.43         3.22 o                         
   3   5  11       1242.46       1204.96         4.89 o                         
   4   5  11        547.82        518.16         3.85 o                         
   5   5  11        674.07        664.35         5.38 o                         
   6   5  11          9.10          8.62         3.33 o                         
   7   5  11        357.87        409.01        10.45 o                         
   8   5  11        221.13        226.77         8.71 o                         
   9   5  11          1.18          5.91         7.10 o                         
  10   5  11        218.22        231.93         8.19 o                         
   0   6  11        374.75        373.54         4.89 o                         
   1   6  11        240.67        221.41         2.75 o                         
   2   6  11        332.19        277.99         3.27 o                         
   3   6  11        314.70        325.93         3.70 o                         
   4   6  11        280.10        279.96         3.99 o                         
   5   6  11       1591.59       1529.53        12.15 o                         
   6   6  11        398.75        429.55         5.58 o                         
   7   6  11         99.10        122.02         6.44 o                         
   8   6  11        106.84        116.41         6.82 o                         
   9   6  11          0.25          1.92         6.39 o                         
  10   6  11        144.78        151.28        10.23 o                         
   1   7  11         23.99         36.83         2.67 o                         
   2   7  11        403.47        402.24         4.53 o                         
   3   7  11         38.85         45.36         3.50 o                         
   4   7  11       1106.00       1108.82         8.27 o                         
   5   7  11        294.59        329.24         5.20 o                         
   6   7  11        462.28        493.79         6.09 o                         
   7   7  11          1.24         28.49         4.92 o                         
   8   7  11         31.71         36.41         5.99 o                         
   9   7  11          6.12         15.34         6.20 o                         
  10   7  11         71.91         80.80        13.74 o                         
   0   8  11       1156.83       1119.63        13.88 o                         
   1   8  11        116.17        125.54         4.67 o                         
   2   8  11       1372.40       1412.50         9.70 o                         
   3   8  11         16.08         17.90         4.17 o                         
   4   8  11        682.63        660.28         6.98 o                         
   5   8  11        140.14        127.99         4.73 o                         
   6   8  11          9.63         10.56         4.05 o                         
   7   8  11         15.30         15.03         4.58 o                         
   8   8  11        165.85        181.73         7.95 o                         
   9   8  11          4.10         14.27        12.48 o                         
   1   9  11         71.30         75.71         5.09 o                         
   2   9  11       2070.63       2066.26        16.06 o                         
   3   9  11         47.89         57.41         4.74 o                         
   4   9  11         54.22         64.55         5.02 o                         
   5   9  11          1.29         -4.30         4.30 o                         
   6   9  11         76.43         73.45         5.55 o                         
   7   9  11         50.40         76.98         7.92 o                         
   8   9  11        142.98        139.46        15.26 o                         
   9   9  11          3.37         45.50        14.87 o                         
   0  10  11         14.47         13.77         6.15 o                         
   1  10  11        153.74        140.99         5.87 o                         
   2  10  11          2.56          1.13         3.72 o                         
   3  10  11          0.97          0.74         3.98 o                         
   4  10  11          0.87          2.55         4.03 o                         
   5  10  11         71.06         64.67         4.98 o                         
   6  10  11          1.68         -0.08         4.34 o                         
   7  10  11          0.54         -3.93         4.88 o                         
   1  11  11         83.71         78.13         4.44 o                         
   2  11  11         12.87         13.11         4.25 o                         
   3  11  11        162.35        164.81         5.87 o                         
   4  11  11        141.44        155.15         5.85 o                         
   5  11  11          6.47         -4.42         4.62 o                         
   6  11  11          8.80          6.44         4.83 o                         
   7  11  11         27.80         44.56        14.45 o                         
   0  12  11          0.02          4.28         7.55 o                         
   1  12  11          7.70         19.98         4.05 o                         
   2  12  11          3.04          5.33         4.51 o                         
   3  12  11        217.83        247.23        11.49 o                         
   4  12  11         36.88         58.48         5.48 o                         
   5  12  11          8.53         16.13         7.66 o                         
   6  12  11          8.28          8.39        10.76 o                         
   1  13  11          0.00         -3.12         4.54 o                         
   2  13  11          8.39          5.29         4.58 o                         
   3  13  11         26.45         42.75         6.49 o                         
   4  13  11          0.21          7.48        13.63 o                         
   0  14  11          7.99         13.55        10.61 o                         
   1  14  11          0.05         -5.48        12.82 o                         
   2  14  11          1.85         -9.32         9.32 o                         
   0   0  12        153.20        130.38         6.69 o                         
   1   0  12       1829.17       1698.54         9.25 o                         
   2   0  12        356.55        329.67         3.40 o                         
   3   0  12       1180.12       1204.65        13.49 o                         
   4   0  12        763.70        737.78         6.33 o                         
   5   0  12         83.43         95.93         4.35 o                         
   6   0  12         85.79         86.82         5.05 o                         
   7   0  12        265.33        249.24         6.84 o                         
   8   0  12         69.93         65.91         5.80 o                         
   9   0  12          0.12          0.76         5.58 o                         
  10   0  12          4.47         -0.85         6.76 o                         
  11   0  12          0.26        -11.45        12.14 o                         
   1   1  12       3493.55       3333.54        12.28 o                         
   2   1  12       2593.57       2614.25        12.12 o                         
   3   1  12         23.21         33.48         1.41 o                         
   4   1  12         30.44         37.10         1.79 o                         
   5   1  12          6.34          2.58         2.42 o                         
   6   1  12        265.97        272.36         4.67 o                         
   7   1  12         33.78         31.18         4.55 o                         
   8   1  12        130.26        114.90         4.66 o                         
   9   1  12          8.90         12.57         4.30 o                         
  10   1  12          1.10         13.95         5.11 o                         
  11   1  12          0.11          5.56        12.00 o                         
   0   2  12       1404.97       1551.46        14.53 o                         
   1   2  12       7839.83       8531.10        16.54 o                         
   2   2  12       1244.57       1252.38         5.85 o                         
   3   2  12         28.27         29.15         1.43 o                         
   4   2  12          0.12          3.00         1.51 o                         
   5   2  12        127.54        142.53         3.49 o                         
   6   2  12         47.81         40.23         3.32 o                         
   7   2  12        482.15        470.31         6.78 o                         
   8   2  12        219.74        207.59         6.43 o                         
   9   2  12         37.18         29.04         5.21 o                         
  10   2  12          1.55         -0.14         4.98 o                         
  11   2  12          5.09         48.60        13.76 o                         
   1   3  12         40.24         53.92         1.81 o                         
   2   3  12        293.41        333.65         3.83 o                         
   3   3  12        213.35        244.01         2.44 o                         
   4   3  12        228.82        227.83         3.24 o                         
   5   3  12         53.00         55.84         2.92 o                         
   6   3  12         19.99         23.80         3.81 o                         
   7   3  12         65.03         80.75         5.08 o                         
   8   3  12        443.90        422.12         7.83 o                         
   9   3  12         39.72         55.31         6.25 o                         
  10   3  12         20.36         31.17         5.27 o                         
  11   3  12          8.76         31.93        25.15 o                         
   0   4  12        179.71        193.83         4.60 o                         
   1   4  12       4408.25       4742.34        18.21 o                         
   2   4  12         23.90         30.72         1.66 o                         
   3   4  12         56.21         37.12         1.72 o                         
   4   4  12          0.14          0.33         1.68 o                         
   5   4  12        117.77        116.76         2.90 o                         
   6   4  12        414.65        426.56         6.44 o                         
   7   4  12        108.96         95.22         4.90 o                         
   8   4  12         68.65         79.78         6.48 o                         
   9   4  12        194.99        184.04         7.61 o                         
  10   4  12         30.33         42.43         9.80 o                         
   1   5  12        204.77        222.90         2.41 o                         
   2   5  12         36.44         41.63         1.78 o                         
   3   5  12         19.95         15.46         1.80 o                         
   4   5  12        270.50        299.94         3.25 o                         
   5   5  12        113.22        109.65         3.33 o                         
   6   5  12        785.52        746.23         7.27 o                         
   7   5  12        253.74        248.23         6.78 o                         
   8   5  12          0.08          6.83         6.71 o                         
   9   5  12        131.42        163.45         8.71 o                         
  10   5  12         37.48         75.56         9.25 o                         
   0   6  12        328.56        358.70         6.33 o                         
   1   6  12        551.86        580.86         4.34 o                         
   2   6  12        634.03        629.37         4.43 o                         
   3   6  12         73.93         66.91         2.71 o                         
   4   6  12        558.70        509.98         5.33 o                         
   5   6  12         91.39        121.79         4.00 o                         
   6   6  12        116.42        121.13         4.21 o                         
   7   6  12        420.34        419.79        14.50 o                         
   8   6  12          7.93         11.39         5.78 o                         
   9   6  12          8.52         16.26         5.91 o                         
  10   6  12         51.59         74.67        11.63 o                         
   1   7  12       2126.89       1961.34        10.02 o                         
   2   7  12         91.02         83.74         3.72 o                         
   3   7  12       1422.87       1473.90        16.52 o                         
   4   7  12         87.22         94.11         4.09 o                         
   5   7  12         47.01         43.35         3.92 o                         
   6   7  12         34.43         40.54         4.11 o                         
   7   7  12        927.45        945.14         9.47 o                         
   8   7  12          0.83          8.18         6.13 o                         
   9   7  12        124.02        119.39        11.76 o                         
  10   7  12         10.37         12.70        11.93 o                         
   0   8  12       1597.48       1539.08        16.22 o                         
   1   8  12        398.04        417.21         9.94 o                         
   2   8  12        741.97        685.95         6.94 o                         
   3   8  12        373.18        378.70         7.12 o                         
   4   8  12        604.21        620.92         6.90 o                         
   5   8  12         10.30          8.35         4.13 o                         
   6   8  12         81.41         72.48         4.43 o                         
   7   8  12         73.22         81.85         5.48 o                         
   8   8  12         31.49         41.00         8.69 o                         
   9   8  12          2.13          4.89        20.62 o                         
   1   9  12        579.77        555.67        10.43 o                         
   2   9  12        136.33        134.43         4.87 o                         
   3   9  12        490.04        498.16         7.01 o                         
   4   9  12         30.95         28.56         4.21 o                         
   5   9  12         32.33         37.20         4.88 o                         
   6   9  12          4.96          0.38         4.50 o                         
   7   9  12        161.00        173.55         6.11 o                         
   8   9  12         11.01         14.04         5.63 o                         
   0  10  12        107.40        100.29         7.91 o                         
   1  10  12        278.63        270.86         5.65 o                         
   2  10  12          2.77          1.51         3.81 o                         
   3  10  12         20.59         25.31         4.63 o                         
   4  10  12         34.64         38.82         4.51 o                         
   5  10  12          0.50         -4.39         4.39 o                         
   6  10  12         21.27         29.65         4.78 o                         
   7  10  12         47.02         48.76         5.56 o                         
   1  11  12         42.29         49.26         4.52 o                         
   2  11  12         54.39         54.28         4.64 o                         
   3  11  12          0.82         13.30         5.04 o                         
   4  11  12         19.19         25.01         5.11 o                         
   5  11  12          2.06         -0.13         4.67 o                         
   6  11  12          0.18         -4.73         4.73 o                         
   7  11  12          2.96         46.49        16.19 o                         
   0  12  12        153.80        161.52        13.53 o                         
   1  12  12          5.82         11.18         4.13 o                         
   2  12  12          0.90          1.86         4.52 o                         
   3  12  12         42.35         59.89         5.93 o                         
   4  12  12          3.23         17.47         5.56 o                         
   5  12  12          5.54         15.20         5.75 o                         
   6  12  12         30.74         58.65        15.97 o                         
   1  13  12         42.55         47.76         6.87 o                         
   2  13  12          2.11          1.32         4.57 o                         
   3  13  12         94.15        102.03         7.03 o                         
   4  13  12         24.66         35.80        13.09 o                         
   1   1  13         40.53         61.89         4.02 o                         
   2   1  13        764.86        909.74         8.30 o                         
   3   1  13       2232.97       2337.90        12.76 o                         
   4   1  13        771.80        775.29         5.93 o                         
   5   1  13          6.14          7.15         2.50 o                         
   6   1  13         43.77         49.38         3.31 o                         
   7   1  13        122.52        116.42         4.19 o                         
   8   1  13         12.55         13.17         3.83 o                         
   9   1  13          9.70          3.16         4.06 o                         
  10   1  13         55.06         37.49         5.31 o                         
  11   1  13         17.51         -9.35         9.35 o                         
   0   2  13        368.66        406.21         4.58 o                         
   1   2  13       3857.06       3982.68        13.95 o                         
   2   2  13       1391.52       1385.44         4.69 o                         
   3   2  13         84.97         97.54         1.78 o                         
   4   2  13        603.77        590.64         3.92 o                         
   5   2  13         30.56         45.92         2.79 o                         
   6   2  13         39.41         37.69         3.00 o                         
   7   2  13        256.54        270.48         5.81 o                         
   8   2  13         46.07         43.27         5.32 o                         
   9   2  13         63.57         67.59         5.56 o                         
  10   2  13          5.24         11.68         5.21 o                         
  11   2  13          0.84         -2.26         6.68 o                         
   1   3  13       3272.80       3441.94        15.47 o                         
   2   3  13       5695.50       5999.36        23.36 o                         
   3   3  13       2151.53       2325.19        10.82 o                         
   4   3  13        143.21        146.86         3.00 o                         
   5   3  13         89.73         87.97         3.51 o                         
   6   3  13        235.45        220.55         4.63 o                         
   7   3  13        293.56        272.82         7.57 o                         
   8   3  13         18.31         22.50         5.62 o                         
   9   3  13          3.47          0.41         5.27 o                         
  10   3  13          6.02         30.55         7.88 o                         
  11   3  13         35.03         46.65         9.28 o                         
   0   4  13        210.30        265.56         6.41 o                         
   1   4  13        763.45        785.07         3.92 o                         
   2   4  13          4.14          3.76         1.50 o                         
   3   4  13        232.07        227.35         2.92 o                         
   4   4  13          0.03          1.05         1.91 o                         
   5   4  13        208.48        225.85         3.41 o                         
   6   4  13        122.11        120.52         4.86 o                         
   7   4  13         21.90         20.59         5.32 o                         
   8   4  13          2.78         13.25         5.64 o                         
   9   4  13         15.54         13.19         6.54 o                         
  10   4  13          0.15         -3.81        10.64 o                         
   1   5  13        382.14        316.73         2.98 o                         
   2   5  13         25.87         21.94         1.70 o                         
   3   5  13         35.56         25.41         2.01 o                         
   4   5  13        545.21        512.30         5.27 o                         
   5   5  13         45.84         53.88         3.18 o                         
   6   5  13        118.85         99.23         5.57 o                         
   7   5  13         11.66         13.61         5.06 o                         
   8   5  13         81.77         81.84         7.52 o                         
   9   5  13          5.45          8.98         7.08 o                         
  10   5  13         43.47         33.63        11.75 o                         
   0   6  13         40.92         31.02         3.89 o                         
   1   6  13        301.78        287.80         3.09 o                         
   2   6  13        798.74        766.42         6.14 o                         
   3   6  13        163.29        155.15         3.83 o                         
   4   6  13        458.24        479.85         5.56 o                         
   5   6  13       3371.52       3310.80        26.39 o                         
   6   6  13        425.21        440.78         7.12 o                         
   7   6  13         78.27         93.64         5.64 o                         
   8   6  13         37.04         49.56         5.96 o                         
   9   6  13         37.31         51.48         6.37 o                         
  10   6  13        107.24        169.38        11.83 o                         
   1   7  13         12.12          8.72         2.64 o                         
   2   7  13        343.76        359.62         5.16 o                         
   3   7  13       2938.14       2905.96        21.02 o                         
   4   7  13        170.85        164.56         4.87 o                         
   5   7  13         32.32         33.45         3.96 o                         
   6   7  13        347.59        359.36         5.61 o                         
   7   7  13        269.18        271.56        10.42 o                         
   8   7  13         34.54         45.83         6.30 o                         
   9   7  13          1.16          1.54        10.26 o                         
   0   8  13       4310.42       4188.12        27.83 o                         
   1   8  13        206.25        188.11         4.48 o                         
   2   8  13          6.34          9.48         3.86 o                         
   3   8  13       1879.54       1894.27        19.30 o                         
   4   8  13       1261.45       1257.05         9.95 o                         
   5   8  13        332.28        379.36         6.17 o                         
   6   8  13         12.14         21.80         4.14 o                         
   7   8  13        194.69        177.46         8.35 o                         
   8   8  13         44.90         39.18         7.72 o                         
   9   8  13         25.98         15.61        17.26 o                         
   1   9  13         92.91         69.69         4.47 o                         
   2   9  13        107.82        103.09         4.69 o                         
   3   9  13        467.91        486.99         6.92 o                         
   4   9  13        173.90        186.78         5.30 o                         
   5   9  13          7.35          1.37         4.37 o                         
   6   9  13          9.15          8.64         4.47 o                         
   7   9  13         11.12         13.88         5.48 o                         
   8   9  13          0.19          4.78         6.30 o                         
   0  10  13          3.36         -0.43         6.85 o                         
   1  10  13        494.65        473.70         6.65 o                         
   2  10  13          4.53          1.83         4.24 o                         
   3  10  13         20.49         23.80         4.53 o                         
   4  10  13         52.73         52.91         4.47 o                         
   5  10  13        291.08        295.67         7.65 o                         
   6  10  13          4.96          9.26         4.48 o                         
   7  10  13          0.03          7.35         7.77 o                         
   1  11  13         23.99         29.13         4.12 o                         
   2  11  13         21.66         25.03         4.86 o                         
   3  11  13          0.40          4.75         4.77 o                         
   4  11  13         36.84         37.68         5.07 o                         
   5  11  13        121.08        123.65         5.54 o                         
   6  11  13          6.85          2.14         6.51 o                         
   7  11  13         28.71         11.19        13.61 o                         
   0  12  13         36.31         48.78         8.17 o                         
   1  12  13        135.44        150.65         4.96 o                         
   2  12  13         16.36         11.97         4.96 o                         
   3  12  13         16.57         20.07         5.29 o                         
   4  12  13         29.47         49.35         6.24 o                         
   5  12  13         64.87         74.42         6.35 o                         
   1  13  13         28.64         28.46         6.25 o                         
   2  13  13         12.04         21.01         6.49 o                         
   3  13  13          3.74          8.99         5.84 o                         
   0  14  13         13.39        -16.01        16.01 o                         
   0   0  14        237.55        240.26         4.20 o                         
   1   0  14         62.85         66.06         2.05 o                         
   2   0  14        174.71        148.66         2.64 o                         
   3   0  14       1163.55       1136.65         7.66 o                         
   4   0  14        282.08        302.57         9.70 o                         
   5   0  14        176.28        152.74         5.25 o                         
   6   0  14          1.88         -0.79         4.31 o                         
   7   0  14          0.45         -0.62         4.65 o                         
   8   0  14         20.44         21.15         5.42 o                         
   9   0  14          6.64         -0.10         6.83 o                         
  10   0  14         30.66         20.91        11.30 o                         
   1   1  14        184.34        170.26         1.98 o                         
   2   1  14       3053.37       3000.06        15.62 o                         
   3   1  14          0.83          6.07         1.50 o                         
   4   1  14         35.17         46.92         2.33 o                         
   5   1  14        274.58        244.41         3.89 o                         
   6   1  14        144.82        141.10         4.00 o                         
   7   1  14         84.68         77.41         3.93 o                         
   8   1  14        172.32        155.80         4.85 o                         
   9   1  14         15.23         11.46         4.90 o                         
  10   1  14          7.24          3.49         6.83 o                         
  11   1  14         28.50         26.65         8.07 o                         
   0   2  14       1740.49       1835.04        23.99 o                         
   1   2  14        258.05        250.86         5.82 o                         
   2   2  14         31.54         35.36         1.26 o                         
   3   2  14       1102.12       1113.41         5.89 o                         
   4   2  14       2821.30       2877.12        13.33 o                         
   5   2  14          2.84          3.04         2.50 o                         
   6   2  14        278.66        280.11         4.96 o                         
   7   2  14        307.22        311.22         6.07 o                         
   8   2  14          0.02          1.84         4.50 o                         
   9   2  14         21.66         37.97         5.94 o                         
  10   2  14          0.08          6.27         5.28 o                         
  11   2  14          2.65         26.80         9.02 o                         
   1   3  14       2824.25       2911.06        11.54 o                         
   2   3  14        146.54        157.05         3.87 o                         
   3   3  14          0.30          2.13         1.46 o                         
   4   3  14          4.33          6.77         2.03 o                         
   5   3  14          1.39          2.48         3.00 o                         
   6   3  14        325.22        324.67         5.29 o                         
   7   3  14        470.46        444.96        10.45 o                         
   8   3  14        261.06        273.02         6.97 o                         
   9   3  14         17.56          5.78         4.85 o                         
  10   3  14         20.12         22.56         8.04 o                         
  11   3  14        100.25        104.78        17.95 o                         
   0   4  14       1282.97       1567.64         9.77 o                         
   1   4  14        853.71        892.35         7.44 o                         
   2   4  14        229.51        210.50         2.34 o                         
   3   4  14         53.64         54.01         2.01 o                         
   4   4  14        714.82        720.65         6.77 o                         
   5   4  14         23.01         22.26         3.52 o                         
   6   4  14        961.12        930.10         8.75 o                         
   7   4  14        238.49        214.03         7.25 o                         
   8   4  14         58.89         67.11         6.18 o                         
   9   4  14          1.50         -1.20         5.63 o                         
  10   4  14         89.82         87.95         6.72 o                         
   1   5  14          4.00          1.60         1.51 o                         
   2   5  14         12.21         12.08         1.78 o                         
   3   5  14          0.02         -1.00         2.25 o                         
   4   5  14       1054.22        997.84         8.25 o                         
   5   5  14        524.10        501.62         5.04 o                         
   6   5  14        443.52        427.06         8.63 o                         
   7   5  14        260.41        260.64         6.83 o                         
   8   5  14         53.09         75.22         7.57 o                         
   9   5  14         59.25         73.49         7.61 o                         
  10   5  14          9.79          6.31         7.68 o                         
   0   6  14         23.91         12.64         3.23 o                         
   1   6  14         93.35         88.89         2.50 o                         
   2   6  14         57.36         69.30         2.73 o                         
   3   6  14        124.35        122.86         3.43 o                         
   4   6  14        966.40       1005.91         6.57 o                         
   5   6  14        955.53        977.41        11.08 o                         
   6   6  14         41.76         51.13         4.17 o                         
   7   6  14        230.23        242.54         8.00 o                         
   8   6  14          0.44         -0.81         6.72 o                         
   9   6  14         62.89         70.35         6.34 o                         
  10   6  14         67.53         94.02        13.30 o                         
   1   7  14         44.43         32.55         3.00 o                         
   2   7  14       1996.16       1911.53        11.86 o                         
   3   7  14          1.52         19.16         3.64 o                         
   4   7  14        604.35        601.09         6.67 o                         
   5   7  14        122.31        109.52         4.32 o                         
   6   7  14        205.27        224.43         5.39 o                         
   7   7  14          1.05         19.38         5.35 o                         
   8   7  14        183.92        194.56        11.93 o                         
   9   7  14         41.65         10.67         8.56 o                         
   0   8  14        670.16        697.86        13.81 o                         
   1   8  14        382.97        361.09         5.32 o                         
   2   8  14         59.32         59.29         4.27 o                         
   3   8  14        117.35        144.39         5.14 o                         
   4   8  14        526.39        504.96         6.55 o                         
   5   8  14        783.71        788.32         9.86 o                         
   6   8  14        180.96        183.00         5.25 o                         
   7   8  14          3.10          3.41         4.88 o                         
   8   8  14         10.08         -7.23         7.23 o                         
   9   8  14          9.68         16.94        16.88 o                         
   1   9  14         14.97          8.41         4.07 o                         
   2   9  14        288.30        279.82         5.55 o                         
   3   9  14         13.82         16.82         4.16 o                         
   4   9  14          0.00          3.89         4.00 o                         
   5   9  14         19.01         12.63         4.39 o                         
   6   9  14        306.27        297.59         7.35 o                         
   7   9  14          0.26          6.33         4.89 o                         
   8   9  14         13.75          6.87         6.34 o                         
   0  10  14         25.70         21.51         6.99 o                         
   1  10  14          3.38          4.38         3.89 o                         
   2  10  14          7.15          1.84         4.07 o                         
   3  10  14         57.95         60.33         5.03 o                         
   4  10  14         13.15          3.90         4.08 o                         
   5  10  14         42.50         47.30         6.55 o                         
   6  10  14         56.58         48.28         4.80 o                         
   7  10  14         47.05         71.61        12.12 o                         
   1  11  14        105.72        129.04         4.86 o                         
   2  11  14         28.62         35.47         5.09 o                         
   3  11  14        117.39        121.58         5.74 o                         
   4  11  14          3.36          5.05         4.51 o                         
   5  11  14         19.50         29.64         5.62 o                         
   6  11  14          6.35         10.48         5.56 o                         
   0  12  14         94.14        106.94         8.73 o                         
   1  12  14         16.17         20.34         4.26 o                         
   2  12  14          0.19         -5.11         5.11 o                         
   3  12  14          9.60          5.66         6.52 o                         
   4  12  14          7.70          9.49         4.93 o                         
   5  12  14         51.05         38.53         7.08 o                         
   1  13  14         30.09         25.50         5.20 o                         
   2  13  14          8.89         16.79         7.92 o                         
   3  13  14         41.41         40.01         6.91 o                         
   1   1  15       1152.60       1209.08        11.87 o                         
   2   1  15         24.71         32.79         1.96 o                         
   3   1  15       1004.96       1092.40         6.56 o                         
   4   1  15         73.43         72.50         2.54 o                         
   5   1  15         58.54         49.41         2.85 o                         
   6   1  15         23.06         28.84         3.31 o                         
   7   1  15        157.99        142.92         4.46 o                         
   8   1  15         13.72         13.91         4.82 o                         
   9   1  15         72.66         73.09        11.95 o                         
  10   1  15          1.20         12.03         5.23 o                         
  11   1  15         19.30         36.13        11.80 o                         
   0   2  15       1751.81       1959.07        26.41 o                         
   1   2  15        795.36        847.69         7.24 o                         
   2   2  15         73.30         68.07         1.45 o                         
   3   2  15        635.36        670.62         5.96 o                         
   4   2  15          1.10          8.67         2.22 o                         
   5   2  15         52.34         53.56         2.89 o                         
   6   2  15        268.61        259.74         4.97 o                         
   7   2  15          0.66          1.96         3.94 o                         
   8   2  15          0.52          0.96         4.83 o                         
   9   2  15        365.86        357.44         8.51 o                         
  10   2  15          0.21         -3.34         7.78 o                         
  11   2  15          1.55         -8.73         8.73 o                         
   1   3  15         79.75        101.79         1.82 o                         
   2   3  15         27.39         21.38         1.60 o                         
   3   3  15         20.67         17.95         1.62 o                         
   4   3  15          9.00         13.50         2.35 o                         
   5   3  15        323.62        291.00         4.86 o                         
   6   3  15        301.86        276.55         5.20 o                         
   7   3  15         14.84         14.60         4.88 o                         
   8   3  15        160.13        151.26         6.30 o                         
   9   3  15          0.17         -2.75         6.58 o                         
  10   3  15          0.72         -5.42         5.66 o                         
   0   4  15       5878.09       5705.49        18.94 o                         
   1   4  15       1559.50       1508.78         8.79 o                         
   2   4  15         10.30         12.75         1.67 o                         
   3   4  15        907.72        939.48         5.33 o                         
   4   4  15         14.14         14.57         2.09 o                         
   5   4  15        128.64        118.84         3.87 o                         
   6   4  15         28.12         31.44         4.39 o                         
   7   4  15          3.77          0.74         5.78 o                         
   8   4  15         62.11         50.01         6.21 o                         
   9   4  15          0.45         -1.35         5.66 o                         
  10   4  15          3.26          5.11        11.93 o                         
   1   5  15         60.56         55.55         2.16 o                         
   2   5  15         90.79        107.14         3.11 o                         
   3   5  15         96.02        100.27         2.91 o                         
   4   5  15        195.65        215.37         3.73 o                         
   5   5  15         79.58         72.22         3.65 o                         
   6   5  15        404.06        399.44         7.64 o                         
   7   5  15        180.01        164.27         6.98 o                         
   8   5  15         65.04         73.65         8.22 o                         
   9   5  15        136.36        149.85         8.25 o                         
   0   6  15          0.17          0.54         3.43 o                         
   1   6  15         22.41         19.75         2.32 o                         
   2   6  15         74.39         63.61         2.71 o                         
   3   6  15        717.85        745.45         9.88 o                         
   4   6  15        295.62        274.25         4.99 o                         
   5   6  15       1334.85       1275.42        13.22 o                         
   6   6  15         71.71         71.72         4.10 o                         
   7   6  15        103.24         91.77         6.97 o                         
   8   6  15          3.45         -6.28         6.64 o                         
   9   6  15         25.32         20.62        10.41 o                         
   1   7  15          1.93         -2.36         2.87 o                         
   2   7  15        222.08        228.91         4.68 o                         
   3   7  15       1701.30       1733.10        16.51 o                         
   4   7  15          7.88         14.07         3.96 o                         
   5   7  15        198.49        192.77         4.56 o                         
   6   7  15        283.48        246.32         5.44 o                         
   7   7  15        325.04        329.11         7.40 o                         
   8   7  15         49.11         72.45         9.17 o                         
   9   7  15         17.63        -16.13        16.13 o                         
   0   8  15         70.47         75.51         5.80 o                         
   1   8  15       1927.27       1862.00        10.33 o                         
   2   8  15         41.68         29.50         3.82 o                         
   3   8  15        309.22        300.15         5.45 o                         
   4   8  15        305.81        298.86         7.98 o                         
   5   8  15       1699.47       1679.31        13.93 o                         
   6   8  15          2.44          8.89         4.35 o                         
   7   8  15         34.79         49.00         4.92 o                         
   8   8  15          6.80         -2.80         9.06 o                         
   1   9  15        187.32        181.92         5.08 o                         
   2   9  15         11.18          3.91         4.14 o                         
   3   9  15          0.53         10.43         4.38 o                         
   4   9  15          4.44          4.41         4.27 o                         
   5   9  15          7.28          5.70         4.28 o                         
   6   9  15         22.42         29.06         4.68 o                         
   7   9  15         12.60          6.47         4.75 o                         
   8   9  15          1.13         -4.88         7.35 o                         
   0  10  15        126.89        138.30         8.76 o                         
   1  10  15         17.37         15.93         4.05 o                         
   2  10  15          1.49          1.61         4.16 o                         
   3  10  15         10.27          8.84         4.66 o                         
   4  10  15         35.10         20.66         4.24 o                         
   5  10  15          0.88          0.94         4.69 o                         
   6  10  15         47.61         53.40         5.09 o                         
   7  10  15         14.54         27.40         7.32 o                         
   1  11  15         10.88          2.30         4.11 o                         
   2  11  15         15.81         19.20         4.92 o                         
   3  11  15         99.58         89.64         6.90 o                         
   4  11  15          1.40         -4.85         4.85 o                         
   5  11  15        112.20        108.70         8.07 o                         
   6  11  15          5.58         20.53         5.45 o                         
   0  12  15          4.95         12.60         7.54 o                         
   1  12  15        105.70        124.59         7.15 o                         
   2  12  15        120.32        141.86         6.18 o                         
   3  12  15         13.51          1.58         5.45 o                         
   4  12  15          3.23         -4.89         4.89 o                         
   5  12  15          0.40        -10.66        10.66 o                         
   1  13  15          1.55         -5.15         5.15 o                         
   2  13  15          5.02         -6.63         6.92 o                         
   3  13  15          0.48         -6.17        11.73 o                         
   0   0  16       3513.63       3320.37        22.33 o                         
   1   0  16         26.96         33.68         2.06 o                         
   2   0  16        653.81        599.05         6.90 o                         
   3   0  16        228.56        260.62         4.09 o                         
   4   0  16        746.37        753.84        11.00 o                         
   5   0  16        443.75        499.61         9.20 o                         
   6   0  16         68.25         45.59         4.93 o                         
   7   0  16        111.09        123.85         6.06 o                         
   8   0  16        107.64        127.39         6.51 o                         
   9   0  16        229.46        210.37        10.17 o                         
  10   0  16        121.52        103.31        11.98 o                         
   1   1  16       1113.30       1178.60         8.70 o                         
   2   1  16         27.77         26.95         1.65 o                         
   3   1  16         78.20         76.25         2.24 o                         
   4   1  16         43.42         49.60         2.41 o                         
   5   1  16         25.42         29.03         2.79 o                         
   6   1  16        126.89        127.73         5.46 o                         
   7   1  16         26.96         17.04         4.02 o                         
   8   1  16         35.63         30.96         4.54 o                         
   9   1  16         28.13         28.69         5.09 o                         
  10   1  16         31.49         47.89         6.63 o                         
   0   2  16       5030.64       5458.53        43.50 o                         
   1   2  16        964.68       1043.58         6.47 o                         
   2   2  16        386.42        439.76         4.99 o                         
   3   2  16          2.65          4.38         2.27 o                         
   4   2  16        821.09        884.09         8.62 o                         
   5   2  16        202.75        212.67         4.00 o                         
   6   2  16         15.54         17.14         3.52 o                         
   7   2  16         27.83         24.37         4.20 o                         
   8   2  16        223.82        216.92         6.66 o                         
   9   2  16        124.12        111.84         6.16 o                         
  10   2  16          3.07         -5.34         5.34 o                         
  11   2  16         10.25         63.78        16.06 o                         
   1   3  16        295.97        309.11         4.61 o                         
   2   3  16        595.84        594.56         5.31 o                         
   3   3  16        733.99        767.56         5.85 o                         
   4   3  16        179.69        168.20         3.60 o                         
   5   3  16        105.92         94.56         3.78 o                         
   6   3  16         86.77         98.20         4.39 o                         
   7   3  16        173.49        164.01         6.11 o                         
   8   3  16          5.59          8.55         5.06 o                         
   9   3  16          3.79          5.14         4.83 o                         
  10   3  16         84.31        106.88         7.81 o                         
   0   4  16        896.23       1012.19        14.86 o                         
   1   4  16        254.69        238.39         2.68 o                         
   2   4  16        130.99        155.48         4.02 o                         
   3   4  16          4.80          9.96         1.86 o                         
   4   4  16         65.22         66.65         2.63 o                         
   5   4  16        519.65        513.97         5.87 o                         
   6   4  16         26.70         24.09         4.47 o                         
   7   4  16        121.46        118.67         6.38 o                         
   8   4  16         18.81          7.20         5.61 o                         
   9   4  16         89.90        108.77         6.94 o                         
  10   4  16        121.94        109.15         8.04 o                         
   1   5  16          6.91          4.40         2.06 o                         
   2   5  16        441.08        453.14         3.97 o                         
   3   5  16        710.18        691.12         7.37 o                         
   4   5  16       1675.06       1582.38        12.11 o                         
   5   5  16         14.68         14.88         3.40 o                         
   6   5  16        345.99        332.28         8.38 o                         
   7   5  16          2.67          6.34         5.08 o                         
   8   5  16        177.62        170.55         8.57 o                         
   9   5  16         45.68         49.09         7.34 o                         
   0   6  16        672.55        616.47        10.06 o                         
   1   6  16         72.00         59.69         2.79 o                         
   2   6  16        514.21        513.15         4.58 o                         
   3   6  16         36.07         43.36         3.11 o                         
   4   6  16        440.93        396.65         6.32 o                         
   5   6  16        325.03        341.57         5.18 o                         
   6   6  16         13.03         16.73         3.83 o                         
   7   6  16        289.05        302.43         8.43 o                         
   8   6  16         91.28         92.90         7.20 o                         
   9   6  16        119.98        124.54        10.25 o                         
   1   7  16          0.23         -2.92         2.92 o                         
   2   7  16       1420.47       1389.81        12.71 o                         
   3   7  16        263.07        273.89         5.03 o                         
   4   7  16         40.00         26.92         3.78 o                         
   5   7  16          0.35          3.90         3.70 o                         
   6   7  16        394.83        385.09         6.04 o                         
   7   7  16          2.77          4.70         5.94 o                         
   8   7  16        142.28        136.84         8.30 o                         
   9   7  16          6.02         13.58        23.75 o                         
   0   8  16       1205.04       1160.91        27.04 o                         
   1   8  16         58.42         59.70         4.07 o                         
   2   8  16         87.07         70.81         4.06 o                         
   3   8  16        363.28        352.55         5.35 o                         
   4   8  16         26.26         23.89         4.12 o                         
   5   8  16          6.81         22.14         4.55 o                         
   6   8  16         15.01         19.69         4.37 o                         
   7   8  16          0.01         -2.83         4.39 o                         
   8   8  16          0.17          3.53        12.93 o                         
   1   9  16        337.78        349.21         6.33 o                         
   2   9  16        259.58        267.29         5.86 o                         
   3   9  16       1186.17       1220.90        21.05 o                         
   4   9  16        184.17        206.70         5.72 o                         
   5   9  16          0.31         -4.15         4.15 o                         
   6   9  16        116.21        131.54         5.69 o                         
   7   9  16         35.56         22.34         8.19 o                         
   8   9  16         13.08         10.56        16.25 o                         
   0  10  16         28.52         31.66        10.94 o                         
   1  10  16         44.27         42.94         4.63 o                         
   2  10  16        116.15        102.87         4.91 o                         
   3  10  16         13.09         14.14         4.65 o                         
   4  10  16          0.17         -4.30         4.30 o                         
   5  10  16          2.23         -4.44         4.44 o                         
   6  10  16         13.90          9.79         5.24 o                         
   7  10  16        128.80        145.69        13.57 o                         
   1  11  16        127.30        122.66         5.00 o                         
   2  11  16        104.94         97.98         5.97 o                         
   3  11  16          8.67          4.48         4.77 o                         
   4  11  16         10.40         11.33         5.75 o                         
   5  11  16         23.58         12.11         5.51 o                         
   6  11  16          6.73         12.82         7.45 o                         
   0  12  16         64.10         67.37        11.16 o                         
   1  12  16         66.82         68.08         9.87 o                         
   2  12  16          7.84         12.11         6.01 o                         
   3  12  16          0.06         -6.89         6.89 o                         
   4  12  16         14.35          8.60         6.59 o                         
   5  12  16         37.32          1.77        13.20 o                         
   1  13  16          2.62         -1.56         9.91 o                         
   2  13  16          0.87         -3.13        10.78 o                         
   3  13  16         16.40          8.16        12.86 o                         
   1   1  17         49.41         66.56         1.77 o                         
   2   1  17         52.77         54.63         2.23 o                         
   3   1  17         62.30         61.81         2.10 o                         
   4   1  17        190.41        205.63         3.95 o                         
   5   1  17        119.84         98.73         3.47 o                         
   6   1  17         81.48         84.54         4.53 o                         
   7   1  17        391.82        329.59         6.33 o                         
   8   1  17         51.36         41.53         4.29 o                         
   9   1  17          3.15          8.15         4.97 o                         
  10   1  17         91.64         92.30        11.96 o                         
   0   2  17        153.53        175.85        10.46 o                         
   1   2  17        650.95        682.88         4.92 o                         
   2   2  17         99.13         97.70         3.02 o                         
   3   2  17        715.85        713.02         5.43 o                         
   4   2  17        113.23         95.28         2.78 o                         
   5   2  17         83.83         81.12         3.28 o                         
   6   2  17        283.41        278.33         5.39 o                         
   7   2  17         14.50          9.85         3.94 o                         
   8   2  17        160.95        167.37         7.37 o                         
   9   2  17         25.51         28.77         7.54 o                         
  10   2  17         41.21         30.31         5.27 o                         
   1   3  17        691.84        730.79         5.73 o                         
   2   3  17       1266.25       1470.38        12.28 o                         
   3   3  17          4.56          7.08         2.32 o                         
   4   3  17         26.32         33.01         2.91 o                         
   5   3  17          0.11          0.76         3.25 o                         
   6   3  17         10.23          4.53         3.75 o                         
   7   3  17          0.81         -0.62         5.00 o                         
   8   3  17          8.20          6.78         5.00 o                         
   9   3  17          4.41          8.58         5.63 o                         
  10   3  17         22.85         -5.84         7.88 o                         
   0   4  17       2139.85       2228.38        16.14 o                         
   1   4  17        212.99        211.25         3.17 o                         
   2   4  17        831.63        836.81         7.02 o                         
   3   4  17         19.64         19.95         2.68 o                         
   4   4  17        654.91        638.73         6.13 o                         
   5   4  17        156.87        174.81         4.47 o                         
   6   4  17        503.16        473.23         7.26 o                         
   7   4  17          0.52         -5.29         5.29 o                         
   8   4  17          3.72          3.74         5.59 o                         
   9   4  17        175.59        194.45        10.32 o                         
  10   4  17         13.70         14.35         7.64 o                         
   1   5  17         47.99         51.02         3.29 o                         
   2   5  17        356.96        365.15         4.67 o                         
   3   5  17       3033.12       3059.03        31.37 o                         
   4   5  17         41.18         51.56         3.32 o                         
   5   5  17        202.29        203.32         4.73 o                         
   6   5  17        110.45        104.17         5.70 o                         
   7   5  17         79.95         63.30         5.67 o                         
   8   5  17        100.44        102.26         6.85 o                         
   9   5  17          2.96          7.31         6.55 o                         
   0   6  17          1.22          3.15         4.30 o                         
   1   6  17         33.63         35.63         2.93 o                         
   2   6  17         52.36         54.61         3.09 o                         
   3   6  17        103.51         88.05         3.76 o                         
   4   6  17        991.82        956.67        15.57 o                         
   5   6  17        224.10        224.31         7.50 o                         
   6   6  17        349.65        330.23         7.67 o                         
   7   6  17         14.40         19.22         6.90 o                         
   8   6  17          9.59         15.37         6.72 o                         
   9   6  17          1.35         10.48         6.69 o                         
   1   7  17        168.82        147.87         4.11 o                         
   2   7  17        165.38        155.29         4.74 o                         
   3   7  17          0.46          5.49         3.80 o                         
   4   7  17         31.36         32.22         4.29 o                         
   5   7  17         40.38         44.64         4.93 o                         
   6   7  17          0.48          1.27         5.46 o                         
   7   7  17         31.91         22.29         8.13 o                         
   8   7  17         21.22         -2.30         7.78 o                         
   9   7  17         21.79         31.50        13.22 o                         
   0   8  17       1543.22       1493.77        15.32 o                         
   1   8  17        188.04        195.30         5.34 o                         
   2   8  17          1.35          3.32         4.10 o                         
   3   8  17         55.39         71.82         5.15 o                         
   4   8  17        185.37        195.46         5.72 o                         
   5   8  17        324.16        277.68         7.39 o                         
   6   8  17         18.43         21.87         5.96 o                         
   7   8  17          7.05         11.58         6.81 o                         
   8   8  17         48.52         62.08         9.10 o                         
   1   9  17        329.84        309.39         6.82 o                         
   2   9  17        172.07        162.53         5.90 o                         
   3   9  17        823.30        830.63        16.99 o                         
   4   9  17         18.77         13.77         6.05 o                         
   5   9  17         20.24         20.03         5.86 o                         
   6   9  17          0.19         -1.81         6.73 o                         
   7   9  17        145.70        137.30         9.78 o                         
   8   9  17         16.34         24.74        15.65 o                         
   0  10  17         31.39         20.46         6.88 o                         
   1  10  17         39.36         36.72         6.29 o                         
   2  10  17         21.42         17.49         5.30 o                         
   3  10  17         51.71         62.93         6.75 o                         
   4  10  17         25.34         16.17         6.30 o                         
   5  10  17          0.38          2.19         5.94 o                         
   6  10  17          1.00          3.00         7.15 o                         
   1  11  17          0.67          6.69         5.64 o                         
   2  11  17         21.14         26.57         6.76 o                         
   3  11  17          1.88         -6.04         9.73 o                         
   4  11  17          2.45         -1.77         6.95 o                         
   5  11  17          9.33          3.68         6.18 o                         
   6  11  17         49.20         47.31        10.24 o                         
   0  12  17         27.19         21.10         7.58 o                         
   1  12  17         17.06         12.37         5.85 o                         
   2  12  17         56.47         48.82         7.22 o                         
   3  12  17          1.21         12.58         7.59 o                         
   0   0  18        272.53        299.39         5.87 o                         
   1   0  18        443.68        421.22         6.19 o                         
   2   0  18         44.32         43.77         2.74 o                         
   3   0  18        755.49        665.25         7.83 o                         
   4   0  18         75.35         66.73         4.18 o                         
   5   0  18         55.09         49.79         4.67 o                         
   6   0  18        156.44        132.73         7.36 o                         
   7   0  18        280.17        222.41        14.02 o                         
   8   0  18         24.81         20.87         7.50 o                         
   9   0  18         23.51         22.97        10.07 o                         
  10   0  18         10.80          8.97        10.64 o                         
   1   1  18         55.37         67.14         1.94 o                         
   2   1  18       2088.75       2171.85        11.12 o                         
   3   1  18         43.46         50.06         2.51 o                         
   4   1  18          2.97          3.39         3.18 o                         
   5   1  18         25.34         21.02         3.06 o                         
   6   1  18        257.07        260.93         5.72 o                         
   7   1  18          1.64          2.35         4.13 o                         
   8   1  18          3.51          1.07         3.98 o                         
   9   1  18          1.47         -4.78         6.72 o                         
  10   1  18          6.70          0.90        10.75 o                         
   0   2  18         57.21         63.33         3.57 o                         
   1   2  18        157.10        140.60         3.25 o                         
   2   2  18          0.47          3.48         2.56 o                         
   3   2  18         19.56         13.94         2.51 o                         
   4   2  18          0.39         -0.45         2.44 o                         
   5   2  18          0.19         -2.00         2.90 o                         
   6   2  18         78.34         58.00         4.27 o                         
   7   2  18        131.34        146.27         5.21 o                         
   8   2  18         20.63         13.09         4.83 o                         
   9   2  18         61.54         73.38         5.76 o                         
  10   2  18         42.90         71.58         6.95 o                         
   1   3  18         15.01         26.93         2.66 o                         
   2   3  18        470.63        465.45         6.39 o                         
   3   3  18        134.20        136.09         3.55 o                         
   4   3  18         51.76         52.00         3.15 o                         
   5   3  18          0.16         -3.32         3.32 o                         
   6   3  18         26.17         17.80         4.00 o                         
   7   3  18          0.31         -2.66         4.80 o                         
   8   3  18          1.98          8.03         6.54 o                         
   9   3  18         33.46         30.53         5.32 o                         
  10   3  18          0.81         -9.06         9.06 o                         
   0   4  18       2690.00       2718.87        28.58 o                         
   1   4  18          4.52          4.12         2.26 o                         
   2   4  18        848.65        805.45         8.96 o                         
   3   4  18        103.47         93.98         3.45 o                         
   4   4  18       1399.35       1403.41        12.37 o                         
   5   4  18        359.44        368.89         6.16 o                         
   6   4  18        218.34        206.10         6.34 o                         
   7   4  18         28.02         24.47         5.42 o                         
   8   4  18         32.14         27.31         5.57 o                         
   9   4  18          6.98         12.78         5.95 o                         
  10   4  18          7.83         44.69        22.11 o                         
   1   5  18       1063.32       1047.22        10.41 o                         
   2   5  18        120.87        125.38         3.63 o                         
   3   5  18       1667.09       1680.18        17.63 o                         
   4   5  18        238.00        231.21         4.95 o                         
   5   5  18          0.12          3.54         4.37 o                         
   6   5  18        340.42        327.32         7.33 o                         
   7   5  18         23.35         23.68         5.20 o                         
   8   5  18        104.86        127.28         7.01 o                         
   9   5  18          7.73         11.99        10.90 o                         
   0   6  18        425.88        409.29         7.36 o                         
   1   6  18        186.32        207.05         3.96 o                         
   2   6  18        395.46        384.31         5.25 o                         
   3   6  18        199.86        196.75         5.03 o                         
   4   6  18        270.09        256.86         8.42 o                         
   5   6  18         93.15        102.86         5.64 o                         
   6   6  18         29.83         33.83         5.59 o                         
   7   6  18        162.56        153.99         7.45 o                         
   8   6  18          2.44          4.37         6.79 o                         
   9   6  18        103.17         95.29        14.74 o                         
   1   7  18         11.75          9.48         3.44 o                         
   2   7  18          0.44         -1.36         4.28 o                         
   3   7  18         66.95         72.12         4.97 o                         
   4   7  18         54.43         48.01         5.17 o                         
   5   7  18         28.35         29.07         5.81 o                         
   6   7  18         16.64         10.57         5.54 o                         
   7   7  18          0.29          5.09         8.00 o                         
   8   7  18         21.99         22.10         6.97 o                         
   9   7  18          0.00        -11.60        15.11 o                         
   0   8  18        167.44        192.73         9.47 o                         
   1   8  18          1.90          5.75         4.65 o                         
   2   8  18          1.42          2.53         4.75 o                         
   3   8  18         97.76         76.95         4.99 o                         
   4   8  18        157.00        151.51         6.43 o                         
   5   8  18         54.55         54.10         5.84 o                         
   6   8  18        157.38        152.21         7.36 o                         
   7   8  18         88.00         80.14         7.84 o                         
   8   8  18         24.93         28.94        21.60 o                         
   1   9  18          0.46          1.96         4.74 o                         
   2   9  18        129.52        103.79         6.79 o                         
   3   9  18         88.31        127.92         8.90 o                         
   4   9  18          5.44         -2.05         5.67 o                         
   5   9  18          5.36          1.56         5.87 o                         
   6   9  18          5.55         -6.34         6.34 o                         
   7   9  18          2.47         32.14        11.35 o                         
   0  10  18        271.25        276.60        11.34 o                         
   1  10  18         42.78         55.74         6.01 o                         
   2  10  18        111.78         92.83         6.52 o                         
   3  10  18          0.15         10.33         6.24 o                         
   4  10  18         79.94         72.44         6.48 o                         
   5  10  18        123.82         99.27         6.93 o                         
   6  10  18          1.97         -4.17         7.59 o                         
   1  11  18          0.41         -4.39         7.28 o                         
   2  11  18          1.29          3.90         7.09 o                         
   3  11  18         17.78         17.93         9.05 o                         
   4  11  18         57.02         39.73        10.77 o                         
   5  11  18          0.05         16.32        15.82 o                         
   0  12  18         82.64         92.30        11.75 o                         
   1  12  18         35.98         25.18         7.29 o                         
   2  12  18          1.68          5.26         7.29 o                         
   3  12  18          1.63         20.13        15.09 o                         
   1   1  19          3.82          3.13         1.96 o                         
   2   1  19         12.92         33.58         4.78 o                         
   3   1  19        396.38        368.77         4.43 o                         
   4   1  19        148.02        144.20         4.00 o                         
   5   1  19        153.72        163.81         4.07 o                         
   6   1  19        795.29        700.55        10.36 o                         
   7   1  19        245.70        221.55         5.78 o                         
   8   1  19          0.00          5.90         4.82 o                         
   9   1  19         13.98         13.54         6.05 o                         
  10   1  19         38.39         31.36         7.90 o                         
   0   2  19          3.25          7.76         3.94 o                         
   1   2  19         49.08         47.91         2.73 o                         
   2   2  19        386.02        413.85         6.46 o                         
   3   2  19         45.88         53.14         2.93 o                         
   4   2  19          6.62          5.13         2.88 o                         
   5   2  19          3.80         -0.32         3.02 o                         
   6   2  19         13.51          8.05         3.84 o                         
   7   2  19         70.30         94.78         4.99 o                         
   8   2  19         40.91         51.83         5.47 o                         
   9   2  19         20.65          5.93         5.48 o                         
  10   2  19         10.81         10.28         9.77 o                         
   1   3  19        270.82        230.62         4.20 o                         
   2   3  19        518.43        495.36         6.04 o                         
   3   3  19        560.20        575.14         6.04 o                         
   4   3  19          7.22         10.11         3.12 o                         
   5   3  19         14.08         15.27         3.42 o                         
   6   3  19        291.76        296.19         5.84 o                         
   7   3  19        137.29        136.18         5.68 o                         
   8   3  19         23.33         26.52         4.96 o                         
   9   3  19          4.73          9.25         5.77 o                         
  10   3  19          2.15          9.71         6.58 o                         
   0   4  19         13.18         20.54         4.13 o                         
   1   4  19        397.87        413.63         4.56 o                         
   2   4  19         29.59         32.05         3.17 o                         
   3   4  19        921.25        960.50         7.51 o                         
   4   4  19         67.39         88.40         4.59 o                         
   5   4  19       2745.47       2709.89        31.16 o                         
   6   4  19          0.44         -1.19         4.61 o                         
   7   4  19          0.13          4.07         5.46 o                         
   8   4  19        124.50        122.73         8.60 o                         
   9   4  19         11.22         17.89         7.84 o                         
  10   4  19         66.50         95.82        13.89 o                         
   1   5  19        329.88        338.72         5.66 o                         
   2   5  19          0.00         -1.85         3.06 o                         
   3   5  19         13.37         10.48         3.68 o                         
   4   5  19        121.79        101.06         4.96 o                         
   5   5  19          0.02         -4.32         4.32 o                         
   6   5  19        146.39        138.66         5.94 o                         
   7   5  19        487.41        501.87        11.91 o                         
   8   5  19         11.48         21.19         6.13 o                         
   9   5  19         25.61         26.45         7.45 o                         
   0   6  19        725.19        661.81        18.23 o                         
   1   6  19         55.81         50.83         3.39 o                         
   2   6  19         76.75         63.76         3.60 o                         
   3   6  19         24.10         18.52         3.39 o                         
   4   6  19          6.95          5.04         4.43 o                         
   5   6  19          9.54          6.46         4.33 o                         
   6   6  19          0.16         -2.69         5.77 o                         
   7   6  19          4.82          6.98         6.07 o                         
   8   6  19         52.51         58.94         9.35 o                         
   9   6  19          9.02         17.96        16.09 o                         
   1   7  19        113.20         92.39         3.99 o                         
   2   7  19         59.65         51.18         4.74 o                         
   3   7  19        100.49         87.52         5.29 o                         
   4   7  19          4.97          7.39         5.07 o                         
   5   7  19        291.90        278.93        10.63 o                         
   6   7  19         35.28         30.18         7.06 o                         
   7   7  19         49.27         57.97         6.96 o                         
   8   7  19         22.59         53.85        10.79 o                         
   0   8  19         41.76         67.45         6.92 o                         
   1   8  19        283.40        228.32         6.20 o                         
   2   8  19          2.63         -1.44         4.62 o                         
   3   8  19         76.75         73.57         4.93 o                         
   4   8  19         31.97         23.36         5.24 o                         
   5   8  19          5.58          6.75         6.16 o                         
   6   8  19         98.74        125.53         9.11 o                         
   7   8  19          0.10         10.94         7.31 o                         
   8   8  19        166.64        192.75        13.59 o                         
   1   9  19         14.07         11.20         4.53 o                         
   2   9  19         87.15         90.50         6.00 o                         
   3   9  19         15.27         20.36         5.68 o                         
   4   9  19         79.94         83.94         6.49 o                         
   5   9  19          4.11          3.83         5.93 o                         
   6   9  19          0.13        -10.69        10.69 o                         
   7   9  19         36.18        102.82        18.57 o                         
   0  10  19         52.62         80.18        12.67 o                         
   1  10  19        266.27        300.65        10.65 o                         
   2  10  19        115.24        109.96         6.68 o                         
   3  10  19         33.12         25.65         6.51 o                         
   4  10  19         16.11         23.10         5.86 o                         
   5  10  19         33.01         12.49         7.44 o                         
   6  10  19          1.03         -7.71         9.95 o                         
   1  11  19          3.94         -1.36         6.08 o                         
   2  11  19         79.48         86.54        10.09 o                         
   3  11  19          5.22          6.46         6.48 o                         
   4  11  19          7.54         18.57         7.72 o                         
   5  11  19          0.92        -11.12        11.12 o                         
   0  12  19         77.74         92.22        11.13 o                         
   1  12  19         28.09         26.48         6.82 o                         
   2  12  19         10.09         33.15         8.75 o                         
   0   0  20        813.78        889.50        22.83 o                         
   1   0  20          6.69          2.81         2.62 o                         
   2   0  20        151.46        153.64         4.06 o                         
   3   0  20          7.07         13.91         4.69 o                         
   4   0  20        764.87        732.51        10.70 o                         
   5   0  20          1.74         -5.28         5.85 o                         
   6   0  20         28.79         27.78         6.86 o                         
   7   0  20          0.36         -0.71         8.54 o                         
   8   0  20        361.84        284.24        10.70 o                         
   9   0  20         12.90          9.57         6.94 o                         
  10   0  20        111.94         74.63        18.64 o                         
   1   1  20         14.48         24.15         2.70 o                         
   2   1  20         93.27         88.92         3.31 o                         
   3   1  20        181.91        193.18         3.80 o                         
   4   1  20        291.91        266.38         4.88 o                         
   5   1  20         32.40         20.34         3.61 o                         
   6   1  20         84.47         88.14         4.43 o                         
   7   1  20         16.07         21.48         6.31 o                         
   8   1  20         45.46         38.70         5.35 o                         
   9   1  20         74.91         69.83         6.88 o                         
  10   1  20          0.02         -9.87         9.87 o                         
   0   2  20       1433.19       1398.70        11.87 o                         
   1   2  20         13.79         20.96         2.80 o                         
   2   2  20        821.71        826.91         6.46 o                         
   3   2  20        136.61        141.70         4.92 o                         
   4   2  20          1.42          4.84         3.28 o                         
   5   2  20        113.55         93.58         4.24 o                         
   6   2  20          6.75         -0.42         3.73 o                         
   7   2  20          0.16         -0.21         4.19 o                         
   8   2  20          6.97         17.85         5.26 o                         
   9   2  20         12.22         31.78         7.93 o                         
  10   2  20          1.62         -9.73         9.73 o                         
   1   3  20         97.79         99.76         3.70 o                         
   2   3  20        142.23        147.37         3.97 o                         
   3   3  20        223.48        238.35         5.96 o                         
   4   3  20        664.54        633.40         9.79 o                         
   5   3  20         77.75         77.37         3.97 o                         
   6   3  20        767.33        757.02         8.02 o                         
   7   3  20        184.35        179.41         6.32 o                         
   8   3  20         17.23          9.61         5.07 o                         
   9   3  20         28.11         39.26         6.52 o                         
  10   3  20          7.12         43.06        12.45 o                         
   0   4  20         86.60         82.67         5.31 o                         
   1   4  20        258.77        250.39         5.45 o                         
   2   4  20         64.58         69.80         3.48 o                         
   3   4  20          6.82         15.38         3.56 o                         
   4   4  20        978.45       1019.50         8.77 o                         
   5   4  20        927.76        915.88         9.30 o                         
   6   4  20         48.43         48.33         5.15 o                         
   7   4  20         12.99         19.22         5.56 o                         
   8   4  20         18.64         19.26         6.37 o                         
   9   4  20         47.52         32.40         6.83 o                         
   1   5  20        126.86        125.19         4.03 o                         
   2   5  20          8.20          6.80         3.12 o                         
   3   5  20          0.20         -1.33         3.78 o                         
   4   5  20         34.13         28.81         4.41 o                         
   5   5  20         64.30         50.57         4.60 o                         
   6   5  20         18.81         22.00         4.99 o                         
   7   5  20         44.74         37.30         5.71 o                         
   8   5  20          0.25         10.72         6.07 o                         
   9   5  20         18.68         35.88        24.49 o                         
   0   6  20        270.83        259.37         6.72 o                         
   1   6  20        185.19        212.69         5.26 o                         
   2   6  20          5.95          8.78         3.16 o                         
   3   6  20          1.00         -0.27         3.41 o                         
   4   6  20        558.16        518.46         8.98 o                         
   5   6  20         23.30         16.84         4.89 o                         
   6   6  20          3.39         -5.26         5.26 o                         
   7   6  20         13.76         13.02         6.10 o                         
   8   6  20          5.89         -4.15        11.55 o                         
   1   7  20          6.21         19.56         3.92 o                         
   2   7  20        122.63        123.11         5.67 o                         
   3   7  20         52.83         48.60         4.70 o                         
   4   7  20          4.04          1.63         4.95 o                         
   5   7  20         28.33         29.46         5.83 o                         
   6   7  20         13.06         14.81         5.18 o                         
   7   7  20          0.06         -4.22         5.64 o                         
   8   7  20          0.05          5.09         7.36 o                         
   0   8  20        182.14        142.79         7.32 o                         
   1   8  20        157.06        202.09         6.01 o                         
   2   8  20         29.65         33.78         4.71 o                         
   3   8  20          6.31         11.90         4.46 o                         
   4   8  20          9.59          7.01         4.99 o                         
   5   8  20          0.16         -3.16         6.03 o                         
   6   8  20         21.78         23.21         6.47 o                         
   7   8  20         93.00         96.93         9.66 o                         
   8   8  20         11.65         28.79        14.73 o                         
   1   9  20          4.45         10.26         4.55 o                         
   2   9  20        124.39        138.03         8.26 o                         
   3   9  20          1.81          3.38         5.45 o                         
   4   9  20          8.79          7.27         5.81 o                         
   5   9  20          0.69          5.80         8.01 o                         
   6   9  20         63.43         57.85         7.54 o                         
   7   9  20         19.92         49.78        16.62 o                         
   0  10  20         96.59         99.18        11.33 o                         
   1  10  20          5.03         15.50         5.99 o                         
   2  10  20         64.88         79.70         8.13 o                         
   3  10  20         11.04          0.24         5.98 o                         
   4  10  20        120.53        121.61        10.05 o                         
   5  10  20          1.87         -7.59         7.59 o                         
   6  10  20         28.92          5.90        15.15 o                         
   1  11  20         14.32         10.26         7.10 o                         
   2  11  20         18.93         26.64         7.12 o                         
   3  11  20          0.98         13.31         9.30 o                         
   4  11  20          0.12         10.56        12.09 o                         
   5  11  20          0.90         30.21        14.95 o                         
   0  12  20        187.19        292.49        22.36 o                         
   1  12  20         25.13         41.62        20.49 o                         
   1   1  21          6.33          7.53         2.60 o                         
   2   1  21         48.65         44.40         3.12 o                         
   3   1  21         65.80         60.72         3.21 o                         
   4   1  21        120.39        124.16         4.16 o                         
   5   1  21         14.17          4.20         4.39 o                         
   6   1  21        261.06        273.33         6.12 o                         
   7   1  21          0.03         -2.98         5.08 o                         
   8   1  21        100.82         91.59         6.14 o                         
   9   1  21          3.53         -5.98         6.19 o                         
  10   1  21          0.92         -3.94        29.98 o                         
   0   2  21       1061.93       1049.37        19.89 o                         
   1   2  21          0.89          2.11         2.93 o                         
   2   2  21         20.24         38.78         3.70 o                         
   3   2  21       1457.61       1399.59        11.32 o                         
   4   2  21        584.89        610.68         7.33 o                         
   5   2  21         71.00         56.33         4.23 o                         
   6   2  21         69.13         64.75         4.68 o                         
   7   2  21        236.09        202.31         6.00 o                         
   8   2  21         27.72         14.00         7.41 o                         
   9   2  21         27.34         11.65         7.03 o                         
  10   2  21          0.14        -14.12        31.17 o                         
   1   3  21         80.74         84.51         3.73 o                         
   2   3  21         18.28         19.33         3.50 o                         
   3   3  21       1493.57       1441.38        18.50 o                         
   4   3  21        506.79        512.97         6.07 o                         
   5   3  21          0.00          5.02         3.92 o                         
   6   3  21        412.97        404.28         6.57 o                         
   7   3  21        168.02        144.51         6.16 o                         
   8   3  21          9.30          7.17         4.82 o                         
   9   3  21          1.56          0.46        13.73 o                         
   0   4  21        374.27        394.99        15.21 o                         
   1   4  21         14.75         12.53         3.40 o                         
   2   4  21         57.46         43.27         3.59 o                         
   3   4  21          0.20          1.71         3.24 o                         
   4   4  21        393.53        388.38         6.72 o                         
   5   4  21        281.70        277.57         5.41 o                         
   6   4  21         24.95         20.94         4.90 o                         
   7   4  21         58.22         43.58         5.56 o                         
   8   4  21          1.24          0.63         8.64 o                         
   9   4  21         69.86         82.24         8.19 o                         
   1   5  21         13.36         12.81         3.36 o                         
   2   5  21         73.69         74.06         3.80 o                         
   3   5  21          0.25         -2.55         4.00 o                         
   4   5  21        244.33        221.72         5.92 o                         
   5   5  21         15.26          7.46         4.34 o                         
   6   5  21         54.29         52.63         5.17 o                         
   7   5  21         28.07         29.22         5.34 o                         
   8   5  21         77.91         71.14         6.93 o                         
   9   5  21          0.08         16.76         9.19 o                         
   0   6  21        127.28        114.86         5.73 o                         
   1   6  21        771.88        751.03         7.05 o                         
   2   6  21         73.03         76.75         4.17 o                         
   3   6  21          4.54          0.22         3.71 o                         
   4   6  21         14.22         16.29         5.44 o                         
   5   6  21         29.73         29.32         4.99 o                         
   6   6  21         23.53         15.82         7.81 o                         
   7   6  21         45.54         47.23         6.19 o                         
   8   6  21         24.78         30.05         8.68 o                         
   1   7  21        788.84        678.24        10.29 o                         
   2   7  21         78.34         61.67         3.98 o                         
   3   7  21         12.24          8.96         4.19 o                         
   4   7  21          0.67         -3.01         5.67 o                         
   5   7  21        100.05        101.85         6.48 o                         
   6   7  21         18.16         31.61         6.79 o                         
   7   7  21         59.32         73.64         6.87 o                         
   8   7  21        262.90        308.93        14.57 o                         
   0   8  21        207.78        186.35         8.47 o                         
   1   8  21          5.79         12.26         5.43 o                         
   2   8  21         31.04         18.51         4.11 o                         
   3   8  21         23.81         17.98         4.52 o                         
   4   8  21          8.61          9.91         5.07 o                         
   5   8  21          3.07         -1.52         6.20 o                         
   6   8  21          9.81          2.09         5.90 o                         
   7   8  21         40.03         46.49         8.93 o                         
   1   9  21        333.56        351.41         9.14 o                         
   2   9  21        102.84         99.91         6.36 o                         
   3   9  21          3.62          2.32         5.48 o                         
   4   9  21         19.77         20.35         6.02 o                         
   5   9  21          0.36          4.61         8.60 o                         
   6   9  21        147.23        145.77         9.29 o                         
   7   9  21          0.75         -1.52        16.67 o                         
   0  10  21         87.02         43.78         9.88 o                         
   1  10  21          1.36         -1.83         5.31 o                         
   2  10  21         12.01         13.90         4.82 o                         
   3  10  21         23.58         17.37         6.23 o                         
   4  10  21          5.01         -3.45         8.26 o                         
   5  10  21         17.03         26.09        11.72 o                         
   1  11  21          0.03          0.58         7.20 o                         
   2  11  21          0.24         15.39         6.75 o                         
   3  11  21         91.22        120.19         8.68 o                         
   4  11  21         87.04         63.42        14.38 o                         
   0  12  21        652.25        793.71        31.01 o                         
   1  12  21         24.48         17.71        14.30 o                         
   0   0  22        427.85        382.60        13.39 o                         
   1   0  22        136.58        163.17         8.40 o                         
   2   0  22         63.48         54.91         5.00 o                         
   3   0  22        435.90        421.22        16.17 o                         
   4   0  22        638.24        605.29        10.70 o                         
   5   0  22        995.92       1049.18        18.59 o                         
   6   0  22          9.99          3.37         6.11 o                         
   7   0  22          0.03          5.00         7.17 o                         
   8   0  22         69.40         73.27        12.39 o                         
   9   0  22         42.07         55.78        10.92 o                         
   1   1  22         50.68         70.03         4.50 o                         
   2   1  22        563.09        567.52         6.09 o                         
   3   1  22          6.36         13.21         3.73 o                         
   4   1  22        200.36        188.72         5.34 o                         
   5   1  22         66.53         69.63         5.03 o                         
   6   1  22        396.89        370.60         8.95 o                         
   7   1  22          4.73          4.56         5.14 o                         
   8   1  22         17.52         13.94         7.00 o                         
   9   1  22         33.13         54.49        10.08 o                         
  10   1  22          2.86          4.46        15.57 o                         
   0   2  22        277.28        311.96        12.03 o                         
   1   2  22          1.52          6.79         3.33 o                         
   2   2  22        627.54        600.44        14.63 o                         
   3   2  22       1656.72       1646.82        13.44 o                         
   4   2  22       1237.96       1189.01        10.70 o                         
   5   2  22        347.57        371.99         7.74 o                         
   6   2  22        338.09        294.77         7.21 o                         
   7   2  22         39.41         49.66         5.21 o                         
   8   2  22        213.08        168.08         7.63 o                         
   9   2  22         51.75         44.20         8.01 o                         
   1   3  22         70.91         65.34         3.73 o                         
   2   3  22        343.97        343.79         7.92 o                         
   3   3  22        433.80        454.91         8.61 o                         
   4   3  22          8.92         10.79         3.39 o                         
   5   3  22         47.57         50.57         4.42 o                         
   6   3  22         22.39         27.51         4.21 o                         
   7   3  22          0.00          0.09         4.73 o                         
   8   3  22         38.10         64.35         6.69 o                         
   9   3  22          3.22         -4.50         8.21 o                         
   0   4  22         26.93         24.12         5.19 o                         
   1   4  22        108.25         99.55         4.07 o                         
   2   4  22          0.06         -3.04         3.38 o                         
   3   4  22          2.78          2.41         3.25 o                         
   4   4  22         52.87         52.88         4.66 o                         
   5   4  22          7.84          6.45         3.76 o                         
   6   4  22         82.93         88.13         5.73 o                         
   7   4  22         35.94         40.02         5.69 o                         
   8   4  22          9.83         -5.30         5.94 o                         
   9   4  22         21.88         39.98        10.67 o                         
   1   5  22         13.89         12.56         3.43 o                         
   2   5  22         40.13         33.27         3.58 o                         
   3   5  22          2.88          1.35         3.75 o                         
   4   5  22          1.13         -0.66         4.37 o                         
   5   5  22         49.98         41.85         4.71 o                         
   6   5  22         14.06          6.11         5.08 o                         
   7   5  22          3.46          1.29         5.54 o                         
   8   5  22         58.12         53.21         5.96 o                         
   9   5  22         24.64          4.40        12.48 o                         
   0   6  22        123.34        112.61         5.89 o                         
   1   6  22        841.09        726.31         7.67 o                         
   2   6  22         14.48         12.72         3.85 o                         
   3   6  22          0.22         -3.49         4.15 o                         
   4   6  22         84.55         77.14         5.83 o                         
   5   6  22        125.10        125.31         6.09 o                         
   6   6  22         20.72         17.69         5.42 o                         
   7   6  22          0.81          2.19         5.78 o                         
   8   6  22          0.18         13.68         8.06 o                         
   1   7  22        113.43        114.29         5.43 o                         
   2   7  22         64.05         55.18         4.31 o                         
   3   7  22         17.49         10.84         4.39 o                         
   4   7  22         80.24         84.32         6.59 o                         
   5   7  22          3.79          1.47         5.87 o                         
   6   7  22          0.73         -3.37         5.92 o                         
   7   7  22         74.26         88.75         7.02 o                         
   8   7  22          3.68         17.68        13.36 o                         
   0   8  22        573.21        558.08        11.30 o                         
   1   8  22        238.77        202.70         6.78 o                         
   2   8  22          4.73          3.90         4.05 o                         
   3   8  22          1.50          3.68         4.48 o                         
   4   8  22          5.00          5.02         5.92 o                         
   5   8  22         13.08         27.76         6.51 o                         
   6   8  22          1.76         14.24         7.65 o                         
   7   8  22         17.09         32.27        11.26 o                         
   1   9  22         90.55         99.97         5.97 o                         
   2   9  22          0.31          1.67         4.59 o                         
   3   9  22         92.11         83.17         6.21 o                         
   4   9  22         13.36          9.46         6.10 o                         
   5   9  22         13.43          5.13        10.03 o                         
   6   9  22          1.16         19.96        12.18 o                         
   7   9  22         20.56         56.77        17.68 o                         
   0  10  22         63.73         78.60        10.37 o                         
   1  10  22         19.87         24.28         6.72 o                         
   2  10  22         12.31          8.72         4.73 o                         
   3  10  22         22.06         35.21         7.55 o                         
   4  10  22          3.00         -3.13         7.10 o                         
   5  10  22          1.61         11.48        14.85 o                         
   1  11  22         26.26         34.85        11.17 o                         
   2  11  22        539.82        639.08        14.55 o                         
   3  11  22        153.58        244.94        18.47 o                         
   4  11  22         12.71          1.65        15.21 o                         
   0  12  22          1.02         57.37        16.58 o                         
   1  12  22         22.37         28.82        13.54 o                         
   1   1  23       1328.71       1281.20        10.81 o                         
   2   1  23        764.67        724.65        10.89 o                         
   3   1  23        511.35        513.34         6.68 o                         
   4   1  23        120.29        111.12         5.43 o                         
   5   1  23          7.96          6.95         4.65 o                         
   6   1  23          5.25          1.45         4.37 o                         
   7   1  23        224.20        215.68         6.88 o                         
   8   1  23         50.30         56.22         5.71 o                         
   9   1  23         64.00         83.91         7.31 o                         
   0   2  23       1048.75       1005.00        11.40 o                         
   1   2  23        411.49        379.92         6.25 o                         
   2   2  23       2047.34       2078.66        17.21 o                         
   3   2  23        110.09        123.71         5.12 o                         
   4   2  23        150.80        176.21         4.71 o                         
   5   2  23        738.51        765.83        12.96 o                         
   6   2  23         72.84         54.65         5.48 o                         
   7   2  23        127.10        119.72         6.38 o                         
   8   2  23         83.29         80.18         7.21 o                         
   9   2  23         38.89         33.16        15.44 o                         
   1   3  23         33.96         31.78         3.63 o                         
   2   3  23         29.92         29.45         3.78 o                         
   3   3  23          8.49         12.30         3.64 o                         
   4   3  23         31.11         30.99         3.66 o                         
   5   3  23          1.32          1.47         4.17 o                         
   6   3  23        146.43        117.55         5.16 o                         
   7   3  23         16.94         24.58         5.04 o                         
   8   3  23         38.54         65.27         7.80 o                         
   9   3  23         12.02         29.50         8.95 o                         
   0   4  23          0.34          1.34         4.85 o                         
   1   4  23          3.49          9.96         3.52 o                         
   2   4  23         44.63         42.35         3.86 o                         
   3   4  23          0.14         -0.64         3.28 o                         
   4   4  23         14.05          9.20         3.89 o                         
   5   4  23        180.72        165.88         5.24 o                         
   6   4  23         10.45          8.01         4.76 o                         
   7   4  23          1.70          6.47         6.56 o                         
   8   4  23         72.56         62.26         8.48 o                         
   9   4  23         54.96         48.98        23.70 o                         
   1   5  23         12.20          4.52         3.45 o                         
   2   5  23         56.04         58.32         4.05 o                         
   3   5  23        310.26        289.28         5.80 o                         
   4   5  23        133.98        127.06         5.48 o                         
   5   5  23          7.65          2.50         4.78 o                         
   6   5  23          2.17          2.73         4.97 o                         
   7   5  23         55.43         52.98         6.07 o                         
   8   5  23          0.00         17.07         7.42 o                         
   0   6  23          1.52         23.91         5.76 o                         
   1   6  23        242.65        196.73         5.37 o                         
   2   6  23        138.52        125.21         5.22 o                         
   3   6  23        156.12        135.99         4.89 o                         
   4   6  23         23.26         26.63         5.18 o                         
   5   6  23          2.44          1.06         5.11 o                         
   6   6  23         17.42         15.96         4.93 o                         
   7   6  23         36.72         30.24         6.33 o                         
   8   6  23          6.02          9.09        18.91 o                         
   1   7  23        267.28        232.81         8.16 o                         
   2   7  23         53.14         48.71         4.49 o                         
   3   7  23          0.00         -2.34         4.52 o                         
   4   7  23         67.84         63.48         5.79 o                         
   5   7  23         32.77         30.79         8.30 o                         
   6   7  23         13.44          6.91         7.22 o                         
   7   7  23         45.65         58.37        12.23 o                         
   8   7  23         85.32        126.34        18.02 o                         
   0   8  23         10.20          5.16         5.91 o                         
   1   8  23          2.78          4.60         4.96 o                         
   2   8  23          0.04         -3.15         4.23 o                         
   3   8  23        121.20        121.94         5.77 o                         
   4   8  23         11.16          8.26         6.12 o                         
   5   8  23         31.97         45.34         5.92 o                         
   6   8  23          1.81         -2.43         7.49 o                         
   7   8  23         74.49         93.79        31.97 o                         
   1   9  23          4.75         -0.77         5.56 o                         
   2   9  23          0.30          7.61         5.39 o                         
   3   9  23          9.34         15.22         5.80 o                         
   4   9  23         14.35         -1.23         9.96 o                         
   5   9  23          4.49        -11.05        11.05 o                         
   0  10  23         19.44         11.40         8.74 o                         
   1  10  23        345.63        420.41        11.35 o                         
   2  10  23          2.79          7.23         6.06 o                         
   3  10  23          6.52          9.13         5.73 o                         
   4  10  23        164.43        179.72        15.45 o                         
   5  10  23         48.11         46.82        16.42 o                         
   1  11  23         13.09         16.58         7.76 o                         
   2  11  23        246.62        324.08        18.37 o                         
   3  11  23          8.88         20.72        10.35 o                         
   1  12  23         60.69         36.90        14.00 o                         
   0   0  24       3828.05       3752.62        37.08 o                         
   1   0  24          2.58          6.22         7.72 o                         
   2   0  24        919.46        864.37        14.34 o                         
   3   0  24          8.64         21.61        11.47 o                         
   4   0  24        703.15        720.62        12.02 o                         
   5   0  24        318.23        337.32         9.94 o                         
   6   0  24         35.26         31.99         6.40 o                         
   7   0  24         78.17         82.87         7.21 o                         
   8   0  24        308.32        301.31        15.43 o                         
   9   0  24         50.30        107.56        11.26 o                         
   1   1  24       1531.69       1538.47        14.55 o                         
   2   1  24        538.91        545.99        14.21 o                         
   3   1  24         16.98         37.46         5.45 o                         
   4   1  24        339.82        346.38         6.80 o                         
   5   1  24          6.82          3.53         4.53 o                         
   6   1  24        107.48        114.10         5.01 o                         
   7   1  24          0.00         12.80         4.90 o                         
   8   1  24          1.69          1.78         5.63 o                         
   9   1  24          1.57          9.22        11.57 o                         
   0   2  24         42.85         61.59         5.91 o                         
   1   2  24          5.25          8.66         3.75 o                         
   2   2  24        244.38        285.03         8.79 o                         
   3   2  24          4.67          9.61         3.75 o                         
   4   2  24        257.50        244.84         7.32 o                         
   5   2  24         82.71         70.98         4.89 o                         
   6   2  24         17.06         16.98         4.95 o                         
   7   2  24        266.79        262.39         7.67 o                         
   8   2  24          0.07          8.12         5.99 o                         
   9   2  24          1.74         26.95        11.63 o                         
   1   3  24         86.38         87.08         5.06 o                         
   2   3  24         29.61         25.52         3.71 o                         
   3   3  24        281.29        266.52         5.27 o                         
   4   3  24         56.91         45.92         3.80 o                         
   5   3  24        301.33        283.01         5.66 o                         
   6   3  24         41.14         26.68         4.35 o                         
   7   3  24         21.37         14.29         5.70 o                         
   8   3  24        384.73        379.66        10.77 o                         
   9   3  24          0.37         28.51        15.10 o                         
   0   4  24         88.10         81.36         6.72 o                         
   1   4  24          5.57          8.29         3.56 o                         
   2   4  24         71.73         74.48         4.17 o                         
   3   4  24         24.72         34.10         3.77 o                         
   4   4  24         25.55         20.79         4.17 o                         
   5   4  24          3.49          0.32         4.29 o                         
   6   4  24         73.37         50.73         5.37 o                         
   7   4  24          5.13          8.80         6.77 o                         
   8   4  24         61.30         80.39         7.60 o                         
   1   5  24         72.85         60.53         3.99 o                         
   2   5  24          0.00          4.07         4.11 o                         
   3   5  24        425.51        424.85         8.24 o                         
   4   5  24          1.05          0.94         4.28 o                         
   5   5  24         44.68         37.10         5.00 o                         
   6   5  24          5.26          8.90         5.30 o                         
   7   5  24         23.53         10.27         5.62 o                         
   8   5  24         25.85         29.49         6.84 o                         
   0   6  24       1428.96       1177.56        17.14 o                         
   1   6  24        208.89        176.84         5.23 o                         
   2   6  24          5.79          8.14         4.35 o                         
   3   6  24          6.90          1.53         4.03 o                         
   4   6  24          2.32          0.52         5.01 o                         
   5   6  24          2.10          0.53         4.89 o                         
   6   6  24          7.00         14.65         5.53 o                         
   7   6  24          9.58          3.34         7.51 o                         
   8   6  24         24.46          7.58        11.62 o                         
   1   7  24         19.97         19.47         4.33 o                         
   2   7  24         26.21         21.02         4.00 o                         
   3   7  24         38.35         36.81         4.57 o                         
   4   7  24          4.88          6.80         5.93 o                         
   5   7  24          0.95          4.85         5.76 o                         
   6   7  24          8.81         -0.73         6.25 o                         
   7   7  24          0.00        -13.38        13.38 o                         
   0   8  24        107.82         67.90         6.83 o                         
   1   8  24          0.01          0.89         4.90 o                         
   2   8  24          5.23          5.44         4.67 o                         
   3   8  24         21.52         17.34         4.87 o                         
   4   8  24          7.04         14.08         5.57 o                         
   5   8  24         12.26         -1.52         5.98 o                         
   6   8  24          3.15         -0.14         7.01 o                         
   1   9  24          2.55          3.94         6.19 o                         
   2   9  24          0.73          3.81         5.31 o                         
   3   9  24          9.19         17.02         4.91 o                         
   4   9  24          1.02         -7.16         7.16 o                         
   5   9  24         25.19         12.93        11.89 o                         
   0  10  24         98.40        108.36        39.80 o                         
   1  10  24         35.97         28.20         7.17 o                         
   2  10  24          2.69          9.99         6.01 o                         
   3  10  24         56.18         67.87         7.06 o                         
   1  11  24          9.16         18.60        22.67 o                         
   3  11  24          3.81        -11.45        11.45 o                         
   1   1  25       1523.34       1579.83        33.98 o                         
   2   1  25       1345.26       1384.90        20.24 o                         
   3   1  25       1846.09       1806.22        29.79 o                         
   4   1  25       1007.96       1029.39        13.24 o                         
   5   1  25         91.64         89.37         5.59 o                         
   6   1  25        339.47        342.16         7.38 o                         
   7   1  25        346.03        341.69        14.02 o                         
   8   1  25         17.20         24.23         5.16 o                         
   9   1  25         16.70         66.41        22.20 o                         
   0   2  25        447.43        427.82         9.09 o                         
   1   2  25          0.35          9.54         3.83 o                         
   2   2  25        190.20        180.38         7.85 o                         
   3   2  25        239.66        226.75         6.07 o                         
   4   2  25         10.79         14.05         4.53 o                         
   5   2  25         22.14         22.17         4.57 o                         
   6   2  25        176.56        182.04         6.08 o                         
   7   2  25          0.00          8.73         5.53 o                         
   8   2  25         88.60         93.46         9.49 o                         
   9   2  25          1.20         51.49        16.89 o                         
   1   3  25          1.98          2.63         3.69 o                         
   2   3  25         10.27          7.96         3.67 o                         
   3   3  25          2.37          1.87         3.59 o                         
   4   3  25         67.82         58.36         4.07 o                         
   5   3  25          3.39         13.83         5.35 o                         
   6   3  25          8.34          9.23         4.73 o                         
   7   3  25         18.23          8.15         6.35 o                         
   8   3  25          2.71          0.58         8.80 o                         
   0   4  25          0.00          1.48         4.99 o                         
   1   4  25         85.64         87.39         4.49 o                         
   2   4  25        150.49        154.00         5.45 o                         
   3   4  25        112.41         97.74         4.15 o                         
   4   4  25          4.49          0.70         4.17 o                         
   5   4  25         59.26         69.69         4.92 o                         
   6   4  25        145.20        137.67         6.41 o                         
   7   4  25         38.41         20.48         5.78 o                         
   8   4  25         96.28        132.74         8.92 o                         
   1   5  25        138.25        115.36         4.88 o                         
   2   5  25        144.09        119.43         5.29 o                         
   3   5  25        127.42        124.80         6.05 o                         
   4   5  25        134.51        147.21         7.59 o                         
   5   5  25         13.68         13.72         4.75 o                         
   6   5  25          2.23         -1.65         5.54 o                         
   7   5  25         11.98          8.43         5.96 o                         
   8   5  25         18.38          5.93         9.57 o                         
   0   6  25         84.34        117.15         8.68 o                         
   1   6  25         98.66         88.93         4.59 o                         
   2   6  25         24.79         16.67         4.51 o                         
   3   6  25         20.69          9.42         4.56 o                         
   4   6  25          0.21         -3.09         4.66 o                         
   5   6  25          0.04          7.61         5.47 o                         
   6   6  25          4.66         -4.30         5.85 o                         
   7   6  25         56.90         49.40         6.19 o                         
   1   7  25          0.03         -2.87         4.02 o                         
   2   7  25        285.51        234.73         5.83 o                         
   3   7  25          0.00          1.68         4.67 o                         
   4   7  25         15.41         25.77         6.81 o                         
   5   7  25         15.98         24.92        10.06 o                         
   6   7  25         10.79          7.13         6.74 o                         
   7   7  25          0.89         -4.12        15.61 o                         
   0   8  25          0.19         -3.21         6.28 o                         
   1   8  25        133.19        103.82         6.51 o                         
   2   8  25         86.46         72.98         5.03 o                         
   3   8  25          4.25         16.70         4.93 o                         
   4   8  25         26.45         33.78         8.89 o                         
   5   8  25         40.94         51.79         9.57 o                         
   6   8  25         14.35         25.58        12.58 o                         
   1   9  25         25.26         21.89         5.63 o                         
   2   9  25          0.27          4.52         5.23 o                         
   3   9  25          0.45          6.15         8.52 o                         
   4   9  25          3.72          9.83         6.93 o                         
   5   9  25          5.10         -7.76        13.70 o                         
   0  10  25         70.73         91.61        22.57 o                         
   1  10  25        126.22        113.99         8.98 o                         
   2  10  25        124.60        139.87         7.02 o                         
   3  10  25         28.52         49.13        11.75 o                         
   1  11  25         31.11          1.95        15.82 o                         
   0   0  26       3282.26       3454.13        38.45 o                         
   1   0  26       4377.06       4355.57        30.04 o                         
   2   0  26       1594.56       1582.58        73.59 o                         
   3   0  26       3353.67       3315.63        36.32 o                         
   4   0  26          8.29         17.51         7.36 o                         
   5   0  26        899.92        930.76        30.89 o                         
   6   0  26          8.79         12.70         6.70 o                         
   7   0  26        492.27        488.15        12.55 o                         
   8   0  26         60.11         41.43        15.17 o                         
   9   0  26        408.40        365.63        20.45 o                         
   1   1  26         84.21        128.32        10.08 o                         
   2   1  26        217.34        275.49         7.68 o                         
   3   1  26        354.95        399.45        13.95 o                         
   4   1  26          0.53         18.67         5.69 o                         
   5   1  26          9.20          1.80         4.72 o                         
   6   1  26          0.36          5.30         4.51 o                         
   7   1  26          1.69         12.41         5.35 o                         
   8   1  26         26.23         30.69         8.06 o                         
   0   2  26         39.09         36.32         6.03 o                         
   1   2  26        611.02        586.04        13.63 o                         
   2   2  26         21.25         40.52         4.95 o                         
   3   2  26         46.52         46.66         4.79 o                         
   4   2  26         19.39         20.96         4.57 o                         
   5   2  26        644.16        647.20         8.40 o                         
   6   2  26         65.86         82.77         5.69 o                         
   7   2  26         59.26         57.64         5.61 o                         
   8   2  26          0.75          6.63         6.29 o                         
   1   3  26          7.28          4.99         3.66 o                         
   2   3  26        193.78        186.54         5.17 o                         
   3   3  26        114.78        100.74         4.84 o                         
   4   3  26         61.37         61.92         4.52 o                         
   5   3  26        440.03        412.19         7.90 o                         
   6   3  26         47.56         48.57         4.80 o                         
   7   3  26          0.04         -0.12         6.36 o                         
   8   3  26         17.49         42.22        10.31 o                         
   0   4  26        196.50        181.50         7.12 o                         
   1   4  26         59.08         58.73         4.27 o                         
   2   4  26        124.35        104.67         4.80 o                         
   3   4  26          6.29          1.74         4.46 o                         
   4   4  26        206.45        193.86         5.73 o                         
   5   4  26          3.45         14.18         4.53 o                         
   6   4  26         45.25         29.63         5.94 o                         
   7   4  26         11.97          7.09         7.30 o                         
   8   4  26         26.43         48.36        14.82 o                         
   1   5  26        306.35        266.46         6.07 o                         
   2   5  26        329.56        285.52         9.47 o                         
   3   5  26         96.91         89.65         5.34 o                         
   4   5  26         22.89         18.16         4.35 o                         
   5   5  26         28.60         29.62         4.74 o                         
   6   5  26         16.35         -6.43         6.43 o                         
   7   5  26          0.01          2.40         8.36 o                         
   8   5  26         31.08          9.95        11.79 o                         
   0   6  26          2.06          3.81         5.75 o                         
   1   6  26         63.94         56.39         4.61 o                         
   2   6  26          7.64          9.10         4.36 o                         
   3   6  26          0.24         -4.32         4.32 o                         
   4   6  26         31.34         41.14         5.21 o                         
   5   6  26        232.94        228.40         6.99 o                         
   6   6  26          5.05          0.26         9.00 o                         
   7   6  26          2.13          4.84        10.39 o                         
   1   7  26         14.87          8.78         4.31 o                         
   2   7  26          1.45         -1.04         4.01 o                         
   3   7  26        183.85        184.71         6.22 o                         
   4   7  26         16.00         16.64         5.39 o                         
   5   7  26         15.69          8.24         6.13 o                         
   6   7  26         10.82         21.68         8.35 o                         
   7   7  26         18.31         20.33        15.04 o                         
   0   8  26          6.93         -5.32         6.09 o                         
   1   8  26          0.01         -2.11         4.86 o                         
   2   8  26         39.81         40.79         5.03 o                         
   3   8  26         17.79         22.11         5.67 o                         
   4   8  26          0.07          7.28         6.65 o                         
   5   8  26         81.75         89.46         8.28 o                         
   1   9  26         13.53          8.59         5.56 o                         
   2   9  26         95.47         88.23         7.26 o                         
   3   9  26        195.86        240.28        11.74 o                         
   4   9  26          8.03         -2.36         8.87 o                         
   0  10  26         51.44         66.86        12.57 o                         
   1  10  26          0.00         -1.20         9.88 o                         
   2  10  26          1.26         -7.57        11.62 o                         
   3  10  26          6.48         18.38        12.11 o                         
   1   1  27        449.85        439.65         9.19 o                         
   2   1  27        137.57        166.74         7.00 o                         
   3   1  27        101.67        116.43         6.81 o                         
   4   1  27        236.47        221.14         6.93 o                         
   5   1  27         68.92         69.52         5.56 o                         
   6   1  27        165.12        181.82         5.85 o                         
   7   1  27         27.83         31.15         5.19 o                         
   8   1  27          0.04         -1.38         5.00 o                         
   0   2  27        601.59        609.92        13.99 o                         
   1   2  27         65.45         81.39         8.03 o                         
   2   2  27        180.81        173.25         5.84 o                         
   3   2  27          0.34          2.50         4.59 o                         
   4   2  27         54.19         57.02         4.74 o                         
   5   2  27         14.28         14.76         4.71 o                         
   6   2  27         13.23         15.10         4.89 o                         
   7   2  27          7.89         10.89         5.21 o                         
   8   2  27          4.96         12.21         9.38 o                         
   1   3  27         86.81         83.42         4.50 o                         
   2   3  27        182.54        174.63         6.08 o                         
   3   3  27        174.31        173.19         6.06 o                         
   4   3  27          7.28          4.63         4.90 o                         
   5   3  27          0.72          6.03         5.67 o                         
   6   3  27         74.81         80.63         5.47 o                         
   7   3  27         32.63         20.47         5.74 o                         
   8   3  27          0.66         18.86        10.74 o                         
   0   4  27        303.00        268.31        14.67 o                         
   1   4  27        142.66        134.08         5.02 o                         
   2   4  27        778.68        717.02         8.44 o                         
   3   4  27          0.75          1.18         4.69 o                         
   4   4  27         41.85         56.19         4.88 o                         
   5   4  27          7.16          2.55         4.83 o                         
   6   4  27         48.35         31.91         5.59 o                         
   7   4  27         40.93         39.04         7.05 o                         
   8   4  27          0.11        -14.24        14.24 o                         
   1   5  27          0.91         -0.65         4.34 o                         
   2   5  27        323.90        288.61         7.54 o                         
   3   5  27         18.15         16.35         4.74 o                         
   4   5  27          0.01          1.56         4.46 o                         
   5   5  27         11.90         13.59         4.81 o                         
   6   5  27          9.14         -0.88         5.75 o                         
   7   5  27          7.39         -7.77         8.05 o                         
   0   6  27        539.36        468.54        12.43 o                         
   1   6  27         49.72         47.54         4.89 o                         
   2   6  27          0.18          2.04         4.38 o                         
   3   6  27          3.78          3.77         4.84 o                         
   4   6  27         43.71         35.56         5.26 o                         
   5   6  27        246.81        260.74        10.65 o                         
   6   6  27          1.08          3.63         5.22 o                         
   7   6  27          0.18         -8.59         8.59 o                         
   1   7  27         91.25         92.05         5.70 o                         
   2   7  27        121.73        117.27         5.15 o                         
   3   7  27         64.45         63.02         5.56 o                         
   4   7  27          0.00         -5.37         5.37 o                         
   5   7  27         32.22         36.66         5.58 o                         
   6   7  27         19.73         38.11        26.22 o                         
   0   8  27          0.68         -4.82         6.72 o                         
   1   8  27          4.23         -1.30         5.04 o                         
   2   8  27          1.72          7.11         4.67 o                         
   3   8  27         13.30         17.34         4.98 o                         
   4   8  27         21.89         40.19         8.39 o                         
   5   8  27         16.47         27.96        14.32 o                         
   1   9  27         11.61         10.76         4.88 o                         
   2   9  27         48.17         61.61         5.95 o                         
   3   9  27         56.91         77.30        12.74 o                         
   4   9  27          7.86         48.16        14.64 o                         
   0  10  27         54.69         85.81        14.76 o                         
   1  10  27         47.56         16.33        15.45 o                         
   2  10  27          9.03         -9.10        28.15 o                         
   0   0  28        114.02        184.62        15.39 o                         
   1   0  28       2057.44       2044.49        22.53 o                         
   2   0  28        718.75        732.89        15.32 o                         
   3   0  28          8.13         15.53         9.23 o                         
   4   0  28        125.35        144.14        10.63 o                         
   5   0  28         69.78         68.05         8.13 o                         
   6   0  28          0.77         -2.55         6.76 o                         
   7   0  28        235.97        255.91        15.44 o                         
   8   0  28          6.08        -10.23        10.23 o                         
   1   1  28        190.20        252.97         8.34 o                         
   2   1  28        491.17        513.11        11.77 o                         
   3   1  28         13.69         25.50         6.01 o                         
   4   1  28        100.44         88.97         6.52 o                         
   5   1  28         23.84         15.37         5.10 o                         
   6   1  28          0.03         -4.60         4.60 o                         
   7   1  28          1.31         11.55         5.45 o                         
   8   1  28        135.87        142.19         7.95 o                         
   0   2  28        148.28        159.39        10.32 o                         
   1   2  28        145.12        157.42         7.37 o                         
   2   2  28         46.43         49.75         5.99 o                         
   3   2  28          5.76          7.21         4.63 o                         
   4   2  28        121.91        142.97         5.73 o                         
   5   2  28          0.88          5.39         5.91 o                         
   6   2  28         67.94         83.77         6.51 o                         
   7   2  28         25.41         24.31         5.88 o                         
   8   2  28         23.08         38.66        14.76 o                         
   1   3  28         27.17         35.25         4.89 o                         
   2   3  28        139.43        126.87         5.72 o                         
   3   3  28         19.64         20.39         5.22 o                         
   4   3  28        104.56        108.71         5.73 o                         
   5   3  28        107.91        100.79         6.89 o                         
   6   3  28         17.20         22.12         4.72 o                         
   7   3  28          0.08         -6.25         6.25 o                         
   0   4  28        946.32        873.91        31.84 o                         
   1   4  28        124.77         94.46         4.88 o                         
   2   4  28         52.97         58.37         4.90 o                         
   3   4  28         63.98         54.40         4.87 o                         
   4   4  28        254.24        225.89         6.71 o                         
   5   4  28         64.01         77.02         7.65 o                         
   6   4  28         26.67         39.32         7.15 o                         
   7   4  28         14.29         18.84         7.02 o                         
   1   5  28          0.01          0.33         4.25 o                         
   2   5  28        105.71        102.24         5.19 o                         
   3   5  28         65.11         61.56         5.09 o                         
   4   5  28          6.90          6.63         4.31 o                         
   5   5  28          6.50          2.83         4.96 o                         
   6   5  28         44.23         37.32         6.33 o                         
   7   5  28          7.71         -4.52        15.09 o                         
   0   6  28         23.32         28.04         5.79 o                         
   1   6  28         10.47         12.11         4.52 o                         
   2   6  28          3.34          5.75         4.50 o                         
   3   6  28          0.55         -0.55         4.50 o                         
   4   6  28         27.60         26.27         5.37 o                         
   5   6  28          8.21          8.54         4.68 o                         
   6   6  28          6.96          4.79         5.35 o                         
   7   6  28          1.05        -14.23        14.23 o                         
   1   7  28          2.95         10.03         4.18 o                         
   2   7  28          9.91          8.50         5.02 o                         
   3   7  28          0.67          3.73         5.75 o                         
   4   7  28          1.47         -2.66         6.57 o                         
   5   7  28          0.00          4.51         5.69 o                         
   6   7  28          0.77        -11.46        11.46 o                         
   0   8  28         12.42         17.47        10.10 o                         
   1   8  28         43.38         51.51         5.03 o                         
   2   8  28          2.00          9.52         4.98 o                         
   3   8  28          4.23         -3.74         5.39 o                         
   4   8  28        163.86        215.07         7.58 o                         
   5   8  28          5.01         -5.85        15.91 o                         
   1   9  28         29.68         29.00         5.68 o                         
   2   9  28         23.58         17.63         8.34 o                         
   3   9  28         12.21          5.00         8.41 o                         
   4   9  28          3.75         25.83        16.33 o                         
   2  10  28          3.87         32.45        11.75 o                         
   1   1  29       1333.96       1340.18        13.87 o                         
   2   1  29        131.19        173.74         7.54 o                         
   3   1  29        253.26        242.16         7.73 o                         
   4   1  29          0.15         -6.82         6.82 o                         
   5   1  29         14.21         -0.36         5.51 o                         
   6   1  29         30.76         26.49         5.32 o                         
   7   1  29        149.20        137.25         7.65 o                         
   8   1  29         18.70         24.06        11.08 o                         
   0   2  29        193.72        200.34        16.43 o                         
   1   2  29        490.90        472.46        20.83 o                         
   2   2  29         18.31         29.50         5.89 o                         
   3   2  29          1.54          4.34         5.82 o                         
   4   2  29         98.52         99.71         6.80 o                         
   5   2  29          1.47          8.61         5.92 o                         
   6   2  29         41.29         49.53         5.60 o                         
   7   2  29         91.71         86.52         6.14 o                         
   8   2  29          0.18          9.92        19.54 o                         
   1   3  29         50.06         46.75         6.22 o                         
   2   3  29         52.77         64.53         5.53 o                         
   3   3  29         78.72         87.69         7.15 o                         
   4   3  29        169.22        171.08         7.05 o                         
   5   3  29          5.54          7.80         5.34 o                         
   6   3  29         18.59         25.97         5.65 o                         
   7   3  29         39.45         58.74         9.00 o                         
   0   4  29        129.54        136.79        12.39 o                         
   1   4  29         13.10         10.64         4.47 o                         
   2   4  29         24.58          9.32         5.12 o                         
   3   4  29         20.49         16.66         5.29 o                         
   4   4  29         29.65         27.68         5.59 o                         
   5   4  29          7.45          3.75         4.68 o                         
   6   4  29          6.70          3.79         6.06 o                         
   7   4  29         49.09         54.32         9.79 o                         
   1   5  29          2.11         -0.44         4.21 o                         
   2   5  29          6.00         10.07         4.54 o                         
   3   5  29          2.93          5.07         4.66 o                         
   4   5  29         74.16         48.54         5.88 o                         
   5   5  29          3.16          8.98         5.57 o                         
   6   5  29         20.45         25.48         7.90 o                         
   0   6  29          7.43         12.48         6.02 o                         
   1   6  29         76.67         62.37         5.09 o                         
   2   6  29          0.47          1.06         4.62 o                         
   3   6  29         59.15         67.65         6.69 o                         
   4   6  29          0.78         -4.43         5.78 o                         
   5   6  29         64.05         81.66         7.22 o                         
   6   6  29          5.27         -5.34         7.31 o                         
   1   7  29          1.66          7.88         4.51 o                         
   2   7  29         83.20         77.49         5.85 o                         
   3   7  29        200.82        193.69         7.72 o                         
   4   7  29         20.36         22.02         6.35 o                         
   5   7  29          1.62         12.42         7.32 o                         
   0   8  29        156.72        142.07         9.98 o                         
   1   8  29          0.63          2.23         4.59 o                         
   2   8  29          0.17          9.05         6.55 o                         
   3   8  29          4.51          1.01         4.96 o                         
   4   8  29          0.27         27.80         9.03 o                         
   1   9  29          6.00         -4.61         6.78 o                         
   2   9  29          2.88        -10.84        10.84 o                         
   0   0  30       1068.39       1007.49        25.60 o                         
   1   0  30         36.20         38.55         9.72 o                         
   2   0  30         61.00         72.95        10.37 o                         
   3   0  30        262.45        241.00        14.31 o                         
   4   0  30        448.10        430.31        13.44 o                         
   5   0  30         55.71         50.35         8.46 o                         
   6   0  30         15.00         18.46         7.79 o                         
   7   0  30          0.03        -17.29        17.29 o                         
   1   1  30         97.99        130.63         7.87 o                         
   2   1  30        283.76        259.02         8.05 o                         
   3   1  30        103.46         98.38         6.82 o                         
   4   1  30          2.67         -4.18         6.00 o                         
   5   1  30         52.58         51.08         6.42 o                         
   6   1  30          1.65         -3.32         5.90 o                         
   7   1  30          2.80         -1.39         5.62 o                         
   0   2  30        739.12        732.26        16.03 o                         
   1   2  30        364.81        399.61         9.94 o                         
   2   2  30         71.04         87.19         7.02 o                         
   3   2  30         97.73         90.72         6.68 o                         
   4   2  30         42.93         46.36         6.66 o                         
   5   2  30        124.43        133.09         8.09 o                         
   6   2  30         58.33         71.31         6.29 o                         
   7   2  30          5.76          6.16         7.64 o                         
   1   3  30          0.91          6.84         6.33 o                         
   2   3  30         11.61         19.57         6.26 o                         
   3   3  30        246.57        247.94        10.38 o                         
   4   3  30         20.10         14.12         5.09 o                         
   5   3  30          1.21         -1.81         5.83 o                         
   6   3  30          3.00          9.78         5.79 o                         
   7   3  30         22.45         30.60        15.82 o                         
   0   4  30         44.32         33.79         9.87 o                         
   1   4  30         50.97         39.99         5.18 o                         
   2   4  30          2.31         -0.47         5.22 o                         
   3   4  30          2.25         -1.82         5.15 o                         
   4   4  30          1.53         -0.47         5.54 o                         
   5   4  30         33.55         23.87         8.89 o                         
   6   4  30          0.38          2.81         7.09 o                         
   1   5  30         14.22         11.71         4.23 o                         
   2   5  30         10.11         12.89         4.58 o                         
   3   5  30         36.00         27.93         5.21 o                         
   4   5  30         26.33         35.97         7.69 o                         
   5   5  30          0.12          4.20         6.01 o                         
   6   5  30          3.45          9.80        19.34 o                         
   0   6  30        132.45        126.39         7.19 o                         
   1   6  30          2.79          9.62         4.72 o                         
   2   6  30          0.13          2.83         4.92 o                         
   3   6  30          0.21          1.14         6.19 o                         
   4   6  30         25.69         15.86         5.57 o                         
   5   6  30          5.79          5.63         4.93 o                         
   6   6  30          1.46         17.31        12.08 o                         
   1   7  30          0.01         -2.97         4.55 o                         
   2   7  30          0.07          2.06         4.46 o                         
   3   7  30         50.52         56.53         6.12 o                         
   4   7  30         35.11         53.89         5.60 o                         
   5   7  30         22.57          2.55        11.52 o                         
   0   8  30          0.22         19.23         6.95 o                         
   1   8  30          4.46          5.71         6.96 o                         
   2   8  30          9.22          1.36         6.53 o                         
   3   8  30         49.73         58.54         8.77 o                         
   1   9  30          1.46         -5.54        23.01 o                         
   2   9  30         53.40         23.37        22.37 o                         
   1   1  31         44.46         49.41         6.91 o                         
   2   1  31         28.33         43.60         6.86 o                         
   3   1  31        181.14        213.37         8.17 o                         
   4   1  31          0.36          1.83         6.65 o                         
   5   1  31         45.51         61.09         7.54 o                         
   6   1  31         27.41         19.22         5.50 o                         
   7   1  31          5.53         -9.37         9.37 o                         
   0   2  31        221.04        236.16        12.07 o                         
   1   2  31        154.98        171.33         7.80 o                         
   2   2  31        207.52        172.34         7.82 o                         
   3   2  31         14.73         19.71         6.40 o                         
   4   2  31         17.18         26.58         6.75 o                         
   5   2  31        176.21        181.69         8.29 o                         
   6   2  31          1.47         -0.88         6.30 o                         
   7   2  31          5.13         -4.58         9.41 o                         
   1   3  31         30.01         36.81         6.92 o                         
   2   3  31        301.19        301.85         8.69 o                         
   3   3  31        119.49        114.08         7.38 o                         
   4   3  31          0.19         -3.31         6.48 o                         
   5   3  31          8.16          5.30         6.71 o                         
   6   3  31          3.04          8.10         6.04 o                         
   0   4  31          0.05          4.13         9.16 o                         
   1   4  31          0.05         -1.90         6.11 o                         
   2   4  31         40.44         34.93         5.42 o                         
   3   4  31         37.88         36.67         5.39 o                         
   4   4  31          9.46          5.84         5.93 o                         
   5   4  31          0.17          1.59         6.35 o                         
   6   4  31          8.51          3.73        14.33 o                         
   1   5  31          1.37          3.66         4.45 o                         
   2   5  31         87.33         74.07         5.76 o                         
   3   5  31          0.44         -0.60         5.49 o                         
   4   5  31          0.00          3.19         6.25 o                         
   5   5  31          0.46          1.99         9.79 o                         
   6   5  31         30.29         30.49        10.05 o                         
   0   6  31          3.01          0.52         6.10 o                         
   1   6  31         49.81         57.29         4.86 o                         
   2   6  31          0.08         -1.19         4.71 o                         
   3   6  31          0.65          2.04         4.80 o                         
   4   6  31          8.71         24.66         5.63 o                         
   5   6  31         63.98         56.95        10.22 o                         
   1   7  31          1.29         -5.04         5.04 o                         
   2   7  31         30.59         39.26         6.35 o                         
   3   7  31         34.92         64.80         6.50 o                         
   4   7  31         39.20         25.56        11.08 o                         
   0   8  31        118.13        116.15        12.45 o                         
   1   8  31         13.91          0.27         9.02 o                         
   2   8  31          1.85         -2.22         7.06 o                         
   3   8  31         15.18         17.94         7.27 o                         
   0   0  32         36.91         45.29        12.84 o                         
   1   0  32        433.70        438.33        14.33 o                         
   2   0  32        142.70        156.42        19.90 o                         
   3   0  32        272.37        276.39        12.64 o                         
   4   0  32        104.02        131.92        11.38 o                         
   5   0  32          3.03          6.21         9.36 o                         
   6   0  32         11.99          6.99         9.49 o                         
   1   1  32          2.05          3.45         6.41 o                         
   2   1  32        175.19        181.61         8.15 o                         
   3   1  32        245.51        262.83        10.89 o                         
   4   1  32         30.52         32.39         7.22 o                         
   5   1  32         11.79         13.02         6.65 o                         
   6   1  32         22.32         21.59         7.16 o                         
   7   1  32          5.37        -14.61        14.61 o                         
   0   2  32        230.63        252.79        12.81 o                         
   1   2  32         20.53         27.92         6.64 o                         
   2   2  32          5.41          6.39         6.50 o                         
   3   2  32        275.56        312.14         9.15 o                         
   4   2  32         89.65        101.07         7.54 o                         
   5   2  32         57.32         65.42         7.20 o                         
   6   2  32         15.62         11.03         7.37 o                         
   1   3  32          1.95          5.66         6.88 o                         
   2   3  32        139.69        157.26         7.98 o                         
   3   3  32         51.18         42.49         6.37 o                         
   4   3  32          1.88          7.22         6.79 o                         
   5   3  32          0.41          3.03         7.44 o                         
   6   3  32         16.41         32.83         9.56 o                         
   0   4  32         10.32         34.81        12.28 o                         
   1   4  32         77.74         76.62         7.30 o                         
   2   4  32         37.19         55.21         6.65 o                         
   3   4  32         10.03          2.90         6.33 o                         
   4   4  32          8.80          2.87         5.59 o                         
   5   4  32          6.49          7.12         8.05 o                         
   6   4  32          5.80        -17.37        17.37 o                         
   1   5  32         25.52         20.68         5.30 o                         
   2   5  32          6.54         -1.62         5.36 o                         
   3   5  32         39.54         30.85         6.75 o                         
   4   5  32         40.02         43.17         6.17 o                         
   5   5  32         10.02         21.39        15.56 o                         
   0   6  32         43.38         68.24         8.62 o                         
   1   6  32          0.99          5.25         5.51 o                         
   2   6  32          2.85         -2.29         4.63 o                         
   3   6  32          0.27          0.32         6.30 o                         
   4   6  32          0.29          0.22         7.81 o                         
   1   7  32          3.39          7.89         5.64 o                         
   2   7  32          6.19          9.62         4.50 o                         
   3   7  32        114.13        153.44         7.81 o                         
   4   7  32          0.00        -12.89        12.89 o                         
   0   8  32         10.05          6.68         8.61 o                         
   1   8  32          4.35         -6.87         6.87 o                         
   2   8  32         12.86         39.30        14.28 o                         
   3   8  32          3.26         26.46        11.57 o                         
   1   1  33         29.51         30.09         7.34 o                         
   2   1  33          0.30         10.87         6.97 o                         
   3   1  33         39.91         48.20         7.21 o                         
   4   1  33          0.02          3.41         6.81 o                         
   5   1  33          2.17          3.06         8.85 o                         
   6   1  33        218.27        256.82        40.29 o                         
   0   2  33        308.87        322.60        18.35 o                         
   1   2  33          1.46          7.42         6.62 o                         
   2   2  33          3.11         -2.53         6.31 o                         
   3   2  33          3.77         15.92         9.58 o                         
   4   2  33          2.50          1.69         7.16 o                         
   5   2  33          3.52         12.55         7.07 o                         
   6   2  33          4.00         -5.88        33.85 o                         
   1   3  33        138.33        115.64         7.21 o                         
   2   3  33          0.68          6.02         6.33 o                         
   3   3  33          0.26          2.47         7.41 o                         
   4   3  33          0.01         -3.73         6.80 o                         
   5   3  33          0.20          4.28         7.43 o                         
   6   3  33         58.53         57.89        16.09 o                         
   0   4  33        281.24        291.82        13.42 o                         
   1   4  33         11.11         27.96         6.47 o                         
   2   4  33         49.02         55.54         7.35 o                         
   3   4  33          1.23          7.24         6.72 o                         
   4   4  33          7.37          1.63         7.18 o                         
   5   4  33          4.84         16.43        16.73 o                         
   6   4  33         31.57        -17.60        17.60 o                         
   1   5  33         35.36         29.20         7.47 o                         
   2   5  33          1.60         -6.78         6.78 o                         
   3   5  33         53.28         60.89         8.18 o                         
   4   5  33         29.94         30.93        14.81 o                         
   5   5  33          0.46         17.34        11.18 o                         
   0   6  33         39.38         28.36         6.99 o                         
   1   6  33         11.83          6.69         5.08 o                         
   2   6  33         93.99         94.74         7.94 o                         
   3   6  33         33.41         21.92         8.02 o                         
   4   6  33          0.17         42.73        11.91 o                         
   1   7  33         37.38         48.64         5.58 o                         
   2   7  33          6.16         13.80         8.57 o                         
   3   7  33          6.94          4.89        24.61 o                         
   0   8  33         60.94         72.64        13.47 o                         
   0   0  34          0.12          5.31        14.51 o                         
   1   0  34         99.34         91.35        10.81 o                         
   2   0  34         41.78         44.35        16.15 o                         
   3   0  34         13.70         27.68         9.65 o                         
   4   0  34        126.25        136.85        11.93 o                         
   5   0  34        737.86        811.78        19.08 o                         
   6   0  34         92.75        106.78        13.99 o                         
   1   1  34         62.68         69.79        10.94 o                         
   2   1  34         15.37         35.87         7.20 o                         
   3   1  34         30.20         32.89         6.87 o                         
   4   1  34         84.59         93.95         9.37 o                         
   5   1  34          5.54          1.21         7.73 o                         
   0   2  34          1.86         21.45        10.30 o                         
   1   2  34         28.37         20.09         6.44 o                         
   2   2  34         61.03         55.75         7.32 o                         
   3   2  34          5.12          8.66        10.37 o                         
   4   2  34         35.55         28.83         7.25 o                         
   5   2  34         33.04         32.64         8.08 o                         
   1   3  34          1.44         10.96         7.00 o                         
   2   3  34         68.57         73.34         7.64 o                         
   3   3  34        290.51        342.17        10.21 o                         
   4   3  34          3.24         12.54         7.39 o                         
   5   3  34         43.75         49.07        11.69 o                         
   0   4  34        407.40        380.82        26.75 o                         
   1   4  34         10.56         27.13         6.78 o                         
   2   4  34         21.46         40.29         8.23 o                         
   3   4  34         26.76         19.43         6.87 o                         
   4   4  34         26.75         28.49        10.75 o                         
   5   4  34         27.79         28.55        16.70 o                         
   1   5  34          0.37         -7.22         7.22 o                         
   2   5  34          1.47         13.34         6.99 o                         
   3   5  34         11.86          0.93        10.32 o                         
   4   5  34         51.79         18.74        15.07 o                         
   0   6  34         11.82         29.82        17.54 o                         
   1   6  34         17.78         21.45         8.90 o                         
   2   6  34          4.10         -7.61         7.61 o                         
   3   6  34          2.23         -7.40        17.38 o                         
   1   7  34          6.71         -2.02         9.00 o                         
   2   7  34          1.93         -9.32         9.47 o                         
   1   1  35          3.82          1.21         6.97 o                         
   2   1  35         30.00         58.30         8.58 o                         
   3   1  35        171.73        167.50         9.09 o                         
   4   1  35          5.63         13.21         9.08 o                         
   5   1  35         19.18         26.42        16.82 o                         
   0   2  35         33.20         70.09        11.52 o                         
   1   2  35         72.99         71.33         7.99 o                         
   2   2  35         15.57         14.51         7.38 o                         
   3   2  35          3.49          6.41         8.78 o                         
   4   2  35         26.59         22.42         8.35 o                         
   5   2  35          4.09         22.90        15.55 o                         
   1   3  35          0.58          2.70         7.30 o                         
   2   3  35         80.40         84.48         8.32 o                         
   3   3  35         20.50         40.13         7.75 o                         
   4   3  35          4.34         10.85        10.85 o                         
   5   3  35          1.67        -15.92        15.92 o                         
   0   4  35         28.58         30.13        17.95 o                         
   1   4  35        173.62        197.27        12.65 o                         
   2   4  35          0.33         -2.61        10.57 o                         
   3   4  35         19.12         20.06         8.25 o                         
   4   4  35         10.04         27.83        15.59 o                         
   1   5  35         25.41         26.13         7.71 o                         
   2   5  35         64.47         71.81        13.02 o                         
   3   5  35         33.94         36.07        17.00 o                         
   4   5  35         14.12         29.88        13.28 o                         
   0   6  35          1.34         -4.86        16.65 o                         
   1   6  35          2.23         -0.20        10.30 o                         
   2   6  35          0.69         -4.45        10.79 o                         
   3   6  35         44.59         29.71         9.73 o                         
   0   0  36         67.49         66.71        13.83 o                         
   1   0  36          3.46         -7.99         8.92 o                         
   2   0  36         90.01         78.38        12.29 o                         
   3   0  36          2.54          8.74        12.07 o                         
   4   0  36        422.36        452.78        21.85 o                         
   1   1  36          4.14         -0.49         6.99 o                         
   2   1  36         28.69         32.42         7.48 o                         
   3   1  36         56.99         93.71         8.83 o                         
   4   1  36          4.87         38.18        25.27 o                         
   5   1  36          7.79          1.43        15.66 o                         
   0   2  36          3.51         12.82         9.34 o                         
   1   2  36         11.53         13.47         7.57 o                         
   2   2  36          3.74         12.69         7.19 o                         
   3   2  36         19.21         25.44         8.67 o                         
   4   2  36        105.17        133.88        18.15 o                         
   1   3  36        103.29        111.06         8.48 o                         
   2   3  36         20.53         23.03         7.48 o                         
   3   3  36        107.47        119.04        11.43 o                         
   0   4  36         86.39         73.82        18.60 o                         
   1   4  36         82.35        124.78         9.09 o                         
   2   4  36          1.72         -0.29         9.66 o                         
   1   5  36          0.23        -16.22        16.22 o                         
   1   6  36          1.21         -5.08        15.46 o                         
   1   1  37         29.32         27.52         8.14 o                         
   2   1  37          1.26         -8.12         8.12 o                         
   3   1  37         48.46         67.20        15.78 o                         
   4   1  37          5.01         12.06        16.92 o                         
   0   2  37          9.57         -4.74         9.81 o                         
   1   2  37          6.03          4.82         7.33 o                         
   2   2  37         28.18         23.57        17.97 o                         
   3   2  37         68.36         66.50        17.70 o                         
   4   2  37         31.24         38.88        16.97 o                         
   1   3  37         54.87         69.65        13.23 o                         
   2   3  37          2.48         -5.27        13.69 o                         
   3   3  37        202.27        230.03        17.86 o                         
   0   4  37          8.03         16.80        16.73 o                         
   1   4  37         12.98         13.10        10.15 o                         
   1   1  38          0.04        -14.34        17.11 o                         
   1   2  38         32.20         26.80        17.75 o                         
   2   2  38         23.24         32.22        18.29 o                         
   1   3  38          0.87        -14.64        14.64 o                         
   2   3  38         16.21         -5.86        17.45 o                         
                                                                                
