# Supplementary material for: Twelve 4-(4-meth­oxy­phen­yl)piperazin-1-ium salts containing organic anions: supra­molecular assembly in one, two and three dimensions
Source: Acta Crystallogr E Crystallogr Commun. 2019 Sep 20;75(Pt 10):1494–506. doi: 10.1107/S2056989019012702 (PMC6775724; doi:10.1107/S2056989019012702)
Supplement: Supplementary file 8 [file e-75-01494-VIIsup8.hkl]

data_VII                                                                        
_shelx_title ' sk10cg'                                                          
_shelx_refln_list_code          4                                               
_shelx_F_calc_maximum      187.81                                               
_exptl_crystal_F_000       880.00                                               
_reflns_d_resolution_high  0.7575                                               
                                                                                
loop_                                                                           
 _space_group_symop_operation_xyz                                               
 'x, y, z'                                                                      
 '-x, y+1/2, -z+1/2'                                                            
 '-x, -y, -z'                                                                   
 'x, -y-1/2, z-1/2'                                                             
                                                                                
_cell_length_a     7.5500                                                       
_cell_length_b     7.6489                                                       
_cell_length_c    32.7190                                                       
_cell_angle_alpha  90.000                                                       
_cell_angle_beta   91.300                                                       
_cell_angle_gamma  90.000                                                       
                                                                                
_shelx_F_squared_multiplier     1.000                                           
                                                                                
loop_                                                                           
 _refln_index_h                                                                 
 _refln_index_k                                                                 
 _refln_index_l                                                                 
 _refln_F_squared_calc                                                          
 _refln_F_squared_meas                                                          
 _refln_F_squared_sigma                                                         
 _refln_observed_status                                                         
   2   0   0        117.23        113.10         8.65 o                         
   3   0   0       1701.93       1568.74        19.71 o                         
   4   0   0         29.30         36.16        16.34 o                         
   5   0   0         13.11         24.20        17.75 o                         
   6   0   0         18.03         30.55        19.26 o                         
   7   0   0        378.12        339.06        28.98 o                         
   8   0   0         21.76         28.90        25.35 o                         
   9   0   0         59.96         66.73        26.46 o                         
   1   1   0       3796.16       3641.92        12.60 o                         
   2   1   0         18.78         18.10         3.92 o                         
   3   1   0       1572.76       1570.18        10.70 o                         
   4   1   0        123.89        122.37         6.72 o                         
   5   1   0         46.79         30.63        13.09 o                         
   6   1   0        720.82        707.65        22.85 o                         
   7   1   0       1195.98       1195.41        29.23 o                         
   8   1   0          4.12         30.65        17.41 o                         
   9   1   0         17.52         24.47        20.94 o                         
   0   2   0      13694.86      13589.05        70.32 o                         
   1   2   0      23725.20      22721.56        75.70 o                         
   2   2   0       2775.54       2799.56        12.23 o                         
   3   2   0        152.45        199.80         6.32 o                         
   4   2   0         37.39         40.11         5.97 o                         
   5   2   0         35.00         30.02        12.37 o                         
   6   2   0        297.51        283.14        17.89 o                         
   7   2   0        160.96        147.18        17.26 o                         
   8   2   0          3.35         -7.90        15.92 o                         
   9   2   0          1.01        -13.21        17.74 o                         
   1   3   0         58.81         60.50         4.86 o                         
   2   3   0        399.70        386.90         9.64 o                         
   3   3   0         43.24         43.32         7.05 o                         
   4   3   0        145.71        163.00        13.51 o                         
   5   3   0        204.06        192.95        15.71 o                         
   6   3   0        714.72        658.05        31.87 o                         
   7   3   0         31.14         65.57        16.01 o                         
   8   3   0         72.64         94.64        26.92 o                         
   0   4   0        197.46        208.20        18.76 o                         
   1   4   0        228.14        218.97         5.59 o                         
   2   4   0       2595.23       2428.40        24.96 o                         
   3   4   0        120.10        116.46         9.67 o                         
   4   4   0         78.52         70.15        10.21 o                         
   5   4   0        187.84        186.32        16.23 o                         
   6   4   0         97.75        102.14        24.17 o                         
   7   4   0          5.69         -2.52        21.30 o                         
   8   4   0         10.96        -15.01        25.39 o                         
   1   5   0         25.39         23.76         9.02 o                         
   2   5   0         91.68        131.04        18.77 o                         
   3   5   0         72.96         71.01         9.02 o                         
   4   5   0         10.82          4.25        13.20 o                         
   5   5   0        314.28        329.83        23.92 o                         
   6   5   0          3.40         -3.75        14.31 o                         
   7   5   0         56.97         58.93        45.07 o                         
   8   5   0         22.24         49.38        27.26 o                         
   0   6   0          3.72         21.42        20.02 o                         
   1   6   0          0.02          8.38        15.74 o                         
   2   6   0         85.88         94.59        14.92 o                         
   3   6   0         21.37         30.23         9.62 o                         
   4   6   0         23.59         28.79        11.10 o                         
   5   6   0         80.29         70.90        12.24 o                         
   6   6   0         51.88         46.49        15.92 o                         
   7   6   0          2.20         -6.60        37.63 o                         
   1   7   0         30.36         14.23        15.22 o                         
   2   7   0         58.37         60.92        16.67 o                         
   3   7   0          4.00         18.75        16.41 o                         
   4   7   0         64.08         87.57        16.56 o                         
   5   7   0          5.73        -15.59        24.31 o                         
   6   7   0          5.12         -4.86        26.45 o                         
   0   8   0          2.20          2.68        24.93 o                         
   1   8   0         11.62        -17.56        17.56 o                         
   2   8   0          3.49         17.74        16.03 o                         
   3   8   0         75.49         69.45        14.10 o                         
   4   8   0        105.09         94.24        19.05 o                         
   5   8   0          2.47         42.67        42.95 o                         
   6   8   0          0.01         52.39        28.13 o                         
   1   9   0         23.94         -5.02        18.39 o                         
   2   9   0          0.66        -25.87        25.87 o                         
   3   9   0         65.59         60.81        22.47 o                         
   4   9   0          4.39         16.37        31.38 o                         
  -9   1   1          0.12         -5.32        17.62 o                         
  -8   1   1        154.52        135.66        19.82 o                         
  -7   1   1          2.71         16.95        16.34 o                         
  -6   1   1        754.22        746.22        23.21 o                         
  -5   1   1          0.04         -2.10        12.15 o                         
  -4   1   1        584.78        575.27        19.98 o                         
  -3   1   1        828.65        844.25         8.20 o                         
  -2   1   1       1784.04       1863.12        14.75 o                         
  -1   1   1        300.52        243.51         7.54 o                         
   0   1   1        610.58        525.73         7.02 o                         
   1   1   1       6735.09       6748.90        16.91 o                         
   2   1   1         61.53         58.19         4.34 o                         
   3   1   1        448.13        446.60         6.61 o                         
   4   1   1        134.94        156.64         6.32 o                         
   5   1   1         17.26         26.53        12.16 o                         
   6   1   1        272.69        265.41        37.64 o                         
   7   1   1          7.65         22.83        16.42 o                         
   8   1   1        162.67        189.64        18.66 o                         
   9   1   1          6.21        -27.69        38.48 o                         
  -9   2   1          0.12        -17.03        17.03 o                         
  -8   2   1        188.06        156.38        19.77 o                         
  -7   2   1          7.91          8.06        15.65 o                         
  -6   2   1          4.27         10.34        14.67 o                         
  -5   2   1         70.72         85.59        13.48 o                         
  -4   2   1         86.51         74.27         6.29 o                         
  -3   2   1        592.91        626.65        12.50 o                         
  -2   2   1        258.66        277.08         7.10 o                         
  -1   2   1      22167.85      21739.18       191.94 o                         
   0   2   1      11591.09      11176.28        29.12 o                         
   1   2   1      35273.49      34305.99       178.13 o                         
   2   2   1        240.86        234.21         5.58 o                         
   3   2   1        484.48        470.83         7.12 o                         
   4   2   1        260.40        265.16         6.59 o                         
   5   2   1          4.51          2.10        11.72 o                         
   6   2   1        299.56        286.40        18.12 o                         
   7   2   1         15.95         40.38        16.72 o                         
   8   2   1         13.26          5.80        16.33 o                         
   9   2   1         21.18         49.41        14.17 o                         
  -8   3   1        120.93        168.25        36.17 o                         
  -7   3   1        212.40        246.87        39.82 o                         
  -6   3   1        895.22        892.32        24.73 o                         
  -5   3   1        224.97        212.32        15.84 o                         
  -4   3   1        365.99        365.91        11.76 o                         
  -3   3   1          9.98         22.58         6.16 o                         
  -2   3   1        367.32        362.10         8.83 o                         
  -1   3   1        827.37        856.41        10.89 o                         
   0   3   1        300.03        279.92         9.28 o                         
   1   3   1       2613.67       2672.04        17.89 o                         
   2   3   1        790.55        812.18        20.54 o                         
   3   3   1        955.00       1027.63        16.36 o                         
   4   3   1          0.88          3.28         7.67 o                         
   5   3   1         26.24         28.62        10.45 o                         
   6   3   1         67.04         70.44        19.75 o                         
   7   3   1          0.03         17.83        15.13 o                         
   8   3   1        318.87        381.09        22.68 o                         
   9   3   1         66.51        129.63        27.99 o                         
  -8   4   1         11.84          0.63        25.43 o                         
  -7   4   1         34.05         25.20        18.41 o                         
  -6   4   1        138.96        151.26        17.51 o                         
  -5   4   1         25.23         18.67        13.76 o                         
  -4   4   1        356.88        354.38        12.43 o                         
  -3   4   1        204.00        211.72        10.74 o                         
  -2   4   1       2289.13       2337.37        36.13 o                         
  -1   4   1        164.17        173.65         7.63 o                         
   0   4   1        523.11        529.86        12.22 o                         
   1   4   1          5.94          2.59         6.95 o                         
   2   4   1       2160.67       2018.07        29.81 o                         
   3   4   1        194.76        189.27        10.08 o                         
   4   4   1        327.79        320.49        12.17 o                         
   5   4   1          0.69          8.36        18.81 o                         
   6   4   1         62.42         41.89        14.81 o                         
   7   4   1         28.67          4.65        24.07 o                         
   8   4   1          6.97         14.45        26.73 o                         
  -8   5   1         13.01         59.71        26.18 o                         
  -7   5   1          2.25         53.53        48.98 o                         
  -6   5   1        122.69        104.02        16.29 o                         
  -5   5   1        412.47        409.57        15.41 o                         
  -4   5   1        131.34        150.45        21.30 o                         
  -3   5   1         14.11         13.47         8.51 o                         
  -2   5   1        155.35        176.75        26.16 o                         
  -1   5   1          0.92          8.04         7.54 o                         
   0   5   1         29.93         31.09        13.27 o                         
   1   5   1        137.13        131.87        14.12 o                         
   2   5   1          0.86         -1.32        17.38 o                         
   3   5   1         66.93         76.80        10.32 o                         
   4   5   1          0.75          1.29        10.13 o                         
   5   5   1          3.87          4.69        15.30 o                         
   6   5   1         17.59         -0.40        15.11 o                         
   7   5   1         23.64         24.48        24.59 o                         
   8   5   1        119.84         99.86        32.19 o                         
  -7   6   1          0.00          2.45        17.76 o                         
  -6   6   1          0.00         18.98        15.35 o                         
  -5   6   1          6.38          7.51        11.87 o                         
  -4   6   1         25.74         35.15        11.55 o                         
  -3   6   1        407.59        381.29        14.78 o                         
  -2   6   1          7.29         13.63        13.64 o                         
  -1   6   1         47.22         48.07        14.77 o                         
   0   6   1          5.71         15.35        13.49 o                         
   1   6   1         31.42         34.39        15.41 o                         
   2   6   1        465.29        415.29        18.75 o                         
   3   6   1        484.37        453.85        14.02 o                         
   4   6   1          3.59          6.13        11.38 o                         
   5   6   1          6.05         43.20        23.02 o                         
   6   6   1         20.77         25.09        16.40 o                         
   7   6   1          5.22          2.63        26.91 o                         
  -7   7   1          3.31        -21.98        27.56 o                         
  -6   7   1          0.86         94.30        27.27 o                         
  -5   7   1         46.55         57.91        17.24 o                         
  -4   7   1        216.14        192.73        18.20 o                         
  -3   7   1          1.24         14.72        12.56 o                         
  -2   7   1          8.97         14.15        16.38 o                         
  -1   7   1          6.69         10.54        15.15 o                         
   0   7   1          8.37         19.57        15.19 o                         
   1   7   1          6.46         -6.66        15.06 o                         
   2   7   1         23.29         33.27        15.35 o                         
   3   7   1         33.16          6.75        18.38 o                         
   4   7   1         42.67         55.29        31.20 o                         
   5   7   1         10.51         58.93        38.48 o                         
   6   7   1          0.43         -3.30        15.60 o                         
   7   7   1         19.81         63.09        21.79 o                         
  -5   8   1         52.93         36.95        27.35 o                         
  -4   8   1          2.33         17.94        34.11 o                         
  -3   8   1          3.33         10.79        20.85 o                         
  -2   8   1          4.25         -1.20        16.59 o                         
  -1   8   1          0.08         27.66        18.43 o                         
   0   8   1         44.04         31.29        17.41 o                         
   1   8   1          6.89         -1.77        24.39 o                         
   2   8   1          0.00         10.36        16.12 o                         
   3   8   1         29.18         18.98        13.87 o                         
   4   8   1         18.11         -4.87        15.99 o                         
   5   8   1          0.07         37.77        20.39 o                         
  -3   9   1         41.91         22.19        19.63 o                         
  -2   9   1          0.44        -17.14        17.14 o                         
  -1   9   1          4.72         -8.12        25.18 o                         
   0   9   1         30.36         21.98        21.48 o                         
   1   9   1          8.82          9.51        15.47 o                         
   2   9   1         34.06         34.82        16.00 o                         
   3   9   1          3.43        -10.08        14.91 o                         
   4   9   1          1.80         -6.25        33.04 o                         
  -9   0   2          7.92        -22.51        27.01 o                         
  -8   0   2          0.84         -3.10        22.32 o                         
  -7   0   2          4.40         -7.17        24.42 o                         
  -6   0   2         71.38         23.49        20.55 o                         
  -5   0   2         94.19         80.38        20.20 o                         
  -4   0   2        197.17        214.89        18.81 o                         
  -3   0   2          0.02          8.11         9.80 o                         
  -2   0   2       1689.01       1628.92        17.72 o                         
  -1   0   2        857.16        826.48        11.91 o                         
   1   0   2       4695.63       4294.48        34.63 o                         
   2   0   2       9239.62       8812.76        25.24 o                         
   3   0   2        178.52        176.45         7.10 o                         
   4   0   2       1121.86       1184.18        20.58 o                         
   5   0   2        230.14        220.66        15.04 o                         
   6   0   2         20.54         24.14        19.86 o                         
   7   0   2        259.26        271.32        27.48 o                         
   8   0   2         40.82         18.64        25.61 o                         
   9   0   2          0.03         15.57        27.24 o                         
  -9   1   2          7.54         23.05        19.77 o                         
  -8   1   2         76.43         52.36        18.65 o                         
  -7   1   2       1742.15       1670.29        56.77 o                         
  -6   1   2        654.96        679.15        22.73 o                         
  -5   1   2        661.01        621.34        53.95 o                         
  -4   1   2         53.60         62.78        11.73 o                         
  -3   1   2         14.63          6.52         7.00 o                         
  -2   1   2       1787.30       1760.15        16.07 o                         
  -1   1   2        641.06        683.94         7.68 o                         
   0   1   2        379.83        374.65         9.44 o                         
   1   1   2       7867.38       7762.93        39.83 o                         
   2   1   2       5583.29       5208.69        30.96 o                         
   3   1   2       1666.97       1769.83        10.28 o                         
   4   1   2          0.14          2.33         5.45 o                         
   5   1   2         76.96         83.22         8.34 o                         
   6   1   2         32.49         31.09        14.89 o                         
   7   1   2        160.80        156.63        17.57 o                         
   8   1   2         88.63         78.45        17.76 o                         
   9   1   2         36.65         42.19        20.27 o                         
  -9   2   2         11.63         22.53        24.37 o                         
  -8   2   2         12.35         19.06        18.15 o                         
  -7   2   2          3.23          8.96        15.10 o                         
  -6   2   2          0.14          8.37        14.71 o                         
  -5   2   2         63.56         64.79        13.11 o                         
  -4   2   2         27.74         23.55         8.12 o                         
  -3   2   2       1339.78       1392.20        12.57 o                         
  -2   2   2        528.98        515.00         8.21 o                         
  -1   2   2       5940.06       5739.08        35.29 o                         
   0   2   2       1081.23       1054.31        11.27 o                         
   1   2   2         64.25         88.57         4.59 o                         
   2   2   2       1311.49       1252.06         8.71 o                         
   3   2   2         75.23         81.23         5.03 o                         
   4   2   2        567.89        565.08         8.02 o                         
   5   2   2         41.50         40.22        10.21 o                         
   6   2   2         36.78         30.05        15.95 o                         
   7   2   2         69.41         78.48        16.47 o                         
   8   2   2          0.67         -7.01        15.95 o                         
   9   2   2         16.30         37.16        31.97 o                         
  -8   3   2        298.64        297.93        33.30 o                         
  -7   3   2         75.62         59.27        24.43 o                         
  -6   3   2        374.13        397.39        27.72 o                         
  -5   3   2        439.66        404.13        24.46 o                         
  -4   3   2        303.14        310.02        12.28 o                         
  -3   3   2        414.98        421.47         9.41 o                         
  -2   3   2       2873.25       2890.47        25.19 o                         
  -1   3   2       1651.63       1598.08        24.44 o                         
   0   3   2       2325.63       2311.41        46.77 o                         
   1   3   2         11.74         10.91         8.06 o                         
   2   3   2        233.80        234.41         5.02 o                         
   3   3   2        372.37        377.98         8.20 o                         
   4   3   2       1064.52       1076.10        17.76 o                         
   5   3   2          0.61          4.92         9.75 o                         
   6   3   2          0.54          3.82        14.31 o                         
   7   3   2          5.02         14.86        15.24 o                         
   8   3   2         38.36         72.01        23.74 o                         
   9   3   2          8.84        115.47        28.96 o                         
  -8   4   2         33.06         41.35        23.00 o                         
  -7   4   2         55.68         61.01        25.76 o                         
  -6   4   2        185.65        180.46        17.27 o                         
  -5   4   2         93.99         90.86        15.16 o                         
  -4   4   2          5.46          7.82         9.58 o                         
  -3   4   2         86.14         98.89         7.44 o                         
  -2   4   2       3469.90       3582.48        26.64 o                         
  -1   4   2         97.18         88.92         5.62 o                         
   0   4   2        403.29        389.90        13.66 o                         
   1   4   2        499.25        470.40        21.50 o                         
   2   4   2       1433.92       1399.06        14.78 o                         
   3   4   2        170.67        161.62        10.31 o                         
   4   4   2         22.89         19.80         9.22 o                         
   5   4   2        344.46        350.46        18.97 o                         
   6   4   2         16.76        -26.32        26.32 o                         
   7   4   2         24.58          6.29        22.88 o                         
   8   4   2         66.15        108.45        24.51 o                         
  -8   5   2          1.83         -5.82        22.70 o                         
  -7   5   2          0.12         14.22        26.66 o                         
  -6   5   2        178.69        197.78        17.49 o                         
  -5   5   2        158.10        184.45        17.52 o                         
  -4   5   2        214.05        183.35        12.38 o                         
  -3   5   2         28.98         32.16         8.29 o                         
  -2   5   2        104.71        101.15        12.99 o                         
  -1   5   2         93.31         88.84         8.95 o                         
   0   5   2        402.83        415.91        13.04 o                         
   1   5   2          3.53         11.41        12.92 o                         
   2   5   2          6.19         14.21        15.84 o                         
   3   5   2        103.54        119.67        13.72 o                         
   4   5   2          7.44         10.82        10.15 o                         
   5   5   2         42.02         25.42        14.03 o                         
   6   5   2          8.06         -3.21        38.22 o                         
   7   5   2          4.37         -3.29        25.89 o                         
   8   5   2         22.40         13.65        25.65 o                         
  -7   6   2          0.10         -3.63        18.54 o                         
  -6   6   2          2.83         39.04        26.16 o                         
  -5   6   2         39.44         40.30        14.12 o                         
  -4   6   2         16.98         13.53        11.47 o                         
  -3   6   2          1.43          9.53        11.54 o                         
  -2   6   2        329.92        302.47        17.37 o                         
  -1   6   2          0.06          2.99        14.61 o                         
   0   6   2          2.02         19.78        14.09 o                         
   1   6   2        551.40        575.31        21.37 o                         
   2   6   2        216.86        205.02        16.30 o                         
   3   6   2        274.00        250.93        17.49 o                         
   4   6   2        100.73        106.92        14.56 o                         
   5   6   2          5.27          9.29        11.18 o                         
   6   6   2         26.42         -0.96        15.44 o                         
   7   6   2         16.26         20.14        24.71 o                         
  -7   7   2         12.64         -7.19        29.06 o                         
  -6   7   2          3.48         43.71        26.11 o                         
  -5   7   2         40.57         41.10        15.95 o                         
  -4   7   2        212.13        186.77        18.76 o                         
  -3   7   2        201.08        206.23        14.58 o                         
  -2   7   2         22.17         42.29        27.93 o                         
  -1   7   2          3.06         12.61        15.09 o                         
   0   7   2          1.27         -9.87        15.68 o                         
   1   7   2         85.08        103.60        15.45 o                         
   2   7   2          2.90          9.00        15.28 o                         
   3   7   2         31.13         28.44        15.93 o                         
   4   7   2          0.63         23.20        18.90 o                         
   5   7   2          8.92         27.95        12.33 o                         
   6   7   2         12.68          7.81        22.09 o                         
   7   7   2         28.47          9.54        20.64 o                         
  -5   8   2          9.09          4.86        18.37 o                         
  -4   8   2         46.84         66.42        21.48 o                         
  -3   8   2         48.41         39.00        22.51 o                         
  -2   8   2         43.34         45.91        19.79 o                         
  -1   8   2         52.54         44.55        15.87 o                         
   0   8   2         98.85         67.25        17.75 o                         
   1   8   2         48.19         66.90        14.16 o                         
   2   8   2          1.03         20.76        14.39 o                         
   3   8   2        237.36        233.25        19.77 o                         
   4   8   2        110.01         97.41        20.31 o                         
   5   8   2         11.41         33.58        32.04 o                         
  -3   9   2         38.40          4.16        19.34 o                         
  -2   9   2          1.47         -0.63        23.41 o                         
  -1   9   2          5.23        -17.03        17.03 o                         
   0   9   2          2.15         -9.52        24.27 o                         
   1   9   2         47.03        101.22        41.10 o                         
   2   9   2          4.99         13.96        18.92 o                         
   3   9   2          4.87          8.91        22.68 o                         
   4   9   2          6.17         47.10        27.70 o                         
  -9   1   3         24.70         37.07        20.39 o                         
  -8   1   3        164.31        173.51        20.52 o                         
  -7   1   3         38.30         51.41        17.76 o                         
  -6   1   3        667.78        674.41        23.03 o                         
  -5   1   3        108.74        103.33        13.64 o                         
  -4   1   3         34.02         27.45         9.63 o                         
  -3   1   3          0.43          1.14         6.04 o                         
  -2   1   3       2537.85       2559.66        15.34 o                         
  -1   1   3       2566.63       2604.01        10.07 o                         
   0   1   3        594.44        540.42        13.17 o                         
   1   1   3       6607.80       6338.38        80.77 o                         
   2   1   3        645.16        662.43         6.77 o                         
   3   1   3        998.47        989.78         8.23 o                         
   4   1   3         31.50         24.68         5.37 o                         
   5   1   3         65.74         65.42         7.80 o                         
   6   1   3         66.02         67.58        11.62 o                         
   7   1   3          3.19         -4.71        15.10 o                         
   8   1   3        109.09        153.34        53.56 o                         
   9   1   3         53.35         39.87        20.57 o                         
  -9   2   3         42.17         81.36        20.18 o                         
  -8   2   3         11.66         16.37        17.20 o                         
  -7   2   3          5.95         17.98        17.10 o                         
  -6   2   3          4.86          9.20        14.69 o                         
  -5   2   3        119.13        135.24        14.06 o                         
  -4   2   3        412.91        406.35        11.15 o                         
  -3   2   3        353.02        312.39         7.74 o                         
  -2   2   3         42.72         42.59         4.96 o                         
  -1   2   3       1519.53       1487.76        11.67 o                         
   0   2   3       3834.30       3964.96        35.13 o                         
   1   2   3       9392.58       9149.74        48.19 o                         
   2   2   3         15.85         18.27         4.95 o                         
   3   2   3         50.33         40.11         4.71 o                         
   4   2   3       1030.24       1069.66        11.59 o                         
   5   2   3          0.05         -8.55         8.55 o                         
   6   2   3        167.95        181.93        16.18 o                         
   7   2   3         58.97         52.57        14.30 o                         
   8   2   3          5.18         33.75        26.63 o                         
   9   2   3         35.38         54.18        21.14 o                         
  -8   3   3         87.39         83.82        27.39 o                         
  -7   3   3        213.67        209.29        27.47 o                         
  -6   3   3        887.04        915.74        36.56 o                         
  -5   3   3       1069.56       1074.05        24.75 o                         
  -4   3   3        107.84         97.99         8.08 o                         
  -3   3   3        535.67        507.42        11.74 o                         
  -2   3   3        645.67        643.32        10.45 o                         
  -1   3   3       1372.34       1384.64        13.49 o                         
   0   3   3        826.17        795.80        11.58 o                         
   1   3   3          9.81         13.64         5.93 o                         
   2   3   3        533.01        504.63         7.61 o                         
   3   3   3       1570.81       1568.95        12.23 o                         
   4   3   3        159.97        156.52         6.67 o                         
   5   3   3        113.96        126.06         9.20 o                         
   6   3   3         19.67         25.11        14.09 o                         
   7   3   3        138.40        161.94        28.36 o                         
   8   3   3         30.56         55.36        17.61 o                         
  -8   4   3         10.43         48.14        23.20 o                         
  -7   4   3         86.58         42.67        20.30 o                         
  -6   4   3          1.16         30.55        19.85 o                         
  -5   4   3         12.06          9.72        14.18 o                         
  -4   4   3         19.36         20.25         8.10 o                         
  -3   4   3          3.15          5.65         6.29 o                         
  -2   4   3         51.98         68.50         6.48 o                         
  -1   4   3       1076.83       1105.48        10.66 o                         
   0   4   3         67.51         59.97         8.00 o                         
   1   4   3       2223.03       2352.47        27.26 o                         
   2   4   3       3289.81       3210.82        44.02 o                         
   3   4   3         13.66         20.40        10.58 o                         
   4   4   3          9.95          7.63         9.04 o                         
   5   4   3        246.38        270.69        17.27 o                         
   6   4   3          9.53         -8.37        16.41 o                         
   7   4   3         73.18        106.72        25.31 o                         
   8   4   3          5.37         12.02        23.40 o                         
  -7   5   3         79.14        117.76        38.18 o                         
  -6   5   3          5.67          7.32        15.10 o                         
  -5   5   3        973.24       1024.83        26.11 o                         
  -4   5   3       1025.47       1023.24        22.30 o                         
  -3   5   3          0.45          0.15         7.79 o                         
  -2   5   3         49.39         40.47         8.80 o                         
  -1   5   3         49.42         54.45         7.75 o                         
   0   5   3        319.55        333.77        10.22 o                         
   1   5   3        122.57        119.85        19.61 o                         
   2   5   3         19.13          7.19        17.10 o                         
   3   5   3        132.83        148.07        14.15 o                         
   4   5   3        111.71        120.40        10.83 o                         
   5   5   3         10.14         20.16        16.50 o                         
   6   5   3          5.34        -12.47        15.82 o                         
   7   5   3          6.00          4.06        21.32 o                         
   8   5   3        106.22        135.60        29.85 o                         
  -8   6   3          9.62         42.87        30.46 o                         
  -7   6   3          5.94        -17.61        17.61 o                         
  -6   6   3          3.75         12.39        13.97 o                         
  -5   6   3         10.21          3.23        14.26 o                         
  -4   6   3         15.34          1.73        15.59 o                         
  -3   6   3        270.18        281.83        15.70 o                         
  -2   6   3        169.12        195.79        21.17 o                         
  -1   6   3         25.43         25.43        14.09 o                         
   0   6   3          0.94          1.06        14.19 o                         
   1   6   3        217.26        207.23        17.39 o                         
   2   6   3        287.47        273.62        22.37 o                         
   3   6   3        472.65        452.44        27.08 o                         
   4   6   3         24.83         54.78        12.04 o                         
   5   6   3          7.48         35.55        29.93 o                         
   6   6   3          4.50        -22.75        22.75 o                         
   7   6   3         30.01         19.68        20.31 o                         
  -7   7   3          0.03        -27.32        27.32 o                         
  -6   7   3          6.05         33.81        29.49 o                         
  -5   7   3         43.63         25.38        23.85 o                         
  -4   7   3        148.05        171.41        20.68 o                         
  -3   7   3         79.34        100.42        13.82 o                         
  -2   7   3          1.57        -14.86        14.86 o                         
  -1   7   3        184.85        188.66        20.11 o                         
   0   7   3         33.11         47.61        16.74 o                         
   1   7   3          0.71         20.04        15.03 o                         
   2   7   3         14.68         27.86        17.37 o                         
   3   7   3          2.13          8.87        14.70 o                         
   4   7   3          0.03          3.40        11.71 o                         
   5   7   3          9.68         34.43        13.28 o                         
   6   7   3         18.15         17.05        27.27 o                         
  -5   8   3          1.01          8.58        19.56 o                         
  -4   8   3          1.40        -15.07        29.92 o                         
  -3   8   3          4.37         39.62        18.88 o                         
  -2   8   3         50.52         23.04        16.76 o                         
  -1   8   3         31.31         35.55        28.51 o                         
   0   8   3         11.44         24.97        16.25 o                         
   1   8   3         27.18         84.78        56.69 o                         
   2   8   3         12.15         30.98        19.33 o                         
   3   8   3         11.38         23.36        23.84 o                         
   4   8   3        105.04         86.63        19.10 o                         
   5   8   3          0.41         82.40        55.86 o                         
  -3   9   3         58.39         47.48        26.97 o                         
  -2   9   3         46.83         16.84        18.89 o                         
  -1   9   3         22.69        -19.18        19.18 o                         
   0   9   3          0.06        -26.27        26.27 o                         
   1   9   3          9.90         64.22        18.72 o                         
   2   9   3         26.07         25.69        20.03 o                         
   3   9   3          7.93         24.01        15.95 o                         
   4   9   3          0.35         13.71        31.11 o                         
  -9   0   4         13.68         12.68        23.37 o                         
  -8   0   4        217.24        204.39        30.57 o                         
  -7   0   4        327.55        269.91        29.13 o                         
  -6   0   4        499.60        502.00        30.10 o                         
  -5   0   4        663.90        637.81        28.35 o                         
  -4   0   4          7.15         10.71        11.58 o                         
  -3   0   4       2447.60       2588.46        34.11 o                         
  -2   0   4        642.06        658.05        12.87 o                         
  -1   0   4       2931.82       2732.20        16.78 o                         
   1   0   4       4555.99       4138.47        27.58 o                         
   2   0   4       2112.63       1891.24        12.96 o                         
   3   0   4       2632.57       2606.38        15.45 o                         
   4   0   4       2909.09       3030.10        23.21 o                         
   5   0   4         45.71         48.92         9.19 o                         
   6   0   4         64.30         40.50        21.01 o                         
   7   0   4         99.59         81.58        22.04 o                         
   8   0   4        155.87        125.86        27.12 o                         
   9   0   4         65.62         62.31        24.23 o                         
  -9   1   4          2.59         24.37        29.77 o                         
  -8   1   4          3.44         33.71        17.28 o                         
  -7   1   4        521.13        556.66        24.06 o                         
  -6   1   4        625.28        637.42        22.14 o                         
  -5   1   4         26.55         29.06        12.96 o                         
  -4   1   4        225.95        220.88         6.90 o                         
  -3   1   4        566.28        560.90         7.94 o                         
  -2   1   4        335.22        310.28         5.92 o                         
  -1   1   4       6679.46       6599.25        15.78 o                         
   0   1   4        224.84        267.63        12.56 o                         
   1   1   4      19950.74      19056.54        76.65 o                         
   2   1   4       2996.61       2923.07        10.90 o                         
   3   1   4         12.53         16.72         4.09 o                         
   4   1   4         15.43         11.89         4.54 o                         
   5   1   4        163.77        141.25         8.52 o                         
   6   1   4          1.67         -2.13         9.82 o                         
   7   1   4        263.09        239.68        18.43 o                         
   8   1   4         52.08         51.01        17.73 o                         
   9   1   4         10.67         16.86        29.63 o                         
  -9   2   4          0.30         -6.64        29.03 o                         
  -8   2   4         71.85         80.96        18.35 o                         
  -7   2   4         45.80         91.90        32.35 o                         
  -6   2   4         43.82         39.93        15.53 o                         
  -5   2   4         34.25         28.96        11.00 o                         
  -4   2   4         43.68         35.09         6.45 o                         
  -3   2   4         91.47         87.56         5.06 o                         
  -2   2   4        742.40        732.07         9.27 o                         
  -1   2   4         12.58         14.89         4.52 o                         
   0   2   4        650.65        612.04        17.30 o                         
   1   2   4      25621.41      24923.23       214.98 o                         
   2   2   4       2746.71       2746.84        14.74 o                         
   3   2   4        921.33        983.73         8.87 o                         
   4   2   4        457.57        506.39         8.22 o                         
   5   2   4        358.76        361.77        16.01 o                         
   6   2   4          6.10          1.02        11.10 o                         
   7   2   4          1.64         17.92        14.53 o                         
   8   2   4         33.25         33.12        17.36 o                         
   9   2   4          1.29         -2.16        21.51 o                         
  -8   3   4         39.34          9.92        20.94 o                         
  -7   3   4        125.43        124.66        25.20 o                         
  -6   3   4        272.33        292.64        26.54 o                         
  -5   3   4       1142.21       1115.23        20.54 o                         
  -4   3   4        133.56        158.58         8.84 o                         
  -3   3   4        119.72        122.32         6.49 o                         
  -2   3   4       1484.32       1491.21        16.59 o                         
  -1   3   4        482.96        475.87         8.60 o                         
   0   3   4         43.74         38.47         7.11 o                         
   1   3   4       1333.58       1341.21        11.36 o                         
   2   3   4       2184.62       2103.14        18.70 o                         
   3   3   4        148.12        139.90         6.36 o                         
   4   3   4          0.16         -2.35         5.58 o                         
   5   3   4         42.44         46.24         8.73 o                         
   6   3   4          2.91          5.52        12.49 o                         
   7   3   4        253.72        267.32        19.08 o                         
   8   3   4         26.75         32.01        17.58 o                         
  -8   4   4        127.73        155.55        31.34 o                         
  -7   4   4          0.05         -6.16        23.02 o                         
  -6   4   4          8.66         17.66        14.83 o                         
  -5   4   4          4.20          6.67        13.63 o                         
  -4   4   4          2.91          5.91         8.33 o                         
  -3   4   4          1.72          1.38         6.11 o                         
  -2   4   4        796.65        802.07        11.47 o                         
  -1   4   4        324.33        360.55         9.69 o                         
   0   4   4         36.85         38.52         7.89 o                         
   1   4   4        808.98        775.00        27.51 o                         
   2   4   4        891.13        869.94        16.63 o                         
   3   4   4        185.57        150.17         9.55 o                         
   4   4   4         33.87         39.99         7.33 o                         
   5   4   4          1.02          4.37        13.14 o                         
   6   4   4          5.62          5.65        14.15 o                         
   7   4   4         16.32         -6.33        23.85 o                         
   8   4   4         63.98         57.93        26.40 o                         
  -8   5   4          3.31         25.00        25.15 o                         
  -7   5   4          3.68         23.38        16.95 o                         
  -6   5   4         73.69         86.37        15.89 o                         
  -5   5   4       1205.05       1142.38        28.02 o                         
  -4   5   4        293.24        310.52        14.10 o                         
  -3   5   4          0.08          0.21         8.06 o                         
  -2   5   4         66.81         81.66        13.88 o                         
  -1   5   4        957.67        963.15        17.14 o                         
   0   5   4         53.95         44.31         9.19 o                         
   1   5   4         93.46        115.97        20.12 o                         
   2   5   4        313.17        377.76        24.16 o                         
   3   5   4         13.43          7.42        11.81 o                         
   4   5   4         11.64          7.89        10.67 o                         
   5   5   4          0.42          4.74        13.68 o                         
   6   5   4         96.46        128.23        25.23 o                         
   7   5   4          7.14          2.51        22.03 o                         
   8   5   4         10.54         29.85        30.49 o                         
  -7   6   4          0.03         30.92        18.30 o                         
  -6   6   4         43.06         21.30        20.98 o                         
  -5   6   4         41.25         34.79        27.53 o                         
  -4   6   4         14.63         26.69        16.01 o                         
  -3   6   4          0.60         15.89        11.05 o                         
  -2   6   4         12.16         21.22        13.88 o                         
  -1   6   4         73.16         69.73        14.74 o                         
   0   6   4        142.72        122.58        15.88 o                         
   1   6   4         49.65         80.10        15.56 o                         
   2   6   4        206.55        180.82        20.80 o                         
   3   6   4        615.99        587.61        30.15 o                         
   4   6   4         96.15         92.58        13.04 o                         
   5   6   4          0.46          9.98        14.65 o                         
   6   6   4          2.71        -24.87        24.87 o                         
   7   6   4          0.52         29.27        21.31 o                         
  -6   7   4         39.55         59.76        28.21 o                         
  -5   7   4         14.10          1.97        27.44 o                         
  -4   7   4        232.49        208.58        20.81 o                         
  -3   7   4        207.02        190.95        15.04 o                         
  -2   7   4          0.61          6.70        15.83 o                         
  -1   7   4         17.02         15.72        16.02 o                         
   0   7   4          9.82          1.75        15.25 o                         
   1   7   4         22.19         39.85        15.84 o                         
   2   7   4         62.44         41.66        15.84 o                         
   3   7   4          8.90         28.45        14.85 o                         
   4   7   4          0.21          2.41        10.29 o                         
   5   7   4         27.84         25.13        22.85 o                         
   6   7   4          0.21         14.77        24.24 o                         
  -5   8   4          0.61         47.05        27.48 o                         
  -4   8   4          4.30         18.34        15.64 o                         
  -3   8   4          2.86         19.66        15.66 o                         
  -2   8   4          7.25         -8.73        18.11 o                         
  -1   8   4          1.41         10.70        17.50 o                         
   0   8   4         51.21         47.83        17.68 o                         
   1   8   4         18.66         75.26        33.16 o                         
   2   8   4          1.48         15.79        19.51 o                         
   3   8   4         53.04         49.11        44.18 o                         
   4   8   4         27.86         46.08        22.63 o                         
   5   8   4          2.55         69.14        26.93 o                         
  -3   9   4        122.54         99.85        38.85 o                         
  -2   9   4         34.30         28.17        19.97 o                         
  -1   9   4          3.20         26.30        17.18 o                         
   0   9   4         24.05         -4.03        17.00 o                         
   1   9   4         39.19         28.68        21.25 o                         
   2   9   4         15.05        -13.68        16.47 o                         
   3   9   4          4.20        -17.32        17.32 o                         
   4   9   4          0.52        -18.42        32.61 o                         
  -9   1   5          0.73         33.70        51.40 o                         
  -8   1   5          7.82         22.19        17.62 o                         
  -7   1   5         53.63         71.31        18.61 o                         
  -6   1   5        226.53        206.87        17.36 o                         
  -5   1   5         16.66         12.87        11.02 o                         
  -4   1   5        483.39        478.19        11.64 o                         
  -3   1   5          5.48          2.43         4.42 o                         
  -2   1   5       4082.27       3974.88        20.01 o                         
  -1   1   5       3181.26       3105.28        13.74 o                         
   0   1   5         32.13         25.12        11.40 o                         
   1   1   5      12853.20      12095.71        53.13 o                         
   2   1   5       9193.58       9159.04        25.34 o                         
   3   1   5       2695.04       2705.44        18.67 o                         
   4   1   5        141.69        138.24         5.30 o                         
   5   1   5          0.85         -3.85         7.55 o                         
   6   1   5        116.48        118.60        10.91 o                         
   7   1   5          0.49         -0.56        14.98 o                         
   8   1   5         99.94        103.24        18.85 o                         
   9   1   5        111.33        125.97        20.54 o                         
  -9   2   5         18.42         40.25        34.37 o                         
  -8   2   5          3.54         19.13        24.45 o                         
  -7   2   5        341.56        355.89        21.12 o                         
  -6   2   5         35.95         35.57        15.72 o                         
  -5   2   5          9.05          4.04        10.30 o                         
  -4   2   5        578.64        610.49        15.23 o                         
  -3   2   5          7.43          8.21         4.24 o                         
  -2   2   5        543.88        544.92         7.77 o                         
  -1   2   5       2899.32       2784.30        21.54 o                         
   0   2   5         64.35         69.66        13.80 o                         
   1   2   5        298.77        288.14        11.50 o                         
   2   2   5       6768.29       6819.50        33.94 o                         
   3   2   5        172.86        187.97         5.70 o                         
   4   2   5         96.65         86.53         5.58 o                         
   5   2   5        119.27        105.86         9.45 o                         
   6   2   5          8.42          3.98         9.69 o                         
   7   2   5         26.40         37.42        15.67 o                         
   8   2   5         11.56        -10.61        16.71 o                         
   9   2   5         53.28         57.09        18.51 o                         
  -8   3   5          0.01        -12.25        25.39 o                         
  -7   3   5         39.73         47.62        23.18 o                         
  -6   3   5        205.24        174.47        23.53 o                         
  -5   3   5       2715.30       2691.82        29.28 o                         
  -4   3   5          3.04         16.79         8.13 o                         
  -3   3   5         18.14         17.76         5.63 o                         
  -2   3   5         99.18        109.21         6.27 o                         
  -1   3   5       1876.94       1830.80        14.28 o                         
   0   3   5        172.65        168.36        15.51 o                         
   1   3   5       1249.59       1221.94        15.78 o                         
   2   3   5        863.51        880.45        11.95 o                         
   3   3   5        465.39        432.53         8.34 o                         
   4   3   5         54.64         68.51         6.19 o                         
   5   3   5         40.29         32.03         7.55 o                         
   6   3   5         10.98          8.91        10.39 o                         
   7   3   5        197.20        163.78        17.91 o                         
   8   3   5         71.90         75.31        25.64 o                         
  -8   4   5         11.71         40.29        23.58 o                         
  -7   4   5         52.20         48.09        20.10 o                         
  -6   4   5          8.38          1.50        14.39 o                         
  -5   4   5         50.31         58.82        13.77 o                         
  -4   4   5        158.61        162.28         9.67 o                         
  -3   4   5          0.47          2.15         6.34 o                         
  -2   4   5         12.34         13.58         6.07 o                         
  -1   4   5        164.17        154.76         8.07 o                         
   0   4   5         39.54         41.97         8.16 o                         
   1   4   5        245.84        302.42        14.86 o                         
   2   4   5       4677.41       4671.47        86.96 o                         
   3   4   5          3.52         14.56         8.31 o                         
   4   4   5          6.80          8.47         7.95 o                         
   5   4   5        173.84        158.41        31.25 o                         
   6   4   5         22.47         49.51        22.22 o                         
   7   4   5         42.35         45.81        23.78 o                         
   8   4   5          0.00         16.75        19.54 o                         
  -8   5   5          3.87         36.69        22.35 o                         
  -7   5   5          6.22         37.08        46.44 o                         
  -6   5   5        105.76         79.75        16.56 o                         
  -5   5   5        517.52        537.40        21.50 o                         
  -4   5   5        279.35        271.96        13.66 o                         
  -3   5   5         62.59         54.96         8.10 o                         
  -2   5   5        205.00        183.42         9.73 o                         
  -1   5   5         79.71         91.05         8.56 o                         
   0   5   5        216.91        223.88        10.80 o                         
   1   5   5         46.12         55.35        18.75 o                         
   2   5   5        149.71        161.63        20.03 o                         
   3   5   5        157.26        176.26        14.26 o                         
   4   5   5         41.03         22.46        10.53 o                         
   5   5   5          2.77          2.88        15.18 o                         
   6   5   5         23.06          6.72        21.51 o                         
   7   5   5          0.20         27.14        23.15 o                         
   8   5   5         40.29         42.54        25.26 o                         
  -7   6   5          5.43         69.37        27.11 o                         
  -6   6   5         40.49         40.41        25.01 o                         
  -5   6   5          2.98         -0.63        23.73 o                         
  -4   6   5        125.78        160.94        18.14 o                         
  -3   6   5         69.19         77.65        13.58 o                         
  -2   6   5         23.50         24.88        13.75 o                         
  -1   6   5          5.91          5.04        13.50 o                         
   0   6   5         32.34         42.21        12.14 o                         
   1   6   5        123.55        122.42        21.50 o                         
   2   6   5         26.14         42.69        20.16 o                         
   3   6   5         43.61         47.50        20.74 o                         
   4   6   5          0.01          5.50        11.26 o                         
   5   6   5          2.34         -4.62        18.38 o                         
   6   6   5         11.74        121.03        22.90 o                         
   7   6   5         34.65         57.59        21.82 o                         
  -6   7   5          1.08         16.47        29.29 o                         
  -5   7   5          2.24         26.64        25.67 o                         
  -4   7   5        303.91        330.34        21.65 o                         
  -3   7   5        128.18        130.92        13.84 o                         
  -2   7   5          3.82         -6.54        14.03 o                         
  -1   7   5        181.55        185.05        17.70 o                         
   0   7   5         25.97         23.79        15.57 o                         
   1   7   5        346.92        347.42        20.40 o                         
   2   7   5         24.03         59.35        16.41 o                         
   3   7   5         86.35         74.13        22.15 o                         
   4   7   5          6.94         13.08        12.20 o                         
   5   7   5         12.32         12.74        26.25 o                         
   6   7   5          0.15        -15.32        22.96 o                         
  -5   8   5          1.05         19.83        29.35 o                         
  -4   8   5         45.64         13.11        19.15 o                         
  -3   8   5          0.07        -12.52        12.52 o                         
  -2   8   5         51.06         41.94        17.17 o                         
  -1   8   5          8.10          2.74        15.28 o                         
   0   8   5         80.26         86.47        18.53 o                         
   1   8   5         26.22         30.42        16.82 o                         
   2   8   5         46.75         34.90        16.97 o                         
   3   8   5         63.39         62.43        18.52 o                         
   4   8   5         14.87         26.59        43.02 o                         
   5   8   5         28.24        121.01        29.26 o                         
  -3   9   5        101.03         82.47        21.99 o                         
  -2   9   5         14.57         -1.28        33.28 o                         
  -1   9   5          4.19          9.27        24.54 o                         
   0   9   5          0.05         -2.11        26.60 o                         
   1   9   5          2.48         19.01        18.40 o                         
   2   9   5         22.68         39.12        18.98 o                         
   3   9   5          1.64         19.03        30.85 o                         
   4   9   5         13.30         30.78        29.31 o                         
  -9   0   6         43.57         24.10        25.97 o                         
  -8   0   6         26.43         46.27        23.44 o                         
  -7   0   6        269.74        218.31        27.59 o                         
  -6   0   6         26.87         39.54        21.33 o                         
  -5   0   6         80.37         89.05        15.22 o                         
  -4   0   6         12.33         16.13        12.03 o                         
  -3   0   6       1528.23       1522.03        20.92 o                         
  -2   0   6          0.20         -0.03         9.40 o                         
  -1   0   6         70.39         80.40        10.38 o                         
   0   0   6       1594.03       1667.52        19.86 o                         
   1   0   6        592.27        525.32        17.01 o                         
   2   0   6        756.11        761.03        10.06 o                         
   3   0   6       8719.81       8861.63        31.77 o                         
   4   0   6         53.52         46.84         6.54 o                         
   5   0   6        481.02        472.36        12.82 o                         
   6   0   6        231.45        272.31        16.92 o                         
   7   0   6         24.89         35.03        16.17 o                         
   8   0   6         55.22         35.12        23.36 o                         
  -9   1   6          1.27          1.72        19.51 o                         
  -8   1   6         96.85         79.04        19.90 o                         
  -7   1   6        532.40        483.11        23.15 o                         
  -6   1   6         77.39         56.48        16.43 o                         
  -5   1   6        441.97        449.86        15.34 o                         
  -4   1   6       1092.66       1115.15        15.38 o                         
  -3   1   6        264.12        277.16         6.00 o                         
  -2   1   6          1.42          2.97         4.85 o                         
  -1   1   6       2022.58       1834.44        14.29 o                         
   0   1   6       5943.15       5697.94        36.78 o                         
   1   1   6       1880.12       1837.17        23.91 o                         
   2   1   6       6018.60       5825.74        24.85 o                         
   3   1   6        485.99        428.53         8.06 o                         
   4   1   6          7.42          0.38         4.56 o                         
   5   1   6        174.11        169.52         8.69 o                         
   6   1   6          7.11          8.93         9.79 o                         
   7   1   6         88.26         93.91        11.67 o                         
   8   1   6         11.59         -1.00        16.22 o                         
   9   1   6          2.42         -7.76        36.64 o                         
  -9   2   6          1.09          5.70        35.70 o                         
  -8   2   6         42.36         42.14        34.62 o                         
  -7   2   6        263.95        299.56        30.15 o                         
  -6   2   6         30.19         50.93        15.46 o                         
  -5   2   6        316.23        328.43        14.21 o                         
  -4   2   6       1047.92       1037.67        22.98 o                         
  -3   2   6        640.39        665.18        11.77 o                         
  -2   2   6        499.83        495.58         7.73 o                         
  -1   2   6          2.75          3.60         4.22 o                         
   0   2   6         39.15         27.23        12.06 o                         
   1   2   6        885.53        899.35        15.58 o                         
   2   2   6       1550.59       1552.66        11.86 o                         
   3   2   6       3272.04       3305.16        18.79 o                         
   4   2   6        211.78        236.25         6.79 o                         
   5   2   6         78.40         62.80         9.18 o                         
   6   2   6        112.59        142.26        32.36 o                         
   7   2   6         43.72         44.78        12.00 o                         
   8   2   6        218.02        243.55        20.39 o                         
   9   2   6          3.83         -8.66        16.11 o                         
  -8   3   6         37.49         -0.43        21.13 o                         
  -7   3   6          6.77         24.37        22.52 o                         
  -6   3   6        196.56        203.57        24.26 o                         
  -5   3   6         47.14         37.40        12.20 o                         
  -4   3   6         54.42         54.80         7.84 o                         
  -3   3   6         15.01         20.62         5.36 o                         
  -2   3   6         87.33         95.95         6.54 o                         
  -1   3   6        290.31        269.03         5.75 o                         
   0   3   6       1821.05       1824.79        30.75 o                         
   1   3   6        615.08        621.51        16.93 o                         
   2   3   6       1007.79        935.88        14.11 o                         
   3   3   6        328.82        310.02         8.45 o                         
   4   3   6        829.81        839.28        10.45 o                         
   5   3   6         15.66         14.39         7.45 o                         
   6   3   6          0.02         -3.32         9.18 o                         
   7   3   6         31.21         23.96        15.13 o                         
   8   3   6          0.81        -11.43        24.35 o                         
  -8   4   6         14.90         18.31        23.29 o                         
  -7   4   6        177.51        173.61        26.92 o                         
  -6   4   6          6.78          0.81        14.12 o                         
  -5   4   6        235.28        249.65        13.91 o                         
  -4   4   6         96.10        109.73         9.20 o                         
  -3   4   6          0.00         -6.19         6.19 o                         
  -2   4   6        129.72        116.96         6.76 o                         
  -1   4   6        375.23        370.97         8.84 o                         
   0   4   6         62.89         69.79         8.98 o                         
   1   4   6       1606.64       1593.61        13.65 o                         
   2   4   6       3597.66       3622.57        30.69 o                         
   3   4   6        564.50        549.80        13.25 o                         
   4   4   6        500.22        516.00        12.21 o                         
   5   4   6         70.50        103.09        16.49 o                         
   6   4   6          1.65        -23.03        23.03 o                         
   7   4   6         26.08        -15.28        25.73 o                         
   8   4   6          2.20        -20.46        20.46 o                         
  -8   5   6          2.22        -24.41        24.41 o                         
  -7   5   6         15.45         22.78        19.77 o                         
  -6   5   6         25.21          3.58        16.51 o                         
  -5   5   6         36.83         45.30        24.57 o                         
  -4   5   6        291.00        275.90        13.56 o                         
  -3   5   6         12.27          0.86         7.38 o                         
  -2   5   6         36.42         21.02        12.43 o                         
  -1   5   6       1677.55       1673.73        63.88 o                         
   0   5   6       1182.94       1119.86        22.39 o                         
   1   5   6        713.12        715.57        28.86 o                         
   2   5   6        704.22        707.06        29.40 o                         
   3   5   6        131.14        130.24        13.52 o                         
   4   5   6          9.76         10.98        10.32 o                         
   5   5   6         22.17         35.65        14.83 o                         
   6   5   6         21.08         14.49        20.40 o                         
   7   5   6          3.36         19.28        21.52 o                         
  -7   6   6         39.54         41.88        24.30 o                         
  -6   6   6         10.87          0.90        25.93 o                         
  -5   6   6          2.15         17.59        27.48 o                         
  -4   6   6        210.38        233.73        25.15 o                         
  -3   6   6        170.61        183.17        15.13 o                         
  -2   6   6         30.39         19.53        13.86 o                         
  -1   6   6          0.26         -9.61        12.92 o                         
   0   6   6        726.69        752.85        32.54 o                         
   1   6   6         85.25         86.01        21.30 o                         
   2   6   6          3.83         -6.44        19.67 o                         
   3   6   6        103.31        133.05        23.42 o                         
   4   6   6         71.85         59.10        11.94 o                         
   5   6   6         10.16          1.69        19.38 o                         
   6   6   6         11.98          2.20        22.84 o                         
   7   6   6          0.76          6.11        21.77 o                         
  -6   7   6          2.30         20.11        23.76 o                         
  -5   7   6          6.27         26.84        25.36 o                         
  -4   7   6        236.23        203.84        19.60 o                         
  -3   7   6         81.83         85.24        13.82 o                         
  -2   7   6          0.00        -14.95        14.95 o                         
  -1   7   6          2.77         14.61        15.17 o                         
   0   7   6         13.54         14.27        16.01 o                         
   1   7   6         49.01         70.97        15.50 o                         
   2   7   6        172.46        177.56        24.58 o                         
   3   7   6         35.17         51.13        20.38 o                         
   4   7   6          0.93          4.18        12.06 o                         
   5   7   6         13.12         25.19        18.54 o                         
   6   7   6          8.11        -20.90        20.90 o                         
  -5   8   6         37.53         27.50        25.52 o                         
  -4   8   6         15.25         -2.35        18.60 o                         
  -3   8   6         18.50         12.29        18.30 o                         
  -2   8   6         12.58          5.84        17.18 o                         
  -1   8   6          9.55          6.05        16.50 o                         
   0   8   6          3.35          0.29        15.97 o                         
   1   8   6         41.20         30.66        17.54 o                         
   2   8   6          9.82         24.57        18.08 o                         
   3   8   6        112.78         86.72        16.90 o                         
   4   8   6         16.71         34.46        14.02 o                         
   5   8   6         12.27         86.15        27.25 o                         
  -3   9   6         61.31         39.19        19.55 o                         
  -2   9   6         58.30         83.34        22.48 o                         
  -1   9   6          6.48          9.13        17.88 o                         
   0   9   6          0.05          2.96        17.80 o                         
   1   9   6          3.81         19.12        28.85 o                         
   2   9   6          4.34         46.62        27.31 o                         
   3   9   6          0.15         25.88        24.02 o                         
  -9   1   7          3.84         42.15        24.30 o                         
  -8   1   7          2.09          9.34        17.43 o                         
  -7   1   7         51.86         31.44        21.55 o                         
  -6   1   7          8.26         -4.61        12.53 o                         
  -5   1   7        141.41        169.58        12.93 o                         
  -4   1   7       1124.07       1101.31        15.70 o                         
  -3   1   7       1941.78       1988.79        15.58 o                         
  -2   1   7        371.23        342.52         6.80 o                         
  -1   1   7        109.81         98.89         5.11 o                         
   0   1   7       4466.47       4277.60        33.96 o                         
   1   1   7         20.42         11.50        12.61 o                         
   2   1   7         33.84         38.71         3.77 o                         
   3   1   7       1602.36       1647.53        14.03 o                         
   4   1   7         46.63         45.75         4.95 o                         
   5   1   7         19.95         19.01         6.52 o                         
   6   1   7          6.61          5.14         9.97 o                         
   7   1   7          6.77         13.35        11.24 o                         
   8   1   7          9.20          6.11        16.07 o                         
   9   1   7          1.16         -1.50        18.01 o                         
  -9   2   7         21.67         15.56        24.96 o                         
  -8   2   7         47.86         36.46        18.94 o                         
  -7   2   7          2.78          4.89        16.56 o                         
  -6   2   7        480.55        483.67        17.43 o                         
  -5   2   7        119.81        104.44        15.03 o                         
  -4   2   7         62.95         61.84         6.36 o                         
  -3   2   7        348.86        316.63         6.23 o                         
  -2   2   7         25.06         21.92         5.39 o                         
  -1   2   7        247.58        226.96         5.27 o                         
   0   2   7        588.32        614.70        20.02 o                         
   1   2   7       4963.88       4845.92        43.49 o                         
   2   2   7        154.38        164.99         6.26 o                         
   3   2   7       1845.67       1964.01        13.06 o                         
   4   2   7       3585.12       3677.08        18.67 o                         
   5   2   7          0.94          0.56         8.36 o                         
   6   2   7          4.50          6.20         9.24 o                         
   7   2   7          4.85         -0.75        12.53 o                         
   8   2   7         26.11         34.09        23.82 o                         
   9   2   7          0.06         32.36        17.62 o                         
  -8   3   7          9.28         -8.51        21.57 o                         
  -7   3   7         10.08         -7.91        21.89 o                         
  -6   3   7        271.09        275.76        19.43 o                         
  -5   3   7         56.42         53.46        11.95 o                         
  -4   3   7        709.88        722.35        14.72 o                         
  -3   3   7        187.67        189.25         6.24 o                         
  -2   3   7        771.10        806.82        10.64 o                         
  -1   3   7          3.02          6.79         4.11 o                         
   0   3   7        102.63        131.72        17.17 o                         
   1   3   7       1688.14       1678.32        27.29 o                         
   2   3   7          8.89          4.40         7.78 o                         
   3   3   7        309.85        286.60         7.99 o                         
   4   3   7          8.30          7.71         6.00 o                         
   5   3   7        125.04        121.64         8.47 o                         
   6   3   7          1.93          0.43         9.04 o                         
   7   3   7         63.67         64.63        27.00 o                         
   8   3   7          5.71        -13.81        24.90 o                         
  -8   4   7         26.44         -0.98        28.15 o                         
  -6   4   7        135.08        151.43        18.90 o                         
  -5   4   7        107.54        114.70        12.68 o                         
  -4   4   7        444.41        456.93        12.08 o                         
  -3   4   7        262.69        249.73         8.24 o                         
  -2   4   7         70.09         59.56         6.95 o                         
  -1   4   7         34.33         32.71         7.96 o                         
   0   4   7        122.05        128.03         8.84 o                         
   1   4   7       2161.22       2198.62        23.99 o                         
   2   4   7        182.59        205.99        15.44 o                         
   3   4   7         24.26         21.98         8.35 o                         
   4   4   7          2.82         15.32         8.35 o                         
   5   4   7        284.86        276.54        17.66 o                         
   6   4   7          4.02         18.14        22.90 o                         
   7   4   7         15.48         20.01        26.51 o                         
   8   4   7         21.56         10.48        20.65 o                         
  -8   5   7          0.65        -23.32        23.32 o                         
  -7   5   7          2.88        -26.42        34.16 o                         
  -6   5   7         83.26         81.72        17.26 o                         
  -5   5   7        229.56        201.90        20.69 o                         
  -4   5   7         36.02         36.68        10.67 o                         
  -3   5   7          0.21         -5.54        10.01 o                         
  -2   5   7         16.12         16.95        11.77 o                         
  -1   5   7         68.59         57.49         9.74 o                         
   0   5   7         32.27         29.38        10.36 o                         
   1   5   7        101.87        122.71        21.30 o                         
   2   5   7         37.30         19.99        19.32 o                         
   3   5   7        265.54        295.54        23.17 o                         
   4   5   7         11.19         17.40        10.26 o                         
   5   5   7         41.36         65.56        22.79 o                         
   6   5   7         56.59         43.64        21.32 o                         
   7   5   7         11.84          8.75        23.58 o                         
  -7   6   7         16.29         -2.59        28.31 o                         
  -6   6   7         73.99         56.21        27.53 o                         
  -5   6   7         37.49         33.25        34.22 o                         
  -4   6   7          5.93          4.55        14.84 o                         
  -3   6   7        286.51        312.75        19.80 o                         
  -2   6   7         26.44         33.58        13.52 o                         
  -1   6   7          2.02         12.96        21.27 o                         
   0   6   7        235.03        235.40        25.19 o                         
   1   6   7        159.72        147.06        22.53 o                         
   2   6   7        289.03        305.19        26.24 o                         
   3   6   7         86.71         94.62        23.97 o                         
   4   6   7         62.53         86.55        12.05 o                         
   5   6   7          0.54          8.72        21.07 o                         
   6   6   7         41.39         41.35        22.28 o                         
   7   6   7         21.77         53.33        25.48 o                         
  -6   7   7          3.63         -1.32        28.38 o                         
  -5   7   7          1.83        -22.00        26.34 o                         
  -4   7   7        152.94        109.77        18.53 o                         
  -3   7   7         34.34         22.42        12.69 o                         
  -2   7   7         41.02         22.16        15.82 o                         
  -1   7   7          0.00         10.34        15.58 o                         
   0   7   7        101.13        103.68        16.80 o                         
   1   7   7        120.34        124.08        11.85 o                         
   2   7   7         57.23         49.97        23.34 o                         
   3   7   7          2.24         22.82        23.07 o                         
   4   7   7          7.93          3.09        12.21 o                         
   5   7   7         31.54         26.08        21.06 o                         
   6   7   7          0.88         15.05        23.39 o                         
  -5   8   7          0.99         45.31        28.80 o                         
  -4   8   7         11.98         36.60        17.32 o                         
  -3   8   7          3.05        -16.98        21.31 o                         
  -2   8   7          5.89         11.42        14.69 o                         
  -1   8   7         26.80         20.69        29.66 o                         
   0   8   7         46.93         13.98        16.30 o                         
   1   8   7         13.17         18.79        17.09 o                         
   2   8   7        210.78        222.32        28.25 o                         
   3   8   7         17.65         35.65        17.71 o                         
   4   8   7         49.80        124.55        23.23 o                         
   5   8   7          5.35        123.62        24.91 o                         
  -3   9   7         54.46         84.80        28.88 o                         
  -2   9   7         22.42         22.21        37.32 o                         
  -1   9   7         20.08         -9.19        18.68 o                         
   0   9   7          1.52          3.04        23.24 o                         
   1   9   7          3.15         39.84        18.94 o                         
   2   9   7         13.86          8.01        74.68 o                         
   3   9   7         23.18         43.80        27.30 o                         
  -9   0   8          3.75         11.96        28.86 o                         
  -8   0   8         86.77         66.57        27.37 o                         
  -7   0   8        854.25        813.14        39.03 o                         
  -6   0   8         45.84         36.35        16.03 o                         
  -5   0   8          0.89          2.35        12.96 o                         
  -4   0   8        299.75        313.79        17.26 o                         
  -3   0   8       3014.06       3142.70        29.30 o                         
  -2   0   8       3134.12       3014.49        28.16 o                         
  -1   0   8       2294.21       2280.80        17.58 o                         
   0   0   8       5425.95       5379.56        37.13 o                         
   1   0   8         24.88          8.26        14.45 o                         
   2   0   8        579.14        483.82        15.38 o                         
   3   0   8       5168.52       5335.83        26.35 o                         
   4   0   8       3562.41       3732.95        26.44 o                         
   5   0   8        176.44        189.04        17.47 o                         
   6   0   8        200.04        193.93        16.66 o                         
   7   0   8          0.01          0.60        14.68 o                         
   8   0   8          0.51          3.08        16.57 o                         
   9   0   8          5.44        -24.32        27.14 o                         
  -9   1   8         64.64         98.27        19.06 o                         
  -8   1   8          0.11         -1.61        19.10 o                         
  -7   1   8        107.88        120.09        18.97 o                         
  -6   1   8        354.16        364.95        16.98 o                         
  -5   1   8         50.02         49.70        10.41 o                         
  -4   1   8        286.08        351.72        11.40 o                         
  -3   1   8       4252.59       4572.85        20.45 o                         
  -2   1   8       3475.60       3487.92        15.69 o                         
  -1   1   8       1220.66       1249.62         9.05 o                         
   0   1   8       1386.34       1349.79        14.73 o                         
   1   1   8       1210.68       1145.67        23.00 o                         
   2   1   8       1426.65       1467.51        10.40 o                         
   3   1   8         51.14         48.16         6.50 o                         
   4   1   8         12.97          5.35         5.92 o                         
   5   1   8       1180.12       1147.11        19.28 o                         
   6   1   8        175.62        163.35        18.10 o                         
   7   1   8         83.29        112.34        11.81 o                         
   8   1   8         57.51         42.39        13.80 o                         
   9   1   8         31.65         21.31        18.06 o                         
  -9   2   8         28.20         25.42        28.51 o                         
  -8   2   8         12.34        -11.63        24.94 o                         
  -7   2   8         56.93         71.18        25.22 o                         
  -6   2   8        475.11        500.43        22.22 o                         
  -5   2   8          3.56         -6.51        13.99 o                         
  -4   2   8         93.60         93.20         9.40 o                         
  -3   2   8          7.20         14.49         4.42 o                         
  -2   2   8         43.24         46.41         5.48 o                         
  -1   2   8        105.60        106.35         4.96 o                         
   0   2   8        169.21        172.91        16.23 o                         
   1   2   8        848.71        777.85        20.70 o                         
   2   2   8          7.10         13.44         4.86 o                         
   3   2   8       1586.24       1698.35        12.99 o                         
   4   2   8        145.76        145.61         6.67 o                         
   5   2   8        215.63        208.91         8.77 o                         
   6   2   8          3.07         -2.23         9.57 o                         
   7   2   8          5.09        -11.39        12.71 o                         
   8   2   8         57.63         48.20        36.30 o                         
   9   2   8         12.09         47.19        25.96 o                         
  -8   3   8         15.17        -27.80        27.80 o                         
  -7   3   8          3.93         -0.15        23.74 o                         
  -6   3   8          8.48         15.90        16.14 o                         
  -5   3   8        571.27        588.88        17.41 o                         
  -4   3   8        406.17        415.00        10.93 o                         
  -3   3   8         11.32          7.04         5.17 o                         
  -2   3   8       1188.32       1215.24        11.26 o                         
  -1   3   8       1704.63       1766.65        41.22 o                         
   0   3   8          5.09         11.62        14.22 o                         
   1   3   8        341.14        332.57        13.82 o                         
   2   3   8        728.33        705.40        17.22 o                         
   3   3   8         49.30         55.99         6.20 o                         
   4   3   8        636.41        704.45        11.08 o                         
   5   3   8         18.87         16.95         8.44 o                         
   6   3   8         30.73         32.81        11.64 o                         
   7   3   8          0.97          1.39        14.07 o                         
   8   3   8          3.80        -26.75        26.75 o                         
  -8   4   8          0.04        -12.82        19.80 o                         
  -7   4   8          3.64         -6.41        21.44 o                         
  -6   4   8        168.60        155.60        14.76 o                         
  -5   4   8        197.75        221.36        13.92 o                         
  -4   4   8        340.04        328.75        11.18 o                         
  -3   4   8         46.90         41.22         6.46 o                         
  -2   4   8          3.66         -0.30         6.42 o                         
  -1   4   8         11.12          3.85         5.55 o                         
   0   4   8        871.08        872.45        20.26 o                         
   1   4   8         57.97         42.79        14.19 o                         
   2   4   8         15.88          3.55         9.00 o                         
   3   4   8         18.67         18.78         8.22 o                         
   4   4   8          5.48          7.35         8.09 o                         
   5   4   8        518.01        531.97        21.06 o                         
   6   4   8         77.06         40.80        16.80 o                         
   7   4   8         16.15         18.19        24.80 o                         
   8   4   8          5.22         15.93        23.06 o                         
  -8   5   8         13.26        -20.93        22.46 o                         
  -7   5   8          1.55         17.43        26.68 o                         
  -6   5   8          0.98         -0.06        19.00 o                         
  -5   5   8          0.90          0.14        14.63 o                         
  -4   5   8         37.43         28.40        14.18 o                         
  -3   5   8         18.48         14.52         9.92 o                         
  -2   5   8          7.29          7.33        10.11 o                         
  -1   5   8         53.42         74.66        20.68 o                         
   0   5   8        297.10        279.02        21.24 o                         
   1   5   8          1.42          7.50        17.86 o                         
   2   5   8         48.69         44.35        19.74 o                         
   3   5   8        527.87        522.74        27.72 o                         
   4   5   8         45.11         34.07         9.90 o                         
   5   5   8         20.34         10.09        20.57 o                         
   6   5   8          0.22         12.99        21.53 o                         
   7   5   8         23.47          7.83        21.35 o                         
  -7   6   8         28.52          7.59        27.96 o                         
  -6   6   8          2.42        -23.07        24.23 o                         
  -5   6   8         31.09         47.61        23.25 o                         
  -4   6   8          3.84          9.38        15.11 o                         
  -3   6   8         32.60         18.71        10.66 o                         
  -2   6   8          5.54          6.93        17.59 o                         
  -1   6   8         93.54         98.21        22.07 o                         
   0   6   8        123.78        136.80        23.64 o                         
   1   6   8        388.38        383.87        27.00 o                         
   2   6   8       1148.15       1179.98        39.36 o                         
   3   6   8         79.38         85.45        22.64 o                         
   4   6   8         48.16         57.86        21.48 o                         
   5   6   8         47.38         22.48        24.30 o                         
   6   6   8        156.56        111.51        25.46 o                         
   7   6   8          0.72        -29.10        29.10 o                         
  -6   7   8         10.31        -13.03        26.85 o                         
  -5   7   8         10.09          8.70        30.45 o                         
  -4   7   8         72.28         55.43        15.99 o                         
  -3   7   8         19.38          8.69        12.88 o                         
  -2   7   8          1.80         -4.12        15.24 o                         
  -1   7   8          3.57         -3.23        16.20 o                         
   0   7   8          2.63         18.53        15.89 o                         
   1   7   8          4.82         -7.07        20.67 o                         
   2   7   8         48.39         66.76        21.73 o                         
   3   7   8          5.51         22.31        23.07 o                         
   4   7   8         18.78         -1.67        27.82 o                         
   5   7   8         15.57         46.02        21.04 o                         
   6   7   8         30.76         70.56        21.00 o                         
  -5   8   8          3.12         17.35        31.56 o                         
  -4   8   8          2.19         21.47        18.61 o                         
  -3   8   8         26.30         58.81        41.13 o                         
  -2   8   8         43.65         67.37        25.24 o                         
  -1   8   8         12.85        -11.29        16.67 o                         
   0   8   8         55.39         56.67        17.26 o                         
   1   8   8         13.76         45.51        18.38 o                         
   2   8   8         23.30         53.81        33.40 o                         
   3   8   8         57.02        116.54        33.56 o                         
   4   8   8         29.41         28.50        13.95 o                         
   5   8   8         18.77         18.10        39.04 o                         
  -3   9   8         25.90        -27.91        27.91 o                         
  -2   9   8         33.40         73.01        19.16 o                         
  -1   9   8          1.87         20.24        32.62 o                         
   0   9   8          9.55         25.76        17.77 o                         
   1   9   8         22.21         20.31        16.75 o                         
   2   9   8          5.37        -19.54        58.59 o                         
   3   9   8         36.81         75.95        30.97 o                         
  -9   1   9          0.28         -0.33        17.72 o                         
  -8   1   9         34.43         48.58        18.77 o                         
  -7   1   9        102.29         81.06        17.19 o                         
  -6   1   9        418.23        423.04        15.33 o                         
  -5   1   9          7.74          6.77         9.97 o                         
  -4   1   9       3012.66       3169.32        24.00 o                         
  -3   1   9       8331.09       8777.45        38.70 o                         
  -2   1   9        778.51        738.06         8.77 o                         
  -1   1   9        184.54        195.45         7.74 o                         
   0   1   9         12.99          7.08         7.90 o                         
   1   1   9         98.39        121.67        14.26 o                         
   2   1   9       1337.78       1263.81        17.55 o                         
   3   1   9       1608.56       1602.02        14.45 o                         
   4   1   9        961.41        936.33        13.35 o                         
   5   1   9        329.97        348.19        10.00 o                         
   6   1   9         11.48         11.04         9.63 o                         
   7   1   9          9.43         18.63        10.72 o                         
   8   1   9         16.18         16.70        15.08 o                         
   9   1   9         36.71         57.07        25.51 o                         
  -9   2   9         37.92         19.80        27.12 o                         
  -8   2   9          0.01         12.54        24.46 o                         
  -7   2   9         91.16         72.56        26.87 o                         
  -6   2   9        155.81        167.48        18.87 o                         
  -5   2   9         64.38         84.30        11.82 o                         
  -4   2   9        140.95        165.68        10.19 o                         
  -3   2   9         79.92         84.79         6.45 o                         
  -2   2   9        603.22        618.44         8.63 o                         
  -1   2   9        145.95        148.32         5.52 o                         
   0   2   9          6.24         10.41        12.79 o                         
   1   2   9          1.01          7.71        12.50 o                         
   2   2   9       2369.96       2412.15        14.13 o                         
   3   2   9        678.39        715.80        10.19 o                         
   4   2   9        231.40        203.14         8.31 o                         
   5   2   9        165.43        144.77        11.76 o                         
   6   2   9         14.91         14.27         9.90 o                         
   7   2   9          5.24         -3.89        10.45 o                         
   8   2   9         12.72         -5.59        24.18 o                         
   9   2   9         11.05        -29.24        29.24 o                         
  -8   3   9          7.15          1.56        23.33 o                         
  -7   3   9          1.47        -21.97        21.97 o                         
  -6   3   9        105.48        114.72        23.83 o                         
  -5   3   9         57.23         58.29        11.95 o                         
  -4   3   9         53.03         52.87         6.98 o                         
  -3   3   9        313.79        327.77         8.43 o                         
  -2   3   9       1704.88       1752.84        25.22 o                         
  -1   3   9         54.56         52.02         4.69 o                         
   0   3   9        259.71        302.23        19.76 o                         
   1   3   9       1247.12       1258.00        20.83 o                         
   2   3   9        321.78        326.79        13.85 o                         
   3   3   9        752.50        767.34        10.79 o                         
   4   3   9         80.14         73.02         7.01 o                         
   5   3   9         51.11         45.66         8.78 o                         
   6   3   9          8.86          3.53        11.88 o                         
   7   3   9          1.20         -1.34        12.65 o                         
   8   3   9         20.37         -7.60        25.76 o                         
  -8   4   9          9.78         -1.60        23.33 o                         
  -7   4   9          0.58        -17.22        24.24 o                         
  -6   4   9        396.83        406.34        17.82 o                         
  -5   4   9         32.12          9.41        11.74 o                         
  -4   4   9         77.79         70.31         9.02 o                         
  -3   4   9         83.11         81.69         6.97 o                         
  -2   4   9          4.54         -3.21         6.46 o                         
  -1   4   9          6.57         16.30         9.54 o                         
   0   4   9        503.88        492.83        24.43 o                         
   1   4   9         63.38         58.53         8.76 o                         
   2   4   9        446.25        451.14        16.88 o                         
   3   4   9         17.98          4.95         8.44 o                         
   4   4   9         95.12        105.14        10.21 o                         
   5   4   9          1.35          7.66        16.59 o                         
   6   4   9          0.23          9.16        14.84 o                         
   7   4   9         32.56          8.58        25.13 o                         
   8   4   9          0.01          8.47        25.09 o                         
  -8   5   9          3.34         15.63        27.99 o                         
  -7   5   9          0.64         13.53        16.72 o                         
  -6   5   9          2.17        -12.11        15.54 o                         
  -5   5   9          0.26         -1.49        23.74 o                         
  -4   5   9          0.50        -12.63        13.82 o                         
  -3   5   9         78.41         88.03        10.64 o                         
  -2   5   9         12.78         14.11        13.32 o                         
  -1   5   9        428.30        508.09        26.90 o                         
   0   5   9          0.64         -3.53        10.66 o                         
   1   5   9         59.14         85.17        20.12 o                         
   2   5   9         18.24         31.70        20.47 o                         
   3   5   9        184.90        182.07        23.17 o                         
   4   5   9          8.65         11.20        11.98 o                         
   5   5   9          7.78         12.87        13.90 o                         
   6   5   9          6.18         -7.81        22.91 o                         
   7   5   9          6.10         -3.93        22.70 o                         
  -7   6   9          0.38        -26.21        26.31 o                         
  -6   6   9          0.00        -16.37        27.40 o                         
  -5   6   9          4.30         -1.85        25.53 o                         
  -4   6   9         18.86         17.85        15.19 o                         
  -3   6   9         20.72         23.18        10.51 o                         
  -2   6   9          3.44         15.92        13.39 o                         
  -1   6   9         31.22         23.25        20.24 o                         
   0   6   9         84.12         53.82        22.16 o                         
   1   6   9        196.94        220.69        25.93 o                         
   2   6   9        229.62        267.24        27.81 o                         
   3   6   9          8.45          8.81        21.11 o                         
   4   6   9        160.93        120.37        21.73 o                         
   5   6   9          2.28         -0.22        22.10 o                         
   6   6   9          1.49          8.65        24.04 o                         
   7   6   9          6.89        -22.21        22.21 o                         
  -6   7   9          5.04        -18.68        25.18 o                         
  -5   7   9         12.78         32.42        31.20 o                         
  -4   7   9         24.98         43.51        15.83 o                         
  -3   7   9         75.01         60.75        17.39 o                         
  -2   7   9          1.07         -1.67        17.21 o                         
  -1   7   9        207.59        217.04        19.05 o                         
   0   7   9         64.71        110.94        25.53 o                         
   1   7   9         75.95         84.81        23.72 o                         
   2   7   9          0.06          9.48        20.24 o                         
   3   7   9        273.52        221.00        28.40 o                         
   4   7   9         17.03          8.77        20.06 o                         
   5   7   9          0.00         -2.47        21.61 o                         
   6   7   9          0.49         29.88        22.16 o                         
  -4   8   9          1.42         24.72        18.86 o                         
  -3   8   9          0.36          8.64        39.97 o                         
  -2   8   9         33.43         51.08        16.42 o                         
  -1   8   9          0.57         21.10        21.70 o                         
   0   8   9         19.38         28.54        17.54 o                         
   1   8   9         11.18         14.69        16.13 o                         
   2   8   9         55.42         49.45        27.63 o                         
   3   8   9         78.63         79.49        29.56 o                         
   4   8   9         39.82         -1.65        18.32 o                         
   5   8   9          2.42         12.13        22.95 o                         
  -3   9   9         31.44         55.71        28.47 o                         
  -2   9   9         16.78         13.10        15.71 o                         
  -1   9   9          4.99         37.17        17.41 o                         
   0   9   9          2.44         19.92        16.94 o                         
   1   9   9         11.09         53.00        24.00 o                         
   2   9   9          0.37        -18.16        18.16 o                         
   3   9   9         13.56        -18.64        27.99 o                         
  -9   0  10          1.72         60.12        27.75 o                         
  -8   0  10         15.58         21.08        27.82 o                         
  -7   0  10         61.21         69.12        24.10 o                         
  -6   0  10       1675.18       1749.24        76.56 o                         
  -5   0  10        285.21        310.72        24.03 o                         
  -4   0  10        158.09        174.70        14.87 o                         
  -3   0  10        117.96        134.74        13.00 o                         
  -2   0  10       1742.98       1704.53        20.62 o                         
  -1   0  10        645.79        638.49        16.14 o                         
   0   0  10        647.99        616.85        17.61 o                         
   1   0  10       3546.95       3294.87        35.75 o                         
   2   0  10        646.99        595.46        19.94 o                         
   3   0  10       1141.80       1193.72        14.43 o                         
   4   0  10        377.38        379.26        13.91 o                         
   5   0  10          9.73          8.20         9.38 o                         
   6   0  10         17.03          8.50        13.71 o                         
   7   0  10         72.67         84.31        16.13 o                         
   8   0  10          0.47          2.96        15.85 o                         
   9   0  10         51.48         79.18        26.10 o                         
  -9   1  10          5.04         44.20        19.46 o                         
  -8   1  10         70.26         47.80        29.76 o                         
  -7   1  10          2.89          3.89        14.65 o                         
  -6   1  10        596.05        623.86        16.85 o                         
  -5   1  10        278.86        283.00        12.59 o                         
  -4   1  10       1260.50       1400.02        38.69 o                         
  -3   1  10       5337.59       5888.08        25.79 o                         
  -2   1  10        923.66        923.81         9.78 o                         
  -1   1  10          1.85          5.88         6.64 o                         
   0   1  10       3509.42       3467.17        22.81 o                         
   1   1  10         50.60         61.94        10.47 o                         
   2   1  10        294.26        293.53        10.51 o                         
   3   1  10        230.36        197.59         6.78 o                         
   4   1  10          2.25          8.01         8.26 o                         
   5   1  10         24.15         37.91         7.75 o                         
   6   1  10          6.06          5.88         9.40 o                         
   7   1  10          6.58        -10.35        10.35 o                         
   8   1  10          4.42         12.66        10.79 o                         
   9   1  10          5.21          7.60        16.91 o                         
  -9   2  10         19.90          7.44        29.78 o                         
  -8   2  10          0.34         15.15        29.01 o                         
  -7   2  10         40.88         41.61        20.87 o                         
  -6   2  10        287.40        296.14        24.21 o                         
  -5   2  10        123.82        115.93        12.58 o                         
  -4   2  10        220.82        223.62        10.83 o                         
  -3   2  10        612.97        636.10         9.87 o                         
  -2   2  10         24.83         32.75         5.66 o                         
  -1   2  10        278.63        300.82         6.63 o                         
   0   2  10        116.58        109.66        16.04 o                         
   1   2  10        798.73        855.40        23.33 o                         
   2   2  10          2.37          3.16         4.54 o                         
   3   2  10         28.10         29.69         5.64 o                         
   4   2  10         76.30         67.01         7.69 o                         
   5   2  10          3.16          5.34         7.45 o                         
   6   2  10         24.91         11.45         9.95 o                         
   7   2  10          1.47         -0.92        10.44 o                         
   8   2  10         16.94         25.95        20.43 o                         
  -8   3  10         11.27         -6.08        27.94 o                         
  -7   3  10         56.17         54.58        17.72 o                         
  -6   3  10          3.75        -10.44        15.79 o                         
  -5   3  10        360.85        388.62        22.05 o                         
  -4   3  10          0.95         -1.12         8.37 o                         
  -3   3  10        312.01        310.82        10.85 o                         
  -2   3  10       2185.30       2260.32        24.25 o                         
  -1   3  10        100.35        106.62         5.12 o                         
   0   3  10        753.17        838.04        26.05 o                         
   1   3  10        490.78        531.23        22.60 o                         
   2   3  10        556.41        492.25        15.31 o                         
   3   3  10       1466.66       1430.95        17.25 o                         
   4   3  10        243.20        234.98        11.82 o                         
   5   3  10         12.06         11.40         8.60 o                         
   6   3  10          2.00         -1.24        11.46 o                         
   7   3  10          6.12         -1.98        12.65 o                         
   8   3  10         60.45        121.23        28.67 o                         
  -8   4  10         14.72         29.53        26.06 o                         
  -7   4  10         12.50         19.61        15.07 o                         
  -6   4  10          0.30         -6.80        13.35 o                         
  -5   4  10         43.87         62.07        19.22 o                         
  -4   4  10          0.32         -4.91         7.48 o                         
  -3   4  10        197.28        184.92         7.74 o                         
  -2   4  10          0.47         -4.81         8.75 o                         
  -1   4  10         14.50         17.76        10.08 o                         
   0   4  10        783.74        879.43        29.82 o                         
   1   4  10        198.62        193.35        21.09 o                         
   2   4  10        284.33        313.10        18.37 o                         
   3   4  10          0.75         -0.81         8.49 o                         
   4   4  10        165.33        185.23        14.08 o                         
   5   4  10        110.91         87.65        15.92 o                         
   6   4  10         18.52         20.19        15.69 o                         
   7   4  10          1.53        -15.78        25.04 o                         
   8   4  10          1.59         27.40        28.19 o                         
  -8   5  10          0.14        -22.35        25.14 o                         
  -7   5  10          0.08          8.48        18.77 o                         
  -6   5  10         28.55         13.40        27.10 o                         
  -5   5  10         24.32          0.76        23.62 o                         
  -4   5  10          4.29          0.19        11.97 o                         
  -3   5  10          0.27          3.48         9.82 o                         
  -2   5  10        198.09        196.73        15.82 o                         
  -1   5  10        596.19        661.94        28.92 o                         
   0   5  10         44.82         33.95        19.55 o                         
   1   5  10        105.62         84.32        21.99 o                         
   2   5  10        288.18        292.69        26.16 o                         
   3   5  10       1496.86       1469.08        39.62 o                         
   4   5  10         16.53         22.75        12.09 o                         
   5   5  10        197.72        176.38        16.59 o                         
   6   5  10          3.38         -4.64        23.63 o                         
   7   5  10          1.97          8.71        22.35 o                         
  -7   6  10          3.77         -7.07        26.11 o                         
  -6   6  10          6.49         32.89        23.82 o                         
  -5   6  10          7.00         -1.03        25.46 o                         
  -4   6  10          0.88         -4.27        13.29 o                         
  -3   6  10          8.09          6.93        10.97 o                         
  -2   6  10         24.84         30.05        11.54 o                         
  -1   6  10         29.22         49.95        21.00 o                         
   0   6  10         86.14        100.09        22.45 o                         
   1   6  10         22.57         -0.59        20.33 o                         
   2   6  10        577.56        577.53        33.60 o                         
   3   6  10         25.84          8.89        21.22 o                         
   4   6  10          0.26         -1.72        20.88 o                         
   5   6  10         75.59         87.42        26.47 o                         
   6   6  10         10.27         23.28        24.99 o                         
   7   6  10          0.05         -0.29        22.82 o                         
  -6   7  10          1.64         19.06        28.07 o                         
  -5   7  10          5.63         19.14        25.75 o                         
  -4   7  10         52.30         74.04        16.56 o                         
  -3   7  10          0.84        -15.92        15.92 o                         
  -2   7  10          3.37          8.37        12.98 o                         
  -1   7  10        105.25        142.10        25.96 o                         
   0   7  10        215.35        174.29        26.63 o                         
   1   7  10          4.45         -7.69        23.63 o                         
   2   7  10         19.28         10.73        24.24 o                         
   3   7  10         37.07         45.89        22.42 o                         
   4   7  10         11.40         43.26        19.72 o                         
   5   7  10         12.78         -9.58        20.75 o                         
   6   7  10          1.17        -26.65        26.65 o                         
  -4   8  10          6.53          1.19        18.75 o                         
  -3   8  10         43.51         86.19        35.40 o                         
  -2   8  10          7.66          0.65        13.50 o                         
  -1   8  10          5.61         13.06        20.10 o                         
   0   8  10         49.88         49.05        18.78 o                         
   1   8  10         66.47         88.28        18.36 o                         
   2   8  10         12.72         20.76        27.26 o                         
   3   8  10         52.84         54.91        25.62 o                         
   4   8  10          2.84        -23.96        23.96 o                         
   5   8  10          9.40         70.67        21.04 o                         
  -3   9  10          1.25        -28.83        28.83 o                         
  -2   9  10          3.37          2.73        14.83 o                         
  -1   9  10          2.06          4.59        16.63 o                         
   0   9  10         69.65         43.81        42.79 o                         
   1   9  10          9.47         29.03        46.73 o                         
   2   9  10          0.03         18.98        23.95 o                         
   3   9  10          3.24          1.89        25.90 o                         
  -9   1  11          0.02        -11.28        29.55 o                         
  -8   1  11          1.48         26.01        18.79 o                         
  -7   1  11         49.30         33.92        13.68 o                         
  -6   1  11        430.70        460.18        27.02 o                         
  -5   1  11         24.28         23.03        12.15 o                         
  -4   1  11          1.57          3.62        10.38 o                         
  -3   1  11         46.13         49.89         6.24 o                         
  -2   1  11       2558.95       2593.79        17.19 o                         
  -1   1  11       2029.57       1985.71        16.17 o                         
   0   1  11          0.72          4.42         6.23 o                         
   1   1  11       3874.51       3896.26        57.60 o                         
   2   1  11        415.67        420.07        12.59 o                         
   3   1  11        154.00        148.81         6.50 o                         
   4   1  11         28.49         33.90         8.34 o                         
   5   1  11         67.44         58.44         7.88 o                         
   6   1  11         11.92          7.99        10.05 o                         
   7   1  11          0.09         -2.19        11.59 o                         
   8   1  11         21.66         22.16        12.03 o                         
   9   1  11         33.88         46.02        18.71 o                         
  -9   2  11          9.34         16.41        25.39 o                         
  -8   2  11         52.88         72.96        22.23 o                         
  -7   2  11         27.80         31.07        17.45 o                         
  -6   2  11        113.38        103.28        15.19 o                         
  -5   2  11        676.46        719.88        18.05 o                         
  -4   2  11        962.86        992.61        25.40 o                         
  -3   2  11        204.56        202.30         7.65 o                         
  -2   2  11        121.19        127.82         6.42 o                         
  -1   2  11        543.71        476.60        10.38 o                         
   0   2  11       1245.66       1323.22        27.22 o                         
   1   2  11         95.77        101.94        16.08 o                         
   2   2  11        511.80        480.13        12.36 o                         
   3   2  11          7.55          9.70         5.38 o                         
   4   2  11         85.01         77.61         7.90 o                         
   5   2  11         77.39         78.28         7.96 o                         
   6   2  11        146.54        130.11        11.15 o                         
   7   2  11         96.19         92.22        13.89 o                         
   8   2  11          6.73         33.77        23.25 o                         
  -8   3  11          4.29        -22.90        22.90 o                         
  -7   3  11          0.60         -5.46        16.64 o                         
  -6   3  11         21.01         26.64        16.92 o                         
  -5   3  11        566.48        552.48        20.89 o                         
  -4   3  11         38.17         34.45         9.39 o                         
  -3   3  11        137.34        126.62         7.36 o                         
  -2   3  11        454.69        493.58         9.18 o                         
  -1   3  11         13.38          6.17         4.53 o                         
   0   3  11       1403.29       1489.70        32.31 o                         
   1   3  11        250.26        255.82        19.76 o                         
   2   3  11         14.07         26.73        15.83 o                         
   3   3  11        850.34        853.99        16.82 o                         
   4   3  11         39.78         47.97        12.05 o                         
   5   3  11          3.83          6.86         9.10 o                         
   6   3  11         34.28         19.34         9.60 o                         
   7   3  11          3.08          9.73        11.26 o                         
   8   3  11         41.30         29.37        26.33 o                         
  -8   4  11          1.99        -10.65        25.90 o                         
  -7   4  11          7.72         18.48        17.62 o                         
  -6   4  11         12.75         14.56        13.67 o                         
  -5   4  11         26.18         47.20        22.03 o                         
  -4   4  11         29.93         34.80         8.38 o                         
  -3   4  11        101.53        104.47         8.22 o                         
  -2   4  11        365.67        371.85        13.10 o                         
  -1   4  11          2.16          7.62         9.87 o                         
   0   4  11        123.76        155.06        20.45 o                         
   1   4  11         33.24         28.24        18.30 o                         
   2   4  11        923.36        976.21        31.28 o                         
   3   4  11        226.80        206.03        10.45 o                         
   4   4  11         25.50         19.42        13.08 o                         
   5   4  11          2.59          2.60        10.59 o                         
   6   4  11         44.42         39.43        16.71 o                         
   7   4  11          1.35          6.72        16.84 o                         
   8   4  11          0.00        -28.91        28.91 o                         
  -7   5  11         11.33        -26.16        26.16 o                         
  -6   5  11         12.03        -15.21        25.11 o                         
  -5   5  11         24.46         50.50        23.67 o                         
  -4   5  11         35.45         43.37        14.26 o                         
  -3   5  11        154.84        154.89        14.17 o                         
  -2   5  11         99.01        102.78        17.99 o                         
  -1   5  11        277.69        310.66        24.65 o                         
   0   5  11          2.91         -7.93        19.55 o                         
   1   5  11          7.56          5.80        21.18 o                         
   2   5  11        218.08        231.68        25.08 o                         
   3   5  11         20.07         22.17        19.34 o                         
   4   5  11          0.38          8.96        12.67 o                         
   5   5  11        178.99        170.06        17.69 o                         
   6   5  11          1.58        -14.17        14.17 o                         
   7   5  11          6.02         -2.94        21.51 o                         
  -7   6  11          5.57         35.23        29.76 o                         
  -6   6  11         19.28         -7.96        25.43 o                         
  -5   6  11          0.14          1.22        25.41 o                         
  -4   6  11         30.80         57.06        21.17 o                         
  -3   6  11         11.88          0.70        15.41 o                         
  -2   6  11          3.77          3.31        11.07 o                         
  -1   6  11          1.51          3.72        18.22 o                         
   0   6  11          5.78         -2.59        20.97 o                         
   1   6  11         16.37          2.83        21.99 o                         
   2   6  11         23.78         18.22        21.93 o                         
   3   6  11          0.13         10.15        21.29 o                         
   4   6  11          0.00         20.39        21.03 o                         
   5   6  11          1.85         -4.11        22.80 o                         
   6   6  11         33.17         -8.09        23.56 o                         
  -6   7  11          0.35         37.20        28.09 o                         
  -5   7  11          0.00         -0.30        27.62 o                         
  -4   7  11          5.28        -12.46        50.21 o                         
  -3   7  11          5.74          9.11        15.31 o                         
  -2   7  11          6.33         23.98        13.50 o                         
  -1   7  11         13.68         38.36        15.80 o                         
   0   7  11         10.16          8.82        22.21 o                         
   1   7  11         24.37         13.53        22.85 o                         
   2   7  11         77.64         37.67        22.79 o                         
   3   7  11        401.80        383.06        30.60 o                         
   4   7  11         66.83         44.12        20.01 o                         
   5   7  11          0.53          2.48        23.12 o                         
   6   7  11          4.25         -0.29        30.02 o                         
  -4   8  11         11.16         50.71        17.14 o                         
  -3   8  11          0.84         -5.56        17.40 o                         
  -2   8  11         10.86         19.55        13.65 o                         
  -1   8  11          1.65         25.94        16.76 o                         
   0   8  11         14.22         13.28        16.83 o                         
   1   8  11          2.50        -18.88        26.98 o                         
   2   8  11         12.57         11.55        23.17 o                         
   3   8  11         12.98         28.41        23.35 o                         
   4   8  11          8.55        -19.99        24.84 o                         
   5   8  11          5.15         17.81        21.96 o                         
  -2   9  11          7.16        -24.32        41.32 o                         
  -1   9  11          3.59         10.35        24.45 o                         
   0   9  11          0.59          9.86        18.13 o                         
   1   9  11         21.38         39.11        19.31 o                         
   2   9  11          0.03         25.35        30.42 o                         
  -9   0  12         21.61         58.03        33.24 o                         
  -8   0  12         11.93         14.33        24.78 o                         
  -7   0  12          7.37         24.81        17.83 o                         
  -6   0  12         37.64         39.92        17.64 o                         
  -5   0  12         61.89         83.82        15.79 o                         
  -4   0  12         52.70         62.49        13.41 o                         
  -3   0  12        243.66        243.15        18.16 o                         
  -2   0  12        996.04       1189.73        15.83 o                         
  -1   0  12       2142.03       2022.99        26.49 o                         
   0   0  12          1.15          8.13        13.83 o                         
   1   0  12       4983.20       5080.36        47.38 o                         
   2   0  12         13.70          4.46        14.89 o                         
   3   0  12        419.71        408.01        12.27 o                         
   4   0  12          1.33          1.84        10.41 o                         
   5   0  12          0.22          5.56         9.69 o                         
   6   0  12        591.53        632.87        22.31 o                         
   7   0  12         67.65         54.31        15.56 o                         
   8   0  12        127.96        137.64        19.05 o                         
   9   0  12          4.91         27.61        45.55 o                         
  -9   1  12         13.86         26.66        29.60 o                         
  -8   1  12         52.70         59.43        24.33 o                         
  -7   1  12         31.68         36.63        17.26 o                         
  -6   1  12         83.38         92.52        14.37 o                         
  -5   1  12        406.02        392.15        15.93 o                         
  -4   1  12        904.41        919.83        33.61 o                         
  -3   1  12         85.34         64.03         7.29 o                         
  -2   1  12       1951.32       2121.44        16.11 o                         
  -1   1  12          2.22          9.40         7.02 o                         
   0   1  12        290.17        261.56         8.30 o                         
   1   1  12        320.16        292.45        13.03 o                         
   2   1  12        164.74        160.17         8.20 o                         
   3   1  12         43.08         39.11         5.79 o                         
   4   1  12        501.79        513.80        11.26 o                         
   5   1  12         22.87         41.46        15.07 o                         
   6   1  12          8.96         20.85        10.30 o                         
   7   1  12         57.88         66.96        11.69 o                         
   8   1  12          2.67          0.97        11.56 o                         
   9   1  12          3.55         12.82        14.86 o                         
  -8   2  12         13.03          7.81        24.34 o                         
  -7   2  12          0.10          8.89        17.54 o                         
  -6   2  12        153.89        149.67        14.71 o                         
  -5   2  12          0.81          2.59        11.64 o                         
  -4   2  12        241.82        243.41        14.60 o                         
  -3   2  12        673.85        728.39        10.62 o                         
  -2   2  12        853.12        850.90        10.21 o                         
  -1   2  12        817.04        847.69        12.66 o                         
   0   2  12         34.07         20.00        15.72 o                         
   1   2  12        870.42        928.58        25.63 o                         
   2   2  12         11.37          0.24         6.26 o                         
   3   2  12        196.88        173.24        10.27 o                         
   4   2  12         10.57          8.98         8.22 o                         
   5   2  12          8.69          8.35         7.33 o                         
   6   2  12         82.50         77.08        10.26 o                         
   7   2  12         33.61         33.97        12.91 o                         
   8   2  12          0.14         -7.58        13.30 o                         
   9   2  12         24.23         10.35        21.28 o                         
  -8   3  12         50.38         66.64        27.40 o                         
  -7   3  12          8.46         19.99        15.54 o                         
  -6   3  12        278.21        266.98        19.62 o                         
  -5   3  12        144.28        144.96        12.26 o                         
  -4   3  12         15.58         14.82         8.76 o                         
  -3   3  12        381.29        380.09         9.10 o                         
  -2   3  12       2705.74       2780.46        16.96 o                         
  -1   3  12        956.63        986.66        12.04 o                         
   0   3  12         10.45         41.10        15.36 o                         
   1   3  12        230.19        232.81        21.36 o                         
   2   3  12        251.61        278.75        20.53 o                         
   3   3  12         68.63         78.56        18.95 o                         
   4   3  12       1116.86       1062.48        22.19 o                         
   5   3  12         52.79         70.03         9.55 o                         
   6   3  12        283.77        252.86        14.40 o                         
   7   3  12          7.40          6.68        13.37 o                         
   8   3  12         83.62         78.65        24.56 o                         
  -8   4  12         82.41         35.61        19.91 o                         
  -7   4  12         28.81         24.44        16.20 o                         
  -6   4  12         14.74          7.03        12.91 o                         
  -5   4  12        130.52        112.10        13.02 o                         
  -4   4  12         79.66         82.88        11.11 o                         
  -3   4  12        210.83        215.20        11.80 o                         
  -2   4  12          0.39         -2.42         8.87 o                         
  -1   4  12          7.57          3.84        10.64 o                         
   0   4  12          2.65         10.27        18.72 o                         
   1   4  12          0.08          5.87        18.44 o                         
   2   4  12         98.73        141.14        20.62 o                         
   3   4  12        166.54        126.76        33.25 o                         
   4   4  12        846.16        841.33        21.72 o                         
   5   4  12        130.07        101.21        12.26 o                         
   6   4  12        238.15        254.65        34.23 o                         
   7   4  12          0.39         36.56        17.33 o                         
   8   4  12          0.01        -15.90        27.04 o                         
  -7   5  12          9.00         12.55        23.81 o                         
  -6   5  12         23.29         24.52        22.75 o                         
  -5   5  12        215.01        182.33        27.87 o                         
  -4   5  12          0.70          2.60        12.71 o                         
  -3   5  12          6.20          7.74        10.52 o                         
  -2   5  12        368.16        410.95        15.67 o                         
  -1   5  12        386.37        383.17        15.21 o                         
   0   5  12         14.66         21.58        20.43 o                         
   1   5  12        113.41        121.23        22.88 o                         
   2   5  12         28.78         39.50        21.42 o                         
   3   5  12       1308.35       1349.42        38.91 o                         
   4   5  12         39.99         14.71        19.34 o                         
   5   5  12        165.46        149.38        15.73 o                         
   6   5  12          5.63          7.29        16.26 o                         
   7   5  12         62.97         36.56        25.29 o                         
  -6   6  12          0.67          8.48        28.28 o                         
  -4   6  12         13.34        -10.88        13.72 o                         
  -3   6  12          8.30         -5.23        22.50 o                         
  -2   6  12         68.41         60.41        15.22 o                         
  -1   6  12         52.01         23.02        20.29 o                         
   0   6  12          0.27          5.05        21.39 o                         
   1   6  12         12.16        -10.86        22.30 o                         
   2   6  12         44.12         51.24        23.24 o                         
   3   6  12         45.33         52.15        21.17 o                         
   4   6  12        268.16        283.52        29.13 o                         
   5   6  12         26.47         32.88        20.61 o                         
   6   6  12         39.37         36.50        27.23 o                         
  -5   7  12         16.23         29.60        23.91 o                         
  -4   7  12         37.89         43.32        21.17 o                         
  -3   7  12         26.04         32.16        15.10 o                         
  -2   7  12          1.74          1.62        13.02 o                         
  -1   7  12         20.71         39.82        21.51 o                         
   0   7  12         57.34         70.29        24.84 o                         
   1   7  12         12.20          6.03        22.89 o                         
   2   7  12          0.03         14.54        24.61 o                         
   3   7  12         64.30         40.59        22.36 o                         
   4   7  12         31.63         39.80        23.09 o                         
   5   7  12          1.72         -2.61        25.26 o                         
   6   7  12         10.66         20.78        28.83 o                         
  -4   8  12         24.95         25.77        19.15 o                         
  -3   8  12          2.09        -28.57        34.92 o                         
  -2   8  12          0.40         -2.77        14.86 o                         
  -1   8  12          1.40          8.13        17.89 o                         
   0   8  12          0.94         -5.06        14.96 o                         
   1   8  12          1.30          3.99        23.36 o                         
   2   8  12          5.49         17.86        23.22 o                         
   3   8  12          0.00        -10.40        24.17 o                         
   4   8  12         58.29        106.66        28.14 o                         
  -2   9  12          1.12          5.64        19.25 o                         
  -1   9  12          4.99         -3.22        48.44 o                         
   0   9  12          3.47         23.15        20.68 o                         
   1   9  12          3.42         -8.99        22.40 o                         
   2   9  12          3.26        -13.82        24.58 o                         
  -9   1  13          0.05         56.04        25.54 o                         
  -8   1  13          6.57          7.55        29.12 o                         
  -7   1  13         22.99         17.83        14.19 o                         
  -6   1  13        220.60        232.76        25.91 o                         
  -5   1  13         97.82        110.24        13.38 o                         
  -4   1  13        429.38        433.71        14.67 o                         
  -3   1  13        415.57        480.59        10.69 o                         
  -2   1  13        536.34        573.94        12.92 o                         
  -1   1  13        156.99        128.07         7.95 o                         
   0   1  13        931.29        970.32        34.10 o                         
   1   1  13       1458.09       1502.73        13.88 o                         
   2   1  13         13.21          9.96        10.90 o                         
   3   1  13        112.09        100.63         6.69 o                         
   4   1  13         36.21         44.20         7.69 o                         
   5   1  13        328.12        314.14        11.47 o                         
   6   1  13          0.02         -0.22         9.84 o                         
   7   1  13         42.24         38.95        11.11 o                         
   8   1  13         34.60         36.84        10.96 o                         
   9   1  13         21.83        157.44       120.91 o                         
  -8   2  13         12.28         37.05        26.60 o                         
  -7   2  13         68.00         71.58        18.75 o                         
  -6   2  13         43.78         58.56        14.48 o                         
  -5   2  13         94.47         98.51        13.56 o                         
  -4   2  13        490.61        530.93        13.05 o                         
  -3   2  13        190.50        173.61         7.54 o                         
  -2   2  13       1802.95       1797.63        18.59 o                         
  -1   2  13          2.64          1.98         7.32 o                         
   0   2  13        115.26        149.09        10.36 o                         
   1   2  13        820.48        827.08        25.24 o                         
   2   2  13         12.71         10.62         7.04 o                         
   3   2  13        261.00        266.10        10.76 o                         
   4   2  13        211.81        209.70        13.57 o                         
   5   2  13        144.39        162.84        10.16 o                         
   6   2  13          0.10         20.18        12.86 o                         
   7   2  13        135.98        127.03        14.05 o                         
   8   2  13         37.62         46.34        15.06 o                         
   9   2  13          2.78         43.98        23.30 o                         
  -8   3  13          2.93         19.51        23.67 o                         
  -7   3  13         29.69         33.29        17.89 o                         
  -6   3  13         42.72         26.85        26.17 o                         
  -5   3  13        610.51        587.84        15.39 o                         
  -4   3  13        338.84        333.47        11.66 o                         
  -3   3  13        226.05        244.88         8.34 o                         
  -2   3  13         11.80          7.50         5.72 o                         
  -1   3  13        177.88        188.53         8.98 o                         
   0   3  13        292.46        325.46        20.21 o                         
   1   3  13        288.79        308.30        21.61 o                         
   2   3  13        111.63        113.18        18.01 o                         
   3   3  13         26.02         16.29        15.40 o                         
   4   3  13        334.75        289.22        15.57 o                         
   5   3  13          0.00         -2.69        10.99 o                         
   6   3  13        111.91        112.80        13.34 o                         
   7   3  13         27.99         16.77        13.11 o                         
   8   3  13          5.04         40.99        16.23 o                         
  -8   4  13         28.77        215.73        24.24 o                         
  -7   4  13         57.81         61.73        42.17 o                         
  -6   4  13          2.38         -8.99        15.72 o                         
  -5   4  13          1.38          4.66        11.82 o                         
  -4   4  13         61.66         61.28        15.64 o                         
  -3   4  13        291.71        298.72        18.81 o                         
  -2   4  13        202.32        195.26        11.68 o                         
  -1   4  13         19.37         13.07        10.63 o                         
   0   4  13        562.88        557.22        26.84 o                         
   1   4  13        172.61        201.31        22.52 o                         
   2   4  13        131.26        149.20        23.66 o                         
   3   4  13        175.31        159.10        18.83 o                         
   4   4  13        177.64        185.29        15.86 o                         
   5   4  13        200.38        162.48        13.50 o                         
   6   4  13          3.37         23.58        17.30 o                         
   7   4  13         25.55         11.88        34.87 o                         
  -7   5  13         18.16         68.85        29.54 o                         
  -6   5  13          0.16        -27.50        27.50 o                         
  -5   5  13         27.37         10.45        21.15 o                         
  -4   5  13          1.28          6.58        11.31 o                         
  -3   5  13         77.32         66.17        10.89 o                         
  -2   5  13         69.66         62.03        11.22 o                         
  -1   5  13          3.81          9.31        11.29 o                         
   0   5  13         66.19         92.45        21.49 o                         
   1   5  13         39.78         46.86        22.01 o                         
   2   5  13         65.33         68.52        22.18 o                         
   3   5  13         74.67         71.77        22.11 o                         
   4   5  13        283.92        297.18        24.94 o                         
   5   5  13        180.95        178.00        13.52 o                         
   6   5  13          1.81        -12.22        14.08 o                         
   7   5  13          1.83        -18.58        22.30 o                         
  -6   6  13         14.62        -27.09        27.09 o                         
  -5   6  13          6.44         -0.09        23.14 o                         
  -4   6  13         16.66         11.17        16.92 o                         
  -3   6  13         23.15         26.32        15.43 o                         
  -2   6  13          4.16         15.98        15.06 o                         
  -1   6  13          0.17        -17.76        20.57 o                         
   0   6  13         12.63         11.24        22.85 o                         
   1   6  13         13.13         31.73        23.45 o                         
   2   6  13         13.35         15.23        23.17 o                         
   3   6  13         76.50         87.81        23.78 o                         
   4   6  13        313.37        285.08        25.76 o                         
   5   6  13         20.70         22.80        22.00 o                         
   6   6  13         19.08         32.77        28.48 o                         
  -5   7  13          1.38         23.15        28.60 o                         
  -4   7  13         35.54         11.18        16.86 o                         
  -3   7  13         36.65         30.45        13.69 o                         
  -2   7  13         19.44         23.16        12.50 o                         
  -1   7  13         11.02         -6.96        21.38 o                         
   0   7  13          8.70         24.96        24.52 o                         
   1   7  13          1.27          1.86        24.08 o                         
   2   7  13         40.64         13.83        26.65 o                         
   3   7  13        110.36        128.29        21.55 o                         
   4   7  13         62.73         92.33        23.50 o                         
   5   7  13          0.25        -26.08        26.08 o                         
  -4   8  13          2.16         49.83        64.01 o                         
  -3   8  13         10.89         24.81        19.41 o                         
  -2   8  13          0.84        -12.37        15.93 o                         
  -1   8  13          1.51        128.08       100.15 o                         
   0   8  13         14.67         64.50        27.50 o                         
   1   8  13          6.93        -14.62        26.19 o                         
   2   8  13          0.10         -5.06        23.49 o                         
   3   8  13          2.82         -3.78        21.52 o                         
   4   8  13         55.15         44.17        26.85 o                         
  -2   9  13          1.80         24.65        27.96 o                         
  -1   9  13          0.05         33.15        21.66 o                         
   0   9  13         37.74         59.69        19.67 o                         
   1   9  13          6.19         16.51        45.30 o                         
  -8   0  14          0.00         18.95        26.72 o                         
  -7   0  14          0.70         15.78        19.34 o                         
  -6   0  14        223.64        229.19        23.93 o                         
  -5   0  14        686.60        722.32        33.25 o                         
  -4   0  14        779.32        827.16        31.94 o                         
  -3   0  14        354.88        347.36        29.15 o                         
  -2   0  14       6855.37       7742.97        71.08 o                         
  -1   0  14       3521.02       3471.18        37.57 o                         
   0   0  14       8859.68       9352.03        63.41 o                         
   1   0  14        263.03        270.15        19.62 o                         
   2   0  14       3049.06       3160.03        43.29 o                         
   3   0  14        225.66        223.31        15.14 o                         
   4   0  14         29.13         31.63         7.77 o                         
   5   0  14        134.31        155.17        21.14 o                         
   6   0  14         21.92         31.06        15.09 o                         
   7   0  14        223.78        228.10        18.19 o                         
   8   0  14        111.53         86.97        17.67 o                         
   9   0  14          0.43          8.81        21.06 o                         
  -8   1  14          0.07         22.73        18.48 o                         
  -7   1  14        114.23        110.69        15.96 o                         
  -6   1  14          4.35          8.27        13.69 o                         
  -5   1  14        386.69        410.46        16.04 o                         
  -4   1  14         91.71         97.32        11.54 o                         
  -3   1  14         58.70         67.69         7.55 o                         
  -2   1  14         33.83         28.99         6.93 o                         
  -1   1  14          3.16          1.89         7.08 o                         
   0   1  14       1668.45       1690.25        16.04 o                         
   1   1  14      11006.39      11334.33        35.81 o                         
   2   1  14          0.69          3.34        11.96 o                         
   3   1  14        150.84        136.09         6.48 o                         
   4   1  14         38.40         39.81         7.73 o                         
   5   1  14         30.19         38.57         8.95 o                         
   6   1  14         40.90         39.64        10.51 o                         
   7   1  14         37.94         44.91        11.26 o                         
   8   1  14          0.24         -9.94         9.94 o                         
   9   1  14          0.20         16.95        28.82 o                         
  -8   2  14          5.11         37.57        19.15 o                         
  -7   2  14          3.57        -12.50        17.92 o                         
  -6   2  14          3.20          4.61        12.08 o                         
  -5   2  14        650.39        638.99        17.77 o                         
  -4   2  14        483.24        510.36        13.27 o                         
  -3   2  14         26.47         31.54         6.27 o                         
  -2   2  14         83.01         61.32         7.77 o                         
  -1   2  14       3192.03       3358.27        23.88 o                         
   0   2  14          3.30          6.98         9.72 o                         
   1   2  14       1584.87       1713.07        33.96 o                         
   2   2  14        195.80        187.41        13.12 o                         
   3   2  14          5.20          4.63        10.37 o                         
   4   2  14        534.60        497.51        23.93 o                         
   5   2  14        440.71        421.20        14.94 o                         
   6   2  14        245.88        255.37        15.20 o                         
   7   2  14         49.55         47.57        13.70 o                         
   8   2  14          5.71          9.03        14.97 o                         
   9   2  14          0.06         31.44        26.04 o                         
  -8   3  14          3.59         28.07        25.68 o                         
  -7   3  14         29.64          6.36        18.35 o                         
  -6   3  14          0.03          7.66        12.30 o                         
  -5   3  14         82.10         64.22         9.78 o                         
  -4   3  14        109.31        135.27        11.98 o                         
  -3   3  14        143.92        133.93         7.79 o                         
  -2   3  14        208.10        207.66         6.89 o                         
  -1   3  14        464.28        504.55        12.43 o                         
   0   3  14         64.66         89.36        17.40 o                         
   1   3  14          5.14         10.12        17.12 o                         
   2   3  14        571.15        546.55        25.64 o                         
   3   3  14        564.78        572.91        26.40 o                         
   4   3  14        124.45        124.84        13.89 o                         
   5   3  14        259.84        275.33        14.46 o                         
   6   3  14        101.09         90.82        11.81 o                         
   7   3  14         25.27         34.95        13.06 o                         
   8   3  14          1.85         39.30        18.21 o                         
  -8   4  14         35.24        108.62        69.64 o                         
  -7   4  14          7.55         26.18        17.93 o                         
  -6   4  14          3.21          0.23        12.70 o                         
  -5   4  14        372.30        347.84        20.55 o                         
  -4   4  14         28.80         19.00        15.37 o                         
  -3   4  14         81.35         72.52        10.28 o                         
  -2   4  14        197.19        219.29        14.39 o                         
  -1   4  14        102.11        103.94        15.08 o                         
   0   4  14         26.15         23.95        19.58 o                         
   1   4  14         15.17         21.14        19.05 o                         
   2   4  14         45.09         41.76        19.78 o                         
   3   4  14         13.88         -1.72        18.21 o                         
   4   4  14        685.93        665.08        20.92 o                         
   5   4  14         90.73         87.47        12.69 o                         
   6   4  14         11.90         13.61        16.48 o                         
   7   4  14         10.09         23.15        17.48 o                         
   8   4  14          0.66         21.52        30.49 o                         
  -7   5  14          0.46        -16.28        24.07 o                         
  -6   5  14          0.18         22.00        25.57 o                         
  -5   5  14          3.27          2.20        15.90 o                         
  -4   5  14        179.26        171.71        18.01 o                         
  -3   5  14          2.92          3.50        10.46 o                         
  -2   5  14        280.72        291.92        13.77 o                         
  -1   5  14        160.98        171.35        16.97 o                         
   0   5  14         42.98         37.44        20.88 o                         
   1   5  14          8.64          4.73        20.61 o                         
   2   5  14          5.79          2.37        18.84 o                         
   3   5  14         17.09         25.53        21.27 o                         
   4   5  14          0.01         -8.65        17.94 o                         
   5   5  14          2.80         10.12        11.53 o                         
   6   5  14          9.03         -8.50        19.62 o                         
   7   5  14         31.92         65.56        29.41 o                         
  -6   6  14          5.74         12.89        26.30 o                         
  -5   6  14         42.66         46.98        28.92 o                         
  -4   6  14         40.98         26.22        14.86 o                         
  -3   6  14         39.40         40.88        15.06 o                         
  -2   6  14         71.46         67.23        16.45 o                         
  -1   6  14         31.87         35.27        21.31 o                         
   0   6  14         14.98         -6.35        22.09 o                         
   1   6  14         97.30         86.50        24.45 o                         
   2   6  14         16.24         18.59        22.90 o                         
   3   6  14         26.90         46.17        21.40 o                         
   4   6  14         63.47         90.33        20.68 o                         
   5   6  14         17.80          8.10        16.01 o                         
   6   6  14         24.39         33.27        23.46 o                         
  -5   7  14          1.66         35.36        30.73 o                         
  -4   7  14         95.91         95.65        18.22 o                         
  -3   7  14         19.94         31.08        32.96 o                         
  -2   7  14         28.79         39.43        23.07 o                         
  -1   7  14          0.67          2.78        26.17 o                         
   0   7  14         31.53         73.01        21.70 o                         
   1   7  14         10.63          1.67        24.54 o                         
   2   7  14         48.06         24.18        24.10 o                         
   3   7  14         11.10         13.00        24.77 o                         
   4   7  14         42.57         28.64        23.83 o                         
   5   7  14          3.42         29.78        21.97 o                         
  -4   8  14         34.10         49.19        24.08 o                         
  -3   8  14          5.15        -18.14        18.14 o                         
  -2   8  14         43.21         59.65        15.54 o                         
  -1   8  14          2.50         30.10        15.92 o                         
   0   8  14         10.78          1.38        22.47 o                         
   1   8  14          9.89         28.39        23.36 o                         
   2   8  14          1.31          1.90        28.40 o                         
   3   8  14         23.30         40.25        26.69 o                         
   4   8  14         36.95          9.60        24.27 o                         
  -2   9  14          6.66        -14.54        27.90 o                         
  -1   9  14          6.54          0.18        26.92 o                         
   0   9  14          9.67         26.94        25.75 o                         
  -8   1  15         21.88         41.98        18.83 o                         
  -7   1  15         45.13         69.00        16.25 o                         
  -6   1  15         94.81         82.01        15.02 o                         
  -5   1  15         36.46         31.48        12.57 o                         
  -4   1  15         12.30         15.78        11.34 o                         
  -3   1  15         60.37         51.29         8.19 o                         
  -2   1  15          8.88         14.77         7.23 o                         
  -1   1  15         63.70         66.74         8.05 o                         
   0   1  15        595.32        598.98        11.34 o                         
   1   1  15        231.11        220.62        23.30 o                         
   2   1  15       1369.81       1337.32        22.81 o                         
   3   1  15        128.80        136.33         8.36 o                         
   4   1  15          4.38          6.73         7.93 o                         
   5   1  15         24.00         33.97        10.21 o                         
   6   1  15         12.98         11.01        11.14 o                         
   7   1  15         78.11         64.30        12.96 o                         
   8   1  15          0.00         -9.26        13.70 o                         
  -8   2  15          1.95         14.36        18.74 o                         
  -7   2  15          8.91         18.44        15.37 o                         
  -6   2  15         46.00         43.21        13.29 o                         
  -5   2  15        606.04        654.71        30.62 o                         
  -4   2  15          6.54         12.05         9.25 o                         
  -3   2  15          0.73          6.27         6.47 o                         
  -2   2  15         28.20         36.28         7.60 o                         
  -1   2  15        711.62        718.49        17.55 o                         
   0   2  15       1642.89       1602.43        47.69 o                         
   1   2  15       1390.59       1388.79        32.21 o                         
   2   2  15       1263.64       1282.31        41.61 o                         
   3   2  15        154.10        134.42        18.67 o                         
   4   2  15        250.62        222.33        20.81 o                         
   5   2  15          1.91          4.14        11.14 o                         
   6   2  15         32.65         31.30        12.38 o                         
   7   2  15          8.82         11.14        12.86 o                         
   8   2  15         85.40        118.66        13.59 o                         
  -8   3  15          5.76         21.18        27.02 o                         
  -7   3  15         14.28          8.31        21.91 o                         
  -6   3  15         21.72         28.81        13.73 o                         
  -5   3  15        231.17        251.71        13.56 o                         
  -4   3  15          7.76         15.25         9.12 o                         
  -3   3  15         27.56         25.36         6.61 o                         
  -2   3  15         12.98         13.90         7.53 o                         
  -1   3  15         12.35         26.51         8.12 o                         
   0   3  15        171.56        168.48        20.54 o                         
   1   3  15        108.48        139.83        19.65 o                         
   2   3  15        391.50        380.40        23.62 o                         
   3   3  15         31.55         18.98        17.56 o                         
   4   3  15          1.66          4.78        18.46 o                         
   5   3  15        270.83        244.64        15.85 o                         
   6   3  15         64.94         63.08        13.10 o                         
   7   3  15         27.02         40.56        12.58 o                         
   8   3  15          3.45         24.48        31.14 o                         
  -8   4  15         39.27         54.41        20.39 o                         
  -7   4  15         10.79          8.32        16.22 o                         
  -6   4  15          8.12         32.06        17.54 o                         
  -5   4  15         11.36          3.59        20.05 o                         
  -4   4  15        887.15        870.67        26.66 o                         
  -3   4  15        344.13        350.77        13.63 o                         
  -2   4  15        200.14        167.64        11.71 o                         
  -1   4  15        122.52        122.40        16.08 o                         
   0   4  15        329.49        338.37        24.87 o                         
   1   4  15         69.02         94.37        20.38 o                         
   2   4  15         31.31         22.59        19.22 o                         
   3   4  15        102.43        100.70        23.15 o                         
   4   4  15        121.03        105.45        15.43 o                         
   5   4  15        110.40        118.20        12.53 o                         
   6   4  15         30.01         29.77        23.62 o                         
   7   4  15         41.50         62.35        29.12 o                         
  -7   5  15          4.31        -10.27        27.63 o                         
  -6   5  15          1.69         13.15        17.23 o                         
  -5   5  15          2.88         -3.60        17.37 o                         
  -4   5  15        163.92        163.31        18.08 o                         
  -3   5  15          0.29         -6.20        10.84 o                         
  -2   5  15         98.48         99.71        11.79 o                         
  -1   5  15         45.81         42.57        10.67 o                         
   0   5  15         67.82         55.87        22.67 o                         
   1   5  15         80.63        106.76        22.65 o                         
   2   5  15          4.10         -8.99        12.81 o                         
   3   5  15         35.71         20.51        20.70 o                         
   4   5  15        121.21        113.19        23.05 o                         
   5   5  15         14.96         14.49        11.98 o                         
   6   5  15          3.78         16.80        15.33 o                         
   7   5  15          1.16         -9.51        23.01 o                         
  -6   6  15          0.00          1.03        28.05 o                         
  -5   6  15         12.29        -28.12        28.12 o                         
  -4   6  15         14.29         -1.87        26.71 o                         
  -3   6  15         36.58         34.38        15.21 o                         
  -2   6  15          0.59          2.54        15.98 o                         
  -1   6  15         28.05         16.19        21.58 o                         
   0   6  15          1.68         -9.43        20.29 o                         
   1   6  15         36.21         23.36        21.88 o                         
   2   6  15         10.66         15.51        20.69 o                         
   3   6  15         82.61         73.33        22.41 o                         
   4   6  15         18.62         14.94        19.57 o                         
   5   6  15         28.11         73.91        25.78 o                         
   6   6  15         32.17         12.86        28.90 o                         
  -5   7  15          5.69          2.83        27.05 o                         
  -4   7  15          5.82         22.51        21.32 o                         
  -3   7  15         77.05         79.40        17.36 o                         
  -2   7  15         99.58        113.37        18.92 o                         
  -1   7  15         34.22         36.86        26.17 o                         
   0   7  15         33.48         52.80        22.34 o                         
   1   7  15          2.21         -3.33        23.32 o                         
   2   7  15         23.66        -18.71        25.18 o                         
   3   7  15         31.81         53.72        24.10 o                         
   4   7  15          0.10         12.49        23.14 o                         
   5   7  15          0.13         10.12        35.28 o                         
  -3   8  15         33.96         60.65        30.99 o                         
  -2   8  15          0.03        -14.36        14.36 o                         
  -1   8  15          6.09         20.81        18.32 o                         
   0   8  15          0.89        -10.44        23.18 o                         
   1   8  15          1.89         -4.05        24.31 o                         
   2   8  15         18.38        -17.60        21.46 o                         
   3   8  15          0.43         -2.14        22.87 o                         
   4   8  15          0.52         40.07        29.80 o                         
  -1   9  15          8.52         12.59        27.58 o                         
   0   9  15          9.10          3.30        28.59 o                         
  -8   0  16          6.63         17.10        33.46 o                         
  -7   0  16         46.46         66.96        27.34 o                         
  -6   0  16        637.30        651.99        36.61 o                         
  -5   0  16        198.10        202.71        26.56 o                         
  -4   0  16         22.52          4.58        19.96 o                         
  -3   0  16        607.35        628.47        19.43 o                         
  -2   0  16       1160.10       1249.91        19.20 o                         
  -1   0  16        366.54        365.10        18.30 o                         
   0   0  16       5739.44       6118.59        56.34 o                         
   1   0  16       1528.74       1677.08        34.24 o                         
   2   0  16       5736.43       6001.32        61.92 o                         
   3   0  16       2605.53       2648.60        44.42 o                         
   4   0  16        543.49        572.13        17.83 o                         
   5   0  16        321.56        369.18        18.21 o                         
   6   0  16        317.65        323.25        18.89 o                         
   7   0  16        384.21        361.39        21.21 o                         
   8   0  16         53.64         52.74        17.27 o                         
   9   0  16          2.88         41.00        24.70 o                         
  -8   1  16          1.66         33.25        21.69 o                         
  -7   1  16         70.35         75.03        16.04 o                         
  -6   1  16         12.17          3.05        13.27 o                         
  -5   1  16        542.04        575.44        18.00 o                         
  -4   1  16        311.71        323.50        17.84 o                         
  -3   1  16          0.24          5.33         7.32 o                         
  -2   1  16         35.51         35.26         7.40 o                         
  -1   1  16       1672.81       1844.50        18.07 o                         
   0   1  16       2363.65       2619.63        66.49 o                         
   1   1  16        663.43        672.52        28.47 o                         
   2   1  16        326.64        362.95        22.29 o                         
   3   1  16          0.25          2.85         7.27 o                         
   4   1  16        130.30        125.01        10.31 o                         
   5   1  16        591.21        549.45        15.17 o                         
   6   1  16          0.84          2.36        10.27 o                         
   7   1  16          1.52         31.07        12.58 o                         
   8   1  16         25.05         40.48        13.82 o                         
  -8   2  16          6.92         55.87        19.89 o                         
  -7   2  16        129.97        188.23        26.10 o                         
  -6   2  16         21.68         13.99        13.20 o                         
  -5   2  16          4.78         11.67        11.56 o                         
  -4   2  16        647.27        646.37        14.42 o                         
  -3   2  16        376.44        372.69        10.95 o                         
  -2   2  16         82.58         86.23         8.00 o                         
  -1   2  16         81.33        101.54        12.63 o                         
   0   2  16         29.79         41.14        10.03 o                         
   1   2  16         21.64         25.48        15.62 o                         
   2   2  16         16.52         55.43        18.33 o                         
   3   2  16         11.95          1.33        17.51 o                         
   4   2  16         98.89         99.89        18.65 o                         
   5   2  16        632.15        654.08        17.75 o                         
   6   2  16         69.11         68.04        13.58 o                         
   7   2  16         35.47         42.34        13.08 o                         
   8   2  16         14.26         42.72        12.72 o                         
  -8   3  16         42.18         52.84        23.73 o                         
  -7   3  16          1.98          3.41        16.29 o                         
  -6   3  16          2.48         26.27        12.72 o                         
  -5   3  16          0.88          6.45        10.58 o                         
  -4   3  16        833.48        789.18        18.02 o                         
  -3   3  16         63.75         61.76         7.26 o                         
  -2   3  16        832.45        837.67        21.55 o                         
  -1   3  16        760.42        770.59        14.12 o                         
   0   3  16         16.01          6.34        10.67 o                         
   1   3  16         23.65         29.07        17.27 o                         
   2   3  16        434.72        351.82        23.74 o                         
   3   3  16        114.46        105.06        19.36 o                         
   4   3  16         10.06         29.80        19.95 o                         
   5   3  16          6.65         21.33        11.76 o                         
   6   3  16         42.54         40.91        12.79 o                         
   7   3  16         13.67         -6.68        12.20 o                         
   8   3  16          1.30         13.62        20.20 o                         
  -8   4  16          9.62         60.45        33.21 o                         
  -7   4  16          0.26         11.75        26.70 o                         
  -6   4  16         19.83         62.72        17.55 o                         
  -5   4  16          1.66         10.32        16.61 o                         
  -4   4  16         34.58         38.03        15.55 o                         
  -3   4  16         31.71         28.70         9.94 o                         
  -2   4  16         98.46         79.56        10.60 o                         
  -1   4  16         27.64         20.91        12.66 o                         
   0   4  16         21.81         35.39        18.67 o                         
   1   4  16          7.00          5.27        18.64 o                         
   2   4  16          0.65         -2.89        18.70 o                         
   3   4  16        188.89        200.16        22.56 o                         
   4   4  16         14.24         21.47        13.26 o                         
   5   4  16        169.71        145.57        13.32 o                         
   6   4  16         19.85         17.33        15.47 o                         
   7   4  16          1.84         16.20        18.25 o                         
  -7   5  16         44.69         82.68        28.45 o                         
  -6   5  16         48.51         66.34        18.45 o                         
  -5   5  16         52.85         51.42        17.27 o                         
  -4   5  16        341.33        364.81        39.11 o                         
  -3   5  16        130.67        156.75        12.66 o                         
  -2   5  16         82.34         83.73        11.38 o                         
  -1   5  16         40.27         28.88        10.83 o                         
   0   5  16          1.83          3.48        19.51 o                         
   1   5  16         29.11         28.95        21.41 o                         
   2   5  16          4.52         15.98        21.94 o                         
   3   5  16          5.09         -3.50        21.25 o                         
   4   5  16         36.41         11.43        18.46 o                         
   5   5  16         29.73         29.14        11.89 o                         
   6   5  16          0.18          2.85        16.36 o                         
   7   5  16         10.60          6.16        28.32 o                         
  -6   6  16          0.91          8.15        24.56 o                         
  -5   6  16         57.69         99.97        25.37 o                         
  -4   6  16         11.15        -23.54        24.11 o                         
  -3   6  16        221.56        218.80        18.36 o                         
  -2   6  16         79.16         27.85        16.59 o                         
  -1   6  16         60.98         52.16        15.77 o                         
   0   6  16          0.83          4.63        23.81 o                         
   1   6  16         11.93         19.76        22.60 o                         
   2   6  16          0.11         -9.40        22.54 o                         
   3   6  16          4.95         55.43        25.99 o                         
   4   6  16         29.08         31.30        22.93 o                         
   5   6  16         28.83         40.49        15.53 o                         
   6   6  16          0.25         47.19        26.95 o                         
  -5   7  16          3.36         54.15        29.25 o                         
  -4   7  16          8.63         20.20        23.93 o                         
  -3   7  16         57.18         93.12        26.48 o                         
  -2   7  16          0.03         16.78        16.93 o                         
  -1   7  16          6.55         23.61        17.22 o                         
   0   7  16         15.96        -14.41        24.01 o                         
   1   7  16          3.59         -9.17        24.26 o                         
   2   7  16          9.81         -2.33        20.60 o                         
   3   7  16         21.48         25.27        23.00 o                         
   4   7  16         93.77        129.30        25.25 o                         
   5   7  16          3.84         38.51        26.61 o                         
  -3   8  16          0.24          6.20        67.40 o                         
  -2   8  16          7.80         38.09        14.32 o                         
  -1   8  16          0.51        -19.24        19.24 o                         
   0   8  16         59.67         37.28        27.72 o                         
   1   8  16         23.88         42.34        23.01 o                         
   2   8  16          4.57        -12.80        24.23 o                         
   3   8  16          3.05         -3.21        24.76 o                         
   4   8  16          1.98         49.56        30.96 o                         
  -1   9  16          4.92         89.02        27.31 o                         
  -8   1  17          5.22         47.99        17.51 o                         
  -7   1  17         27.26         35.68        22.95 o                         
  -6   1  17         95.43        113.24        14.10 o                         
  -5   1  17         23.93         25.80        16.54 o                         
  -4   1  17         82.52         61.84        15.30 o                         
  -3   1  17        764.53        746.20        14.36 o                         
  -2   1  17          0.03          0.85         8.35 o                         
  -1   1  17        360.94        356.28        10.57 o                         
   0   1  17        247.20        265.17        11.62 o                         
   1   1  17        451.78        492.60        10.27 o                         
   2   1  17        125.92        152.11        13.88 o                         
   3   1  17        366.85        397.95        10.67 o                         
   4   1  17         77.01         72.68        10.07 o                         
   5   1  17          2.21          6.65        16.47 o                         
   6   1  17         11.71         13.92        11.97 o                         
   7   1  17          5.79         20.87        13.94 o                         
   8   1  17          0.79         22.42        14.55 o                         
  -8   2  17          3.62         23.47        23.55 o                         
  -7   2  17         24.81         63.82        15.49 o                         
  -6   2  17         39.90         56.38        13.49 o                         
  -5   2  17        101.95        101.11        12.70 o                         
  -4   2  17        117.91        133.73        12.04 o                         
  -3   2  17          7.02          2.28         7.69 o                         
  -2   2  17          7.84          7.28         7.44 o                         
  -1   2  17       1530.49       1562.80        18.31 o                         
   0   2  17        949.98        955.94        28.97 o                         
   1   2  17        580.43        575.26        14.38 o                         
   2   2  17        746.23        831.52        29.33 o                         
   3   2  17        119.99        126.34        20.78 o                         
   4   2  17          9.53          9.21        16.68 o                         
   5   2  17         14.82          8.63        15.50 o                         
   6   2  17        282.50        249.73        15.14 o                         
   7   2  17          8.05          8.59        12.85 o                         
   8   2  17         27.92         15.48        14.89 o                         
  -8   3  17          3.80         -6.66        19.67 o                         
  -7   3  17         10.14         21.68        21.87 o                         
  -6   3  17          0.55         11.39        12.98 o                         
  -5   3  17        106.91         87.68        10.75 o                         
  -4   3  17        414.38        428.81        16.05 o                         
  -3   3  17          1.70          4.46         7.56 o                         
  -2   3  17        205.00        225.11         9.68 o                         
  -1   3  17        889.50        961.06        15.66 o                         
   0   3  17        178.73        173.55        18.86 o                         
   1   3  17        248.37        312.03        23.38 o                         
   2   3  17        169.74        144.93        20.94 o                         
   3   3  17          0.04          4.70        17.47 o                         
   4   3  17        116.24        111.33        22.02 o                         
   5   3  17        573.97        601.44        18.06 o                         
   6   3  17         28.23         24.25        12.19 o                         
   7   3  17          0.65          7.62        13.25 o                         
   8   3  17          0.68          0.98        19.97 o                         
  -8   4  17         13.57         75.89        34.70 o                         
  -7   4  17          5.70         31.73        29.01 o                         
  -6   4  17         47.02         89.64        18.53 o                         
  -5   4  17         11.69         23.84        33.12 o                         
  -4   4  17         14.33          2.60        15.84 o                         
  -3   4  17        239.03        264.48        22.82 o                         
  -2   4  17          7.54          1.21         9.76 o                         
  -1   4  17        156.95        162.20        15.62 o                         
   0   4  17         32.50         34.61        18.70 o                         
   1   4  17         95.59         85.61        22.07 o                         
   2   4  17        168.46        142.84        23.15 o                         
   3   4  17          1.90          4.33        19.40 o                         
   4   4  17         78.96         62.89        14.04 o                         
   5   4  17        144.83        139.22        13.98 o                         
   6   4  17          0.18         -1.71        14.70 o                         
   7   4  17          2.01          4.19        17.66 o                         
  -7   5  17          4.20         32.79        28.19 o                         
  -6   5  17          4.96         24.05        19.34 o                         
  -5   5  17         95.18         93.76        17.43 o                         
  -4   5  17        139.60        108.24        17.78 o                         
  -3   5  17         32.28         15.12        11.04 o                         
  -2   5  17         10.13         16.19        11.55 o                         
  -1   5  17        146.14        171.52        12.40 o                         
   0   5  17          3.37         -3.89        21.16 o                         
   1   5  17         22.81         19.24        20.88 o                         
   2   5  17        178.85        178.97        25.09 o                         
   3   5  17        311.48        333.99        27.73 o                         
   4   5  17          0.01        -11.71        20.05 o                         
   5   5  17          2.47          5.36        13.08 o                         
   6   5  17          4.38         14.50        16.41 o                         
   7   5  17          4.55        -15.01        24.00 o                         
  -6   6  17          0.25        -27.33        27.33 o                         
  -5   6  17         19.78        -26.47        26.47 o                         
  -4   6  17        157.51        185.25        31.67 o                         
  -3   6  17          0.01         21.99        15.38 o                         
  -2   6  17         34.97         58.34        15.95 o                         
  -1   6  17          5.34          4.97        14.22 o                         
   0   6  17         12.11         -6.77        22.24 o                         
   1   6  17        106.24         68.84        24.26 o                         
   3   6  17          1.07          4.81        21.87 o                         
   4   6  17          5.13         29.30        22.47 o                         
   5   6  17          0.01         19.25        20.99 o                         
   6   6  17          4.71        -25.39        25.39 o                         
  -5   7  17          4.93         44.42        29.34 o                         
  -4   7  17        100.46         78.38        31.34 o                         
  -3   7  17         50.74         50.75        18.69 o                         
  -2   7  17         88.61         83.89        18.46 o                         
  -1   7  17         65.36        100.18        18.27 o                         
   0   7  17         28.59          6.63        24.85 o                         
   2   7  17          9.26        -27.10        27.10 o                         
   3   7  17          7.22         -3.13        21.25 o                         
   4   7  17          9.04        -24.11        24.11 o                         
   5   7  17          6.14         22.38        21.88 o                         
  -3   8  17          4.46        -20.53        20.53 o                         
  -2   8  17         62.29         52.95        41.29 o                         
  -1   8  17         26.91         29.19        37.06 o                         
   0   8  17         31.94         29.52        23.28 o                         
   1   8  17         12.09         84.42        30.33 o                         
   2   8  17          2.21          1.04        27.62 o                         
   3   8  17          2.28         67.05        26.68 o                         
   4   8  17          1.84         35.50        27.03 o                         
  -1   9  17          9.37         61.80        25.87 o                         
  -8   0  18          8.61        167.63        29.79 o                         
  -7   0  18        111.46        101.08        29.93 o                         
  -6   0  18        175.94        174.80        27.90 o                         
  -5   0  18         56.30         61.91        21.82 o                         
  -4   0  18         23.46         31.19        22.44 o                         
  -3   0  18         10.69         13.44        18.19 o                         
  -2   0  18        162.77        138.63        18.63 o                         
  -1   0  18        138.79        111.76        17.73 o                         
   0   0  18       1018.49       1239.12        30.77 o                         
   1   0  18        951.12       1048.45        30.21 o                         
   2   0  18        569.18        619.24        26.97 o                         
   3   0  18       1075.55       1025.20        33.15 o                         
   4   0  18         58.46         59.35        13.46 o                         
   5   0  18          9.77         17.94        13.21 o                         
   6   0  18        304.84        327.96        19.43 o                         
   7   0  18        238.95        177.45        30.79 o                         
   8   0  18          1.20          5.13        16.07 o                         
  -8   1  18          5.68         26.10        21.31 o                         
  -7   1  18          8.78          9.26        32.00 o                         
  -6   1  18          2.00         31.76        20.44 o                         
  -5   1  18        213.00        192.32        19.38 o                         
  -4   1  18         93.71         73.11        14.79 o                         
  -3   1  18          0.65         -3.60         8.06 o                         
  -2   1  18         90.57         92.88         9.91 o                         
  -1   1  18        845.30        817.02        13.91 o                         
   0   1  18        211.16        261.88         9.85 o                         
   1   1  18          6.16         14.66        12.27 o                         
   2   1  18        239.05        218.95        15.86 o                         
   3   1  18       1293.79       1301.80        29.27 o                         
   4   1  18         20.77         22.15        11.23 o                         
   5   1  18        925.06        924.52        18.59 o                         
   6   1  18          2.89         15.83        12.30 o                         
   7   1  18          4.69          8.31        14.82 o                         
   8   1  18         27.58         39.62        16.78 o                         
  -8   2  18         11.10         68.07        30.49 o                         
  -7   2  18        130.15        124.53        16.48 o                         
  -6   2  18        224.11        194.76        15.90 o                         
  -5   2  18         40.96         46.68        12.21 o                         
  -4   2  18          0.96         30.11        24.65 o                         
  -3   2  18         13.81         11.71         8.04 o                         
  -2   2  18         19.57         26.25         7.79 o                         
  -1   2  18        101.50        122.77         9.33 o                         
   0   2  18         15.38          3.51         9.22 o                         
   1   2  18        141.15        121.23        10.51 o                         
   2   2  18        401.29        428.01        24.62 o                         
   3   2  18         70.00         66.25        20.27 o                         
   4   2  18          0.90         -5.45        18.56 o                         
   5   2  18        144.47        153.07        17.02 o                         
   6   2  18          7.80          5.91        16.10 o                         
   7   2  18          0.05          0.48        12.78 o                         
   8   2  18          8.39         20.39        16.15 o                         
  -8   3  18          0.01          9.92        17.36 o                         
  -7   3  18          3.59          3.17        13.03 o                         
  -6   3  18          0.45          5.78        13.40 o                         
  -5   3  18        152.97        141.93        12.39 o                         
  -4   3  18         62.94         57.11        15.56 o                         
  -3   3  18          2.67         -3.56         7.87 o                         
  -2   3  18          7.77         -0.40         7.85 o                         
  -1   3  18         70.53         71.49         9.11 o                         
   0   3  18        144.26        153.79        22.78 o                         
   1   3  18         33.27         40.14        18.77 o                         
   2   3  18        163.23        177.93        22.18 o                         
   3   3  18        101.60        116.64        22.71 o                         
   4   3  18        257.98        286.36        24.42 o                         
   5   3  18         63.21         51.99        12.83 o                         
   6   3  18         61.49         58.47        12.84 o                         
   7   3  18         34.15         26.24        13.22 o                         
  -7   4  18         36.32         59.41        30.22 o                         
  -6   4  18          9.38         16.14        17.09 o                         
  -5   4  18         25.72         10.00        15.52 o                         
  -4   4  18        588.94        538.23        22.87 o                         
  -3   4  18        637.23        664.22        17.15 o                         
  -2   4  18          2.53         -2.82        10.27 o                         
  -1   4  18         42.94         38.87        13.11 o                         
   0   4  18          9.25          2.47        12.43 o                         
   1   4  18          0.13         40.64        21.43 o                         
   2   4  18          6.61         17.89        21.23 o                         
   3   4  18         57.03         77.93        22.27 o                         
   4   4  18          1.16         10.32        20.95 o                         
   5   4  18         31.42         41.94        14.72 o                         
   6   4  18          0.81         -3.16        16.39 o                         
   7   4  18          0.01         10.37        18.24 o                         
  -7   5  18          4.77          2.99        27.77 o                         
  -6   5  18          0.12         17.55        17.37 o                         
  -5   5  18          8.10         25.33        20.09 o                         
  -4   5  18        284.71        307.23        20.80 o                         
  -3   5  18        143.12        133.23        12.91 o                         
  -2   5  18          0.27         11.90        11.10 o                         
  -1   5  18         70.71         71.71        11.75 o                         
   0   5  18        130.37        148.98        23.91 o                         
   1   5  18        241.34        214.89        25.57 o                         
   2   5  18          8.98          7.36        21.49 o                         
   3   5  18          2.92         21.23        21.56 o                         
   4   5  18         25.56         19.00        23.32 o                         
   5   5  18         83.48         90.88        15.14 o                         
   6   5  18         35.71         41.32        27.64 o                         
   7   5  18          5.90         31.24        24.96 o                         
  -6   6  18          3.15        -26.70        26.70 o                         
  -4   6  18        124.11        147.11        29.42 o                         
  -3   6  18          6.88          3.11        34.78 o                         
  -2   6  18         11.32         20.15        21.10 o                         
  -1   6  18        174.71        150.92        17.68 o                         
   0   6  18         17.41          8.41        25.15 o                         
   1   6  18         88.52        108.23        26.01 o                         
   2   6  18         20.74         20.00        21.18 o                         
   3   6  18          3.32         10.16        23.91 o                         
   4   6  18         12.36         21.51        21.35 o                         
   5   6  18          2.86         -6.21        23.56 o                         
  -5   7  18          1.43         31.67        25.29 o                         
  -4   7  18         38.94         35.75        28.57 o                         
  -3   7  18         26.83         40.11        31.63 o                         
  -2   7  18          0.25          0.65        16.89 o                         
  -1   7  18         12.21         11.29        15.97 o                         
   0   7  18        108.36        154.15        26.35 o                         
   1   7  18         44.25         25.19        23.50 o                         
   2   7  18          3.72         31.57        23.34 o                         
   3   7  18          7.85          1.13        19.47 o                         
   4   7  18         27.57        -25.26        25.26 o                         
   5   7  18          6.47         25.90        28.51 o                         
  -3   8  18          1.04        -12.76        35.48 o                         
  -2   8  18         10.64          2.37        16.91 o                         
  -1   8  18          0.02         -2.18        22.70 o                         
   0   8  18        118.13         80.30        26.94 o                         
   1   8  18         28.61         22.21        24.35 o                         
   2   8  18          6.39         12.93        24.32 o                         
   3   8  18          2.47         14.30        23.21 o                         
  -8   1  19          0.48         16.71        22.62 o                         
  -7   1  19          1.99         43.66        36.23 o                         
  -6   1  19         94.32        103.58        18.83 o                         
  -5   1  19         25.95         19.54        22.37 o                         
  -4   1  19         91.46        100.54        14.74 o                         
  -3   1  19         72.58         82.03        14.66 o                         
  -2   1  19        424.77        408.52        15.57 o                         
  -1   1  19        136.31        127.89         9.03 o                         
   0   1  19         67.78         73.03         7.97 o                         
   1   1  19        853.00        833.22        20.49 o                         
   2   1  19        270.73        256.35        16.59 o                         
   3   1  19        891.73        884.59        16.65 o                         
   4   1  19        148.75        152.58        14.11 o                         
   5   1  19        122.02        106.13        15.16 o                         
   6   1  19         26.51         18.85        13.13 o                         
   7   1  19         51.12         63.07        14.30 o                         
   8   1  19         16.19         28.81        12.76 o                         
  -8   2  19          0.70         31.45        18.63 o                         
  -7   2  19         37.81         85.91        15.60 o                         
  -6   2  19        118.42        118.79        14.92 o                         
  -5   2  19        104.78         86.20        16.27 o                         
  -4   2  19         95.10         88.06        15.42 o                         
  -3   2  19          6.28         -1.48         8.31 o                         
  -2   2  19        211.97        211.87         9.83 o                         
  -1   2  19        228.70        258.29        13.47 o                         
   0   2  19         50.60         62.10        12.61 o                         
   1   2  19         12.31         15.46        17.58 o                         
   2   2  19        117.49        114.27        21.32 o                         
   3   2  19        471.76        434.58        26.22 o                         
   4   2  19        361.84        363.59        26.65 o                         
   5   2  19          0.65         18.57        14.99 o                         
   6   2  19        258.21        297.12        21.26 o                         
   7   2  19          0.98          7.30        13.45 o                         
   8   2  19         48.56         32.88        22.78 o                         
  -8   3  19         25.80         30.83        22.92 o                         
  -7   3  19          3.70         75.94        24.49 o                         
  -6   3  19         59.47         72.13        13.64 o                         
  -5   3  19        443.26        428.58        20.85 o                         
  -4   3  19          7.60         10.46        15.80 o                         
  -3   3  19        137.42        118.89        11.86 o                         
  -2   3  19          0.59         11.86         8.99 o                         
  -1   3  19          0.89          5.74        10.01 o                         
   0   3  19          4.87          0.35        10.39 o                         
   1   3  19        393.31        424.65        26.36 o                         
   2   3  19        994.45       1067.14        35.40 o                         
   3   3  19        126.81        146.23        22.38 o                         
   4   3  19         53.81         54.42        20.55 o                         
   5   3  19         64.41         56.83        12.91 o                         
   6   3  19        201.09        203.77        20.14 o                         
   7   3  19         32.87         32.43        16.04 o                         
  -7   4  19          2.27        -13.83        26.90 o                         
  -6   4  19         35.87         53.76        22.31 o                         
  -5   4  19        235.25        210.93        27.06 o                         
  -4   4  19        304.12        276.42        19.92 o                         
  -3   4  19          3.52         10.09        10.50 o                         
  -2   4  19         15.24         28.82        10.80 o                         
  -1   4  19         34.91         27.94        13.00 o                         
   0   4  19        139.43        146.81        16.36 o                         
   1   4  19         14.36         21.05        20.72 o                         
   2   4  19        223.87        184.29        22.98 o                         
   3   4  19          6.48          4.39        22.32 o                         
   4   4  19         58.92         55.70        22.02 o                         
   5   4  19          0.16        -14.21        14.21 o                         
   6   4  19          0.91         16.80        34.58 o                         
   7   4  19          2.77          1.49        18.42 o                         
  -7   5  19          4.04         23.57        27.53 o                         
  -6   5  19         13.45         39.55        19.11 o                         
  -5   5  19         30.20         19.82        16.55 o                         
  -4   5  19         69.59         83.15        31.84 o                         
  -3   5  19         23.50         26.92        11.16 o                         
  -2   5  19        112.67        106.57        12.53 o                         
  -1   5  19          1.02          7.04        12.07 o                         
   0   5  19         20.71         18.95        20.30 o                         
   1   5  19        225.34        239.07        26.43 o                         
   2   5  19        194.04        210.63        27.78 o                         
   3   5  19        273.19        239.91        26.97 o                         
   4   5  19          0.43         -2.93        21.37 o                         
   5   5  19         62.11         69.32        21.67 o                         
   6   5  19         12.25          4.83        16.89 o                         
   7   5  19          3.33         16.79        27.33 o                         
  -5   6  19          5.71        -26.92        26.92 o                         
  -4   6  19         45.74         53.70        28.32 o                         
  -3   6  19        280.01        281.80        38.06 o                         
  -2   6  19         23.52         20.95        15.85 o                         
  -1   6  19         11.67         21.52        17.28 o                         
   0   6  19         38.01         31.61        21.65 o                         
   1   6  19        192.87        186.16        27.25 o                         
   2   6  19         14.63         26.15        24.90 o                         
   3   6  19          6.84          1.09        25.55 o                         
   4   6  19          4.22        -23.06        23.06 o                         
   5   6  19         14.14        -25.00        25.00 o                         
  -4   7  19         39.38        126.04        28.59 o                         
  -3   7  19         72.24         68.10        28.21 o                         
  -2   7  19         84.42         75.54        18.30 o                         
  -1   7  19         53.60         23.30        19.18 o                         
   0   7  19        214.19        226.71        31.48 o                         
   1   7  19         79.44         32.41        27.51 o                         
   2   7  19          0.15        -13.30        22.74 o                         
   3   7  19          1.37          7.10        27.19 o                         
   4   7  19          0.68         17.79        22.70 o                         
   5   7  19         18.17        -10.32        26.91 o                         
  -3   8  19        110.83        167.12        19.85 o                         
  -2   8  19         20.18          6.92        24.56 o                         
  -1   8  19          6.68         -1.97        16.92 o                         
   0   8  19         33.95         40.39        22.84 o                         
   1   8  19         28.96         32.15        25.05 o                         
   2   8  19          1.78        -27.09        27.09 o                         
  -8   0  20          2.55         15.31        33.64 o                         
  -7   0  20         74.13         71.87        30.75 o                         
  -6   0  20        262.40        264.37        29.67 o                         
  -5   0  20         17.26         -5.94        22.83 o                         
  -4   0  20         55.78         19.33        21.64 o                         
  -3   0  20         48.62         76.74        20.92 o                         
  -2   0  20        566.30        568.13        16.90 o                         
  -1   0  20       1207.97       1217.55        30.29 o                         
   0   0  20        105.14         90.05        18.09 o                         
   1   0  20          3.23         -3.83        18.25 o                         
   2   0  20        144.47        139.31        22.09 o                         
   3   0  20       1515.76       1464.80        38.74 o                         
   4   0  20        413.51        437.44        18.09 o                         
   5   0  20        262.01        235.41        16.55 o                         
   6   0  20        235.87        245.78        28.50 o                         
   7   0  20         11.81          4.92        15.39 o                         
   8   0  20          1.42          2.47        23.76 o                         
  -8   1  20          0.02         13.48        45.62 o                         
  -7   1  20         68.95         77.62        21.46 o                         
  -6   1  20        222.18        248.75        32.90 o                         
  -5   1  20        140.80        115.06        47.51 o                         
  -4   1  20         59.21         41.82        15.25 o                         
  -3   1  20        253.40        246.23        28.96 o                         
  -2   1  20         83.43         90.13        12.31 o                         
  -1   1  20        235.17        194.14        19.21 o                         
   0   1  20        312.94        321.44        15.70 o                         
   1   1  20         32.23         46.88        13.56 o                         
   2   1  20        275.64        279.61        16.72 o                         
   3   1  20          4.02         -0.38        14.21 o                         
   4   1  20       1213.24       1187.53        37.89 o                         
   5   1  20          7.85          9.21        14.77 o                         
   6   1  20         82.08         89.63        16.66 o                         
   7   1  20         51.57         46.17        13.80 o                         
   8   1  20         24.07         51.58        15.05 o                         
  -8   2  20         11.76         49.61        40.23 o                         
  -7   2  20          0.03          7.07        18.56 o                         
  -6   2  20         68.11        104.15        22.96 o                         
  -5   2  20          0.51         -9.31        23.99 o                         
  -4   2  20          5.68         26.84        15.08 o                         
  -3   2  20        104.46         98.90         9.28 o                         
  -2   2  20        180.84        175.11         9.52 o                         
  -1   2  20        180.20        205.94        17.71 o                         
   0   2  20         66.47         66.39        10.99 o                         
   1   2  20        206.02        170.86        22.19 o                         
   2   2  20        149.17        155.74        21.29 o                         
   3   2  20        872.64        851.44        32.11 o                         
   4   2  20         17.23         13.86        23.15 o                         
   5   2  20        311.06        352.70        21.85 o                         
   6   2  20        117.39        132.14        10.63 o                         
   7   2  20          0.49         -8.70        13.29 o                         
   8   2  20          5.97         26.53        34.73 o                         
  -8   3  20          0.73         36.42        23.79 o                         
  -7   3  20          9.18         23.81        24.51 o                         
  -6   3  20        113.41        148.77        20.48 o                         
  -5   3  20         81.40        115.98        21.65 o                         
  -4   3  20         37.59         49.81        12.53 o                         
  -3   3  20        455.20        420.30        22.88 o                         
  -2   3  20        247.62        251.15        10.78 o                         
  -1   3  20        147.06        154.36        10.44 o                         
   0   3  20         29.85         20.84        11.03 o                         
   1   3  20        225.13        257.18        24.38 o                         
   2   3  20        263.06        248.02        24.68 o                         
   3   3  20        494.33        475.18        28.05 o                         
   4   3  20          2.61        -10.00        20.53 o                         
   5   3  20        207.54        215.61        18.78 o                         
   6   3  20          0.22          2.36        16.37 o                         
   7   3  20          9.22         24.44        14.06 o                         
  -7   4  20          0.56          6.66        28.39 o                         
  -5   4  20         21.46         17.24        16.05 o                         
  -4   4  20          0.02        -16.01        16.01 o                         
  -3   4  20        380.27        373.94        15.14 o                         
  -2   4  20         58.21         56.17        11.62 o                         
  -1   4  20        198.63        214.01        15.98 o                         
   0   4  20         12.78          8.34        12.78 o                         
   1   4  20          1.58         -8.85        20.72 o                         
   2   4  20        383.10        409.12        28.70 o                         
   3   4  20         43.06         44.40        20.74 o                         
   4   4  20          1.76         27.09        20.49 o                         
   5   4  20         57.39         55.62        14.64 o                         
   6   4  20          7.63         34.87        15.72 o                         
   7   4  20         12.32         -4.86        16.97 o                         
  -7   5  20          0.57        -29.34        29.34 o                         
  -6   5  20         64.67         83.00        20.21 o                         
  -5   5  20         13.26          3.52        16.58 o                         
  -4   5  20         12.08         14.77        44.54 o                         
  -3   5  20        346.61        347.95        15.71 o                         
  -2   5  20        216.99        218.54        13.72 o                         
  -1   5  20        329.03        337.43        20.00 o                         
   0   5  20        157.01        165.60        16.51 o                         
   1   5  20        269.45        274.81        27.28 o                         
   2   5  20          4.95         -0.47        22.26 o                         
   3   5  20         53.91         36.93        24.31 o                         
   4   5  20          1.66         -9.64        18.58 o                         
   5   5  20          1.45         45.77        24.94 o                         
   6   5  20         26.51         18.38        16.48 o                         
   7   5  20         24.52        -21.27        27.52 o                         
  -5   6  20          1.38        -24.02        24.02 o                         
  -4   6  20          1.30         34.34        26.31 o                         
  -3   6  20        108.79        122.34        32.84 o                         
  -2   6  20        103.52        101.50        19.65 o                         
  -1   6  20         44.44         36.78        16.24 o                         
   0   6  20         44.20         40.33        21.38 o                         
   1   6  20        251.73        310.99        30.29 o                         
   2   6  20          6.12        -13.68        22.47 o                         
   3   6  20          8.34          4.07        20.24 o                         
   4   6  20         18.03         62.12        23.96 o                         
   5   6  20          0.60         52.09        25.62 o                         
  -4   7  20         14.47         95.29        25.26 o                         
  -3   7  20         21.52        -14.89        17.47 o                         
  -2   7  20          8.63         -7.43        31.75 o                         
  -1   7  20         13.94         26.97        17.71 o                         
   0   7  20         33.20         25.63        21.32 o                         
   1   7  20         55.45         53.47        21.90 o                         
   2   7  20          4.12         -8.14        23.85 o                         
   3   7  20         26.36         36.42        21.62 o                         
   4   7  20         70.85        136.33        25.72 o                         
   5   7  20          0.02        -22.39        27.12 o                         
  -3   8  20         19.59        -30.59        30.59 o                         
  -2   8  20          0.22        -25.69        47.89 o                         
  -1   8  20         36.65         48.89        20.70 o                         
   0   8  20         18.66         43.07        28.68 o                         
   1   8  20         14.59         -3.21        21.35 o                         
   2   8  20          2.71         -5.57        23.64 o                         
  -8   1  21          1.69         64.83        23.79 o                         
  -7   1  21         17.15         54.11        21.86 o                         
  -6   1  21          9.20         41.43        19.76 o                         
  -5   1  21        104.86         94.79        18.26 o                         
  -4   1  21        361.84        320.93        21.97 o                         
  -3   1  21         56.94         53.68        15.31 o                         
  -2   1  21         32.90         30.49        10.10 o                         
  -1   1  21        144.46        137.88        13.12 o                         
   0   1  21          0.11         -0.73        12.26 o                         
   1   1  21        287.34        325.12        17.40 o                         
   2   1  21        293.58        283.22        17.49 o                         
   3   1  21        274.99        262.01        18.87 o                         
   4   1  21        354.87        367.63        28.80 o                         
   5   1  21        385.52        342.50        27.08 o                         
   6   1  21          0.46          4.73        27.07 o                         
   7   1  21         16.40          9.38        12.91 o                         
   8   1  21          1.31        -25.95        32.03 o                         
  -8   2  21          2.95         44.17        34.58 o                         
  -7   2  21         40.43         33.87        19.21 o                         
  -6   2  21         56.27         53.17        16.57 o                         
  -5   2  21        328.84        335.32        35.02 o                         
  -4   2  21        213.51        220.90        18.01 o                         
  -3   2  21        112.36        112.33        12.04 o                         
  -2   2  21        145.91        161.41         9.75 o                         
  -1   2  21          1.45         -1.72        10.69 o                         
   0   2  21        100.29         96.92        17.26 o                         
   1   2  21        311.51        280.71        23.37 o                         
   2   2  21        165.22        156.36        22.47 o                         
   3   2  21        482.77        471.43        28.46 o                         
   4   2  21        449.20        460.71        29.41 o                         
   5   2  21          0.53          7.23        14.60 o                         
   6   2  21         18.17         25.75        13.76 o                         
   7   2  21          0.76         -0.72        13.67 o                         
   8   2  21          6.09         24.02        16.02 o                         
  -7   3  21         12.39         46.05        29.87 o                         
  -6   3  21          1.06         10.75        29.75 o                         
  -5   3  21        103.55         98.93        16.78 o                         
  -4   3  21        187.94        174.72        14.03 o                         
  -3   3  21        124.69        125.03        10.30 o                         
  -2   3  21        107.08        101.73         9.71 o                         
  -1   3  21         25.34         19.35        10.71 o                         
   0   3  21        102.45         74.53        18.94 o                         
   1   3  21         19.00         22.57        19.90 o                         
   2   3  21       1173.92       1281.36        38.56 o                         
   3   3  21        161.56        185.16        25.78 o                         
   4   3  21         66.55         44.81        19.68 o                         
   5   3  21         81.15         74.06        16.55 o                         
   6   3  21         27.01         20.30        16.31 o                         
   7   3  21          7.41         17.22        14.62 o                         
  -7   4  21          0.34         63.46        29.01 o                         
  -6   4  21          5.04         19.35        27.40 o                         
  -5   4  21        395.69        379.59        22.74 o                         
  -4   4  21          1.25          3.25        16.98 o                         
  -3   4  21         87.88         72.31        11.48 o                         
  -2   4  21         49.65         59.64        13.28 o                         
  -1   4  21         84.85         83.33        14.48 o                         
   0   4  21        334.48        337.78        16.56 o                         
   1   4  21        114.91        150.26        24.26 o                         
   2   4  21        665.33        705.95        33.81 o                         
   3   4  21        164.41        186.44        26.36 o                         
   4   4  21          0.00         20.42        19.81 o                         
   5   4  21          4.78         18.81        15.17 o                         
   6   4  21         89.91         87.26        18.31 o                         
   7   4  21          6.23        -16.88        16.88 o                         
  -7   5  21          0.82        -14.18        32.49 o                         
  -6   5  21         26.36         35.12        36.65 o                         
  -5   5  21        212.07        194.83        23.70 o                         
  -4   5  21          1.58         -8.67        16.07 o                         
  -3   5  21         77.87         87.98        12.34 o                         
  -2   5  21          4.51          4.39        10.73 o                         
  -1   5  21         77.82         52.58        15.76 o                         
   0   5  21         26.64         30.28        15.24 o                         
   1   5  21        156.82        176.86        26.43 o                         
   2   5  21        560.27        523.69        31.06 o                         
   3   5  21         18.84         33.20        23.31 o                         
   4   5  21          0.15        -11.95        20.16 o                         
   5   5  21          9.63        -21.72        21.72 o                         
   6   5  21         60.55         53.82        18.22 o                         
  -5   6  21          1.74        -10.61        27.27 o                         
  -4   6  21         55.68         66.41        27.77 o                         
  -3   6  21         29.88         56.69        17.74 o                         
  -2   6  21         48.66         96.27        16.60 o                         
  -1   6  21          0.89          8.09        14.65 o                         
   0   6  21        189.71        196.32        18.39 o                         
   1   6  21         84.66        120.80        26.74 o                         
   2   6  21         20.57         26.32        24.21 o                         
   3   6  21          5.59        -23.82        23.82 o                         
   4   6  21         35.90         30.38        21.62 o                         
   5   6  21          1.08        -23.87        23.87 o                         
  -4   7  21         38.26         26.21        24.54 o                         
  -3   7  21         44.85          2.39        16.47 o                         
  -2   7  21          3.11        -24.67        34.67 o                         
  -1   7  21         18.78        -15.94        33.59 o                         
   0   7  21         16.53          8.82        15.70 o                         
   1   7  21         34.70         46.05        22.10 o                         
   2   7  21          7.34         10.16        23.36 o                         
   3   7  21         46.95         37.23        23.78 o                         
   4   7  21          0.91         22.43        29.40 o                         
   5   7  21          3.82         44.47        29.50 o                         
  -2   8  21         12.24         -7.30        18.85 o                         
  -1   8  21          0.05         19.18        46.24 o                         
   0   8  21         97.47         62.66        21.37 o                         
   1   8  21          2.55          7.40        26.60 o                         
  -8   0  22         40.97         45.50        29.06 o                         
  -7   0  22         53.88         35.67        24.77 o                         
  -6   0  22         89.14         39.67        27.15 o                         
  -5   0  22        191.03         88.42        23.19 o                         
  -4   0  22        138.12        133.57        23.56 o                         
  -3   0  22        931.47        887.38        34.20 o                         
  -2   0  22         35.05         22.51        12.06 o                         
  -1   0  22        187.74        165.88        19.61 o                         
   0   0  22        700.28        664.23        27.52 o                         
   1   0  22        283.85        307.40        24.01 o                         
   2   0  22         44.11         42.19        21.87 o                         
   3   0  22        490.65        490.45        30.29 o                         
   4   0  22       1625.39       1523.89        28.18 o                         
   5   0  22         24.34         25.79        14.64 o                         
   6   0  22        595.38        628.09        34.60 o                         
   7   0  22        108.59        108.11        28.59 o                         
  -8   1  22        108.70        143.14        31.05 o                         
  -7   1  22         11.23         36.62        23.94 o                         
  -6   1  22          2.05          4.93        23.08 o                         
  -5   1  22         42.60         34.40        16.66 o                         
  -4   1  22          0.68         -8.23        15.32 o                         
  -3   1  22        548.72        495.42        31.58 o                         
  -2   1  22        768.51        786.35        22.42 o                         
  -1   1  22          0.38         14.73        11.48 o                         
   0   1  22          4.76          7.02        12.42 o                         
   1   1  22         28.65         24.58        14.38 o                         
   2   1  22         15.37          2.35        14.69 o                         
   3   1  22        494.74        497.41        21.02 o                         
   4   1  22       1360.72       1408.44        41.94 o                         
   5   1  22         60.18         55.44        15.26 o                         
   6   1  22          0.64         -2.47        14.89 o                         
   7   1  22        118.39        107.18        16.26 o                         
   8   1  22          0.41        103.97        27.00 o                         
  -8   2  22         32.74        171.45        37.99 o                         
  -7   2  22         24.17         38.71        20.57 o                         
  -6   2  22         73.25         50.48        17.25 o                         
  -5   2  22          0.01         -1.16        19.89 o                         
  -4   2  22        392.93        393.06        20.26 o                         
  -3   2  22          4.81         -2.36        13.41 o                         
  -2   2  22       1581.67       1584.37        18.88 o                         
  -1   2  22         41.19         48.39        18.27 o                         
   0   2  22          9.45         -1.63        18.06 o                         
   1   2  22         14.37         17.78        20.27 o                         
   2   2  22        100.86        108.04        22.66 o                         
   3   2  22        332.06        336.34        27.49 o                         
   4   2  22        301.19        320.43        25.87 o                         
   5   2  22        146.24        155.06        18.13 o                         
   6   2  22        152.42        169.20        15.38 o                         
   7   2  22          2.09         16.32        13.70 o                         
  -7   3  22          2.73          3.79        22.63 o                         
  -6   3  22         56.69         40.24        17.69 o                         
  -5   3  22         12.74         27.84        23.55 o                         
  -4   3  22        199.75        221.99        15.03 o                         
  -3   3  22        274.24        257.63        14.10 o                         
  -2   3  22        109.14        115.42         9.89 o                         
  -1   3  22          0.02          5.78         8.57 o                         
   0   3  22          6.12         -7.34        11.15 o                         
   1   3  22          1.86        -11.39        21.49 o                         
   2   3  22        420.42        436.06        28.90 o                         
   3   3  22        546.70        568.09        32.09 o                         
   4   3  22         21.76         43.37        21.16 o                         
   5   3  22          6.38         20.56        22.28 o                         
   6   3  22         69.23         87.03        13.91 o                         
   7   3  22          0.26        -11.60        13.33 o                         
  -7   4  22          1.41         40.25        25.75 o                         
  -6   4  22         26.97         65.43        25.18 o                         
  -5   4  22          3.31         64.46        39.53 o                         
  -4   4  22        132.39         95.18        32.99 o                         
  -3   4  22         31.87         23.37        11.29 o                         
  -2   4  22        400.09        402.27        15.78 o                         
  -1   4  22        118.58        132.27        14.63 o                         
   0   4  22        165.42        167.81        43.73 o                         
   1   4  22         90.21         78.32        24.06 o                         
   2   4  22        444.64        496.01        31.27 o                         
   3   4  22         56.15         63.63        22.39 o                         
   4   4  22          1.55         21.61        24.66 o                         
   5   4  22        229.59        205.83        18.27 o                         
   6   4  22          9.05         18.39        17.06 o                         
   7   4  22         18.83         -5.18        22.47 o                         
  -7   5  22          0.46        120.78        34.95 o                         
  -6   5  22         13.16          8.78        18.23 o                         
  -5   5  22          9.07         -2.45        17.30 o                         
  -4   5  22         28.52        -11.72        17.74 o                         
  -3   5  22        188.14        161.56        12.88 o                         
  -2   5  22        156.01        155.64        13.57 o                         
  -1   5  22        164.02        198.31        17.96 o                         
   0   5  22          4.28        -15.10        15.10 o                         
   1   5  22        257.91        216.34        25.62 o                         
   2   5  22        217.34        220.23        28.45 o                         
   3   5  22        284.19        280.45        29.46 o                         
   4   5  22         30.49        -20.47        20.47 o                         
   5   5  22         23.56         -5.90        24.54 o                         
   6   5  22         89.71        104.31        19.08 o                         
  -5   6  22         28.07         -7.41        29.10 o                         
  -4   6  22        104.17         82.52        25.78 o                         
  -3   6  22         29.81         43.17        16.06 o                         
  -2   6  22        185.53        179.51        19.66 o                         
  -1   6  22         44.33         38.82        16.24 o                         
   0   6  22         95.79        108.39        18.07 o                         
   1   6  22        318.28        342.91        29.00 o                         
   2   6  22          8.76        -10.99        23.38 o                         
   3   6  22          3.60         -8.08        23.66 o                         
   4   6  22         30.84         52.02        22.05 o                         
   5   6  22          0.35         80.59        24.17 o                         
  -4   7  22          1.73         13.91        26.18 o                         
  -3   7  22         45.72         98.35        44.12 o                         
  -2   7  22          0.08         20.30        35.82 o                         
  -1   7  22          0.16        -14.65        16.20 o                         
   0   7  22        204.77        176.22        18.14 o                         
   1   7  22         86.35         93.87        24.27 o                         
   2   7  22         19.13         59.84        23.37 o                         
   3   7  22         33.49        101.89        26.06 o                         
   4   7  22         16.59          4.44        29.01 o                         
  -3   8  22         76.99         77.52        26.99 o                         
  -2   8  22          0.19         37.51        74.10 o                         
  -1   8  22          0.02         -0.61        19.22 o                         
   0   8  22         18.45        -28.13        28.13 o                         
  -8   1  23         22.00          0.53        28.80 o                         
  -7   1  23          0.12         29.87        17.01 o                         
  -6   1  23          0.04          3.52        33.84 o                         
  -5   1  23          0.37          1.99        17.15 o                         
  -4   1  23        331.38        341.19        20.24 o                         
  -3   1  23         54.52         51.26        16.16 o                         
  -2   1  23        122.79        137.00        11.25 o                         
  -1   1  23          0.10         -4.54        11.50 o                         
   0   1  23        442.16        461.49        18.50 o                         
   1   1  23         21.80         33.09        15.16 o                         
   2   1  23          0.70          5.26        15.06 o                         
   3   1  23        630.24        658.18        34.17 o                         
   4   1  23        120.67        121.01        26.21 o                         
   5   1  23         45.83         46.51        16.20 o                         
   6   1  23         19.84         36.41        15.83 o                         
   7   1  23         56.06         54.89        13.34 o                         
   8   1  23         11.89          3.34        20.16 o                         
  -8   2  23          0.04          2.38        33.80 o                         
  -7   2  23          7.81         24.46        31.23 o                         
  -6   2  23          1.44          4.62        17.11 o                         
  -5   2  23         10.08         -2.27        19.49 o                         
  -4   2  23        101.24        125.43        28.23 o                         
  -3   2  23         42.33         38.83        12.78 o                         
  -2   2  23       1798.08       1766.61        20.30 o                         
  -1   2  23         31.75         33.83        11.87 o                         
   0   2  23         77.18         86.99        20.04 o                         
   1   2  23         69.92         81.96        21.55 o                         
   2   2  23        155.09        153.58        24.22 o                         
   3   2  23        459.75        449.75        28.66 o                         
   4   2  23         11.43          6.14        20.52 o                         
   5   2  23         70.89         53.99        15.81 o                         
   6   2  23        159.32        143.84        18.97 o                         
   7   2  23         62.49         50.48        13.73 o                         
  -7   3  23          4.18         58.35        20.14 o                         
  -6   3  23          0.22        -13.68        24.49 o                         
  -5   3  23        123.83        155.27        49.75 o                         
  -4   3  23        189.32        170.39        14.46 o                         
  -3   3  23         78.56         69.45        11.87 o                         
  -2   3  23       1773.37       1770.99        21.04 o                         
  -1   3  23         50.05         53.57        10.31 o                         
   0   3  23          1.69         10.24        20.15 o                         
   1   3  23        332.26        312.18        25.72 o                         
   2   3  23        377.86        384.59        28.60 o                         
   3   3  23        337.02        331.98        27.01 o                         
   4   3  23        101.23         76.54        22.73 o                         
   5   3  23        384.84        343.15        29.04 o                         
   6   3  23          3.33         -9.42        13.03 o                         
   7   3  23          8.83        -15.71        16.48 o                         
  -7   4  23         15.17         31.04        26.78 o                         
  -6   4  23         20.60        -27.18        29.63 o                         
  -5   4  23        132.26        156.17        20.61 o                         
  -4   4  23         14.42         20.62        16.05 o                         
  -3   4  23        211.76        178.30        13.17 o                         
  -2   4  23          0.13          0.50        11.94 o                         
  -1   4  23          6.89         -1.21        11.42 o                         
   0   4  23        297.18        271.51        23.25 o                         
   1   4  23         23.78         34.65        21.80 o                         
   2   4  23        409.38        366.22        28.74 o                         
   3   4  23         33.08         62.07        22.44 o                         
   4   4  23          2.08         -6.48        24.03 o                         
   5   4  23         61.52         83.24        17.38 o                         
   6   4  23         45.02         46.57        15.89 o                         
  -6   5  23         28.09         82.17        19.43 o                         
  -5   5  23         97.99        133.24        36.38 o                         
  -4   5  23         17.29          5.91        17.46 o                         
  -3   5  23          0.36         -6.55        12.03 o                         
  -2   5  23          0.57          3.44        10.80 o                         
  -1   5  23         22.64         48.02        15.04 o                         
   0   5  23         15.85         17.56        14.28 o                         
   1   5  23        309.76        322.75        30.39 o                         
   2   5  23        188.08        180.98        25.87 o                         
   3   5  23         23.77         38.36        25.94 o                         
   4   5  23         10.81         -9.90        21.61 o                         
   5   5  23          1.50         18.47        27.38 o                         
  -5   6  23         11.80        -28.19        28.19 o                         
  -4   6  23         19.55        -24.98        24.98 o                         
  -3   6  23         11.55          6.51        16.29 o                         
  -2   6  23         36.47         30.59        13.70 o                         
  -1   6  23         54.24         82.85        17.39 o                         
   0   6  23         41.77         45.14        18.57 o                         
   1   6  23        143.54        183.35        30.18 o                         
   2   6  23         30.98         -8.21        25.31 o                         
   3   6  23          0.64         16.69        23.84 o                         
   5   6  23          5.74         63.90        24.80 o                         
  -4   7  23          3.95         25.81        28.49 o                         
  -3   7  23          0.48         16.58        19.09 o                         
  -2   7  23         17.96         30.22        22.43 o                         
  -1   7  23          0.09          1.89        23.05 o                         
   0   7  23          3.53          9.28        44.20 o                         
   1   7  23        150.90        260.77        30.39 o                         
   2   7  23          0.21         52.75        25.73 o                         
   3   7  23         10.90         18.50        23.15 o                         
   4   7  23         54.68         66.99        24.73 o                         
  -1   8  23         22.64        -25.67        31.23 o                         
   0   8  23          3.06         28.45        31.52 o                         
  -7   0  24          2.24         17.53        27.39 o                         
  -6   0  24         50.17         86.14        27.85 o                         
  -5   0  24        190.19        120.60        28.86 o                         
  -4   0  24        582.02        578.80        33.12 o                         
  -3   0  24       3257.19       3216.73        58.33 o                         
  -2   0  24        252.94        248.93        21.30 o                         
  -1   0  24       1172.17       1160.40        33.53 o                         
   0   0  24          0.24         26.00        19.91 o                         
   1   0  24         15.70         24.10        21.33 o                         
   2   0  24          7.28         10.16        20.48 o                         
   3   0  24        388.30        377.38        30.16 o                         
   4   0  24        346.86        383.94        30.65 o                         
   5   0  24        185.96        203.01        28.70 o                         
   6   0  24          2.17          2.75        25.76 o                         
   7   0  24          3.78         22.98        20.98 o                         
  -7   1  24          0.09          1.85        27.23 o                         
  -6   1  24          0.04        -17.89        18.54 o                         
  -5   1  24         77.84         50.29        20.47 o                         
  -4   1  24        365.82        267.55        19.78 o                         
  -3   1  24        965.30       1009.57        26.05 o                         
  -2   1  24        782.65        796.67        14.16 o                         
  -1   1  24         18.68         21.81        12.84 o                         
   0   1  24        427.14        440.09        18.38 o                         
   1   1  24         49.62         46.30        15.06 o                         
   2   1  24        249.55        278.98        18.49 o                         
   3   1  24        369.93        331.16        21.10 o                         
   4   1  24        487.91        423.34        30.63 o                         
   5   1  24          5.47        360.65       212.58 o                         
   6   1  24         32.31         30.78        15.72 o                         
   7   1  24         11.89         26.21        14.73 o                         
  -7   2  24          0.05         -3.60        18.94 o                         
  -6   2  24         44.02         41.33        18.46 o                         
  -5   2  24         71.68         52.18        16.92 o                         
  -4   2  24        615.51        591.68        23.90 o                         
  -3   2  24        205.22        213.38        17.43 o                         
  -2   2  24         53.03         62.45        10.05 o                         
  -1   2  24          2.53         15.29        14.15 o                         
   0   2  24         68.26         73.78        20.00 o                         
   1   2  24         32.54         38.68        20.39 o                         
   2   2  24          6.02         19.68        21.45 o                         
   3   2  24        166.96        144.79        23.99 o                         
   4   2  24        556.12        562.03        33.60 o                         
   5   2  24          0.15         -0.85        15.06 o                         
   6   2  24         12.75         -5.28        14.55 o                         
   7   2  24         16.42         19.57        12.42 o                         
  -7   3  24          4.67         37.37        30.26 o                         
  -6   3  24          0.40          7.69        30.16 o                         
  -5   3  24         72.40         79.66        38.19 o                         
  -4   3  24         20.13          9.73        12.09 o                         
  -3   3  24         35.90         41.18        11.38 o                         
  -2   3  24        576.35        580.42        14.46 o                         
  -1   3  24        179.96        175.48        11.65 o                         
   0   3  24         21.25         22.45        18.98 o                         
   1   3  24          1.43          7.66        21.80 o                         
   2   3  24        172.17        163.80        26.02 o                         
   3   3  24         29.91         17.43        21.60 o                         
   4   3  24        239.65        268.24        27.04 o                         
   5   3  24         72.55         56.77        23.33 o                         
   6   3  24          0.39         -5.26        14.00 o                         
   7   3  24          2.74         14.35        13.24 o                         
  -7   4  24          1.24        112.87        31.33 o                         
  -6   4  24         21.84         20.24        24.32 o                         
  -5   4  24         79.68         57.73        46.99 o                         
  -4   4  24          2.35        -15.03        15.03 o                         
  -3   4  24          5.74        -14.68        14.68 o                         
  -2   4  24         61.51         58.55        12.35 o                         
  -1   4  24        330.61        358.92        24.32 o                         
   0   4  24         10.96        -11.88        19.11 o                         
   1   4  24          2.86         16.71        21.82 o                         
   2   4  24          2.29          8.45        21.83 o                         
   3   4  24         11.39         19.07        24.69 o                         
   4   4  24         15.70         63.02        25.27 o                         
   5   4  24          4.35          2.15        22.08 o                         
   6   4  24         22.88         10.53        15.70 o                         
  -6   5  24          5.58         25.21        21.96 o                         
  -5   5  24         24.86        -12.14        19.09 o                         
  -4   5  24          3.09        -40.60        40.60 o                         
  -3   5  24          5.18         10.04        16.17 o                         
  -2   5  24          5.81         -3.40        11.65 o                         
  -1   5  24         34.92         44.53        12.16 o                         
   0   5  24          1.11         -2.80        25.78 o                         
   1   5  24         89.17         88.40        26.32 o                         
   2   5  24        204.26        167.36        26.69 o                         
   3   5  24         10.31        -20.82        20.82 o                         
   4   5  24         28.54         37.55        21.01 o                         
   5   5  24          1.25         -2.77        27.30 o                         
  -5   6  24         38.57          6.85        27.22 o                         
  -4   6  24         15.16         45.10        27.25 o                         
  -3   6  24         31.15         58.68        15.60 o                         
  -2   6  24          5.41         23.99        18.95 o                         
  -1   6  24         29.86         31.29        14.06 o                         
   0   6  24         27.77         20.36        23.33 o                         
   1   6  24         93.00         86.55        23.55 o                         
   2   6  24          0.17        -16.53        23.59 o                         
   3   6  24         28.73         22.63        25.31 o                         
   4   6  24         21.67         -7.74        24.90 o                         
   5   6  24         53.51         52.19        28.63 o                         
  -3   7  24          0.55          8.49        26.00 o                         
  -2   7  24          0.96         21.81        23.76 o                         
  -1   7  24          2.75        -18.25        18.25 o                         
   0   7  24         81.80         82.33        37.60 o                         
   1   7  24         41.93         87.05        25.37 o                         
   2   7  24          0.54        -12.11        23.55 o                         
   3   7  24          0.91         -5.79        26.51 o                         
  -1   8  24         10.46         -6.09        32.25 o                         
   0   8  24         35.14         27.95        29.39 o                         
  -7   1  25         13.88        -18.45        72.77 o                         
  -6   1  25          0.40          9.38        16.35 o                         
  -5   1  25         10.26        149.13       105.25 o                         
  -4   1  25        498.03        461.11        21.92 o                         
  -3   1  25          4.00         -7.44        15.82 o                         
  -2   1  25        481.03        467.90        14.91 o                         
  -1   1  25        930.63        958.99        22.80 o                         
   0   1  25        166.89        212.00        16.75 o                         
   1   1  25         44.73         55.83        15.47 o                         
   2   1  25         53.68         71.91        16.81 o                         
   3   1  25        499.21        526.76        23.18 o                         
   4   1  25        176.88        178.84        26.70 o                         
   5   1  25        250.08        230.34        18.90 o                         
   6   1  25         30.33         33.76        15.14 o                         
   7   1  25          1.11         -1.83        18.68 o                         
  -7   2  25          1.54         17.27        33.17 o                         
  -6   2  25          0.96         16.80        16.77 o                         
  -5   2  25         24.04         38.35        21.10 o                         
  -4   2  25        630.34        600.14        23.38 o                         
  -3   2  25        181.62        169.06        16.16 o                         
  -2   2  25        474.87        452.16        13.30 o                         
  -1   2  25        495.54        493.47        27.04 o                         
   0   2  25         50.34         47.41        19.77 o                         
   1   2  25         75.22         43.20        19.99 o                         
   2   2  25        239.92        235.84        26.31 o                         
   3   2  25          2.00         -8.57        21.65 o                         
   4   2  25         14.42         20.85        24.89 o                         
   5   2  25          9.32          3.30        14.82 o                         
   6   2  25        112.27         68.64        18.94 o                         
   7   2  25          0.00         -3.54        14.34 o                         
  -7   3  25          8.42        -14.50        23.84 o                         
  -6   3  25          4.03        -17.35        27.69 o                         
  -5   3  25         24.83         40.56        17.73 o                         
  -4   3  25        212.68        204.69        18.90 o                         
  -3   3  25          5.52         11.87        11.48 o                         
  -2   3  25          1.25          6.37         8.20 o                         
  -1   3  25         75.13         93.26        13.34 o                         
   0   3  25         23.74         19.08        20.48 o                         
   1   3  25         20.29         43.38        21.96 o                         
   2   3  25          7.61          6.98        24.36 o                         
   3   3  25         46.69         34.43        22.24 o                         
   4   3  25        141.91        142.56        24.82 o                         
   5   3  25         57.70         73.60        25.76 o                         
   6   3  25         97.07         71.18        13.38 o                         
   7   3  25         27.39          7.54        17.35 o                         
  -6   4  25          0.43         -0.97        25.54 o                         
  -5   4  25         86.06         68.74        30.86 o                         
  -4   4  25         64.21         79.63        19.93 o                         
  -3   4  25          0.07         -3.75        15.74 o                         
  -2   4  25        134.09        155.19        16.84 o                         
  -1   4  25        430.48        461.63        20.58 o                         
   0   4  25         51.59         62.30        21.96 o                         
   1   4  25        331.44        285.61        27.77 o                         
   2   4  25         18.02          6.43        32.85 o                         
   3   4  25         93.30         72.70        22.37 o                         
   4   4  25         75.15         91.33        24.94 o                         
   5   4  25         42.87         61.56        30.10 o                         
   6   4  25         12.39          4.06        14.41 o                         
  -6   5  25          7.91         93.65        33.38 o                         
  -5   5  25          5.80        -37.92        48.30 o                         
  -4   5  25          2.29        -17.62        17.62 o                         
  -3   5  25          0.25         -9.68        16.38 o                         
  -2   5  25         33.81         36.20        11.32 o                         
  -1   5  25        113.95        109.07        13.88 o                         
   0   5  25         55.89         44.46        24.56 o                         
   1   5  25         11.18         17.39        20.53 o                         
   2   5  25          4.80          8.35        21.43 o                         
   3   5  25         11.27          0.00        25.27 o                         
   4   5  25          2.32         26.21        23.86 o                         
   5   5  25         59.86         82.62        24.43 o                         
  -4   6  25          0.77        -25.30        25.30 o                         
  -3   6  25         13.27         -2.49        23.28 o                         
  -2   6  25          0.58         39.55        34.93 o                         
  -1   6  25        121.50        151.26        40.30 o                         
   0   6  25        137.85        151.17        22.27 o                         
   1   6  25          2.86          4.97        25.00 o                         
   2   6  25          0.01        -14.10        29.96 o                         
   3   6  25          0.77        -20.19        20.19 o                         
   4   6  25          6.60        -23.64        23.64 o                         
   5   6  25         20.97         99.90        32.62 o                         
  -3   7  25          0.95        -30.68        30.68 o                         
  -2   7  25          7.56        -19.73        19.73 o                         
  -1   7  25         65.68        102.79        54.79 o                         
   0   7  25          8.97          2.60        24.74 o                         
   1   7  25          4.13        -14.77        30.42 o                         
   2   7  25          7.59         41.93        25.98 o                         
  -1   8  25          1.46        120.74        33.65 o                         
  -7   0  26         23.06         51.96        24.57 o                         
  -6   0  26         99.36         41.03        30.23 o                         
  -5   0  26        152.50        116.73        25.05 o                         
  -4   0  26         22.77         -0.14        23.45 o                         
  -3   0  26       3389.83       3489.68        62.75 o                         
  -2   0  26         42.31         49.49        13.79 o                         
  -1   0  26        577.95        563.86        28.04 o                         
   0   0  26         68.63         76.89        21.43 o                         
   1   0  26        959.56       1000.60        36.74 o                         
   2   0  26         26.92         15.92        21.59 o                         
   3   0  26         99.64         98.16        24.85 o                         
   4   0  26          2.21         -1.05        21.44 o                         
   5   0  26        147.16        152.13        27.00 o                         
   7   0  26         80.32        114.12        25.41 o                         
  -7   1  26         16.73         71.83        20.19 o                         
  -6   1  26          5.89         18.90        18.17 o                         
  -5   1  26          8.67        -16.26        16.26 o                         
  -4   1  26         16.58         10.02        15.65 o                         
  -3   1  26        581.78        581.12        23.21 o                         
  -2   1  26         47.57         57.54        12.08 o                         
  -1   1  26        179.55        225.05        16.17 o                         
   0   1  26        179.39        230.98        17.62 o                         
   1   1  26          8.79          0.07        15.37 o                         
   2   1  26         23.98         35.12        16.15 o                         
   3   1  26        291.18        286.45        24.14 o                         
   4   1  26        325.23        289.06        32.02 o                         
   5   1  26          0.40          9.42        37.02 o                         
   6   1  26         39.54         21.10        35.42 o                         
   7   1  26         70.96         95.40        26.52 o                         
  -7   2  26         14.87         54.40        21.84 o                         
  -6   2  26          0.10         -3.82        17.23 o                         
  -5   2  26          2.59          0.57        18.04 o                         
  -4   2  26          3.38        -13.50        15.40 o                         
  -3   2  26        464.57        427.96        21.18 o                         
  -2   2  26        214.81        229.26        14.12 o                         
  -1   2  26        729.81        724.59        31.11 o                         
   0   2  26         31.71         49.17        22.12 o                         
   1   2  26         17.69         15.22        22.79 o                         
   2   2  26         40.45         41.62        22.51 o                         
   3   2  26          1.71        -12.69        22.33 o                         
   4   2  26         85.96         56.46        25.58 o                         
   5   2  26          5.03          7.47        15.97 o                         
   6   2  26         22.17         42.86        19.16 o                         
   7   2  26          4.90        -20.97        20.97 o                         
  -6   3  26         44.77        100.09        28.10 o                         
  -5   3  26         12.98        -12.92        27.90 o                         
  -4   3  26         33.75         22.19        20.24 o                         
  -3   3  26         31.02         25.03        11.16 o                         
  -2   3  26         53.11         58.16        11.91 o                         
  -1   3  26        575.59        599.84        30.23 o                         
   0   3  26          1.85         -5.61        19.75 o                         
   1   3  26         28.09         22.71        22.16 o                         
   2   3  26        162.93        140.53        25.23 o                         
   3   3  26         16.37         -3.57        24.41 o                         
   4   3  26          1.55          9.45        23.01 o                         
   5   3  26        211.20        262.82        29.64 o                         
   6   3  26          0.46         -3.34        13.57 o                         
   7   3  26          3.31         33.89        24.05 o                         
  -6   4  26          8.12         34.33        29.64 o                         
  -5   4  26         45.70         41.88        28.43 o                         
  -4   4  26         12.27         -4.21        15.12 o                         
  -3   4  26         93.98        101.53        19.60 o                         
  -2   4  26        329.58        276.27        15.23 o                         
   0   4  26         81.26         51.06        21.16 o                         
   1   4  26         11.52        -18.31        22.85 o                         
   2   4  26         10.95         13.08        23.41 o                         
   3   4  26         21.52         42.54        23.84 o                         
   4   4  26          0.15         -3.52        24.64 o                         
   5   4  26         18.43         14.74        26.91 o                         
   6   4  26         27.61         26.37        13.29 o                         
  -6   5  26          0.01         -3.20        28.52 o                         
  -5   5  26          9.54        -25.24        25.24 o                         
  -4   5  26          3.25         17.23        59.00 o                         
  -3   5  26          1.72        -11.59        23.78 o                         
  -2   5  26         32.05         41.43        11.24 o                         
  -1   5  26         81.12        111.20        43.54 o                         
   0   5  26         29.53         24.47        21.22 o                         
   1   5  26        114.05         68.08        24.81 o                         
   2   5  26          0.00         -6.19        22.63 o                         
   3   5  26          1.94         59.03        25.58 o                         
   4   5  26          4.04         10.50        24.95 o                         
   5   5  26         79.51        102.63        27.40 o                         
  -4   6  26          0.00        -26.42        26.42 o                         
  -3   6  26          0.00          2.06        25.30 o                         
  -2   6  26          1.28        -11.19        15.81 o                         
  -1   6  26        100.08        131.25        18.34 o                         
   0   6  26         36.57         16.22        20.86 o                         
   1   6  26          9.13         21.55        23.41 o                         
   2   6  26          6.97         14.12        19.81 o                         
   3   6  26          0.82         27.22        24.97 o                         
   4   6  26         98.91        185.12        27.72 o                         
  -3   7  26         38.81        116.84        29.91 o                         
  -2   7  26         35.63         37.67        24.34 o                         
  -1   7  26         46.80         62.53        22.73 o                         
   0   7  26         45.99         69.10        25.94 o                         
   1   7  26         26.16         37.42        22.86 o                         
   2   7  26          2.75        106.91        29.84 o                         
  -7   1  27          0.94         76.10        20.67 o                         
  -6   1  27          3.03        -21.39        44.45 o                         
  -5   1  27         91.70         15.97        23.41 o                         
  -4   1  27        179.64        143.86        18.60 o                         
  -3   1  27          4.65          3.36        14.79 o                         
  -2   1  27         97.84        120.53        18.69 o                         
  -1   1  27       1015.45        991.09        24.55 o                         
   0   1  27        495.56        569.14        22.23 o                         
   1   1  27         33.60         40.62        16.20 o                         
   2   1  27         10.76         21.78        16.54 o                         
   3   1  27         52.45         55.29        33.85 o                         
   4   1  27         69.01         86.34        24.84 o                         
   5   1  27         50.98         30.76        16.41 o                         
   6   1  27          0.05        -25.37        25.37 o                         
  -7   2  27         38.12        146.37        30.51 o                         
  -6   2  27          3.73         -2.92        28.76 o                         
  -5   2  27          7.24        -21.31        21.31 o                         
  -4   2  27        206.75        181.37        18.08 o                         
  -3   2  27          1.95        -11.43        17.45 o                         
  -2   2  27        935.42        943.62        20.19 o                         
  -1   2  27        601.71        607.30        29.72 o                         
   0   2  27        391.51        398.98        26.77 o                         
   1   2  27          0.00         11.07        22.15 o                         
   2   2  27         12.52         10.28        22.72 o                         
   3   2  27        116.64        109.21        26.49 o                         
   4   2  27         22.00         20.09        24.44 o                         
   5   2  27         31.34         13.50        32.21 o                         
   6   2  27        234.54        282.16        20.81 o                         
   7   2  27          0.35         16.58        23.38 o                         
  -6   3  27         13.78         22.92        24.89 o                         
  -4   3  27          0.25         -5.60        25.26 o                         
  -3   3  27        117.17         94.39        17.37 o                         
  -2   3  27        148.99        116.96        15.60 o                         
  -1   3  27        392.61        395.75        27.98 o                         
   0   3  27          5.75         17.75        20.25 o                         
   1   3  27         21.31         17.39        21.01 o                         
   2   3  27         45.74         -0.55        23.06 o                         
   3   3  27         41.21         22.69        26.64 o                         
   4   3  27         30.34         20.45        19.76 o                         
   5   3  27         92.53         93.43        26.56 o                         
   6   3  27          2.33         -5.92        18.86 o                         
  -6   4  27          6.41        -12.24        25.01 o                         
  -5   4  27          6.55        -14.91        23.16 o                         
  -4   4  27          0.00         -6.28        17.05 o                         
  -3   4  27         25.13         10.44        16.32 o                         
  -2   4  27        191.50        170.06        20.19 o                         
  -1   4  27         33.60         40.98        22.60 o                         
   0   4  27          0.80         -2.33        25.16 o                         
   1   4  27          0.66         24.00        21.80 o                         
   2   4  27        187.72        246.02        28.82 o                         
   3   4  27         24.53         19.01        21.71 o                         
   4   4  27          0.38         -9.53        22.37 o                         
   5   4  27        156.91        168.33        24.18 o                         
   6   4  27          4.36        -19.13        43.15 o                         
  -5   5  27          4.32         18.34        25.81 o                         
  -4   5  27          3.16        -30.59        47.65 o                         
  -3   5  27         12.69        -20.95        20.95 o                         
  -2   5  27         90.17        121.40        22.29 o                         
  -1   5  27        132.67        160.02        34.59 o                         
   0   5  27          0.87         -1.53        21.69 o                         
   1   5  27         30.82         55.29        21.32 o                         
   2   5  27          4.42         14.61        24.61 o                         
   3   5  27          1.06         27.33        24.42 o                         
   4   5  27         22.79         41.86        28.05 o                         
   5   5  27         78.18         73.41        25.50 o                         
  -4   6  27          6.42        -11.37        27.56 o                         
  -3   6  27          3.37        -15.14        25.95 o                         
  -2   6  27          0.26        -11.50        15.99 o                         
  -1   6  27         69.89        108.92        24.33 o                         
   0   6  27         85.08         86.56        26.58 o                         
   1   6  27         17.09         37.28        23.44 o                         
   2   6  27         24.79          8.12        26.77 o                         
   3   6  27          5.78         -4.31        26.18 o                         
   4   6  27         49.42        103.68        30.46 o                         
  -3   7  27          0.43          2.16        27.85 o                         
  -2   7  27          0.07         18.84        19.49 o                         
  -1   7  27          6.02          6.62        27.16 o                         
   0   7  27         12.03         -8.23        26.93 o                         
   1   7  27          0.04         19.55        28.20 o                         
  -6   0  28          2.73          8.90        26.57 o                         
  -5   0  28         33.41         -4.32        20.87 o                         
  -4   0  28         19.60         -9.29        24.75 o                         
  -3   0  28        203.55        219.17        25.45 o                         
  -2   0  28         97.70        104.68        14.98 o                         
  -1   0  28        610.21        594.06        29.17 o                         
   0   0  28        765.10        691.16        34.48 o                         
   1   0  28        112.24        138.86        25.89 o                         
   2   0  28         57.46         61.78        23.44 o                         
   3   0  28          9.69          5.36        22.51 o                         
   4   0  28        110.60        101.63        27.46 o                         
   5   0  28        244.85        260.46        31.79 o                         
  -7   1  28         15.57         53.55        32.72 o                         
  -6   1  28          3.87          0.48        17.01 o                         
  -5   1  28         83.00         45.77        15.19 o                         
  -4   1  28        373.07        357.54        22.04 o                         
  -3   1  28        137.24        112.49        27.60 o                         
  -2   1  28        162.42        152.88        13.10 o                         
  -1   1  28        441.08        441.13        19.31 o                         
   0   1  28       1310.38       1302.22        41.23 o                         
   1   1  28         88.00         82.52        18.01 o                         
   2   1  28          8.58         92.32        41.88 o                         
   3   1  28         12.44         16.57        16.55 o                         
   4   1  28         66.32         59.28        27.55 o                         
   5   1  28          1.37        -15.22        21.93 o                         
   6   1  28         14.31        -20.89        23.18 o                         
  -7   2  28          0.57        107.68        30.12 o                         
  -6   2  28         32.84         76.66        20.22 o                         
  -5   2  28          1.64        -10.62        20.01 o                         
  -4   2  28         28.48         20.28        15.53 o                         
  -3   2  28         37.01         11.01        12.28 o                         
  -2   2  28        309.77        328.07        15.57 o                         
  -1   2  28        890.44        857.73        34.92 o                         
   0   2  28          2.93         10.76        20.37 o                         
   1   2  28         38.06         38.47        22.37 o                         
   2   2  28         15.86         14.54        22.71 o                         
   3   2  28        151.61        185.91        29.40 o                         
   4   2  28          0.66        -12.71        33.02 o                         
   5   2  28         10.36         36.65        19.93 o                         
   6   2  28         11.13          3.64        15.71 o                         
   7   2  28         34.32         46.69        25.16 o                         
  -6   3  28         60.71        119.69        29.78 o                         
  -5   3  28          0.03        -26.25        26.25 o                         
  -4   3  28         32.01          5.14        25.34 o                         
  -3   3  28        441.26        414.42        22.13 o                         
  -2   3  28          0.40          1.00        29.08 o                         
  -1   3  28          1.00          8.68        20.81 o                         
   0   3  28         64.15         65.85        22.34 o                         
   1   3  28          1.77         11.95        20.83 o                         
   2   3  28         29.86        -12.75        24.16 o                         
   3   3  28         14.09         22.11        26.16 o                         
   4   3  28         23.20          1.31        21.95 o                         
   5   3  28         40.57         32.66        24.07 o                         
   6   3  28         34.10         34.09        36.62 o                         
  -6   4  28         16.52        -24.75        31.96 o                         
  -5   4  28         35.43         20.72        28.05 o                         
  -4   4  28         19.47        -23.99        41.81 o                         
  -3   4  28          0.30         -1.22        14.96 o                         
  -2   4  28          6.58         45.89        31.06 o                         
  -1   4  28        302.90        277.99        26.72 o                         
   0   4  28         23.07         16.81        23.48 o                         
   1   4  28          9.29         24.66        23.24 o                         
   2   4  28        204.28        203.31        29.75 o                         
   3   4  28          2.90          6.17        26.71 o                         
   4   4  28          3.32         18.74        21.61 o                         
   5   4  28         16.79          3.78        22.98 o                         
   6   4  28         43.96         80.57        20.98 o                         
  -5   5  28          0.01        -13.58        19.75 o                         
  -4   5  28          0.24         -9.01        42.61 o                         
  -3   5  28         12.52         -5.80        16.50 o                         
  -2   5  28          0.59         19.50        12.52 o                         
  -1   5  28          5.36         19.98        15.89 o                         
   0   5  28          8.08          0.63        22.66 o                         
   1   5  28         15.18         16.78        25.13 o                         
   2   5  28         27.19         24.40        21.08 o                         
   3   5  28         15.66         39.96        25.64 o                         
   4   5  28          4.88         23.76        25.71 o                         
   5   5  28        103.45        127.26        30.29 o                         
  -3   6  28          2.35          9.78        28.72 o                         
  -2   6  28         14.82         26.79        18.10 o                         
  -1   6  28         32.36         11.65        24.38 o                         
   0   6  28         87.85         94.59        21.80 o                         
   1   6  28         34.33         49.69        21.66 o                         
   2   6  28          0.68        -23.36        23.36 o                         
   3   6  28         12.95         29.49        24.93 o                         
  -2   7  28          9.95          4.93        60.22 o                         
  -1   7  28          7.59        112.32        29.52 o                         
   0   7  28          8.51         20.52        26.67 o                         
  -6   1  29          0.02         18.41        74.63 o                         
  -5   1  29         73.68         34.26        18.12 o                         
  -4   1  29         47.54         69.20        34.14 o                         
  -3   1  29         53.49         45.49        15.59 o                         
  -2   1  29        113.41        113.53        19.88 o                         
  -1   1  29         89.38        100.75        15.49 o                         
   0   1  29        211.15        261.12        20.13 o                         
   1   1  29        241.45        247.02        22.94 o                         
   2   1  29         59.85         50.94        16.28 o                         
   3   1  29         62.03         33.34        17.19 o                         
   4   1  29          5.81          5.32        25.73 o                         
   5   1  29         14.89         12.41        25.95 o                         
   6   1  29          2.79         -6.94        26.13 o                         
  -7   2  29         12.91        142.11        35.17 o                         
  -6   2  29          0.07         10.91        18.46 o                         
  -5   2  29         16.39        -20.96        20.96 o                         
  -4   2  29         72.38         55.87        16.92 o                         
  -3   2  29         89.08         84.31        17.04 o                         
  -2   2  29         27.42         19.89        13.77 o                         
  -1   2  29         51.16         80.91        22.66 o                         
   0   2  29        202.75        155.30        25.07 o                         
   1   2  29        133.81        148.16        24.49 o                         
   2   2  29         81.05         60.25        23.11 o                         
   3   2  29        134.16        139.85        28.54 o                         
   4   2  29          3.40          2.64        25.91 o                         
   5   2  29         12.96          7.60        17.37 o                         
   6   2  29         80.71        108.89        21.04 o                         
  -6   3  29          8.49         59.13        28.19 o                         
  -5   3  29         17.33        -26.36        26.36 o                         
  -4   3  29          0.62         -2.02        19.94 o                         
  -3   3  29         23.25         54.60        22.78 o                         
  -2   3  29        101.71        106.92        16.77 o                         
  -1   3  29         50.65         49.02        23.28 o                         
   0   3  29        193.38        223.88        26.41 o                         
   1   3  29          5.39         28.73        23.46 o                         
   2   3  29         21.49         39.86        25.34 o                         
   3   3  29          2.58        -20.35        26.39 o                         
   4   3  29         16.65         18.31        22.39 o                         
   5   3  29          7.30         57.98        23.53 o                         
   6   3  29         72.86        102.88        39.12 o                         
  -5   4  29          6.37         10.76        25.48 o                         
  -4   4  29          4.01         -7.42        15.62 o                         
  -3   4  29         52.72         26.43        26.12 o                         
  -2   4  29        167.42        157.57        20.24 o                         
  -1   4  29        246.54        218.09        24.34 o                         
   0   4  29         23.86         18.11        21.24 o                         
   1   4  29          2.65          9.45        23.76 o                         
   2   4  29         53.41         15.82        26.44 o                         
   3   4  29         41.01         36.58        26.89 o                         
   4   4  29         10.40          4.01        20.67 o                         
   5   4  29         22.19         23.73        26.01 o                         
  -5   5  29          5.11         53.82        28.11 o                         
  -4   5  29         14.83         -9.99        19.46 o                         
  -3   5  29          6.93        -16.86        16.86 o                         
  -2   5  29         84.68         66.03        16.49 o                         
  -1   5  29         12.99         58.37        15.95 o                         
   0   5  29         34.11          3.50        22.55 o                         
   1   5  29          9.35         39.09        23.86 o                         
   2   5  29          1.12         53.63        26.79 o                         
   3   5  29         29.55         27.71        25.45 o                         
   4   5  29          1.16         21.06        26.48 o                         
  -4   6  29          1.98          8.21        29.99 o                         
  -3   6  29          0.12        -12.87        29.50 o                         
  -2   6  29          7.46        -14.26        27.17 o                         
  -1   6  29          4.59          2.82        23.25 o                         
   0   6  29         59.46         67.03        25.54 o                         
   1   6  29         17.55         31.68        26.53 o                         
   2   6  29          1.91         26.90        21.28 o                         
  -2   7  29          2.04        -17.32        26.16 o                         
  -6   0  30         12.85         -1.19        27.99 o                         
  -5   0  30          0.21        -24.32        24.32 o                         
  -4   0  30         69.47         69.20        22.94 o                         
  -3   0  30         74.33         48.29        23.45 o                         
  -2   0  30         24.29         20.96        23.09 o                         
  -1   0  30         60.78         59.59        20.92 o                         
   0   0  30        354.57        434.80        29.64 o                         
   1   0  30        966.17        828.86        37.35 o                         
   2   0  30        147.43        139.96        27.17 o                         
   3   0  30        147.51        144.55        28.66 o                         
   4   0  30         10.99         -1.07        27.87 o                         
   5   0  30         26.47        115.91        30.44 o                         
  -6   1  30          5.48         13.92        17.73 o                         
  -5   1  30          0.14        -22.12        22.12 o                         
  -4   1  30         12.23        -13.01        16.08 o                         
  -3   1  30        184.56        163.27        18.00 o                         
  -2   1  30         80.41         81.63        13.36 o                         
  -1   1  30         16.90         15.43        13.32 o                         
   0   1  30         10.45         35.17        15.76 o                         
   1   1  30         31.99         37.49        17.09 o                         
   2   1  30        122.90        102.12        18.46 o                         
   3   1  30          0.88         18.11        19.87 o                         
   4   1  30          0.16         -6.99        28.73 o                         
   5   1  30         25.10         57.20        25.98 o                         
   6   1  30         26.33         31.30        27.97 o                         
  -6   2  30          4.76         30.79        26.60 o                         
  -5   2  30          0.21        -27.91        27.91 o                         
  -4   2  30         11.53        -38.84        38.84 o                         
  -3   2  30         69.14         68.46        21.41 o                         
  -2   2  30        284.25        274.24        15.57 o                         
  -1   2  30        149.18        164.57        16.12 o                         
   0   2  30         25.08         13.44        22.30 o                         
   1   2  30          7.22        -20.98        23.43 o                         
   2   2  30          3.83         19.47        23.41 o                         
   3   2  30          3.19        -20.67        28.37 o                         
   4   2  30         16.41        -12.74        27.82 o                         
   5   2  30         26.91         31.79        16.24 o                         
   6   2  30          4.07        -16.55        18.85 o                         
  -5   3  30          0.86        -10.20        23.51 o                         
  -4   3  30         64.13         85.79        27.33 o                         
  -3   3  30         14.93         31.84        24.16 o                         
  -2   3  30         12.62         15.93        13.62 o                         
  -1   3  30         11.62         34.95        20.79 o                         
   0   3  30          0.07          3.62        20.48 o                         
   1   3  30          3.49          5.12        23.34 o                         
   2   3  30         60.14         73.88        24.59 o                         
   3   3  30          0.08         21.75        26.48 o                         
   4   3  30         48.41         23.83        30.11 o                         
   5   3  30          0.09         13.86        26.36 o                         
   6   3  30          1.59         -4.09        30.87 o                         
  -5   4  30          0.29        -26.08        26.08 o                         
  -4   4  30          3.84         23.04        23.94 o                         
  -3   4  30         25.37         76.14        23.73 o                         
  -2   4  30          1.21        -14.01        17.34 o                         
  -1   4  30         50.56         66.93        22.81 o                         
   0   4  30         98.77        119.14        26.02 o                         
   1   4  30         13.36         52.25        26.79 o                         
   2   4  30         12.82          6.20        24.10 o                         
   3   4  30          1.64         20.05        25.16 o                         
   4   4  30          5.56         12.31        21.91 o                         
   5   4  30         12.20          6.85        26.29 o                         
  -5   5  30          0.29        -32.87        32.87 o                         
  -4   5  30          0.00         73.74        90.73 o                         
  -3   5  30          4.96          7.01        16.56 o                         
  -2   5  30         46.32         65.13        60.12 o                         
  -1   5  30          4.39         18.73        24.32 o                         
   0   5  30         30.77         18.47        22.25 o                         
   1   5  30          2.05        -24.91        24.91 o                         
   2   5  30         28.20         -5.63        26.08 o                         
   3   5  30          2.09        -14.60        28.53 o                         
   4   5  30          1.96         90.15        26.35 o                         
  -3   6  30         24.25          6.39        28.12 o                         
  -2   6  30         18.03         93.43        23.77 o                         
  -1   6  30         86.63        103.38        27.00 o                         
   0   6  30         40.61         70.17        23.22 o                         
   1   6  30          1.82        -15.30        23.02 o                         
   2   6  30          4.03         -8.26        26.39 o                         
  -6   1  31         13.17         -1.24        30.41 o                         
  -5   1  31         21.97        -17.64        17.64 o                         
  -4   1  31         15.71         24.48        15.75 o                         
  -3   1  31          0.08        -15.68        15.68 o                         
  -2   1  31         44.22         92.28        35.75 o                         
  -1   1  31         14.49         29.63        14.82 o                         
   0   1  31        103.17        116.96        17.20 o                         
   1   1  31         83.24         84.75        25.86 o                         
   2   1  31          0.00          5.13        17.67 o                         
   3   1  31         14.10          2.58        25.19 o                         
   4   1  31         45.93         32.43        28.19 o                         
   5   1  31          3.99         -6.74        27.39 o                         
   6   1  31          2.06        -27.47        27.47 o                         
  -6   2  31         19.77         85.70        31.08 o                         
  -5   2  31          0.02        -19.25        19.25 o                         
  -4   2  31          0.25         44.88        32.31 o                         
  -3   2  31         57.76         52.33        15.11 o                         
  -2   2  31          8.87         -0.27        14.68 o                         
  -1   2  31         11.75         34.72        46.22 o                         
   0   2  31          0.10         15.30        21.70 o                         
   1   2  31          1.40         -4.06        21.71 o                         
   2   2  31         70.70         55.27        24.65 o                         
   3   2  31         24.33         16.20        33.62 o                         
   4   2  31          8.18          3.37        25.17 o                         
   5   2  31          2.35         41.10        34.89 o                         
   6   2  31         22.69         17.20        31.85 o                         
  -5   3  31          6.96        -30.73        30.73 o                         
  -4   3  31          5.47        -22.91        22.91 o                         
  -3   3  31         35.02          7.23        19.62 o                         
  -2   3  31         70.11         69.22        16.78 o                         
  -1   3  31        133.39        153.83        25.94 o                         
   0   3  31         37.58         54.15        24.25 o                         
   1   3  31        341.89        379.71        31.59 o                         
   2   3  31          0.39        -21.93        24.57 o                         
   3   3  31         23.29        -16.00        26.05 o                         
   4   3  31         14.43         35.63        26.16 o                         
   5   3  31          4.54        -28.60        28.60 o                         
  -5   4  31         16.89          2.26        30.64 o                         
  -4   4  31          3.35        -10.04        26.32 o                         
  -3   4  31          1.01         11.17        22.25 o                         
  -2   4  31          2.92          5.41        18.76 o                         
  -1   4  31        242.00        210.63        25.37 o                         
   0   4  31        150.77        125.66        23.25 o                         
   1   4  31         53.15         22.22        26.23 o                         
   2   4  31          0.20        -20.44        20.44 o                         
   3   4  31         16.49         92.20        25.71 o                         
   4   4  31          0.00         33.98        25.94 o                         
  -4   5  31          0.07         -5.33        20.34 o                         
  -3   5  31         10.50         -3.41        23.07 o                         
  -2   5  31         60.14         95.75        53.49 o                         
  -1   5  31          3.14         55.91        47.39 o                         
   0   5  31         41.43         22.52        21.45 o                         
   1   5  31          0.05        -24.25        24.25 o                         
   2   5  31         50.39        104.39        25.78 o                         
   3   5  31         10.36         50.65        25.39 o                         
  -2   6  31         41.27         47.11        28.98 o                         
  -1   6  31          0.30         70.13        28.13 o                         
   0   6  31          0.28        -28.16        28.16 o                         
   1   6  31          0.28        -23.47        27.96 o                         
  -6   0  32         25.15        -30.91        30.91 o                         
  -4   0  32         49.62         28.18        21.96 o                         
  -3   0  32         83.89         98.51        23.62 o                         
  -2   0  32        100.70        101.55        25.67 o                         
  -1   0  32          0.26         46.64        19.68 o                         
   0   0  32       1115.62       1023.35        40.18 o                         
   1   0  32         25.32         32.20        23.08 o                         
   2   0  32          0.13          3.58        25.69 o                         
   3   0  32         33.09         17.35        26.69 o                         
   4   0  32          6.95         16.45        29.14 o                         
   5   0  32         10.16         -9.35        25.69 o                         
  -6   1  32          0.01        -22.00        32.09 o                         
  -5   1  32         33.31        -18.86        18.86 o                         
  -4   1  32         19.97        -19.64        44.15 o                         
  -3   1  32          6.85        -13.83        56.27 o                         
  -2   1  32          9.67         28.78        16.99 o                         
  -1   1  32         89.58         92.49        15.17 o                         
   0   1  32        381.93        331.13        21.52 o                         
   1   1  32        508.92        475.61        24.01 o                         
   2   1  32          6.21          7.67        17.89 o                         
   3   1  32        138.45        128.46        30.21 o                         
   4   1  32          1.22         22.61        23.14 o                         
   5   1  32         69.34         76.68        24.59 o                         
   6   1  32          4.90         11.02        34.70 o                         
  -6   2  32         22.37        106.06        31.59 o                         
  -5   2  32         23.67         22.21        17.76 o                         
  -4   2  32          0.01          9.85        21.67 o                         
  -3   2  32          1.66        -11.48        31.91 o                         
  -2   2  32         86.28         92.65        16.48 o                         
  -1   2  32          7.60         43.36        26.54 o                         
   0   2  32        227.54        219.08        26.41 o                         
   1   2  32         64.20         22.87        21.31 o                         
   2   2  32         42.27         53.93        25.04 o                         
   3   2  32          1.58         30.88        25.58 o                         
   4   2  32          3.06         17.74        23.17 o                         
   5   2  32          0.00        -10.18        27.78 o                         
  -5   3  32          7.73         24.29        30.26 o                         
  -4   3  32          1.02        -25.34        25.34 o                         
  -3   3  32         12.49         19.16        23.20 o                         
  -2   3  32          2.02         15.79        15.50 o                         
  -1   3  32         53.92         19.55        20.27 o                         
   0   3  32         24.00         35.28        23.95 o                         
   1   3  32        309.70        305.20        30.13 o                         
   2   3  32         49.57         46.82        23.77 o                         
   3   3  32         15.44        -26.81        26.81 o                         
   4   3  32         15.84          9.27        25.03 o                         
   5   3  32         31.51        104.98        32.18 o                         
  -4   4  32          1.07        -20.83        27.60 o                         
  -3   4  32         20.01         44.38        24.48 o                         
  -2   4  32          4.59         17.05        20.63 o                         
  -1   4  32         79.85        100.47        21.92 o                         
   0   4  32          1.89        -24.15        24.15 o                         
   1   4  32          5.43         -3.12        21.04 o                         
   2   4  32         57.69         59.65        24.42 o                         
   3   4  32         28.41         16.25        20.68 o                         
   4   4  32          1.61         24.08        23.82 o                         
  -4   5  32          0.08        -26.70        26.70 o                         
  -3   5  32         12.04         -7.06        68.54 o                         
  -2   5  32         31.11          6.84        29.48 o                         
  -1   5  32         11.42         39.16        48.73 o                         
   0   5  32         44.06         63.65        24.30 o                         
   1   5  32          8.45         47.04        22.13 o                         
   2   5  32         37.23         88.24        27.55 o                         
   3   5  32          8.13         -6.19        22.66 o                         
  -2   6  32          1.76        -26.98        30.05 o                         
  -1   6  32          2.46          7.81        28.15 o                         
   0   6  32         30.12          8.22        24.66 o                         
  -6   1  33         37.32         35.08        26.62 o                         
  -4   1  33          4.26        -15.43        15.43 o                         
  -3   1  33         19.58        -12.45        20.77 o                         
  -2   1  33         14.63        -12.78        16.48 o                         
  -1   1  33         16.75         22.17        19.78 o                         
   0   1  33          5.93         21.76        17.32 o                         
   1   1  33         86.60         83.46        17.70 o                         
   2   1  33         36.57         50.31        19.19 o                         
   3   1  33         53.62         41.02        26.77 o                         
   4   1  33         68.79        100.90        30.58 o                         
   5   1  33         11.61        -14.05        29.69 o                         
  -6   2  33          4.48         39.43        36.49 o                         
  -5   2  33         28.61         -4.62        18.05 o                         
  -4   2  33         68.67         20.56        88.30 o                         
  -3   2  33         26.00         45.67        27.52 o                         
  -2   2  33         27.65         64.85        19.07 o                         
  -1   2  33        154.65        173.50        33.82 o                         
   0   2  33         86.62         62.65        23.83 o                         
   1   2  33        459.70        397.01        34.44 o                         
   2   2  33          1.60         31.42        23.76 o                         
   3   2  33          0.91          8.64        23.99 o                         
   4   2  33          0.07        -18.63        25.53 o                         
   5   2  33          4.39         26.83        24.37 o                         
  -4   3  33          8.07         14.79        25.28 o                         
  -3   3  33          0.81        -13.27        20.48 o                         
  -2   3  33         15.41         39.02        22.48 o                         
  -1   3  33          0.00         18.78        21.05 o                         
   0   3  33         41.39         32.01        21.06 o                         
   1   3  33         12.72          5.70        27.58 o                         
   2   3  33          2.33        -15.10        28.38 o                         
   3   3  33         13.26         64.75        27.26 o                         
   4   3  33         17.13         31.67        28.02 o                         
  -4   4  33          0.72        -27.01        27.01 o                         
  -3   4  33         23.40         28.59        23.27 o                         
  -2   4  33         11.55         22.08        15.65 o                         
  -1   4  33         16.49          2.19        20.13 o                         
   0   4  33         33.68         13.49        20.10 o                         
   1   4  33          0.47         53.67        25.08 o                         
   2   4  33         10.30         36.48        28.79 o                         
   3   4  33         14.98         36.23        23.75 o                         
  -2   5  33          0.46         29.02        23.02 o                         
  -1   5  33          0.81         38.97        72.78 o                         
   0   5  33         20.99         -5.60        27.58 o                         
   1   5  33         32.69         -3.90        26.56 o                         
   2   5  33          2.89         53.57        30.27 o                         
  -2   6  33          7.23        -29.36        29.36 o                         
  -1   6  33          8.15        -11.99        30.47 o                         
  -5   0  34          3.35        -13.91        27.02 o                         
  -4   0  34          5.32          9.65        21.81 o                         
  -3   0  34        107.31         83.38        24.00 o                         
  -2   0  34         55.12         87.47        21.67 o                         
  -1   0  34        146.97        117.05        22.19 o                         
   0   0  34        496.94        497.74        33.71 o                         
   1   0  34        136.76        119.89        23.82 o                         
   2   0  34         46.13         33.94        24.02 o                         
   3   0  34          8.19          8.34        26.29 o                         
   4   0  34         59.97        126.37        29.83 o                         
   5   0  34         16.96         66.86        27.45 o                         
  -5   1  34         36.98        -33.18        33.18 o                         
  -4   1  34         26.67          8.27        15.99 o                         
  -3   1  34          0.03         -6.27        19.03 o                         
  -2   1  34          9.56         54.56        31.04 o                         
  -1   1  34         74.12         57.63        20.93 o                         
   0   1  34          1.09         -1.30        16.03 o                         
   1   1  34          7.16         18.18        15.70 o                         
   2   1  34         49.44         16.55        22.32 o                         
   3   1  34          0.95          9.78        22.16 o                         
   4   1  34        134.80        123.08        31.56 o                         
   5   1  34          1.27        -18.20        28.57 o                         
  -5   2  34         29.02         78.49        44.27 o                         
  -4   2  34         11.69        -36.70        40.78 o                         
  -3   2  34          0.07        -16.56        16.56 o                         
  -2   2  34          5.35          4.04        15.44 o                         
  -1   2  34          3.85         50.16        24.67 o                         
   0   2  34         15.15         52.94        24.86 o                         
   1   2  34         10.29        -21.09        23.20 o                         
   2   2  34        120.93        107.80        28.49 o                         
   3   2  34          1.60         15.95        22.95 o                         
   4   2  34         26.26         73.48        30.69 o                         
  -4   3  34         17.80          5.66        24.78 o                         
  -2   3  34        152.07        155.25        28.69 o                         
  -1   3  34          4.68        -17.68        22.95 o                         
   0   3  34        132.53         86.46        24.95 o                         
   1   3  34          3.74         -9.96        27.47 o                         
   2   3  34          8.86        -20.69        24.49 o                         
   3   3  34         68.77         75.86        29.13 o                         
   4   3  34          0.12         26.38        30.59 o                         
  -4   4  34          3.15        -25.07        25.07 o                         
  -3   4  34          3.38          4.10        25.98 o                         
  -2   4  34         61.35         59.29        23.51 o                         
  -1   4  34         23.14         36.09        17.42 o                         
   0   4  34          2.26        -26.72        26.72 o                         
   1   4  34         56.64         83.78        29.90 o                         
   2   4  34         40.15         54.53        27.50 o                         
   3   4  34          8.43         12.86        27.03 o                         
  -3   5  34          9.67         51.85        27.41 o                         
  -2   5  34         14.77        -25.49        25.49 o                         
  -1   5  34         14.99        134.74        65.92 o                         
   0   5  34          8.07         79.26        23.15 o                         
   1   5  34         36.65         30.06        27.96 o                         
  -5   1  35          3.12        -30.50        30.50 o                         
  -4   1  35          0.10        -22.67        22.67 o                         
  -3   1  35         60.99         83.36        17.25 o                         
  -2   1  35         16.87         48.64        15.88 o                         
  -1   1  35         30.88         78.16        26.92 o                         
   0   1  35         88.04         92.90        24.96 o                         
   1   1  35         33.06          3.11        22.10 o                         
   2   1  35          4.32         23.95        22.58 o                         
   3   1  35         15.87          0.65        29.61 o                         
   4   1  35         21.59          1.87        25.59 o                         
  -4   2  35         10.99        -13.57        18.22 o                         
  -3   2  35          3.09        -24.86        24.86 o                         
  -2   2  35         26.72         80.96        50.88 o                         
  -1   2  35        177.43        252.95        35.46 o                         
   0   2  35         16.37         62.71        27.29 o                         
   1   2  35          0.08         -8.46        23.57 o                         
   2   2  35          0.14         23.21        26.22 o                         
   3   2  35         31.11         72.20        25.34 o                         
   4   2  35         60.08         58.66        29.36 o                         
  -4   3  35          5.34        -24.54        24.54 o                         
  -3   3  35          4.56         -5.14        25.32 o                         
  -1   3  35         13.15          1.88        21.57 o                         
   0   3  35          1.33         26.67        25.19 o                         
   1   3  35          7.29         32.75        24.71 o                         
   2   3  35          2.24         41.14        28.20 o                         
   3   3  35         14.08         17.76        27.77 o                         
  -3   4  35          0.30         18.41        28.71 o                         
  -2   4  35          0.10         84.85        27.43 o                         
  -1   4  35          0.06         21.75        69.41 o                         
   0   4  35         11.66         73.70        27.47 o                         
   1   4  35          5.66         36.38        23.34 o                         
   2   4  35          6.82         -1.18        25.31 o                         
  -2   5  35          2.15        -31.14        31.73 o                         
  -1   5  35          0.52         73.73        61.92 o                         
   0   5  35         15.28        -30.10        30.10 o                         
  -4   0  36          5.89         13.11        23.15 o                         
  -3   0  36         52.02         63.11        21.11 o                         
  -2   0  36          1.34         37.47        23.01 o                         
  -1   0  36          1.88         14.72        20.31 o                         
   0   0  36          0.03         33.67        20.82 o                         
   1   0  36          0.42        -11.29        24.59 o                         
   2   0  36         21.27          3.01        23.57 o                         
   3   0  36         36.78         45.51        29.69 o                         
   4   0  36          0.14        -29.74        29.74 o                         
  -4   1  36          1.62        -18.52        18.52 o                         
  -3   1  36          8.52         17.22        18.87 o                         
  -2   1  36         77.82         95.00        16.06 o                         
  -1   1  36          1.07         55.57        59.96 o                         
   0   1  36          0.00         -9.37        21.17 o                         
   1   1  36          0.00         22.26        25.29 o                         
   2   1  36         64.66         11.98        26.99 o                         
   3   1  36          0.00        -14.06        26.43 o                         
   4   1  36         17.14         20.91        28.14 o                         
  -5   2  36          7.87        -30.70        30.70 o                         
  -4   2  36        128.98        103.74        34.20 o                         
  -3   2  36          0.03         -7.44        17.40 o                         
  -2   2  36         26.55         27.17        17.12 o                         
  -1   2  36          9.28         79.74        20.20 o                         
   0   2  36         13.21        -11.48        25.82 o                         
   1   2  36         18.77         43.10        29.92 o                         
   2   2  36          9.09          4.47        26.34 o                         
   3   2  36          2.16          8.29        29.94 o                         
  -3   3  36          0.44         18.56        27.65 o                         
  -2   3  36         13.43         28.61        27.39 o                         
  -1   3  36        104.33        122.75        25.81 o                         
   0   3  36          3.16         27.23        23.50 o                         
   1   3  36         15.63        -11.29        25.00 o                         
   2   3  36         38.57         87.36        29.39 o                         
   3   3  36         56.00         48.64        29.07 o                         
  -2   4  36          4.62        -29.28        29.28 o                         
  -1   4  36        103.57        171.87        74.87 o                         
   0   4  36         15.06         30.08        24.19 o                         
   1   4  36         93.33         88.85        24.99 o                         
  -1   5  36         14.32          6.83        26.50 o                         
  -4   1  37          2.75        -25.40        25.40 o                         
  -3   1  37          5.28          0.00        25.89 o                         
  -2   1  37          0.28         18.00        17.46 o                         
  -1   1  37         20.95         68.54        58.67 o                         
   0   1  37          7.14         26.20        22.40 o                         
   1   1  37          2.79        -23.22        26.26 o                         
   2   1  37         72.31         -1.52        29.19 o                         
   3   1  37         19.70         12.07        28.76 o                         
  -3   2  37         29.78         13.12        16.42 o                         
  -2   2  37          5.53         31.10        17.51 o                         
  -1   2  37          2.63         23.50        17.89 o                         
   0   2  37         10.68         56.05        25.41 o                         
   1   2  37         22.69         44.61        25.74 o                         
   2   2  37          0.53        -13.01        26.87 o                         
   3   2  37          5.09         47.37        31.76 o                         
  -2   3  37          7.00         82.78        27.61 o                         
  -1   3  37         11.63         47.23        26.85 o                         
   0   3  37         41.70         -3.33        23.95 o                         
   1   3  37         14.75        -11.83        22.94 o                         
   2   3  37          5.02         69.22        30.08 o                         
  -1   4  37         32.84        133.07        21.36 o                         
   0   4  37         26.79         14.15        27.52 o                         
   1   4  37          7.24         32.89        28.29 o                         
  -3   0  38          1.37         24.69        28.41 o                         
  -2   0  38         55.43         84.67        25.07 o                         
  -1   0  38         25.47        116.26        77.14 o                         
   0   0  38          0.10        -29.94        29.94 o                         
   1   0  38          1.52         58.63        25.30 o                         
   2   0  38          3.78         35.05        30.17 o                         
   3   0  38          5.55          9.66        27.71 o                         
  -4   1  38          5.56         24.84        31.47 o                         
  -3   1  38         50.43         23.93        20.43 o                         
  -2   1  38         52.45         92.73        37.15 o                         
  -1   1  38          2.87        100.63        49.97 o                         
   0   1  38          1.91         29.53        23.05 o                         
   1   1  38         15.89         -3.65        29.47 o                         
   2   1  38          0.65         -2.75        27.37 o                         
   3   1  38          0.70         32.75        24.17 o                         
  -3   2  38          8.31        -27.23        28.28 o                         
  -2   2  38         15.50         49.06        17.99 o                         
  -1   2  38          7.34         75.53        48.96 o                         
   0   2  38         30.58         21.11        27.03 o                         
   1   2  38         65.41        117.95        30.44 o                         
   2   2  38          0.17        -28.60        28.60 o                         
  -2   3  38          9.09          5.01        23.45 o                         
  -1   3  38          0.88         73.76        87.62 o                         
   0   3  38         25.96         55.47        27.26 o                         
   1   3  38         16.68         78.01        25.72 o                         
  -1   4  38          5.63        -15.29        27.22 o                         
   0   4  38          2.24         36.42        30.96 o                         
  -2   1  39          0.97          2.00        55.86 o                         
  -1   1  39          7.63         61.46        40.99 o                         
   0   1  39          0.83         63.70        26.15 o                         
   1   1  39         16.81        -25.46        25.46 o                         
   2   1  39          0.07        -26.94        26.94 o                         
  -3   2  39          6.33        -31.59        31.59 o                         
  -2   2  39          5.95        -22.81        59.01 o                         
  -1   2  39         30.49        115.35        21.53 o                         
   0   2  39          0.03        -28.21        28.21 o                         
   1   2  39          0.03        -30.51        30.51 o                         
  -1   3  39          4.40         13.12        26.00 o                         
   0   3  39         70.36         55.39        33.62 o                         
  -1   4  39          1.66         62.78        31.56 o                         
  -2   0  40         55.18         73.84        25.87 o                         
  -1   0  40         31.22        186.84        30.53 o                         
   0   0  40          5.26         -2.01        27.19 o                         
   1   0  40         44.08        111.79        28.01 o                         
  -3   1  40          1.34        -32.26        32.26 o                         
  -2   1  40          3.74         36.07        33.24 o                         
  -1   1  40         13.35        125.29        20.32 o                         
   0   1  40         31.75         55.63        29.83 o                         
   1   1  40          0.66         25.25        25.32 o                         
  -1   2  40          7.41         30.71        27.14 o                         
   0   2  40         42.07         73.97        30.72 o                         
   1   2  40          2.68          9.06        31.93 o                         
  -1   3  40         10.83         33.68        32.31 o                         
   0   3  40         11.22        108.39        32.86 o                         
  -2   1  41         13.67         29.76        29.75 o                         
  -1   1  41          0.01        163.84        31.69 o                         
   0   1  41          0.37         -8.63        31.04 o                         
   1   1  41         47.14         66.01        26.26 o                         
   0   2  41         24.98         22.93        30.52 o                         
   0   0  42         13.77        117.28        32.64 o                         
   0   1  42         11.63        -23.01        33.72 o                         
                                                                                
