# Supplementary material for: Twelve 4-(4-meth­oxy­phen­yl)piperazin-1-ium salts containing organic anions: supra­molecular assembly in one, two and three dimensions
Source: Acta Crystallogr E Crystallogr Commun. 2019 Sep 20;75(Pt 10):1494–506. doi: 10.1107/S2056989019012702 (PMC6775724; doi:10.1107/S2056989019012702)
Supplement: Supplementary file 9 [file e-75-01494-VIIIsup9.hkl]

data_VIII                                                                       
_shelx_title ' sk6cg'                                                           
_shelx_refln_list_code          4                                               
_shelx_F_calc_maximum      111.34                                               
_exptl_crystal_F_000       664.00                                               
_reflns_d_resolution_high  0.7698                                               
                                                                                
loop_                                                                           
 _space_group_symop_operation_xyz                                               
 'x, y, z'                                                                      
 '-x, -y, z+1/2'                                                                
 '-x+1/2, y+1/2, z+1/2'                                                         
 'x+1/2, -y+1/2, z'                                                             
                                                                                
_cell_length_a     9.3225                                                       
_cell_length_b    28.2610                                                       
_cell_length_c     5.8228                                                       
_cell_angle_alpha  90.000                                                       
_cell_angle_beta   90.000                                                       
_cell_angle_gamma  90.000                                                       
                                                                                
_shelx_F_squared_multiplier     1.000                                           
                                                                                
loop_                                                                           
 _refln_index_h                                                                 
 _refln_index_k                                                                 
 _refln_index_l                                                                 
 _refln_F_squared_calc                                                          
 _refln_F_squared_meas                                                          
 _refln_F_squared_sigma                                                         
 _refln_observed_status                                                         
   2   0  -7         58.38         59.78         4.55 o                         
   0   1  -7         40.34         46.09         6.46 o                         
   1   1  -7          1.41          3.33         3.80 o                         
   2   1  -7         10.19         10.29         4.46 o                         
   3   1  -7         15.39          7.54         4.63 o                         
   1   2  -7          1.33         -0.42         1.53 o                         
   2   2  -7         45.45         44.65         3.50 o                         
   3   2  -7          0.69          5.33         2.47 o                         
   0   3  -7         13.40         11.50         2.16 o                         
   1   3  -7          2.95          1.59         1.78 o                         
   2   3  -7         15.90         20.44         5.10 o                         
   3   3  -7          7.55          7.98         2.44 o                         
   1   4  -7          4.82          6.87         3.13 o                         
   2   4  -7         21.15         24.17         3.33 o                         
   3   4  -7          0.79          4.98         3.95 o                         
   0   5  -7         43.25         57.14         4.91 o                         
   1   5  -7         10.62          4.98         2.10 o                         
   2   5  -7          1.72          2.04         4.44 o                         
   1   6  -7          0.67          0.16         1.83 o                         
   2   6  -7          7.31          9.26         2.69 o                         
   0   7  -7          2.71         -1.95         6.35 o                         
   1   7  -7         17.49         14.53         3.82 o                         
   2   7  -7         10.95         23.43         5.63 o                         
   1   8  -7          2.19          9.34         3.39 o                         
   2   8  -7         13.45         10.30         3.53 o                         
   0   9  -7          5.75          1.44         2.36 o                         
   1   9  -7         12.95         -0.83         2.29 o                         
   2   9  -7          3.46         -2.67         2.67 o                         
   1  10  -7          9.11         20.67         4.13 o                         
   0  11  -7         17.31         16.81        10.69 o                         
   1  11  -7         10.65         -1.11         2.20 o                         
   1  12  -7          1.45         10.80         2.46 o                         
   0  13  -7          6.10          2.11         3.75 o                         
   1  13  -7          8.08         16.36         4.08 o                         
   0   0  -6        115.30        119.74         5.29 o                         
   2   0  -6         49.82         46.96         4.25 o                         
   4   0  -6          5.45          4.94         3.71 o                         
   6   0  -6          1.21         -3.60         3.60 o                         
   1   1  -6         16.56         18.73         2.48 o                         
   2   1  -6          9.24          8.35         2.39 o                         
   3   1  -6         45.69         39.59         3.15 o                         
   4   1  -6          2.16          4.53         2.47 o                         
   5   1  -6          4.48         -2.32         7.92 o                         
   6   1  -6          0.49          4.75         2.31 o                         
   0   2  -6        198.81        207.60         4.57 o                         
   1   2  -6         14.97         11.74         1.67 o                         
   2   2  -6        130.87        130.41         9.74 o                         
   3   2  -6          5.81          7.03         2.57 o                         
   4   2  -6          0.08         -3.91         3.91 o                         
   5   2  -6         14.07         21.52         2.72 o                         
   6   2  -6          1.90         -0.19         2.34 o                         
   1   3  -6         74.41         74.04         2.33 o                         
   2   3  -6         15.44         11.37         2.65 o                         
   3   3  -6         52.15         59.77         3.28 o                         
   4   3  -6         10.90          9.88         2.69 o                         
   5   3  -6          9.09          3.32         2.66 o                         
   6   3  -6          3.49          8.20         4.96 o                         
   0   4  -6        128.76        134.48         3.77 o                         
   1   4  -6        109.90        118.22         2.64 o                         
   2   4  -6         56.33         58.84         3.41 o                         
   3   4  -6         22.37         27.40         4.87 o                         
   4   4  -6          7.97          3.73         2.15 o                         
   5   4  -6          8.21         13.02         2.83 o                         
   6   4  -6          8.14          5.29         2.11 o                         
   7   4  -6          0.78          6.22         3.09 o                         
   1   5  -6         28.01         31.19         2.09 o                         
   2   5  -6         76.55         79.13         3.56 o                         
   3   5  -6         25.77         20.96         2.61 o                         
   4   5  -6          4.44          7.47         3.44 o                         
   5   5  -6          4.67         -1.21         3.75 o                         
   6   5  -6         27.56         23.88         2.47 o                         
   7   5  -6         38.85         34.57         3.93 o                         
   0   6  -6         99.24         96.82         4.30 o                         
   1   6  -6         18.96         20.11         2.49 o                         
   2   6  -6          2.85          3.36         2.16 o                         
   3   6  -6          2.15          3.79         2.27 o                         
   4   6  -6          2.60          2.70         2.33 o                         
   5   6  -6         32.57         43.22         3.42 o                         
   6   6  -6         40.21         46.70         2.87 o                         
   7   6  -6         16.65          9.92         3.01 o                         
   1   7  -6         11.74         12.93         2.18 o                         
   2   7  -6          3.27          3.28         1.76 o                         
   3   7  -6          4.91          6.30         2.10 o                         
   4   7  -6         11.29         16.00         8.54 o                         
   5   7  -6         34.53         34.51         3.12 o                         
   6   7  -6         64.74         75.29         4.65 o                         
   0   8  -6         67.86         70.57         3.08 o                         
   1   8  -6         48.77         47.30         2.02 o                         
   2   8  -6          7.56          6.72         1.79 o                         
   3   8  -6          5.25          4.26         2.48 o                         
   4   8  -6         13.83         10.43         2.82 o                         
   5   8  -6         23.26         24.50         5.51 o                         
   6   8  -6         32.34         29.38         5.02 o                         
   1   9  -6          4.08          5.60         2.19 o                         
   2   9  -6         19.78         16.45         2.11 o                         
   3   9  -6          1.98          3.53         2.27 o                         
   4   9  -6          6.93          5.89         2.51 o                         
   5   9  -6         22.82         23.61         6.04 o                         
   6   9  -6         22.27         24.74         2.79 o                         
   0  10  -6         20.16         18.62         4.10 o                         
   1  10  -6          3.62          4.06         1.46 o                         
   2  10  -6          6.88          4.13         4.41 o                         
   3  10  -6          5.87          0.64         2.43 o                         
   4  10  -6         17.99         17.80         8.35 o                         
   5  10  -6         15.27         13.07         2.74 o                         
   1  11  -6          1.89          1.29         1.51 o                         
   2  11  -6          2.97          2.16         1.76 o                         
   3  11  -6          2.26          4.30         2.30 o                         
   4  11  -6          8.60          8.89         2.62 o                         
   5  11  -6         13.79         19.21         7.63 o                         
   0  12  -6          1.29          1.70         2.72 o                         
   1  12  -6         12.96         11.95         1.55 o                         
   2  12  -6         14.17         16.75         1.99 o                         
   3  12  -6          0.03         -1.44         2.50 o                         
   4  12  -6         25.96         29.44         4.61 o                         
   5  12  -6         15.37         28.66         6.73 o                         
   1  13  -6         29.10         24.50         1.66 o                         
   2  13  -6          4.53          7.12         1.82 o                         
   3  13  -6         40.59         50.87         3.68 o                         
   4  13  -6         14.51         16.60         3.04 o                         
   5  13  -6         33.71         28.70         3.78 o                         
   0  14  -6         32.01         31.84         2.47 o                         
   1  14  -6          1.12          0.99         2.87 o                         
   2  14  -6          2.48          0.39         1.88 o                         
   3  14  -6         23.98         25.53         2.95 o                         
   4  14  -6         38.66         37.34         3.03 o                         
   1  15  -6          7.70          5.57         2.67 o                         
   2  15  -6          1.39          0.14         2.27 o                         
   3  15  -6          6.98          4.20         2.50 o                         
   4  15  -6          2.18          3.77         2.53 o                         
   0  16  -6          4.69          7.65         4.47 o                         
   1  16  -6         17.44         23.73         3.86 o                         
   2  16  -6         41.40         43.08         2.38 o                         
   3  16  -6         28.47         23.66         3.02 o                         
   1  17  -6          1.94         -2.02         2.02 o                         
   2  17  -6          4.89         -0.17         2.36 o                         
   3  17  -6          9.52         19.24         7.21 o                         
   0  18  -6          1.61          0.45         2.78 o                         
   1  18  -6         11.76         16.14         2.02 o                         
   2  18  -6         18.49         23.96         2.52 o                         
   1  19  -6          3.34         -2.00         2.00 o                         
   2  19  -6          1.49         -0.56         5.98 o                         
   0  20  -6          1.57         -2.27         2.92 o                         
   1  20  -6          6.67         -0.53         8.22 o                         
   2  20  -6          2.81          3.16         3.91 o                         
   1  21  -6          0.35         -2.48         2.48 o                         
   2  21  -6         25.34         23.96         3.87 o                         
   0  22  -6         10.48         -0.67         3.10 o                         
   2   0  -5         29.49         28.13         2.31 o                         
   4   0  -5         69.23         65.94         4.37 o                         
   6   0  -5         50.56         52.55         3.18 o                         
   8   0  -5         19.45         11.52         2.39 o                         
   0   1  -5        160.22        175.38         3.84 o                         
   1   1  -5        256.81        274.79         4.33 o                         
   2   1  -5         54.02         55.21         2.13 o                         
   3   1  -5         16.32         15.79         2.41 o                         
   4   1  -5          8.29          8.91         2.28 o                         
   5   1  -5         51.74         44.84         1.77 o                         
   6   1  -5         31.49         22.83         1.68 o                         
   7   1  -5          3.80          0.49         1.78 o                         
   8   1  -5         20.37         16.13         3.81 o                         
   9   1  -5         10.74         14.11         4.12 o                         
   1   2  -5         23.54         23.21         1.62 o                         
   2   2  -5         40.84         36.12         1.70 o                         
   3   2  -5          1.99         -0.89         2.34 o                         
   4   2  -5          6.62          5.99         2.24 o                         
   5   2  -5         29.19         20.13         1.90 o                         
   6   2  -5          0.03          1.30         1.81 o                         
   7   2  -5         34.81         43.34         2.38 o                         
   8   2  -5          3.21         -0.04         1.73 o                         
   9   2  -5         20.28         36.07         4.73 o                         
   0   3  -5        204.71        194.54         3.97 o                         
   1   3  -5         46.07         47.14         1.88 o                         
   2   3  -5        132.62        135.65         2.42 o                         
   3   3  -5         88.24         90.34         3.44 o                         
   4   3  -5         13.87         10.22         4.92 o                         
   5   3  -5         31.05         29.56         2.86 o                         
   6   3  -5         23.57         16.73         2.01 o                         
   7   3  -5         65.65         55.94         2.46 o                         
   8   3  -5          8.23          5.47         2.43 o                         
   1   4  -5         54.55         55.76         2.10 o                         
   2   4  -5          2.33          2.53         1.27 o                         
   3   4  -5        127.93        127.75         3.77 o                         
   4   4  -5         17.12         17.99         2.68 o                         
   5   4  -5          7.79          9.12         2.58 o                         
   6   4  -5         23.23         24.47         2.18 o                         
   7   4  -5          9.07         14.77         2.76 o                         
   8   4  -5         28.37         37.56         4.96 o                         
   0   5  -5        629.61        618.30         6.61 o                         
   1   5  -5        291.02        293.84         5.08 o                         
   2   5  -5          4.69          6.81         1.45 o                         
   3   5  -5         59.56         57.43         3.09 o                         
   4   5  -5         79.76         68.30         4.98 o                         
   5   5  -5         25.16         21.90         3.42 o                         
   6   5  -5         21.33         19.19         2.62 o                         
   7   5  -5         20.39         14.11         2.17 o                         
   8   5  -5         28.50         33.21         3.70 o                         
   1   6  -5         40.89         48.16         1.81 o                         
   2   6  -5         25.77         24.88         1.61 o                         
   3   6  -5          9.42         10.29         2.54 o                         
   4   6  -5        124.27        117.58         7.85 o                         
   5   6  -5          0.02         -1.22         2.48 o                         
   6   6  -5          4.96          6.56         1.88 o                         
   7   6  -5         17.14         19.06         2.65 o                         
   8   6  -5         30.87         31.35         2.78 o                         
   0   7  -5         55.91         64.15         2.80 o                         
   1   7  -5         39.47         37.76         1.70 o                         
   2   7  -5        352.75        371.38         3.75 o                         
   3   7  -5          1.51          1.25         2.40 o                         
   4   7  -5         68.41         65.56         5.68 o                         
   5   7  -5         33.32         37.87         2.89 o                         
   6   7  -5          7.15          1.59         1.67 o                         
   7   7  -5         10.54          4.57         2.12 o                         
   8   7  -5         41.73         44.22         6.10 o                         
   1   8  -5         74.54         75.40         2.06 o                         
   2   8  -5        375.25        409.97         3.98 o                         
   3   8  -5        145.64        144.04         3.98 o                         
   4   8  -5          5.11          6.10         2.37 o                         
   5   8  -5         46.93         52.64         3.29 o                         
   6   8  -5         14.87         13.96         2.00 o                         
   7   8  -5          0.78          3.32         1.98 o                         
   8   8  -5         18.96         21.81         3.80 o                         
   0   9  -5         46.14         45.19         2.53 o                         
   1   9  -5         30.77         30.35         1.65 o                         
   2   9  -5        227.26        216.93         3.63 o                         
   3   9  -5         77.14         82.56         3.46 o                         
   4   9  -5          0.85          1.29         2.50 o                         
   5   9  -5         12.10          9.56         2.64 o                         
   6   9  -5          5.15          2.16         2.17 o                         
   7   9  -5         16.63         15.08         2.08 o                         
   8   9  -5         12.20         12.69         2.18 o                         
   1  10  -5         97.35        100.18         2.31 o                         
   2  10  -5          2.82          4.95         1.92 o                         
   3  10  -5         28.59         23.90         2.82 o                         
   4  10  -5         17.05         16.88         2.66 o                         
   5  10  -5          6.60          1.52         2.34 o                         
   6  10  -5         26.68         28.86         3.56 o                         
   7  10  -5         99.17        112.27         8.49 o                         
   8  10  -5         42.27         47.03         7.66 o                         
   0  11  -5         28.74         20.61         2.20 o                         
   1  11  -5          8.57          8.76         1.52 o                         
   2  11  -5         80.14         78.68         2.89 o                         
   3  11  -5          6.27          3.87         2.14 o                         
   4  11  -5         89.77         98.48         7.59 o                         
   5  11  -5         23.68         27.51         4.32 o                         
   6  11  -5          7.50         10.98         2.39 o                         
   7  11  -5         16.28         16.28         2.70 o                         
   8  11  -5         17.81         31.90         3.91 o                         
   1  12  -5         74.71         76.73         3.99 o                         
   2  12  -5          0.80          0.15         1.55 o                         
   3  12  -5         17.67         14.24         2.03 o                         
   4  12  -5         99.71         98.97         3.80 o                         
   5  12  -5         44.12         39.42         3.44 o                         
   6  12  -5          9.12          9.47         2.87 o                         
   7  12  -5         33.54         41.95         6.24 o                         
   8  12  -5         35.77         29.87         3.77 o                         
   0  13  -5          1.17          1.34         1.82 o                         
   1  13  -5         27.86         28.84         1.73 o                         
   2  13  -5         14.66         15.19         1.87 o                         
   3  13  -5         26.43         24.62         1.89 o                         
   4  13  -5          3.78          3.74         2.54 o                         
   5  13  -5         25.93         29.02         3.17 o                         
   6  13  -5          8.74         11.83         2.49 o                         
   7  13  -5         37.49         39.76         3.18 o                         
   1  14  -5         12.13         17.65         1.56 o                         
   2  14  -5          1.57          1.12         1.78 o                         
   3  14  -5         26.18         25.95         2.15 o                         
   4  14  -5         65.19         61.22         3.36 o                         
   5  14  -5         22.28         20.44         2.90 o                         
   6  14  -5          6.10          3.16         2.73 o                         
   7  14  -5         62.09         78.87         5.95 o                         
   0  15  -5         10.85         10.00         2.20 o                         
   1  15  -5         26.53         23.00         1.63 o                         
   2  15  -5         53.02         60.93         2.74 o                         
   3  15  -5         93.10        103.63         3.91 o                         
   4  15  -5          9.35          8.80         2.38 o                         
   5  15  -5         26.15         27.18         2.86 o                         
   6  15  -5         13.33         18.93         2.92 o                         
   7  15  -5          6.45          6.93         2.40 o                         
   1  16  -5         88.70         83.14         2.35 o                         
   2  16  -5         22.67         18.54         1.95 o                         
   3  16  -5          9.22          8.33         1.82 o                         
   4  16  -5          0.58         -0.04         2.40 o                         
   5  16  -5         32.52         41.03         3.07 o                         
   6  16  -5         54.95         64.37         3.81 o                         
   7  16  -5         47.11         54.90         5.22 o                         
   0  17  -5         91.08         83.47         3.29 o                         
   1  17  -5         20.88         26.33         1.84 o                         
   2  17  -5         97.87         92.35         2.87 o                         
   3  17  -5          1.00          1.30         1.72 o                         
   4  17  -5          2.80          5.42         4.08 o                         
   5  17  -5          3.81          4.21         2.57 o                         
   6  17  -5          3.69          5.87         3.86 o                         
   7  17  -5         15.17         10.72         4.74 o                         
   1  18  -5         26.74         24.57         1.91 o                         
   2  18  -5         97.02         95.43         4.55 o                         
   3  18  -5         26.22         24.52         2.46 o                         
   4  18  -5          9.88         11.69         3.16 o                         
   5  18  -5          4.59          5.37         2.96 o                         
   6  18  -5          6.36          4.36         2.16 o                         
   0  19  -5        169.77        155.50         8.79 o                         
   1  19  -5         76.02         76.60         2.37 o                         
   2  19  -5         29.02         38.19         3.28 o                         
   3  19  -5          7.28          6.09         1.84 o                         
   4  19  -5         25.69         32.13         7.24 o                         
   5  19  -5         49.26         60.79         3.57 o                         
   6  19  -5         17.38         24.83         3.94 o                         
   1  20  -5         10.28         15.11         1.86 o                         
   2  20  -5          0.25          1.06         2.73 o                         
   3  20  -5          1.87          2.41         2.52 o                         
   4  20  -5         38.99         39.26         3.19 o                         
   5  20  -5         19.23         20.44         4.03 o                         
   0  21  -5        249.63        231.75         4.96 o                         
   1  21  -5         24.86         28.36         1.98 o                         
   2  21  -5         15.95         14.98         2.09 o                         
   3  21  -5          0.21         -2.38         2.89 o                         
   4  21  -5         20.58         22.26         2.64 o                         
   5  21  -5          4.81          8.06         3.74 o                         
   1  22  -5          5.56          6.25         1.60 o                         
   2  22  -5         10.13          7.13         2.67 o                         
   3  22  -5          4.34          5.44         2.25 o                         
   4  22  -5          2.36          1.40         2.26 o                         
   0  23  -5          1.77          1.42         4.05 o                         
   1  23  -5         27.92         25.26         1.92 o                         
   2  23  -5          1.39          4.80         5.49 o                         
   3  23  -5          4.90          8.39         2.19 o                         
   1  24  -5          1.94         10.31         2.31 o                         
   2  24  -5          3.86          3.37         3.49 o                         
   3  24  -5          3.22          9.40         3.41 o                         
   0  25  -5         66.34         70.98        13.90 o                         
   1  25  -5         35.19         31.94         4.90 o                         
   2  25  -5         16.98         20.75         3.68 o                         
   3  25  -5          4.02          7.48         3.75 o                         
   1  26  -5          6.38         18.84         2.59 o                         
   2  26  -5          3.03         13.39         3.77 o                         
   3  26  -5          1.50          2.26         3.72 o                         
   0   0  -4        564.65        553.77         7.59 o                         
   2   0  -4        226.59        244.64        11.01 o                         
   4   0  -4         31.89         28.47         3.33 o                         
   6   0  -4        277.64        236.70         4.44 o                         
   8   0  -4         91.29         97.72        10.55 o                         
  10   0  -4         30.08         32.09         6.67 o                         
   1   1  -4         22.04         19.98         1.31 o                         
   2   1  -4        109.88        106.47         1.96 o                         
   3   1  -4         35.50         34.61         1.39 o                         
   4   1  -4         26.10         23.84         2.19 o                         
   5   1  -4         58.38         60.82         1.92 o                         
   6   1  -4         13.37         13.77         1.55 o                         
   7   1  -4         60.25         56.75         2.01 o                         
   8   1  -4         41.89         41.44         1.99 o                         
   9   1  -4          2.05          2.55         1.62 o                         
  10   1  -4         12.93         16.33         2.14 o                         
   0   2  -4        358.59        354.79         4.43 o                         
   1   2  -4         13.15         13.84         1.26 o                         
   2   2  -4         43.19         45.95         1.54 o                         
   3   2  -4        103.34         97.07         2.24 o                         
   4   2  -4         54.63         49.23         1.91 o                         
   5   2  -4         21.99         21.16         1.46 o                         
   6   2  -4         91.02         81.38         2.09 o                         
   7   2  -4         37.95         34.71         1.79 o                         
   8   2  -4          1.18         -1.24         1.53 o                         
   9   2  -4          1.62          1.47         1.62 o                         
  10   2  -4         16.38         23.56         3.29 o                         
   1   3  -4         96.51        103.96         2.61 o                         
   2   3  -4         44.55         48.79         1.53 o                         
   3   3  -4        165.18        166.22         2.74 o                         
   4   3  -4         31.52         30.91         1.72 o                         
   5   3  -4          3.94          2.12         1.25 o                         
   6   3  -4         38.06         23.79         1.57 o                         
   7   3  -4          7.91          9.01         1.52 o                         
   8   3  -4         30.58         30.46         2.09 o                         
   9   3  -4         20.53         18.45         1.80 o                         
  10   3  -4          3.91         -0.91         2.59 o                         
   0   4  -4        276.50        265.41         3.99 o                         
   1   4  -4        675.03        680.10         6.98 o                         
   2   4  -4         66.44         61.76         1.71 o                         
   3   4  -4         28.74         27.63         1.66 o                         
   4   4  -4         16.55         14.31         1.48 o                         
   5   4  -4        185.12        175.85         3.02 o                         
   6   4  -4         48.69         49.62         1.90 o                         
   7   4  -4          3.89          3.03         1.67 o                         
   8   4  -4         42.86         34.28         2.22 o                         
   9   4  -4          5.36          9.22         1.83 o                         
  10   4  -4         23.83         35.01         4.40 o                         
   1   5  -4        259.24        264.57         2.83 o                         
   2   5  -4        477.50        464.94         6.34 o                         
   3   5  -4         37.11         38.19         2.16 o                         
   4   5  -4         43.05         47.97         4.48 o                         
   5   5  -4          5.73          6.73         1.50 o                         
   6   5  -4          1.36          0.78         1.36 o                         
   7   5  -4         23.70         22.33         1.71 o                         
   8   5  -4          3.60          1.98         2.22 o                         
   9   5  -4         12.92         18.17         2.88 o                         
   0   6  -4       1389.65       1396.96         9.39 o                         
   1   6  -4         24.65         28.30         1.47 o                         
   2   6  -4        272.99        282.31         4.44 o                         
   3   6  -4        143.18        145.52         2.72 o                         
   4   6  -4        369.45        359.76         6.19 o                         
   5   6  -4          6.86          7.85         2.24 o                         
   6   6  -4         17.42         11.99         1.77 o                         
   7   6  -4         20.31         22.95         2.43 o                         
   8   6  -4          4.72          7.99         2.31 o                         
   9   6  -4          4.66          6.25         2.51 o                         
   1   7  -4        377.82        380.14         3.33 o                         
   2   7  -4         43.03         46.43         1.55 o                         
   3   7  -4         31.02         34.80         2.26 o                         
   4   7  -4        268.32        252.68         4.75 o                         
   5   7  -4         49.27         39.68         2.67 o                         
   6   7  -4         35.20         30.16         2.09 o                         
   7   7  -4          9.01         10.57         2.38 o                         
   8   7  -4         32.69         37.22         5.04 o                         
   9   7  -4          4.99          4.48         2.37 o                         
   0   8  -4        243.93        225.28         3.79 o                         
   1   8  -4        342.47        366.15         5.88 o                         
   2   8  -4         60.25         55.74         1.83 o                         
   3   8  -4        489.62        479.39         6.02 o                         
   4   8  -4        215.15        209.64        10.00 o                         
   5   8  -4         14.78          9.90         2.44 o                         
   6   8  -4         39.67         34.07         2.18 o                         
   7   8  -4          2.41          3.14         1.86 o                         
   8   8  -4          1.41          3.94         2.16 o                         
   9   8  -4         45.90         61.07         3.58 o                         
   1   9  -4         14.70         16.04         1.32 o                         
   2   9  -4         39.34         44.71         1.57 o                         
   3   9  -4        218.49        210.27         5.27 o                         
   4   9  -4         55.20         49.24         3.04 o                         
   5   9  -4         57.64         60.02         3.05 o                         
   6   9  -4         19.01         20.29         1.99 o                         
   7   9  -4         59.64         59.11         2.44 o                         
   8   9  -4          1.78          2.14         4.68 o                         
   9   9  -4        132.80        157.31         4.82 o                         
   0  10  -4         24.61         18.74         1.96 o                         
   1  10  -4        110.56        107.35         2.07 o                         
   2  10  -4        106.44        111.76         2.56 o                         
   3  10  -4        424.13        395.12         5.30 o                         
   4  10  -4        104.80        102.79         3.66 o                         
   5  10  -4         36.53         42.21         2.80 o                         
   6  10  -4         31.72         31.06         2.17 o                         
   7  10  -4         27.51         24.80         2.10 o                         
   8  10  -4          9.42         17.21         5.38 o                         
   9  10  -4         54.39         71.27         3.74 o                         
   1  11  -4          0.69          0.19         1.20 o                         
   2  11  -4         15.28         17.48         1.37 o                         
   3  11  -4        410.68        422.27         4.48 o                         
   4  11  -4        344.06        350.47         5.56 o                         
   5  11  -4        196.06        195.72         8.88 o                         
   6  11  -4          6.75          6.02         1.90 o                         
   7  11  -4          0.44          1.35         1.97 o                         
   8  11  -4         24.28         27.61         5.02 o                         
   9  11  -4         11.89         15.55         3.17 o                         
   0  12  -4         41.85         37.78         2.26 o                         
   1  12  -4         55.70         54.80         1.74 o                         
   2  12  -4        121.56        120.18         2.22 o                         
   3  12  -4        178.76        189.27        10.49 o                         
   4  12  -4        107.10        107.04         3.70 o                         
   5  12  -4         55.30         70.27         3.38 o                         
   6  12  -4         64.54         60.23         3.16 o                         
   7  12  -4          9.20          8.97         1.90 o                         
   8  12  -4          5.50          6.43         2.34 o                         
   1  13  -4         28.42         25.08         1.52 o                         
   2  13  -4          3.72          2.91         1.23 o                         
   3  13  -4         66.21         60.49         2.30 o                         
   4  13  -4         36.10         41.98         4.37 o                         
   5  13  -4         16.63         11.72         4.11 o                         
   6  13  -4         10.37          9.40         2.16 o                         
   7  13  -4        107.03        106.09         3.16 o                         
   8  13  -4         38.95         36.57         2.73 o                         
   0  14  -4         75.07         74.40         4.47 o                         
   1  14  -4         35.46         37.27         1.66 o                         
   2  14  -4        118.35        103.07         2.25 o                         
   3  14  -4        139.78        152.75         3.14 o                         
   4  14  -4         63.56         53.45         8.04 o                         
   5  14  -4         21.32         22.81         2.88 o                         
   6  14  -4         71.41         67.70         3.30 o                         
   7  14  -4         12.77          9.64         2.15 o                         
   8  14  -4         11.12          7.85         3.38 o                         
   1  15  -4         56.69         48.98         1.76 o                         
   2  15  -4        181.21        180.53         3.55 o                         
   3  15  -4        687.95        683.52        11.90 o                         
   4  15  -4        113.43        111.57         3.64 o                         
   5  15  -4        103.29        101.65         4.15 o                         
   6  15  -4         30.95         33.17         2.59 o                         
   7  15  -4          4.17          4.59         2.98 o                         
   8  15  -4         28.33         32.42         2.76 o                         
   0  16  -4          6.08          4.04         1.87 o                         
   1  16  -4         19.03         17.21         1.49 o                         
   2  16  -4         49.04         48.85         1.89 o                         
   3  16  -4        133.76        136.91         3.01 o                         
   4  16  -4          1.24          0.46         2.18 o                         
   5  16  -4         98.08        101.84         5.02 o                         
   6  16  -4         42.84         36.30         3.68 o                         
   7  16  -4         10.52          9.65         2.08 o                         
   8  16  -4          7.94          9.28         8.37 o                         
   1  17  -4        116.44        111.25         2.39 o                         
   2  17  -4         54.82         56.08         1.98 o                         
   3  17  -4          9.46         12.24         1.84 o                         
   4  17  -4          8.27          5.71         2.31 o                         
   5  17  -4          7.01         10.97         4.34 o                         
   6  17  -4         24.50         30.87         2.92 o                         
   7  17  -4         29.65         29.05         2.24 o                         
   8  17  -4         39.42         34.81         4.04 o                         
   0  18  -4        323.19        318.07         5.17 o                         
   1  18  -4        300.93        282.10         3.42 o                         
   2  18  -4         15.26         15.58         1.65 o                         
   3  18  -4         50.89         54.87         2.34 o                         
   4  18  -4          9.55          8.04         2.45 o                         
   5  18  -4          8.26          7.57         2.72 o                         
   6  18  -4         82.36         80.32         3.78 o                         
   7  18  -4          6.39         11.00         2.24 o                         
   8  18  -4         12.10         10.22         3.40 o                         
   1  19  -4        186.04        180.49         2.90 o                         
   2  19  -4         20.56         17.60         1.68 o                         
   3  19  -4         27.99         28.00         2.14 o                         
   4  19  -4         29.21         30.23         2.88 o                         
   5  19  -4          4.59          4.17         2.42 o                         
   6  19  -4         78.90         88.27         9.86 o                         
   7  19  -4          0.21         -1.54         2.00 o                         
   8  19  -4         19.15         19.11         3.87 o                         
   0  20  -4        129.49        124.91         5.77 o                         
   1  20  -4         14.09         15.80         2.27 o                         
   2  20  -4         43.07         42.59         2.24 o                         
   3  20  -4         78.65         84.46         2.73 o                         
   4  20  -4          8.57          7.27         1.83 o                         
   5  20  -4          4.63          3.64         2.55 o                         
   6  20  -4         59.40         55.81         3.35 o                         
   7  20  -4         14.89         10.29         2.76 o                         
   1  21  -4         19.79         15.18         1.59 o                         
   2  21  -4         69.35         67.54         2.64 o                         
   3  21  -4         36.09         35.17         3.51 o                         
   4  21  -4          2.08          1.74         1.56 o                         
   5  21  -4          4.98          6.37         2.68 o                         
   6  21  -4         24.04         23.65         2.91 o                         
   7  21  -4         26.75         26.02         3.95 o                         
   0  22  -4         18.14         17.07         2.69 o                         
   1  22  -4        149.56        140.34         4.59 o                         
   2  22  -4        168.21        167.85         3.57 o                         
   3  22  -4         27.99         31.50         2.18 o                         
   4  22  -4          1.89          2.17         3.21 o                         
   5  22  -4         44.88         53.00         5.25 o                         
   6  22  -4         12.49         11.68         5.71 o                         
   1  23  -4          3.63          3.72         1.72 o                         
   2  23  -4         13.22         13.52         2.15 o                         
   3  23  -4          3.85         -1.56         1.56 o                         
   4  23  -4         15.65         12.30         2.02 o                         
   5  23  -4          3.28          3.14         2.72 o                         
   6  23  -4          1.57         -4.16         5.67 o                         
   0  24  -4        107.41        107.38         5.07 o                         
   1  24  -4          6.08          8.53         2.08 o                         
   2  24  -4         14.00          9.94         2.07 o                         
   3  24  -4          9.17          4.66         1.79 o                         
   4  24  -4         11.26         13.97         2.04 o                         
   5  24  -4         11.07         14.93         2.91 o                         
   6  24  -4          2.84         -3.72         3.72 o                         
   1  25  -4         20.79         17.10         2.10 o                         
   2  25  -4         12.26          6.37         3.73 o                         
   3  25  -4          0.46          3.90         1.70 o                         
   4  25  -4          3.59          4.64         1.92 o                         
   5  25  -4         10.59         12.23         2.84 o                         
   6  25  -4          1.00          1.65         4.26 o                         
   0  26  -4         39.01         38.40         4.48 o                         
   1  26  -4          4.68          1.25         2.48 o                         
   2  26  -4         57.16         52.14         2.62 o                         
   3  26  -4         19.01         25.71         4.54 o                         
   4  26  -4          6.48         10.83         3.82 o                         
   5  26  -4          6.41         11.79         3.83 o                         
   1  27  -4          3.73          0.63         2.26 o                         
   2  27  -4         31.12         36.25         3.08 o                         
   3  27  -4         21.05         33.61         3.04 o                         
   4  27  -4          3.72         12.94         4.03 o                         
   0  28  -4         11.83         16.23         3.79 o                         
   1  28  -4         16.40         16.96         2.38 o                         
   2  28  -4          6.13         11.98         2.37 o                         
   3  28  -4          4.86         13.39         3.24 o                         
   4  28  -4         17.27         20.43         3.31 o                         
   1  29  -4          0.32         -2.43         2.43 o                         
   2  29  -4         17.55         23.25         3.54 o                         
   3  29  -4         18.04         25.73         3.17 o                         
   2   0  -3         50.03         63.53         1.97 o                         
   4   0  -3        248.22        278.99         5.80 o                         
   6   0  -3         34.58         37.64         2.20 o                         
   8   0  -3        186.19        197.97         4.27 o                         
  10   0  -3          7.30          7.99         4.18 o                         
   0   1  -3        571.12        552.12         7.74 o                         
   1   1  -3        114.15        120.52         1.72 o                         
   2   1  -3        470.26        448.60         3.34 o                         
   3   1  -3       1047.03       1114.44         7.17 o                         
   4   1  -3         46.88         40.01         1.47 o                         
   5   1  -3          7.88          5.44         1.09 o                         
   6   1  -3         84.22         80.78         2.09 o                         
   7   1  -3        104.95        112.38         2.21 o                         
   8   1  -3         13.52         12.91         1.50 o                         
   9   1  -3         42.28         43.20         2.02 o                         
  10   1  -3         12.17         11.74         1.66 o                         
  11   1  -3         15.01         20.31         3.62 o                         
   1   2  -3        444.04        493.61         3.09 o                         
   2   2  -3         57.04         67.51         1.36 o                         
   3   2  -3        229.90        250.40         2.24 o                         
   4   2  -3        244.77        243.66         4.22 o                         
   5   2  -3        106.32        103.79         1.95 o                         
   6   2  -3         13.70         16.79         1.39 o                         
   7   2  -3         57.14         52.71         2.97 o                         
   8   2  -3         45.11         51.37         1.92 o                         
   9   2  -3          4.49          6.44         1.64 o                         
  10   2  -3         17.57         16.95         1.93 o                         
  11   2  -3          3.06          4.17         3.32 o                         
   0   3  -3          4.53          4.72         1.34 o                         
   1   3  -3        716.19        754.73         9.16 o                         
   2   3  -3         29.66         30.44         1.34 o                         
   3   3  -3        130.90        131.56         2.16 o                         
   4   3  -3        247.08        260.25         3.38 o                         
   5   3  -3        103.58        113.67         2.02 o                         
   6   3  -3        222.70        208.85         2.78 o                         
   7   3  -3          1.79          0.26         1.28 o                         
   8   3  -3         34.39         33.20         1.75 o                         
   9   3  -3        116.72        121.81         2.67 o                         
  10   3  -3          1.41         -0.15         1.70 o                         
  11   3  -3          8.41         13.17         3.82 o                         
   1   4  -3       1330.82       1361.79         8.29 o                         
   2   4  -3         16.09         14.01         1.49 o                         
   3   4  -3        264.68        276.70         8.65 o                         
   4   4  -3         79.93         75.56         1.94 o                         
   5   4  -3          6.68          5.48         1.17 o                         
   6   4  -3          5.47          5.59         1.30 o                         
   7   4  -3         14.30         11.41         1.63 o                         
   8   4  -3         29.66         30.67         1.76 o                         
   9   4  -3         48.63         49.44         2.18 o                         
  10   4  -3         41.59         37.10         2.18 o                         
   0   5  -3       1655.21       1637.04         7.90 o                         
   1   5  -3       1611.15       1658.04         9.72 o                         
   2   5  -3         51.72         61.68         1.38 o                         
   3   5  -3         51.91         58.73         2.59 o                         
   4   5  -3        145.29        141.63         2.41 o                         
   5   5  -3         57.47         53.85         1.60 o                         
   6   5  -3         63.75         57.75         1.88 o                         
   7   5  -3         23.67         18.06         1.46 o                         
   8   5  -3         37.59         33.41         1.76 o                         
   9   5  -3          6.64          7.67         1.93 o                         
  10   5  -3          8.70         12.90         3.15 o                         
   1   6  -3        231.55        234.38         2.33 o                         
   2   6  -3        894.13        869.62         4.14 o                         
   3   6  -3        174.07        196.77         2.44 o                         
   4   6  -3        195.53        217.13         2.84 o                         
   5   6  -3        165.97        162.38         3.70 o                         
   6   6  -3         54.64         54.63         1.94 o                         
   7   6  -3         18.24         17.31         1.55 o                         
   8   6  -3         40.83         45.63         1.87 o                         
   9   6  -3         14.70         14.15         2.06 o                         
  10   6  -3         79.82         86.89         4.03 o                         
   0   7  -3       1273.37       1303.00        17.65 o                         
   1   7  -3        151.94        189.55         2.14 o                         
   2   7  -3         72.89         57.33         1.18 o                         
   3   7  -3        430.45        402.87         2.52 o                         
   4   7  -3         19.55         17.72         1.09 o                         
   5   7  -3         44.62         49.73         1.90 o                         
   6   7  -3        121.87        121.08         2.31 o                         
   7   7  -3         14.83         15.47         1.55 o                         
   8   7  -3         43.15         41.52         2.27 o                         
   9   7  -3          6.87          9.41         2.08 o                         
  10   7  -3         16.45         11.84         3.61 o                         
   1   8  -3         43.72         54.82         1.41 o                         
   2   8  -3         61.30         62.42         1.16 o                         
   3   8  -3        465.43        456.57         3.68 o                         
   4   8  -3        206.90        208.41         2.91 o                         
   5   8  -3         94.93         91.66         2.24 o                         
   6   8  -3         33.49         32.43         1.67 o                         
   7   8  -3         12.87         12.97         1.80 o                         
   8   8  -3          6.50          8.77         2.15 o                         
   9   8  -3         21.61         24.31         4.19 o                         
  10   8  -3          4.75          5.88         2.43 o                         
   0   9  -3       1198.56       1326.58        26.13 o                         
   1   9  -3        573.57        632.44         4.37 o                         
   2   9  -3        230.21        213.43         2.30 o                         
   3   9  -3        178.47        167.05         2.09 o                         
   4   9  -3         64.27         64.98         3.07 o                         
   5   9  -3          6.66          7.28         3.42 o                         
   6   9  -3        221.40        229.21         3.58 o                         
   7   9  -3        109.69        120.51         2.40 o                         
   8   9  -3         20.02         31.82         3.58 o                         
   9   9  -3          5.85          9.46         2.73 o                         
  10   9  -3          5.46          1.42         2.60 o                         
   1  10  -3         34.81         31.74         1.27 o                         
   2  10  -3        155.25        171.48         2.16 o                         
   3  10  -3        297.56        315.72         4.39 o                         
   4  10  -3         24.23         22.50         1.49 o                         
   5  10  -3        271.17        255.72         4.52 o                         
   6  10  -3         23.91         22.82         2.03 o                         
   7  10  -3        155.69        173.26         3.57 o                         
   8  10  -3          8.39          8.28         1.74 o                         
   9  10  -3         17.94         19.99         2.67 o                         
  10  10  -3          8.84          7.77         3.97 o                         
   0  11  -3         89.16         93.93         2.51 o                         
   1  11  -3         78.39         68.58         1.56 o                         
   2  11  -3         94.56         88.00         1.72 o                         
   3  11  -3         49.87         50.51         1.45 o                         
   4  11  -3        300.74        272.04         4.31 o                         
   5  11  -3       1351.44       1383.81         9.47 o                         
   6  11  -3        256.45        244.48         3.78 o                         
   7  11  -3         89.19         85.49         7.84 o                         
   8  11  -3          1.81          2.23         1.76 o                         
   9  11  -3          1.55          1.88         2.29 o                         
   1  12  -3          5.51          4.74         1.06 o                         
   2  12  -3          3.37          2.35         1.01 o                         
   3  12  -3         77.01         77.15         2.57 o                         
   4  12  -3        232.25        219.24         3.09 o                         
   5  12  -3        594.67        605.91         6.55 o                         
   6  12  -3         16.64         22.08         2.02 o                         
   7  12  -3         26.07         22.98         2.37 o                         
   8  12  -3         68.46         64.62         2.94 o                         
   9  12  -3         17.31         23.48         2.82 o                         
   0  13  -3        190.79        192.66         6.16 o                         
   1  13  -3         99.94        119.30         2.00 o                         
   2  13  -3         21.99         25.13         1.36 o                         
   3  13  -3        114.66        111.60         1.96 o                         
   4  13  -3        138.43        143.02         2.71 o                         
   5  13  -3        781.11        804.36         7.55 o                         
   6  13  -3        172.19        174.01         4.09 o                         
   7  13  -3         25.00         20.39         3.31 o                         
   8  13  -3          3.13          4.60         1.76 o                         
   9  13  -3          3.56          7.21         2.77 o                         
   1  14  -3         61.88         68.23         1.69 o                         
   2  14  -3          0.06          0.22         1.06 o                         
   3  14  -3         89.63         93.27         1.86 o                         
   4  14  -3        318.09        318.89         4.14 o                         
   5  14  -3        284.59        275.39         8.09 o                         
   6  14  -3         13.08         14.03         1.88 o                         
   7  14  -3         95.52         96.68         4.43 o                         
   8  14  -3         34.35         40.36         3.89 o                         
   9  14  -3         30.14         37.26         4.86 o                         
   0  15  -3         18.81         22.23         2.42 o                         
   1  15  -3         14.71         17.54         1.27 o                         
   2  15  -3         30.70         41.07         1.46 o                         
   3  15  -3        394.38        402.36         9.97 o                         
   4  15  -3        199.59        179.15         3.06 o                         
   5  15  -3        461.50        442.38        10.85 o                         
   6  15  -3        213.67        229.76         3.87 o                         
   7  15  -3        277.58        282.16         5.34 o                         
   8  15  -3         28.63         29.50         2.13 o                         
   9  15  -3          3.66          5.79         2.44 o                         
   1  16  -3        225.51        222.66         4.49 o                         
   2  16  -3        109.25        112.91         2.72 o                         
   3  16  -3        299.47        325.17         6.68 o                         
   4  16  -3         98.03         96.93         2.62 o                         
   5  16  -3        115.97        113.66         3.48 o                         
   6  16  -3        115.45        107.40         2.93 o                         
   7  16  -3         34.74         28.75         2.76 o                         
   8  16  -3         40.05         34.19         3.16 o                         
   9  16  -3          2.44          2.43         2.72 o                         
   0  17  -3         35.99         33.46         3.05 o                         
   1  17  -3         84.76         87.93         1.96 o                         
   2  17  -3         49.66         49.74         1.69 o                         
   3  17  -3        158.72        154.43         5.54 o                         
   4  17  -3         62.84         60.85         2.59 o                         
   5  17  -3         80.37         80.56         4.70 o                         
   6  17  -3         54.40         53.78         2.50 o                         
   7  17  -3         42.57         32.54         2.87 o                         
   8  17  -3          1.06          3.64         1.91 o                         
   9  17  -3         16.26         10.90         2.59 o                         
   1  18  -3         45.63         40.92         1.58 o                         
   2  18  -3        109.22        114.66         2.19 o                         
   3  18  -3         12.48          7.89         1.70 o                         
   4  18  -3        300.30        291.67         5.04 o                         
   5  18  -3          6.10          5.18         2.39 o                         
   6  18  -3         36.69         37.79         2.22 o                         
   7  18  -3         65.19         62.21         5.82 o                         
   8  18  -3         23.13         21.04         2.98 o                         
   0  19  -3         37.70         33.36         2.22 o                         
   1  19  -3        106.38        105.72         2.32 o                         
   2  19  -3         14.62         17.09         1.80 o                         
   3  19  -3        120.33        119.07         7.04 o                         
   4  19  -3        429.04        394.79         5.81 o                         
   5  19  -3         51.60         50.07         2.92 o                         
   6  19  -3         24.74         21.77         1.91 o                         
   7  19  -3         28.05         24.18         2.22 o                         
   8  19  -3         16.38         16.69         2.25 o                         
   1  20  -3         27.65         26.94         1.62 o                         
   2  20  -3        128.90        123.13         2.87 o                         
   3  20  -3         47.61         42.16         2.63 o                         
   4  20  -3        291.34        280.76         5.11 o                         
   5  20  -3         12.32          8.64         2.66 o                         
   6  20  -3          3.03          0.31         1.74 o                         
   7  20  -3          5.75          8.07         1.64 o                         
   8  20  -3          8.56         12.15         3.65 o                         
   0  21  -3        143.17        123.40         4.68 o                         
   1  21  -3         64.82         57.11         2.36 o                         
   2  21  -3         30.26         26.42         2.02 o                         
   3  21  -3         42.76         39.02         2.68 o                         
   4  21  -3          8.97          6.84         2.33 o                         
   5  21  -3         18.16         15.83         2.46 o                         
   6  21  -3         13.42         14.05         1.97 o                         
   7  21  -3         19.78         18.34         1.98 o                         
   8  21  -3         13.65         17.65         3.35 o                         
   1  22  -3        141.79        130.36         5.23 o                         
   2  22  -3         89.05         82.42         6.72 o                         
   3  22  -3         44.80         44.21         2.87 o                         
   4  22  -3         23.47         18.28         2.63 o                         
   5  22  -3         17.61         14.37         2.56 o                         
   6  22  -3         15.03         16.85         3.22 o                         
   7  22  -3          3.28          4.34         1.98 o                         
   8  22  -3         17.98         17.17         2.09 o                         
   0  23  -3        130.57        120.08         5.12 o                         
   1  23  -3         55.73         51.86         3.73 o                         
   2  23  -3         23.21         23.59         3.24 o                         
   3  23  -3          3.81          5.08         2.42 o                         
   4  23  -3         48.14         51.30         3.14 o                         
   5  23  -3         18.06         21.90         4.20 o                         
   6  23  -3          3.34          2.79         1.72 o                         
   7  23  -3         21.45         20.20         2.37 o                         
   8  23  -3          7.47          0.06         3.43 o                         
   1  24  -3         31.82         35.13         2.77 o                         
   2  24  -3         10.45          8.75         3.13 o                         
   3  24  -3          6.40          6.13         2.43 o                         
   4  24  -3         11.53         11.30         2.19 o                         
   5  24  -3         23.72         22.74         2.46 o                         
   6  24  -3          2.15          2.30         1.78 o                         
   7  24  -3         22.20         26.62         2.86 o                         
   0  25  -3        164.94        155.71         5.95 o                         
   1  25  -3          2.28          4.38         2.47 o                         
   2  25  -3         69.50         69.32         4.95 o                         
   3  25  -3        102.91         98.08         5.38 o                         
   4  25  -3         65.16         68.45         4.84 o                         
   5  25  -3          4.60          6.15         3.64 o                         
   6  25  -3         10.53          9.43         2.58 o                         
   7  25  -3         18.19         17.55         3.82 o                         
   1  26  -3         42.22         39.37         2.95 o                         
   2  26  -3          0.14          5.42         3.46 o                         
   3  26  -3          2.93          8.31         3.64 o                         
   4  26  -3          2.59          2.69         3.19 o                         
   5  26  -3          1.26          2.87         3.30 o                         
   6  26  -3          0.32         -2.45         2.45 o                         
   0  27  -3        157.71        158.25         6.08 o                         
   1  27  -3          0.42          1.70         2.97 o                         
   2  27  -3         49.09         47.12         4.09 o                         
   3  27  -3          8.83         11.76         3.14 o                         
   4  27  -3         30.88         30.59         4.34 o                         
   5  27  -3         14.91         23.21         4.05 o                         
   6  27  -3          3.75         -1.65         3.59 o                         
   1  28  -3         52.35         61.92         3.21 o                         
   2  28  -3         13.14         15.99         3.80 o                         
   3  28  -3          5.56          4.17         3.35 o                         
   4  28  -3          3.33          1.45         3.32 o                         
   5  28  -3          5.64          1.44         2.94 o                         
   6  28  -3          1.87         -3.35         3.35 o                         
   0  29  -3         58.68         60.03         3.18 o                         
   1  29  -3         10.39         16.03         3.07 o                         
   2  29  -3         41.95         36.85         4.64 o                         
   3  29  -3         38.61         27.74         4.65 o                         
   4  29  -3         13.35         11.04         3.36 o                         
   5  29  -3          4.13         -3.89         3.89 o                         
   1  30  -3         29.78         40.77         5.64 o                         
   2  30  -3          2.99          8.75         3.97 o                         
   3  30  -3          6.77          1.16         3.92 o                         
   4  30  -3          6.45          3.88         3.62 o                         
   5  30  -3          5.57         -1.90         4.23 o                         
   0  31  -3         17.13         15.28         3.59 o                         
   1  31  -3         24.73         27.94         3.82 o                         
   2  31  -3         70.13         74.28         5.40 o                         
   3  31  -3          2.69         -1.01         3.84 o                         
   1  32  -3         25.63         33.48         3.90 o                         
   1  33  -3         22.19         36.85         4.05 o                         
   0   0  -2       4802.53       4711.76        14.84 o                         
   2   0  -2       1999.00       2052.15        12.03 o                         
   4   0  -2       1466.54       1600.08        14.27 o                         
   6   0  -2        144.34        143.82        10.17 o                         
   8   0  -2        251.93        234.42         4.28 o                         
  10   0  -2          9.42          9.72         3.01 o                         
   1   1  -2        252.45        232.89         1.76 o                         
   2   1  -2       5210.54       5084.48        11.85 o                         
   3   1  -2        529.19        606.71         2.34 o                         
   4   1  -2        430.85        481.05         3.67 o                         
   5   1  -2         23.11         27.47         1.17 o                         
   6   1  -2        245.69        240.06         3.09 o                         
   7   1  -2          1.54          2.35         1.18 o                         
   8   1  -2          5.62          8.58         1.50 o                         
   9   1  -2         65.49         56.81         2.12 o                         
  10   1  -2          2.94          5.79         1.83 o                         
  11   1  -2          8.33          9.61         2.14 o                         
   0   2  -2       1303.75       1235.29         5.46 o                         
   1   2  -2        377.10        397.69         7.09 o                         
   2   2  -2       2409.94       2397.46         9.10 o                         
   3   2  -2        411.20        386.40         1.90 o                         
   4   2  -2        180.48        200.03         2.89 o                         
   5   2  -2         91.12         90.17         1.67 o                         
   6   2  -2         54.37         50.05         1.68 o                         
   7   2  -2         54.90         52.02         1.43 o                         
   8   2  -2          8.11          5.28         1.34 o                         
   9   2  -2        171.22        176.12         5.03 o                         
  10   2  -2          9.60         10.47         1.70 o                         
  11   2  -2         21.47         22.11         3.13 o                         
   1   3  -2        302.70        301.17         4.08 o                         
   2   3  -2        939.50        994.06         8.53 o                         
   3   3  -2         88.19         94.86         1.05 o                         
   4   3  -2        540.61        549.93         4.61 o                         
   5   3  -2         62.01         67.53         1.50 o                         
   6   3  -2         40.30         35.40         1.61 o                         
   7   3  -2         43.69         39.17         1.34 o                         
   8   3  -2         32.08         33.20         1.76 o                         
   9   3  -2         31.04         29.06         1.83 o                         
  10   3  -2         68.30         63.24         2.54 o                         
  11   3  -2         20.78         18.42         2.11 o                         
   0   4  -2        611.16        644.71         4.13 o                         
   1   4  -2        269.78        280.28         1.97 o                         
   2   4  -2       2202.24       2264.95         5.60 o                         
   3   4  -2        318.38        326.80         2.26 o                         
   4   4  -2        356.21        376.07         2.84 o                         
   5   4  -2        152.37        153.04         2.17 o                         
   6   4  -2          1.16          0.88         0.88 o                         
   7   4  -2        113.38        122.02         1.91 o                         
   8   4  -2         46.69         53.12         1.88 o                         
   9   4  -2         31.50         36.49         1.88 o                         
  10   4  -2         15.09         15.63         2.12 o                         
  11   4  -2         59.06         63.28         2.83 o                         
   1   5  -2        114.80        108.34         1.34 o                         
   2   5  -2        531.41        562.55         2.36 o                         
   3   5  -2        587.62        597.49         2.45 o                         
   4   5  -2        150.44        151.92         1.64 o                         
   5   5  -2         38.79         44.39         1.37 o                         
   6   5  -2        396.33        396.60         4.05 o                         
   7   5  -2        117.38        108.23         1.84 o                         
   8   5  -2         12.59         13.10         1.49 o                         
   9   5  -2          6.37          7.19         1.62 o                         
  10   5  -2         86.13         89.15         2.92 o                         
  11   5  -2         10.23          8.04         3.97 o                         
   0   6  -2       1030.56       1029.06        11.16 o                         
   1   6  -2        194.54        200.24         2.25 o                         
   2   6  -2        512.96        559.23         4.75 o                         
   3   6  -2       1955.62       1961.28        20.66 o                         
   4   6  -2        758.46        711.42         3.42 o                         
   5   6  -2        277.37        279.43         2.69 o                         
   6   6  -2        394.71        383.85         2.84 o                         
   7   6  -2         25.99         25.72         1.24 o                         
   8   6  -2        156.20        166.12         2.70 o                         
   9   6  -2          4.61          2.92         1.60 o                         
  10   6  -2         14.32         18.78         2.87 o                         
  11   6  -2          7.18          8.67         3.77 o                         
   1   7  -2        243.15        245.61         3.33 o                         
   2   7  -2        203.62        201.80         1.66 o                         
   3   7  -2         45.92         48.82         1.65 o                         
   4   7  -2        287.55        284.98         2.30 o                         
   5   7  -2        266.95        270.51         2.67 o                         
   6   7  -2        480.25        491.10         3.19 o                         
   7   7  -2         62.48         56.92         1.52 o                         
   8   7  -2        276.53        254.87         3.66 o                         
   9   7  -2          1.94          1.21         3.42 o                         
  10   7  -2         13.72         17.99         2.78 o                         
   0   8  -2        967.10       1128.66        19.89 o                         
   1   8  -2         35.81         43.34         0.74 o                         
   2   8  -2        938.81        955.68         3.50 o                         
   3   8  -2        798.28        772.71         5.40 o                         
   4   8  -2        143.35        140.62         2.25 o                         
   5   8  -2        756.37        745.52         4.25 o                         
   6   8  -2         11.22         13.06         1.53 o                         
   7   8  -2        371.87        361.55         6.41 o                         
   8   8  -2        170.41        177.73         4.26 o                         
   9   8  -2         36.76         35.25         2.68 o                         
  10   8  -2          1.50          1.24         2.52 o                         
   1   9  -2        616.51        614.18         9.63 o                         
   2   9  -2        106.28        102.99         1.50 o                         
   3   9  -2          4.92          3.23         0.72 o                         
   4   9  -2        341.00        343.20         3.15 o                         
   5   9  -2         50.74         48.38         1.48 o                         
   6   9  -2        183.51        184.76         2.88 o                         
   7   9  -2        452.53        443.55         6.17 o                         
   8   9  -2        117.56        121.76         3.68 o                         
   9   9  -2          4.09          3.97         2.25 o                         
  10   9  -2         13.22         17.78         2.79 o                         
   0  10  -2        828.96        974.77        18.95 o                         
   1  10  -2        649.98        724.82         4.14 o                         
   2  10  -2        472.31        478.50         3.40 o                         
   3  10  -2         93.35         91.40         1.37 o                         
   4  10  -2        194.02        183.92         3.19 o                         
   5  10  -2         36.68         39.76         1.28 o                         
   6  10  -2        722.65        724.02         5.32 o                         
   7  10  -2         50.15         48.02         2.13 o                         
   8  10  -2          2.57          2.55         2.08 o                         
   9  10  -2         19.17         22.67         2.71 o                         
  10  10  -2         17.77         23.39         2.75 o                         
   1  11  -2        945.84        954.97         8.88 o                         
   2  11  -2        123.81        126.26         1.98 o                         
   3  11  -2         53.07         48.87         1.98 o                         
   4  11  -2         78.96         84.67         2.53 o                         
   5  11  -2        157.17        157.55         2.70 o                         
   6  11  -2         92.69        107.22         2.60 o                         
   7  11  -2        193.54        201.58         3.38 o                         
   8  11  -2         26.49         23.69         2.44 o                         
   9  11  -2         28.19         27.52         2.80 o                         
  10  11  -2          1.77          2.37         2.64 o                         
   0  12  -2        527.34        555.60         6.12 o                         
   1  12  -2        315.32        363.77         5.43 o                         
   2  12  -2        371.42        384.30         3.42 o                         
   3  12  -2         63.57         57.07         2.13 o                         
   4  12  -2        111.05        114.40         3.35 o                         
   5  12  -2        341.50        347.68         6.20 o                         
   6  12  -2        861.91        884.84        10.65 o                         
   7  12  -2         99.05         90.15         2.54 o                         
   8  12  -2         14.48         13.87         2.37 o                         
   9  12  -2          8.97          8.37         2.42 o                         
  10  12  -2         14.19         15.64         2.91 o                         
   1  13  -2        441.62        458.00         3.24 o                         
   2  13  -2        226.17        227.74         2.36 o                         
   3  13  -2        351.37        339.68         4.81 o                         
   4  13  -2          0.69          0.94         1.62 o                         
   5  13  -2        281.31        279.42         4.24 o                         
   6  13  -2        133.15        124.55         2.72 o                         
   7  13  -2         53.18         55.44         2.20 o                         
   8  13  -2          2.65          0.47         2.24 o                         
   9  13  -2          6.44          6.91         2.44 o                         
  10  13  -2         13.50         13.87         2.76 o                         
   0  14  -2        188.51        188.54         3.02 o                         
   1  14  -2        239.14        233.88         2.11 o                         
   2  14  -2        354.88        362.34         2.88 o                         
   3  14  -2        318.00        319.38        10.81 o                         
   4  14  -2        357.60        380.14         6.01 o                         
   5  14  -2         71.55         73.93         2.72 o                         
   6  14  -2        412.64        396.06         4.31 o                         
   7  14  -2        147.03        139.57         3.01 o                         
   8  14  -2          9.41         10.85         2.16 o                         
   9  14  -2         12.80          9.64         2.22 o                         
  10  14  -2          8.44          7.72         2.69 o                         
   1  15  -2        229.06        261.46         2.84 o                         
   2  15  -2        233.87        240.20         4.17 o                         
   3  15  -2         14.96         13.43         1.54 o                         
   4  15  -2        400.98        382.70         4.04 o                         
   5  15  -2        208.74        209.16         3.81 o                         
   6  15  -2         18.09         18.80         1.50 o                         
   7  15  -2        100.94        103.16         3.36 o                         
   8  15  -2          8.61          7.95         3.42 o                         
   9  15  -2         22.68         25.91         5.59 o                         
  10  15  -2         18.69         23.81         6.94 o                         
   0  16  -2        557.93        603.62         5.77 o                         
   1  16  -2          1.32          0.63         1.12 o                         
   2  16  -2         25.54         23.80         1.24 o                         
   3  16  -2        183.90        200.24         3.43 o                         
   4  16  -2        193.54        193.16         5.58 o                         
   5  16  -2        215.54        206.66         5.41 o                         
   6  16  -2        103.36         99.71         2.20 o                         
   7  16  -2          6.35          6.34         1.80 o                         
   8  16  -2         83.43         77.59         3.33 o                         
   9  16  -2         37.62         38.39         2.90 o                         
  10  16  -2          1.85          4.50         4.55 o                         
   1  17  -2        119.23        131.76         2.35 o                         
   2  17  -2          7.00          9.50         1.10 o                         
   3  17  -2         53.64         54.24         1.99 o                         
   4  17  -2        127.19        128.46         2.73 o                         
   5  17  -2        264.65        234.12         3.48 o                         
   6  17  -2        108.59        106.52         2.24 o                         
   7  17  -2         59.58         57.77         2.30 o                         
   8  17  -2        243.60        249.07         5.19 o                         
   9  17  -2          2.10         -0.52         2.44 o                         
   0  18  -2        208.05        197.34         4.84 o                         
   1  18  -2        389.78        381.75         3.77 o                         
   2  18  -2         33.09         37.33         1.51 o                         
   3  18  -2          0.89         -0.21         1.53 o                         
   4  18  -2        139.41        137.30         3.20 o                         
   5  18  -2        131.71        123.71         3.23 o                         
   6  18  -2         89.53         85.96         2.18 o                         
   7  18  -2         21.62         24.82         1.99 o                         
   8  18  -2         34.91         35.67         2.93 o                         
   9  18  -2          4.95          2.79         2.80 o                         
   1  19  -2         14.54         12.90         1.71 o                         
   2  19  -2         42.33         39.55         2.21 o                         
   3  19  -2        206.68        212.16         3.37 o                         
   4  19  -2        271.88        266.02         3.74 o                         
   5  19  -2         48.42         46.89         2.20 o                         
   6  19  -2         19.07         15.79         1.90 o                         
   7  19  -2         31.68         28.32         2.61 o                         
   8  19  -2         46.55         48.68         3.14 o                         
   9  19  -2         25.72         29.15         2.67 o                         
   0  20  -2        128.98        140.86         4.46 o                         
   1  20  -2         14.87         13.08         1.81 o                         
   2  20  -2        378.37        351.52         5.53 o                         
   3  20  -2        823.59        784.00        11.23 o                         
   4  20  -2         31.70         30.10         2.10 o                         
   5  20  -2         46.11         48.63         3.27 o                         
   6  20  -2          3.57          4.36         1.62 o                         
   7  20  -2         42.48         43.03         4.76 o                         
   8  20  -2         35.19         43.24         3.13 o                         
   9  20  -2         26.54         28.89         3.15 o                         
   1  21  -2         20.69         16.11         2.28 o                         
   2  21  -2        243.03        242.07         6.45 o                         
   3  21  -2        160.29        155.83         3.87 o                         
   4  21  -2         44.73         45.60         2.73 o                         
   5  21  -2        150.31        140.53         3.60 o                         
   6  21  -2         15.64         15.30         2.41 o                         
   7  21  -2         24.95         26.37         2.49 o                         
   8  21  -2          4.79         11.49         2.64 o                         
   9  21  -2         28.40         28.80         3.26 o                         
   0  22  -2         33.03         32.80         3.08 o                         
   1  22  -2         36.74         42.70         4.09 o                         
   2  22  -2        125.73        138.92         5.39 o                         
   3  22  -2        164.26        148.81         8.71 o                         
   4  22  -2         10.80         12.05         2.49 o                         
   5  22  -2         14.14         17.89         1.82 o                         
   6  22  -2         35.64         40.01         3.03 o                         
   7  22  -2         13.03         14.71         2.30 o                         
   8  22  -2         21.55         24.68         2.81 o                         
   9  22  -2         29.81         36.03         5.27 o                         
   1  23  -2        243.21        264.52         4.49 o                         
   2  23  -2        235.42        237.90         6.68 o                         
   3  23  -2         21.90         18.03         2.48 o                         
   4  23  -2          3.41          7.00         2.14 o                         
   5  23  -2        101.33        107.49         5.75 o                         
   6  23  -2          6.49          3.10         1.68 o                         
   7  23  -2          4.48          3.90         2.04 o                         
   8  23  -2         20.76         22.99         6.78 o                         
   0  24  -2         56.53         58.26         3.85 o                         
   1  24  -2         50.90         52.77         2.72 o                         
   2  24  -2        139.00        136.03         5.59 o                         
   3  24  -2         34.60         30.88         2.59 o                         
   4  24  -2        148.95        149.51         4.01 o                         
   5  24  -2          5.62          7.88         2.22 o                         
   6  24  -2          6.77          9.76         3.51 o                         
   7  24  -2          2.74          6.43         2.15 o                         
   8  24  -2          6.24         13.26         5.93 o                         
   1  25  -2         19.90         23.63         2.29 o                         
   2  25  -2         14.24         12.02         3.39 o                         
   3  25  -2          1.75          4.29         3.24 o                         
   4  25  -2         23.48         26.27         6.20 o                         
   5  25  -2         11.21          8.54         2.30 o                         
   6  25  -2         11.50          5.08         2.11 o                         
   7  25  -2          0.88          4.41         2.86 o                         
   8  25  -2         20.38         34.44         4.90 o                         
   0  26  -2        324.42        317.47         7.49 o                         
   1  26  -2         93.87        103.58         3.28 o                         
   2  26  -2         13.44         15.55         3.31 o                         
   3  26  -2         18.70         20.53         2.54 o                         
   4  26  -2          7.74          5.89         2.13 o                         
   5  26  -2          3.41         12.08         4.95 o                         
   6  26  -2          1.20         -3.51         3.51 o                         
   7  26  -2         31.62         29.29         4.21 o                         
   1  27  -2         72.16         80.75         4.75 o                         
   2  27  -2        205.45        192.36         6.56 o                         
   3  27  -2         32.89         24.95         4.40 o                         
   4  27  -2         39.29         39.03         7.64 o                         
   5  27  -2          5.54          8.14         2.28 o                         
   6  27  -2          8.31         -3.21         3.21 o                         
   0  28  -2        207.18        211.92         6.61 o                         
   1  28  -2         43.52         55.73         2.89 o                         
   2  28  -2         26.57         19.33         3.59 o                         
   3  28  -2         62.16         74.80         5.45 o                         
   4  28  -2          1.08          1.58         2.75 o                         
   5  28  -2          8.87          7.85         2.50 o                         
   6  28  -2          2.41         -2.72         3.88 o                         
   1  29  -2         53.23         58.14         4.36 o                         
   2  29  -2          5.55          5.24         3.12 o                         
   3  29  -2          5.23          2.81         4.85 o                         
   4  29  -2         40.59         30.76         3.74 o                         
   5  29  -2         38.18         34.32         3.32 o                         
   0  30  -2         49.57         56.19         4.24 o                         
   1  30  -2         26.85         24.48         3.98 o                         
   2  30  -2         20.48         22.77         3.82 o                         
   3  30  -2          9.73          6.44         3.37 o                         
   4  30  -2          7.14         10.25         2.80 o                         
   5  30  -2         13.56         14.42         3.42 o                         
   1  31  -2          2.58          9.26         3.28 o                         
   2  31  -2          0.55         -3.54         3.54 o                         
   3  31  -2         24.94         34.71         8.34 o                         
   4  31  -2          0.22         -2.44         2.44 o                         
   5  31  -2         29.86         18.42         3.53 o                         
   0  32  -2         62.66         81.24         4.83 o                         
   1  32  -2         20.36         30.14         3.98 o                         
   2  32  -2         16.85         14.01         3.58 o                         
   3  32  -2         41.78         41.78         3.20 o                         
   4  32  -2         19.46         23.63         3.97 o                         
   1  33  -2         29.20         30.05         3.64 o                         
   2  33  -2          3.53         -2.98         2.98 o                         
   3  33  -2          0.17          4.29         3.62 o                         
   4  33  -2          2.79         -3.62         3.62 o                         
   0  34  -2         39.16         35.79         3.13 o                         
   1  34  -2         34.26         30.31         4.07 o                         
   2  34  -2          0.95         -3.95         3.95 o                         
   1  35  -2         46.63         32.68         3.82 o                         
   2   0  -1       6326.86       5599.02        16.22 o                         
   4   0  -1        312.29        333.56         3.19 o                         
   6   0  -1        165.85        167.27         2.25 o                         
   8   0  -1        173.53        191.13         4.48 o                         
  10   0  -1         99.43        103.98         4.69 o                         
   0   1  -1       1758.08       1725.84         4.51 o                         
   1   1  -1       4496.69       4052.43        15.27 o                         
   2   1  -1       2243.64       2112.55         5.48 o                         
   3   1  -1        904.65        911.09         3.28 o                         
   4   1  -1       1356.23       1362.15         6.71 o                         
   5   1  -1         50.52         51.19         0.94 o                         
   6   1  -1         37.62         36.48         0.94 o                         
   7   1  -1         26.58         26.82         1.42 o                         
   8   1  -1          0.72          3.78         1.41 o                         
   9   1  -1         12.34         14.88         1.72 o                         
  10   1  -1         11.26         15.20         2.47 o                         
  11   1  -1        105.98        109.34         5.33 o                         
   1   2  -1       6411.22       5711.16        34.90 o                         
   2   2  -1       4298.46       3860.05        14.70 o                         
   3   2  -1        361.86        380.05         2.79 o                         
   4   2  -1       1369.54       1488.70         4.05 o                         
   5   2  -1         96.22        114.95         1.26 o                         
   6   2  -1         75.01         80.19         1.36 o                         
   7   2  -1        113.73        119.19         2.09 o                         
   8   2  -1         46.58         48.48         1.73 o                         
   9   2  -1         45.31         45.66         2.22 o                         
  10   2  -1          1.91         -2.11         2.98 o                         
  11   2  -1          4.43          6.61         2.56 o                         
   0   3  -1       1666.35       1473.67        26.35 o                         
   1   3  -1       8596.59       7588.77        68.92 o                         
   2   3  -1      11874.30       9938.98       145.75 o                         
   3   3  -1       1494.19       1526.79        10.23 o                         
   4   3  -1        765.20        750.00         4.82 o                         
   5   3  -1         94.63        102.59         1.36 o                         
   6   3  -1         88.93         93.62         1.29 o                         
   7   3  -1        110.66        103.40         2.00 o                         
   8   3  -1         19.68         19.00         1.69 o                         
   9   3  -1         29.43         27.72         2.05 o                         
  10   3  -1         26.78         25.96         2.08 o                         
  11   3  -1         20.20         11.15         2.19 o                         
   1   4  -1       5042.06       4601.12        17.66 o                         
   2   4  -1       3347.97       3127.51         6.21 o                         
   3   4  -1       2991.09       2970.99        16.98 o                         
   4   4  -1        253.00        244.71         1.74 o                         
   5   4  -1        178.89        200.03         1.69 o                         
   6   4  -1        244.79        231.64         1.87 o                         
   7   4  -1        288.27        277.69         2.92 o                         
   8   4  -1        217.57        203.73         3.22 o                         
   9   4  -1         88.13         82.96         2.61 o                         
  10   4  -1         64.90         66.11         2.54 o                         
  11   4  -1          0.44         -0.61         2.07 o                         
   0   5  -1       4046.45       3568.44        31.53 o                         
   1   5  -1       3150.50       2945.20        14.93 o                         
   2   5  -1         34.76         33.53         0.68 o                         
   3   5  -1       1595.27       1615.22         5.36 o                         
   4   5  -1        165.24        150.05         1.42 o                         
   5   5  -1        989.93       1028.73         3.96 o                         
   6   5  -1        400.05        393.65         3.05 o                         
   7   5  -1        165.14        158.97         2.64 o                         
   8   5  -1         82.47         81.63         2.34 o                         
   9   5  -1        331.82        324.04         4.24 o                         
  10   5  -1          0.91          2.54         2.24 o                         
  11   5  -1         12.98         11.38         2.56 o                         
   1   6  -1        433.28        435.72         4.74 o                         
   2   6  -1        220.00        212.31         1.97 o                         
   3   6  -1        214.08        195.19         2.12 o                         
   4   6  -1       1291.23       1235.21         3.77 o                         
   5   6  -1         87.34         92.85         1.31 o                         
   6   6  -1         37.08         32.34         1.24 o                         
   7   6  -1         82.68         92.98         2.21 o                         
   8   6  -1        144.87        134.70         2.76 o                         
   9   6  -1        100.61        103.90         3.00 o                         
  10   6  -1          6.23          4.90         1.78 o                         
  11   6  -1         15.05         14.15         2.84 o                         
   0   7  -1       6880.69       6177.82        18.32 o                         
   1   7  -1        845.48        813.66         3.46 o                         
   2   7  -1        719.43        711.52         7.40 o                         
   3   7  -1        242.40        250.49         2.28 o                         
   4   7  -1       1069.56       1092.44         7.95 o                         
   5   7  -1        113.76        123.09         1.47 o                         
   6   7  -1        308.83        286.15         5.13 o                         
   7   7  -1          3.81          4.27         1.36 o                         
   8   7  -1         39.21         39.49         1.97 o                         
   9   7  -1         12.62         13.66         1.84 o                         
  10   7  -1         10.12          6.26         2.90 o                         
  11   7  -1         34.34         38.94         3.07 o                         
   1   8  -1        126.50        113.44         1.22 o                         
   2   8  -1        958.64        968.87         8.81 o                         
   3   8  -1        102.33         99.41         0.95 o                         
   4   8  -1        146.38        143.43         1.47 o                         
   5   8  -1        222.95        227.15         1.91 o                         
   6   8  -1         88.62         92.22         1.78 o                         
   7   8  -1        259.76        250.79         4.55 o                         
   8   8  -1        122.40        117.24         3.47 o                         
   9   8  -1          9.42         10.84         2.35 o                         
  10   8  -1         36.11         30.07         2.97 o                         
  11   8  -1          0.38          7.11         3.38 o                         
   0   9  -1       1059.21       1084.62         6.18 o                         
   1   9  -1       1100.73       1147.84         6.21 o                         
   2   9  -1        203.25        204.28         2.30 o                         
   3   9  -1        541.46        551.49         5.62 o                         
   4   9  -1        534.35        557.70         3.89 o                         
   5   9  -1        277.20        268.62         1.93 o                         
   6   9  -1         43.76         44.90         1.33 o                         
   7   9  -1        210.18        213.49         3.03 o                         
   8   9  -1         68.89         69.17         4.74 o                         
   9   9  -1         49.47         47.59         2.97 o                         
  10   9  -1          6.68          8.61         2.74 o                         
  11   9  -1         27.84         30.42         3.08 o                         
   1  10  -1       1261.82       1288.29        12.73 o                         
   2  10  -1        634.58        665.94         4.82 o                         
   3  10  -1       2937.60       2924.35        17.84 o                         
   4  10  -1        217.79        213.88         2.02 o                         
   5  10  -1        849.82        825.06         3.27 o                         
   6  10  -1        293.72        288.62         2.67 o                         
   7  10  -1        131.95        122.30         3.35 o                         
   8  10  -1         49.39         48.95         2.85 o                         
   9  10  -1          9.81         12.78         2.43 o                         
  10  10  -1         11.41          8.52         2.76 o                         
  11  10  -1          3.19          4.99         2.54 o                         
   0  11  -1        719.97        835.47        13.09 o                         
   1  11  -1       1240.50       1322.50        10.19 o                         
   2  11  -1        100.99        105.35         1.58 o                         
   3  11  -1       1659.15       1691.79         6.79 o                         
   4  11  -1        577.45        588.90         2.82 o                         
   5  11  -1        185.36        173.23         1.64 o                         
   6  11  -1         39.80         44.22         1.50 o                         
   7  11  -1          4.56          2.85         1.97 o                         
   8  11  -1         48.25         54.27         2.95 o                         
   9  11  -1        159.99        160.52         4.20 o                         
  10  11  -1         15.06         11.84         2.55 o                         
  11  11  -1          0.13         -3.42         3.42 o                         
   1  12  -1         79.32         74.86         1.45 o                         
   2  12  -1        735.33        779.61         3.98 o                         
   3  12  -1        135.70        138.73         1.49 o                         
   4  12  -1        212.72        225.88         2.35 o                         
   5  12  -1        121.03        128.19         1.74 o                         
   6  12  -1        214.39        201.15         2.56 o                         
   7  12  -1        211.34        205.65         4.11 o                         
   8  12  -1          5.24          3.40         2.21 o                         
   9  12  -1         18.79         19.90         2.66 o                         
  10  12  -1         57.61         53.95         3.33 o                         
   0  13  -1        492.68        534.29         5.90 o                         
   1  13  -1        343.77        372.12         7.23 o                         
   2  13  -1        200.64        199.13         2.23 o                         
   3  13  -1        224.82        239.46         2.27 o                         
   4  13  -1        182.61        184.44         2.12 o                         
   5  13  -1        441.13        467.81         3.55 o                         
   6  13  -1        186.44        198.24         3.04 o                         
   7  13  -1        119.63        122.58         4.77 o                         
   8  13  -1         26.33         26.78         2.35 o                         
   9  13  -1         11.87         13.03         2.73 o                         
  10  13  -1          0.79          0.68         2.43 o                         
   1  14  -1        502.39        510.14         8.94 o                         
   2  14  -1        365.22        410.62         6.39 o                         
   3  14  -1        195.44        213.59         3.01 o                         
   4  14  -1         73.62         71.95         1.54 o                         
   5  14  -1         50.75         49.18         1.34 o                         
   6  14  -1         65.00         65.86         2.15 o                         
   7  14  -1        243.54        242.67         3.60 o                         
   8  14  -1         21.67         18.44         3.09 o                         
   9  14  -1         20.23         18.83         2.53 o                         
  10  14  -1          0.33          0.60         4.16 o                         
   0  15  -1        493.45        474.90         6.04 o                         
   1  15  -1        181.17        184.92         2.76 o                         
   2  15  -1        328.83        340.18         7.53 o                         
   3  15  -1        496.90        545.96         4.29 o                         
   4  15  -1        183.31        184.91         3.22 o                         
   5  15  -1         72.23         70.55         1.51 o                         
   6  15  -1         43.38         42.38         3.01 o                         
   7  15  -1         10.82          9.02         1.84 o                         
   8  15  -1         10.35         12.11         2.46 o                         
   9  15  -1         50.94         45.95         2.97 o                         
  10  15  -1          6.66          2.79         2.41 o                         
   1  16  -1         87.34         90.72         2.22 o                         
   2  16  -1          9.13         13.36         1.36 o                         
   3  16  -1        120.81        119.77         2.39 o                         
   4  16  -1        360.77        354.21         3.44 o                         
   5  16  -1        158.59        169.01         2.35 o                         
   6  16  -1        171.00        166.54         2.98 o                         
   7  16  -1        137.52        127.72         2.85 o                         
   8  16  -1        100.07        101.83         3.41 o                         
   9  16  -1         11.43         10.30         2.53 o                         
  10  16  -1          4.71          4.54         3.84 o                         
   0  17  -1        263.33        269.68         4.95 o                         
   1  17  -1        292.36        317.52         3.76 o                         
   2  17  -1        336.68        349.86         7.07 o                         
   3  17  -1        271.12        243.38         5.06 o                         
   4  17  -1        135.73        132.35         4.38 o                         
   5  17  -1        237.42        222.51         2.67 o                         
   6  17  -1        179.65        164.60         3.04 o                         
   7  17  -1          4.88          5.98         1.67 o                         
   8  17  -1          4.39          8.02         2.43 o                         
   9  17  -1         47.96         57.70         7.02 o                         
  10  17  -1          2.09          0.53         3.73 o                         
   1  18  -1        281.89        267.73         5.11 o                         
   2  18  -1        163.97        179.05         8.01 o                         
   3  18  -1        115.32        110.95         4.35 o                         
   4  18  -1         38.40         35.45         1.60 o                         
   5  18  -1         40.17         41.11         1.57 o                         
   6  18  -1        182.57        171.49         3.11 o                         
   7  18  -1         58.39         53.28         3.68 o                         
   8  18  -1         31.75         28.68         2.11 o                         
   9  18  -1         29.61         31.90         2.61 o                         
  10  18  -1         31.39         22.34         5.25 o                         
   0  19  -1        508.40        526.65         7.18 o                         
   1  19  -1        172.88        176.02         5.59 o                         
   2  19  -1         20.67         21.36         1.72 o                         
   3  19  -1         28.91         37.39         1.80 o                         
   4  19  -1          6.81          6.27         1.62 o                         
   5  19  -1          4.39          5.34         1.27 o                         
   6  19  -1         25.24         23.54         1.77 o                         
   7  19  -1         29.51         34.90         2.07 o                         
   8  19  -1          7.80         11.14         1.88 o                         
   9  19  -1         15.40         16.95         2.88 o                         
  10  19  -1          4.91          2.21         4.25 o                         
   1  20  -1        134.84        128.12         2.91 o                         
   2  20  -1        482.53        481.95         5.00 o                         
   3  20  -1        119.58        117.27         3.30 o                         
   4  20  -1         75.79         79.91         2.56 o                         
   5  20  -1         17.08         12.97         1.37 o                         
   6  20  -1          8.70          9.11         1.62 o                         
   7  20  -1         21.80         20.15         2.17 o                         
   8  20  -1         25.48         23.36         2.01 o                         
   9  20  -1         63.37         65.60         4.44 o                         
  10  20  -1         10.44          4.48         3.43 o                         
   0  21  -1        198.60        197.71         5.03 o                         
   1  21  -1         74.01         81.96         2.68 o                         
   2  21  -1        383.47        387.35         7.97 o                         
   3  21  -1        152.79        140.80         4.99 o                         
   4  21  -1         17.14         15.99         2.86 o                         
   5  21  -1        114.68        105.55         3.34 o                         
   6  21  -1         32.78         29.00         1.96 o                         
   7  21  -1         32.10         30.94         2.10 o                         
   8  21  -1          3.64          3.94         2.00 o                         
   9  21  -1         32.14         40.88         4.80 o                         
   1  22  -1        444.14        425.79        10.93 o                         
   2  22  -1        239.55        234.38         7.73 o                         
   3  22  -1         36.58         35.46         3.65 o                         
   4  22  -1          3.05          0.46         2.69 o                         
   5  22  -1         13.97         12.29         1.59 o                         
   6  22  -1         19.61         15.19         1.75 o                         
   7  22  -1         71.95         69.67         2.58 o                         
   8  22  -1         28.22         30.29         2.20 o                         
   9  22  -1          9.88         11.93         4.63 o                         
   0  23  -1        995.92        948.95        10.71 o                         
   1  23  -1        317.33        310.26         8.54 o                         
   2  23  -1        344.13        354.41        10.18 o                         
   3  23  -1        205.24        196.98         6.03 o                         
   4  23  -1          3.40          0.95         2.80 o                         
   5  23  -1         34.49         29.09         2.02 o                         
   6  23  -1         31.03         33.43         2.60 o                         
   7  23  -1         20.95         23.00         1.93 o                         
   8  23  -1         10.27          7.59         2.11 o                         
   9  23  -1         28.42         29.41         3.91 o                         
   1  24  -1         58.55         68.71         3.15 o                         
   2  24  -1         22.14         27.82         2.17 o                         
   3  24  -1         84.69         81.04         4.61 o                         
   4  24  -1        159.60        140.14         5.56 o                         
   5  24  -1          3.33          2.62         1.78 o                         
   6  24  -1         25.89         31.52         4.08 o                         
   7  24  -1         17.66         20.70         3.51 o                         
   8  24  -1          4.68         14.92         3.80 o                         
   9  24  -1          7.36          9.71         3.72 o                         
   0  25  -1        598.42        578.17         9.10 o                         
   1  25  -1        251.93        234.25         5.39 o                         
   2  25  -1        294.17        300.45         5.99 o                         
   3  25  -1          6.58          6.39         3.31 o                         
   4  25  -1        133.34        125.87         5.40 o                         
   5  25  -1          5.29          3.14         3.35 o                         
   6  25  -1         11.45         11.55         3.74 o                         
   7  25  -1         17.65         21.28         3.98 o                         
   8  25  -1         15.28         17.34         3.38 o                         
   1  26  -1         27.13         29.11         2.65 o                         
   2  26  -1        222.76        228.44         6.91 o                         
   3  26  -1         12.00         18.12         3.58 o                         
   4  26  -1         69.95         59.94         4.25 o                         
   5  26  -1          3.20         -3.44         3.44 o                         
   6  26  -1         21.40         19.24         4.00 o                         
   7  26  -1         20.75         23.00         4.06 o                         
   8  26  -1          9.01         14.05         3.30 o                         
   0  27  -1        105.07         95.81         4.68 o                         
   1  27  -1        160.03        154.23         5.33 o                         
   2  27  -1        125.77        122.29         5.60 o                         
   3  27  -1         50.00         59.72         4.52 o                         
   4  27  -1         34.93         28.32         4.05 o                         
   5  27  -1         29.40         27.65         4.18 o                         
   6  27  -1          1.25          3.84         3.70 o                         
   7  27  -1          6.93         15.37         4.23 o                         
   1  28  -1         86.33         95.33         3.44 o                         
   2  28  -1         45.99         35.44         3.78 o                         
   3  28  -1         76.42         89.48         4.94 o                         
   4  28  -1         21.26         17.72         3.74 o                         
   5  28  -1         12.08          4.66         3.25 o                         
   6  28  -1          0.06          3.71         3.99 o                         
   7  28  -1          0.40         11.03         3.99 o                         
   0  29  -1         49.29         52.98         4.21 o                         
   1  29  -1         68.73         66.92         5.47 o                         
   2  29  -1          3.68          3.47         4.05 o                         
   3  29  -1         74.24         81.04         5.02 o                         
   4  29  -1         29.75         26.38         4.18 o                         
   5  29  -1         33.23         37.96         4.07 o                         
   6  29  -1         10.85         21.75         3.89 o                         
   1  30  -1         24.39         25.71         2.55 o                         
   2  30  -1         80.16        103.06         5.21 o                         
   3  30  -1         14.35         18.49         3.77 o                         
   4  30  -1         16.04         17.14         3.41 o                         
   5  30  -1         33.46         24.13         4.14 o                         
   0  31  -1         11.09         20.61         3.48 o                         
   1  31  -1         66.69         67.69         3.00 o                         
   2  31  -1         30.42         32.91         3.99 o                         
   3  31  -1         33.28         19.88         3.37 o                         
   4  31  -1          3.19          4.51         3.21 o                         
   5  31  -1         53.63         48.42         5.22 o                         
   1  32  -1          5.77          9.20         6.03 o                         
   2  32  -1          4.70         10.76         3.85 o                         
   3  32  -1          3.79          1.66         3.27 o                         
   4  32  -1         26.14         39.03         4.76 o                         
   0  33  -1         15.38         11.46         2.87 o                         
   1  33  -1         39.37         34.30         3.68 o                         
   2  33  -1         45.19         58.75         4.69 o                         
   3  33  -1          4.73         -3.02         3.29 o                         
   2  34  -1          8.02         16.59         3.87 o                         
   0  35  -1          1.68         -0.35         2.98 o                         
   1  35  -1          8.50         12.24         3.05 o                         
   2   0   0        497.17        371.42         2.52 o                         
   4   0   0        714.93        749.84         9.00 o                         
   6   0   0        293.70        274.79         3.89 o                         
   8   0   0         73.26         75.34         3.69 o                         
  10   0   0          3.87          1.32         2.85 o                         
   2   1   0       2130.14       2042.84         3.23 o                         
   3   1   0         19.73         16.17         0.37 o                         
   4   1   0          7.53          9.81         1.01 o                         
   5   1   0         19.24         17.67         0.50 o                         
   6   1   0         35.16         40.83         1.17 o                         
   7   1   0         11.49         12.24         1.64 o                         
   8   1   0          2.72          1.06         1.71 o                         
   9   1   0          1.85          2.36         1.91 o                         
  10   1   0         34.18         26.11         2.66 o                         
  11   1   0          6.76          5.36         2.17 o                         
   1   2   0          2.94         19.74         0.78 o                         
   2   2   0       1111.75        962.17         4.98 o                         
   3   2   0        111.16        124.22         1.37 o                         
   4   2   0        879.30        908.55         5.61 o                         
   5   2   0         33.02         38.64         0.63 o                         
   6   2   0        603.22        626.52         7.50 o                         
   7   2   0         31.85         31.23         1.62 o                         
   8   2   0         47.19         51.29         2.42 o                         
   9   2   0         64.99         69.22         3.23 o                         
  10   2   0        282.54        294.87         5.19 o                         
  11   2   0         22.99         16.60         2.75 o                         
   1   3   0        152.22        117.29         1.89 o                         
   2   3   0       4753.08       4120.16        15.64 o                         
   3   3   0        306.83        293.71         2.97 o                         
   4   3   0        200.27        194.99         1.78 o                         
   5   3   0         97.18         93.98         0.91 o                         
   6   3   0        119.26        107.20         2.05 o                         
   7   3   0         32.40         40.86         1.73 o                         
   8   3   0          3.30          2.93         2.14 o                         
   9   3   0         85.90         82.92         3.05 o                         
  10   3   0          0.30          5.75         2.18 o                         
  11   3   0         38.66         37.75         4.08 o                         
   0   4   0       2479.58       2274.05         4.79 o                         
   1   4   0         14.65         15.21         0.57 o                         
   2   4   0      12397.04       8915.63       146.02 o                         
   3   4   0       1073.17       1134.55         8.50 o                         
   4   4   0          0.42          1.07         0.39 o                         
   5   4   0          1.08          0.91         0.39 o                         
   6   4   0         35.40         27.49         1.44 o                         
   7   4   0         22.13         16.88         1.48 o                         
   8   4   0         21.95         25.21         1.86 o                         
   9   4   0          0.34         -0.99         2.06 o                         
  10   4   0         21.93         30.77         2.56 o                         
  11   4   0          0.44          1.83         3.62 o                         
   1   5   0       2874.39       2561.55        14.23 o                         
   2   5   0        978.55        951.63         6.91 o                         
   3   5   0        271.89        245.05         1.93 o                         
   4   5   0       1967.62       1910.24         9.66 o                         
   5   5   0        669.71        720.59         2.86 o                         
   6   5   0        145.39        137.07         1.89 o                         
   7   5   0         18.18         23.72         1.53 o                         
   8   5   0        184.80        210.30         3.28 o                         
   9   5   0          0.88          1.62         2.04 o                         
  10   5   0        115.71        114.42         3.66 o                         
  11   5   0          9.95          9.72         3.49 o                         
   0   6   0         55.83         66.85         4.02 o                         
   1   6   0         10.14         16.28         1.41 o                         
   2   6   0       1765.51       1830.52        11.54 o                         
   3   6   0        114.33        120.60         1.14 o                         
   4   6   0         25.72         35.67         0.79 o                         
   5   6   0         94.53         77.86         0.79 o                         
   6   6   0       1370.85       1354.16         5.32 o                         
   7   6   0          6.05          7.90         1.36 o                         
   8   6   0         43.19         44.85         2.06 o                         
   9   6   0        119.45        119.30         4.35 o                         
  10   6   0         20.30         20.92         3.77 o                         
  11   6   0          4.44          3.03         2.95 o                         
   1   7   0       6838.86       5302.52        41.74 o                         
   2   7   0       2078.98       2057.20         8.30 o                         
   3   7   0        120.92        113.63         1.30 o                         
   4   7   0       3391.29       3477.06        11.75 o                         
   5   7   0        157.92        155.51         1.41 o                         
   6   7   0        212.68        211.24         2.28 o                         
   7   7   0         26.30         30.33         1.65 o                         
   8   7   0         96.64        103.41         3.70 o                         
   9   7   0          9.96         13.59         1.84 o                         
  10   7   0          7.92          6.17         2.91 o                         
  11   7   0         11.85          8.82         3.71 o                         
   0   8   0        718.45        678.99         3.37 o                         
   1   8   0        507.75        516.01         6.82 o                         
   2   8   0       1402.24       1386.31         7.59 o                         
   3   8   0          3.34          2.61         0.71 o                         
   4   8   0       1977.55       2038.41         8.62 o                         
   5   8   0        119.12        129.70         1.40 o                         
   6   8   0          8.71          9.77         1.05 o                         
   7   8   0        160.97        146.96         3.12 o                         
   8   8   0          2.37          5.89         1.71 o                         
   9   8   0         10.67          7.15         2.24 o                         
  10   8   0          1.53          0.51         2.84 o                         
  11   8   0         36.06         33.39         4.49 o                         
   1   9   0       1605.06       1588.50        15.16 o                         
   2   9   0        849.54        881.11         7.06 o                         
   3   9   0       2837.50       2844.10        17.36 o                         
   4   9   0        641.85        730.10         5.25 o                         
   5   9   0          0.00          0.03         0.67 o                         
   6   9   0        430.93        445.29         4.07 o                         
   7   9   0         67.61         62.01         1.65 o                         
   8   9   0        820.60        846.74        14.06 o                         
   9   9   0          5.07          2.85         2.08 o                         
  10   9   0          0.03          1.97         3.43 o                         
  11   9   0          4.03          0.00         3.46 o                         
   0  10   0         87.96         95.40         4.14 o                         
   1  10   0         10.96         14.58         1.43 o                         
   2  10   0        934.63        963.51         6.77 o                         
   3  10   0        449.56        447.16         4.16 o                         
   4  10   0        197.54        199.95         2.56 o                         
   5  10   0        486.07        482.96         3.32 o                         
   6  10   0          1.80          1.39         1.23 o                         
   7  10   0         13.69          9.07         1.42 o                         
   8  10   0         21.10         22.60         2.54 o                         
   9  10   0          1.37          1.67         2.17 o                         
  10  10   0         17.13         14.28         2.67 o                         
  11  10   0         10.64          6.44         3.60 o                         
   1  11   0         38.66         42.93         3.39 o                         
   2  11   0         52.12         71.76         1.51 o                         
   3  11   0         42.29         41.17         0.93 o                         
   4  11   0        730.18        755.16        12.01 o                         
   5  11   0         65.16         69.42         1.74 o                         
   6  11   0         13.50         10.49         1.36 o                         
   7  11   0         20.56         17.71         1.55 o                         
   8  11   0          0.70          1.44         2.27 o                         
   9  11   0          1.65          1.91         2.27 o                         
  10  11   0         44.35         43.94         3.04 o                         
  11  11   0          0.69         -0.97         3.61 o                         
   0  12   0       3162.95       2945.94        38.45 o                         
   1  12   0        605.19        674.96         3.31 o                         
   2  12   0       3210.60       3365.82        17.52 o                         
   3  12   0        432.84        453.00         2.81 o                         
   4  12   0        449.19        448.11         5.02 o                         
   5  12   0        104.78        105.02         2.07 o                         
   6  12   0        114.40        125.02         3.28 o                         
   7  12   0          0.98          1.65         1.44 o                         
   8  12   0         41.74         39.95         2.52 o                         
   9  12   0         94.63         90.70         3.49 o                         
  10  12   0         16.51         18.01         2.82 o                         
   1  13   0         62.02         63.67         1.40 o                         
   2  13   0        461.58        564.11         4.48 o                         
   3  13   0       1199.52       1289.89         6.08 o                         
   4  13   0          0.72          0.61         0.77 o                         
   5  13   0        135.65        128.69         2.49 o                         
   6  13   0          0.31          0.89         1.26 o                         
   7  13   0        119.21        116.10         2.59 o                         
   8  13   0         33.13         33.64         2.52 o                         
   9  13   0          1.44          4.52         2.29 o                         
  10  13   0         33.26         37.16         2.96 o                         
   0  14   0       1378.28       1273.28         7.73 o                         
   1  14   0        357.56        367.11         2.40 o                         
   2  14   0       1348.18       1466.47         7.19 o                         
   3  14   0        125.53        121.60         1.42 o                         
   4  14   0        422.48        415.09         4.50 o                         
   5  14   0         35.71         31.61         1.52 o                         
   6  14   0          1.71          1.82         1.37 o                         
   7  14   0          8.62          6.88         1.57 o                         
   8  14   0        172.98        169.95         4.08 o                         
   9  14   0          2.79          5.99         2.60 o                         
  10  14   0          2.09          2.87         2.28 o                         
   1  15   0        256.40        258.45         2.27 o                         
   2  15   0         94.54        104.94         1.33 o                         
   3  15   0        686.06        778.95         3.64 o                         
   4  15   0       1063.99       1043.14        20.56 o                         
   5  15   0        121.44        122.54         2.30 o                         
   6  15   0         47.72         48.46         1.91 o                         
   7  15   0        255.25        244.39         3.52 o                         
   8  15   0          6.57          4.90         2.06 o                         
   9  15   0          0.32          1.60         3.28 o                         
  10  15   0         12.58         14.88         2.50 o                         
   0  16   0          7.91          7.92         0.99 o                         
   1  16   0        322.02        360.93         5.32 o                         
   2  16   0        223.47        214.32         3.96 o                         
   3  16   0        221.24        221.33         9.77 o                         
   4  16   0        321.48        306.76         3.79 o                         
   5  16   0        305.52        290.86         3.66 o                         
   6  16   0         60.34         57.95         1.99 o                         
   7  16   0         19.63         23.16         1.84 o                         
   8  16   0          3.16         -0.48         2.24 o                         
   9  16   0         40.09         37.80         2.82 o                         
  10  16   0          8.83          7.50         2.76 o                         
   1  17   0         49.05         51.71         1.07 o                         
   2  17   0          8.35         11.24         1.00 o                         
   3  17   0          0.00          2.37         0.96 o                         
   4  17   0         50.90         55.49         1.68 o                         
   5  17   0          1.47          1.39         1.27 o                         
   6  17   0         57.34         63.47         2.14 o                         
   7  17   0          0.09          3.80         1.63 o                         
   8  17   0        108.12         96.79         2.71 o                         
   9  17   0         13.83         12.16         2.56 o                         
  10  17   0          3.21          0.90         4.85 o                         
   0  18   0        150.89        161.78         3.98 o                         
   1  18   0          1.47          2.85         1.01 o                         
   2  18   0         25.56         23.04         0.97 o                         
   3  18   0          0.28          1.62         1.01 o                         
   4  18   0        136.00        162.79         2.42 o                         
   5  18   0          0.89          0.13         1.20 o                         
   6  18   0        379.18        367.46         7.15 o                         
   7  18   0         43.83         33.91         1.93 o                         
   8  18   0          1.04          0.40         1.70 o                         
   9  18   0          0.26         -1.00         2.46 o                         
  10  18   0          0.04         -4.17         4.80 o                         
   1  19   0        105.50        102.48         1.89 o                         
   2  19   0        118.66        134.15         2.83 o                         
   3  19   0        315.91        312.46         4.66 o                         
   4  19   0          6.02          2.09         1.08 o                         
   5  19   0         30.69         27.31         1.58 o                         
   6  19   0         20.28         24.28         1.76 o                         
   7  19   0          2.59          4.98         1.76 o                         
   8  19   0         13.84         12.55         1.80 o                         
   9  19   0          5.73          2.04         2.70 o                         
  10  19   0          0.93          5.53         3.78 o                         
   0  20   0        631.84        621.93         7.93 o                         
   1  20   0          9.20         24.52         1.36 o                         
   2  20   0        132.97        123.92         6.71 o                         
   3  20   0         28.14         31.82         3.60 o                         
   4  20   0         28.96         23.17         2.09 o                         
   5  20   0         18.73         19.23         1.93 o                         
   6  20   0        217.52        178.56         3.84 o                         
   7  20   0        222.96        223.40         4.49 o                         
   8  20   0         29.82         33.33         2.68 o                         
   9  20   0         14.69         10.99         3.69 o                         
  10  20   0          4.44          7.70         4.05 o                         
   1  21   0       1090.12       1048.42        22.60 o                         
   2  21   0          5.75          7.04         1.72 o                         
   3  21   0        245.17        232.86         5.98 o                         
   4  21   0          2.72          5.13         2.59 o                         
   5  21   0        322.95        256.78         6.55 o                         
   6  21   0          2.70          5.52         1.78 o                         
   7  21   0         29.66         26.93         3.55 o                         
   8  21   0          5.29          6.04         2.05 o                         
   9  21   0          1.39          1.31         2.78 o                         
   0  22   0        793.67        766.17         9.34 o                         
   1  22   0        100.70        122.23         3.11 o                         
   2  22   0         10.76         13.86         1.81 o                         
   3  22   0          7.37          8.88         1.75 o                         
   4  22   0         10.59          8.63         2.96 o                         
   5  22   0         60.46         45.25         3.81 o                         
   6  22   0          0.27          4.36         2.91 o                         
   7  22   0          0.25         -0.54         1.92 o                         
   8  22   0          8.19         12.89         3.54 o                         
   9  22   0          0.74         12.90         3.75 o                         
   1  23   0         37.14         52.30         5.65 o                         
   2  23   0        104.97        115.12         3.29 o                         
   3  23   0         67.52         59.30         2.36 o                         
   4  23   0          1.50          0.31         2.79 o                         
   5  23   0         99.63        102.32         4.99 o                         
   6  23   0          2.96          5.80         3.12 o                         
   7  23   0         44.56         38.40         3.89 o                         
   8  23   0          9.29         13.63         3.28 o                         
   9  23   0          2.14          5.12         2.85 o                         
   0  24   0        466.05        489.64         8.19 o                         
   1  24   0        111.94        109.48         3.21 o                         
   2  24   0         68.49         69.14         2.63 o                         
   3  24   0         41.56         38.10         3.56 o                         
   4  24   0         25.27         13.34         3.09 o                         
   5  24   0         36.59         31.38         3.87 o                         
   6  24   0        134.69        139.67         5.63 o                         
   7  24   0         12.84         13.60         3.18 o                         
   8  24   0          1.13          3.60         3.20 o                         
   1  25   0        169.70        155.29         3.74 o                         
   2  25   0          4.61          1.73         1.86 o                         
   3  25   0          3.48          5.24         3.26 o                         
   4  25   0         50.96         47.90         4.16 o                         
   5  25   0         95.53         99.88         5.17 o                         
   6  25   0          4.83          6.89         3.41 o                         
   7  25   0          0.14         -0.36         3.10 o                         
   8  25   0          2.72          4.44         3.49 o                         
   0  26   0       1696.45       1739.25        15.56 o                         
   1  26   0        702.16        746.18         7.38 o                         
   2  26   0         11.01         12.22         2.06 o                         
   3  26   0          2.09          3.08         3.15 o                         
   4  26   0         31.93         23.90         3.63 o                         
   5  26   0          5.97          7.02         3.09 o                         
   6  26   0         43.95         45.60         4.38 o                         
   7  26   0          2.83          5.44         3.08 o                         
   8  26   0         16.08         14.35         3.73 o                         
   1  27   0          1.91         21.93         2.54 o                         
   2  27   0        199.12        195.06         9.34 o                         
   3  27   0        146.19        145.54         5.55 o                         
   4  27   0          7.73         12.07         3.25 o                         
   5  27   0         30.36         28.68         4.11 o                         
   6  27   0          0.03          1.00         3.78 o                         
   7  27   0          6.85         13.22         3.08 o                         
   8  27   0         19.36         34.98         4.24 o                         
   0  28   0        279.44        310.66         7.52 o                         
   1  28   0         17.15         25.99         2.47 o                         
   2  28   0        225.66        222.73         8.86 o                         
   3  28   0          2.83         -0.88         2.91 o                         
   4  28   0          0.00         -0.29         3.34 o                         
   5  28   0         60.56         61.77         5.04 o                         
   6  28   0         27.05         39.07         4.19 o                         
   7  28   0         10.99         17.89         3.77 o                         
   1  29   0        104.61        108.68         3.52 o                         
   2  29   0         70.84         67.09         2.94 o                         
   3  29   0          6.70          6.69         3.18 o                         
   4  29   0          1.04         -0.80         2.86 o                         
   5  29   0          6.75          7.94         3.25 o                         
   6  29   0          0.12          3.92         2.94 o                         
   0  30   0         27.63         37.29         3.49 o                         
   1  30   0        196.71        208.54         4.65 o                         
   2  30   0         33.89         39.48         2.92 o                         
   3  30   0        226.12        201.97         6.55 o                         
   4  30   0          0.07         -2.43         3.39 o                         
   5  30   0          6.51          3.42         3.83 o                         
   6  30   0          0.24          3.74         3.54 o                         
   1  31   0          0.51          5.27         2.27 o                         
   2  31   0         14.07          9.74         3.56 o                         
   3  31   0         27.73         33.18         4.49 o                         
   4  31   0          0.01         -1.48         2.73 o                         
   5  31   0          2.16         -3.33         3.33 o                         
   0  32   0         19.19         13.90         3.46 o                         
   1  32   0          3.30          8.09         4.13 o                         
   2  32   0         10.65          5.32         2.34 o                         
   3  32   0          9.45         12.99         3.54 o                         
   4  32   0          5.81          2.40         4.37 o                         
   1  33   0         26.41         22.04         3.02 o                         
   2  33   0          1.57         -1.88         3.14 o                         
   3  33   0        170.29        186.64         7.00 o                         
   4  33   0         37.29         37.27         4.39 o                         
   0  34   0          4.53          4.55         3.26 o                         
   1  34   0          7.63          4.94         3.74 o                         
   2  34   0          0.95          5.79         3.52 o                         
   3  34   0         12.03         -2.02         3.70 o                         
   1  35   0          0.55          0.14         2.41 o                         
   2  35   0          2.26          4.82         3.79 o                         
   0  36   0         20.49          1.94         3.21 o                         
   1  36   0          4.26         -3.35         3.35 o                         
   4   0   1        311.57        330.57         5.86 o                         
   6   0   1        166.22        166.98         2.48 o                         
   3   1   1        904.36        937.61         4.40 o                         
   4   1   1       1356.35       1344.98         4.33 o                         
   5   1   1         50.61         52.82         0.81 o                         
   6   1   1         37.81         37.86         1.45 o                         
   3   2   1        362.57        383.90         3.19 o                         
   4   2   1       1370.53       1494.50         7.06 o                         
   5   2   1         96.16        115.94         1.27 o                         
   6   2   1         75.15         79.95         1.34 o                         
   3   3   1       1494.02       1488.18         6.68 o                         
   4   3   1        765.08        742.34         3.69 o                         
   5   3   1         94.80        105.53         1.75 o                         
   6   3   1         89.09         92.36         2.42 o                         
   7   3   1        110.71        106.39         4.14 o                         
   2   4   1       3350.59       3088.51         9.69 o                         
   3   4   1       2992.26       2969.76        10.09 o                         
   4   4   1        252.95        245.86         1.54 o                         
   5   4   1        178.29        192.80         4.06 o                         
   6   4   1        244.74        228.76         2.85 o                         
   7   4   1        288.33        293.88         6.14 o                         
   2   5   1         35.21         35.07         1.56 o                         
   3   5   1       1595.55       1605.05         7.95 o                         
   4   5   1        165.54        149.72         1.25 o                         
   5   5   1        991.12       1034.68         5.62 o                         
   6   5   1        399.22        392.64         3.90 o                         
   7   5   1        165.33        174.27         5.06 o                         
   8   5   1         82.49         81.92         4.51 o                         
   2   6   1        219.86        211.23         3.60 o                         
   3   6   1        213.90        200.10         1.86 o                         
   4   6   1       1291.20       1225.57         5.61 o                         
   5   6   1         87.16         90.70         1.29 o                         
   6   6   1         37.12         32.65         1.79 o                         
   7   6   1         82.76         92.03         4.05 o                         
   8   6   1        145.22        142.61         5.30 o                         
   2   7   1        718.54        698.79         3.54 o                         
   3   7   1        242.72        252.82         1.86 o                         
   4   7   1       1069.63       1097.35         7.95 o                         
   5   7   1        113.79        128.33         1.99 o                         
   6   7   1        309.33        292.77         3.58 o                         
   7   7   1          3.82          6.16         2.66 o                         
   8   7   1         39.32         37.54         3.64 o                         
   2   8   1        959.42        960.89         6.17 o                         
   3   8   1        102.40        101.79         1.30 o                         
   4   8   1        146.45        143.39         1.22 o                         
   5   8   1        223.01        235.90         2.61 o                         
   6   8   1         88.41         90.26         2.54 o                         
   7   8   1        259.63        258.71         6.09 o                         
   8   8   1        122.21        124.68         5.16 o                         
   1   9   1       1099.18       1099.10         7.38 o                         
   2   9   1        203.00        198.14         2.31 o                         
   3   9   1        541.82        551.33         3.00 o                         
   4   9   1        534.27        536.72         7.65 o                         
   5   9   1        276.94        275.44         2.84 o                         
   6   9   1         43.73         48.84         3.19 o                         
   7   9   1        210.31        223.01         5.81 o                         
   8   9   1         69.07         76.13         4.58 o                         
   1  10   1       1263.36       1252.81         5.40 o                         
   2  10   1        633.96        677.64         3.47 o                         
   3  10   1       2937.48       2934.95        13.39 o                         
   4  10   1        217.69        215.22         2.35 o                         
   5  10   1        849.12        846.17         4.84 o                         
   6  10   1        293.68        285.44         3.92 o                         
   7  10   1        131.69        135.40         4.85 o                         
   8  10   1         49.68         51.41         4.00 o                         
   9  10   1          9.83         12.77         3.10 o                         
   0  11   1        720.72        827.74         5.20 o                         
   1  11   1       1241.05       1303.68         7.76 o                         
   2  11   1        100.90        109.22         1.67 o                         
   3  11   1       1661.68       1687.04        11.72 o                         
   4  11   1        577.04        596.59         4.94 o                         
   5  11   1        185.22        175.54         3.22 o                         
   6  11   1         39.82         44.39         1.69 o                         
   7  11   1          4.56          4.86         1.95 o                         
   8  11   1         48.20         53.34         4.21 o                         
   9  11   1        160.04        165.07         5.95 o                         
   1  12   1         79.48         75.76         2.11 o                         
   2  12   1        735.63        791.37         2.35 o                         
   3  12   1        135.89        142.97         1.46 o                         
   4  12   1        212.53        224.48         2.83 o                         
   5  12   1        120.87        124.73         2.15 o                         
   6  12   1        214.56        194.04         3.29 o                         
   7  12   1        211.25        210.08         5.82 o                         
   8  12   1          5.27          2.73         3.32 o                         
   9  12   1         18.76         19.73         3.51 o                         
   0  13   1        492.21        522.72         3.63 o                         
   1  13   1        342.60        368.40         2.53 o                         
   2  13   1        200.54        198.93         2.36 o                         
   3  13   1        224.39        236.43         2.28 o                         
   4  13   1        182.52        183.83         2.33 o                         
   5  13   1        441.58        466.15         7.53 o                         
   6  13   1        186.87        201.66         2.90 o                         
   7  13   1        119.51        126.57         3.38 o                         
   8  13   1         26.33         25.39         3.76 o                         
   9  13   1         11.85         12.62         3.25 o                         
   1  14   1        502.04        512.71         3.62 o                         
   2  14   1        365.19        417.50         2.78 o                         
   3  14   1        195.58        220.03         2.68 o                         
   4  14   1         73.58         70.59         1.66 o                         
   5  14   1         50.75         51.61         1.70 o                         
   6  14   1         64.81         68.63         2.50 o                         
   7  14   1        243.44        248.26         3.48 o                         
   8  14   1         21.62         16.98         2.36 o                         
   0  15   1        493.82        482.95         4.02 o                         
   1  15   1        181.24        190.85         1.62 o                         
   2  15   1        328.34        343.68         4.39 o                         
   3  15   1        497.08        550.34         3.86 o                         
   4  15   1        183.65        180.09         2.39 o                         
   5  15   1         72.20         74.98         1.93 o                         
   6  15   1         43.39         46.90         1.82 o                         
   7  15   1         10.81         11.19         2.25 o                         
   8  15   1         10.40         10.92         2.28 o                         
   1  16   1         86.84         83.56         2.53 o                         
   2  16   1          9.16         11.71         0.92 o                         
   3  16   1        120.60        123.84         2.41 o                         
   4  16   1        360.33        360.20         5.29 o                         
   5  16   1        158.56        170.65         3.27 o                         
   6  16   1        170.84        167.25         3.56 o                         
   7  16   1        137.60        132.84         3.35 o                         
   8  16   1        100.11        106.30         4.86 o                         
   0  17   1        262.44        264.83         6.37 o                         
   1  17   1        292.46        325.50         2.93 o                         
   2  17   1        336.03        351.35         5.69 o                         
   3  17   1        272.10        246.09         4.25 o                         
   4  17   1        135.85        131.33         2.76 o                         
   5  17   1        237.52        227.98         3.76 o                         
   6  17   1        179.57        170.67         3.67 o                         
   7  17   1          4.88          4.09         1.86 o                         
   8  17   1          4.36          4.14         3.11 o                         
   1  18   1        281.69        271.29         2.77 o                         
   2  18   1        164.18        180.02         6.22 o                         
   3  18   1        115.57        110.82         2.67 o                         
   4  18   1         38.39         33.34         1.47 o                         
   5  18   1         40.31         41.03         2.15 o                         
   6  18   1        182.31        176.34         3.65 o                         
   7  18   1         58.11         49.23         2.63 o                         
   8  18   1         31.81         27.98         3.80 o                         
   0  19   1        509.74        542.56         7.60 o                         
   1  19   1        172.91        174.17         1.99 o                         
   2  19   1         20.54         24.40         1.97 o                         
   3  19   1         28.98         34.30         1.96 o                         
   4  19   1          6.82          7.59         1.22 o                         
   5  19   1          4.39         11.65         3.25 o                         
   6  19   1         25.35         26.85         2.30 o                         
   7  19   1         29.60         31.77         2.40 o                         
   1  20   1        134.92        133.56         4.35 o                         
   2  20   1        482.21        486.28         5.26 o                         
   3  20   1        119.41        115.89         5.27 o                         
   4  20   1         75.83         75.15         2.52 o                         
   5  20   1         17.08         11.88         2.91 o                         
   6  20   1          8.70          8.20         1.86 o                         
   7  20   1         21.81         18.50         2.35 o                         
   0  21   1        198.57        194.73         5.19 o                         
   1  21   1         73.77         82.84         5.42 o                         
   2  21   1        383.63        378.98         8.40 o                         
   3  21   1        152.93        144.43         3.19 o                         
   4  21   1         17.12         17.15         3.03 o                         
   5  21   1        114.64        112.84         4.98 o                         
   6  21   1         32.82         26.03         3.41 o                         
   7  21   1         32.06         28.35         3.60 o                         
   1  22   1        444.37        449.17         5.37 o                         
   2  22   1        239.40        250.22        11.22 o                         
   3  22   1         36.72         39.20         2.28 o                         
   4  22   1          3.06          2.85         3.07 o                         
   5  22   1         13.93         11.67         3.07 o                         
   6  22   1         19.56         12.54         3.18 o                         
   7  22   1         71.87         78.52         4.64 o                         
   0  23   1        995.85        967.66        11.05 o                         
   1  23   1        317.31        321.35         4.81 o                         
   2  23   1        343.69        356.70         4.95 o                         
   3  23   1        205.17        195.44         3.87 o                         
   4  23   1          3.38          5.43         2.87 o                         
   5  23   1         34.56         33.06         3.77 o                         
   6  23   1         30.99         26.85         3.75 o                         
   7  23   1         20.90         23.26         3.29 o                         
   8  23   1         10.24         16.91         3.44 o                         
   1  24   1         58.46         67.66         2.98 o                         
   2  24   1         22.14         29.23         2.44 o                         
   3  24   1         84.59         80.62         2.97 o                         
   4  24   1        160.23        142.79         5.51 o                         
   5  24   1          3.34          3.08         3.15 o                         
   6  24   1         25.82         16.04         3.08 o                         
   7  24   1         17.72         16.04         3.42 o                         
   8  24   1          4.68         14.81         3.51 o                         
   0  25   1        598.43        573.29         9.21 o                         
   1  25   1        252.32        233.33         4.41 o                         
   2  25   1        293.58        297.40        11.83 o                         
   3  25   1          6.53          2.19         1.88 o                         
   4  25   1        133.55        125.50         5.57 o                         
   5  25   1          5.31          4.98         3.37 o                         
   6  25   1         11.45          8.85         3.13 o                         
   7  25   1         17.61         25.56         3.69 o                         
   8  25   1         15.33         16.24         3.84 o                         
   1  26   1         27.16         27.46         2.60 o                         
   2  26   1        222.61        229.72         9.29 o                         
   3  26   1         12.06         12.39         3.70 o                         
   4  26   1         69.98         66.14         4.43 o                         
   5  26   1          3.23          0.88         3.36 o                         
   6  26   1         21.33         15.05         3.67 o                         
   7  26   1         20.83         21.09         3.87 o                         
   8  26   1          9.02         15.30         3.49 o                         
   0  27   1        105.06        104.04         5.08 o                         
   1  27   1        159.78        152.85         3.98 o                         
   2  27   1        125.83        129.14        12.17 o                         
   3  27   1         50.01         55.61         3.22 o                         
   4  27   1         34.89         34.50         3.91 o                         
   5  27   1         29.49         30.66         4.06 o                         
   6  27   1          1.23          0.32         2.74 o                         
   7  27   1          6.92          8.54         3.19 o                         
   8  27   1          2.87          2.86         3.10 o                         
   1  28   1         86.45         92.33         4.16 o                         
   2  28   1         46.03         45.08         2.97 o                         
   3  28   1         76.43         76.73         5.40 o                         
   4  28   1         21.26         25.13         4.08 o                         
   5  28   1         12.11         15.31         3.57 o                         
   6  28   1          0.07          2.97         3.59 o                         
   7  28   1          0.41          5.72         3.43 o                         
   0  29   1         49.24         54.04         4.02 o                         
   1  29   1         68.94         65.25         3.01 o                         
   2  29   1          3.69          1.49         3.56 o                         
   3  29   1         74.25         67.99         4.73 o                         
   4  29   1         29.71         31.27         4.04 o                         
   5  29   1         33.23         40.20         4.65 o                         
   6  29   1         10.86         16.78         3.50 o                         
   1  30   1         24.27         28.00         3.14 o                         
   2  30   1         80.25         88.42         3.49 o                         
   3  30   1         14.34         11.77         3.21 o                         
   4  30   1         15.98         15.55         3.64 o                         
   5  30   1         33.55         34.67         3.90 o                         
   6  30   1         26.05         29.64         4.33 o                         
   0  31   1         11.10         18.32         3.32 o                         
   1  31   1         66.65         65.59         3.13 o                         
   2  31   1         30.37         34.46         2.76 o                         
   3  31   1         33.26         33.39         4.34 o                         
   4  31   1          3.17         -3.80         3.80 o                         
   5  31   1         53.79         49.81         4.59 o                         
   1  32   1          5.73         10.08         3.77 o                         
   2  32   1          4.71          4.41         2.35 o                         
   3  32   1          3.81          8.52         3.66 o                         
   4  32   1         26.09         29.10         4.57 o                         
   0  33   1         15.40         16.36         3.56 o                         
   1  33   1         39.42         45.78         2.92 o                         
   2  33   1         45.14         59.18         6.47 o                         
   3  33   1          4.72          9.32         3.58 o                         
   1  34   1          9.58          5.17         1.90 o                         
   2  34   1          8.02         13.56         3.11 o                         
   0  35   1          1.68          9.28         3.86 o                         
   1  35   1          8.52         13.74         3.19 o                         
   1  36   1          4.93         14.65         3.88 o                         
   6   1   2        245.92        244.26         4.10 o                         
   4   2   2        181.09        195.29         2.85 o                         
   6   2   2         54.44         50.05         1.99 o                         
   4   3   2        541.76        567.65         4.87 o                         
   4   4   2        356.60        362.05         4.24 o                         
   5   4   2        152.84        153.08         2.95 o                         
   4   5   2        149.92        152.80         3.07 o                         
   5   5   2         38.78         47.56         2.01 o                         
   4   6   2        758.71        720.73         6.37 o                         
   5   6   2        277.31        283.31         4.27 o                         
   4   7   2        287.91        287.86         4.39 o                         
   5   7   2        266.42        278.55         4.41 o                         
   3   8   2        798.72        785.09         6.96 o                         
   4   8   2        143.49        141.67         3.45 o                         
   5   8   2        755.67        751.67         7.33 o                         
   3   9   2          4.93          3.43         1.59 o                         
   4   9   2        340.66        351.89         5.17 o                         
   5   9   2         50.93         46.00         2.53 o                         
   3  10   2         93.30         94.28         3.05 o                         
   4  10   2        194.29        184.39         4.10 o                         
   5  10   2         36.71         33.27         2.41 o                         
   3  11   2         53.16         49.73         2.56 o                         
   4  11   2         78.93         87.32         3.19 o                         
   5  11   2        156.97        159.00         4.18 o                         
   6  11   2         92.54        109.67         3.76 o                         
   3  12   2         63.53         58.02         2.86 o                         
   4  12   2        111.54        120.44         3.72 o                         
   5  12   2        341.15        346.43         5.93 o                         
   6  12   2        862.17        904.75         9.40 o                         
   2  13   2        225.69        219.87         4.57 o                         
   3  13   2        351.31        354.55         5.80 o                         
   4  13   2          0.70          3.19         2.28 o                         
   5  13   2        281.13        285.33         5.76 o                         
   6  13   2        133.12        136.19         4.36 o                         
   2  14   2        355.06        358.58         5.87 o                         
   3  14   2        318.06        318.79         5.75 o                         
   4  14   2        357.14        374.09         6.35 o                         
   5  14   2         71.68         65.40         3.59 o                         
   6  14   2        412.38        413.91         6.92 o                         
   2  15   2        234.02        239.61         5.12 o                         
   3  15   2         15.01         16.44         2.57 o                         
   4  15   2        401.03        410.83         6.85 o                         
   5  15   2        208.66        202.33         5.24 o                         
   6  15   2         18.08         19.65         2.75 o                         
   1  16   2          1.28         -0.36         1.16 o                         
   2  16   2         25.51         22.59         2.73 o                         
   3  16   2        183.73        198.99         5.06 o                         
   4  16   2        194.13        203.03         5.31 o                         
   5  16   2        215.60        207.20         5.59 o                         
   6  16   2        103.51        101.91         4.25 o                         
   1  17   2        119.21        126.83         2.51 o                         
   2  17   2          6.97          8.97         2.43 o                         
   3  17   2         53.65         55.59         3.44 o                         
   4  17   2        127.08        123.86         4.70 o                         
   5  17   2        264.55        238.38         5.87 o                         
   6  17   2        108.61        108.22         4.40 o                         
   0  18   2        207.63        196.98         5.04 o                         
   1  18   2        389.83        370.92         4.12 o                         
   2  18   2         32.94         28.93         3.15 o                         
   3  18   2          0.93          1.56         2.71 o                         
   4  18   2        139.10        130.78         4.82 o                         
   5  18   2        131.84        129.91         4.76 o                         
   6  18   2         89.39         85.21         4.27 o                         
   1  19   2         14.58         16.75         3.05 o                         
   2  19   2         42.37         41.05         3.42 o                         
   3  19   2        206.80        231.85         6.02 o                         
   4  19   2        271.76        264.74         6.38 o                         
   5  19   2         48.46         53.01         3.77 o                         
   6  19   2         19.04         19.08         3.09 o                         
   7  19   2         31.58         37.96         3.75 o                         
   0  20   2        128.89        132.35         4.66 o                         
   1  20   2         14.80         13.48         2.14 o                         
   2  20   2        378.79        372.26         7.29 o                         
   3  20   2        822.93        860.13        10.77 o                         
   4  20   2         31.74         28.21         3.39 o                         
   5  20   2         46.23         40.35         3.42 o                         
   6  20   2          3.60          7.26         2.97 o                         
   7  20   2         42.40         39.88         3.83 o                         
   1  21   2         20.63         17.54         2.26 o                         
   2  21   2        243.30        233.22         4.29 o                         
   3  21   2        160.13        155.11         5.40 o                         
   4  21   2         44.51         39.34         3.62 o                         
   5  21   2        150.28        150.48         5.26 o                         
   6  21   2         15.67         14.16         3.31 o                         
   7  21   2         25.03         18.10         3.14 o                         
   0  22   2         33.18         38.68         3.48 o                         
   1  22   2         36.99         38.93         3.85 o                         
   2  22   2        125.86        138.15         3.60 o                         
   3  22   2        164.30        148.74         3.69 o                         
   4  22   2         10.76          8.37         3.13 o                         
   5  22   2         14.19         18.04         3.34 o                         
   6  22   2         35.77         45.63         3.86 o                         
   7  22   2         13.01         10.26         3.05 o                         
   1  23   2        243.40        260.57         4.71 o                         
   2  23   2        235.47        217.50         4.35 o                         
   3  23   2         21.93         18.16         2.37 o                         
   4  23   2          3.42          7.50         2.10 o                         
   5  23   2        101.40        112.22         5.00 o                         
   6  23   2          6.49          1.43         3.15 o                         
   7  23   2          4.44          7.07         3.12 o                         
   0  24   2         56.50         57.77         4.11 o                         
   1  24   2         50.81         50.09         2.90 o                         
   2  24   2        138.84        134.80         7.42 o                         
   3  24   2         34.53         29.34         2.61 o                         
   4  24   2        148.99        155.53         3.91 o                         
   5  24   2          5.65          7.49         2.84 o                         
   6  24   2          6.79          7.73         3.17 o                         
   1  25   2         19.89         20.62         2.85 o                         
   2  25   2         14.22          7.83         2.32 o                         
   3  25   2          1.73         -0.06         2.22 o                         
   4  25   2         23.49         27.24         3.70 o                         
   5  25   2         11.22          9.37         3.46 o                         
   7  25   2          0.89          5.18         3.30 o                         
   0  26   2        324.52        311.11         7.51 o                         
   1  26   2         93.84        105.09         5.64 o                         
   2  26   2         13.37         16.61         2.61 o                         
   3  26   2         18.79         21.61         2.51 o                         
   4  26   2          7.69          3.38         3.39 o                         
   5  26   2          3.39          4.33         3.33 o                         
   6  26   2          1.22          4.02         3.73 o                         
   7  26   2         31.55         37.59         3.90 o                         
   1  27   2         72.27         79.06         3.40 o                         
   2  27   2        205.14        209.46         7.05 o                         
   3  27   2         33.00         28.23         3.17 o                         
   4  27   2         39.24         45.24         4.46 o                         
   5  27   2          5.49         12.47         3.51 o                         
   6  27   2          8.36         18.19         3.41 o                         
   7  27   2         24.36         38.75         4.43 o                         
   0  28   2        206.78        216.09         6.73 o                         
   1  28   2         43.64         51.44         9.15 o                         
   2  28   2         26.61         20.23         2.63 o                         
   3  28   2         62.23         75.13         6.13 o                         
   4  28   2          1.07          9.88         3.64 o                         
   5  28   2          8.85         15.38         3.45 o                         
   6  28   2          2.43          7.41         3.64 o                         
   7  28   2         32.38         28.46         3.67 o                         
   1  29   2         53.30         49.38         3.24 o                         
   2  29   2          5.53          0.53         3.36 o                         
   3  29   2          5.27          4.14         2.19 o                         
   4  29   2         40.65         39.17         4.02 o                         
   5  29   2         38.10         43.26         4.73 o                         
   6  29   2          3.79          2.77         3.61 o                         
   0  30   2         49.47         47.12         4.69 o                         
   1  30   2         26.88         19.16         3.07 o                         
   2  30   2         20.41         17.98         2.99 o                         
   3  30   2          9.69         11.10         3.59 o                         
   4  30   2          7.17          5.31         3.12 o                         
   5  30   2         13.49         15.06         4.16 o                         
   1  31   2          2.59         -1.56         2.58 o                         
   2  31   2          0.54         -2.37         3.52 o                         
   3  31   2         24.99         26.40         2.75 o                         
   4  31   2          0.21         -0.54         3.06 o                         
   0  32   2         62.60         58.46         4.88 o                         
   1  32   2         20.42         20.15         4.59 o                         
   2  32   2         16.89         11.55         6.17 o                         
   3  32   2         41.91         42.84         4.49 o                         
   1  33   2         29.21         31.81         5.54 o                         
   2  33   2          3.52         -0.03         2.82 o                         
   0  34   2         39.13         44.14         5.11 o                         
   1  34   2         34.26         21.02         4.05 o                         
   5   8   3         94.85         93.86         3.27 o                         
   5   9   3          6.74          7.95         2.13 o                         
   4  10   3         24.22         22.84         2.41 o                         
   5  10   3        271.51        249.43         5.11 o                         
   4  11   3        300.86        267.63         5.30 o                         
   5  11   3       1350.76       1378.16        11.50 o                         
   4  12   3        231.93        209.27         4.97 o                         
   5  12   3        594.65        584.86         7.99 o                         
   4  13   3        138.43        135.67         4.46 o                         
   5  13   3        781.86        796.94         9.45 o                         
   3  14   3         89.80         91.13         3.95 o                         
   4  14   3        317.64        321.50         6.38 o                         
   5  14   3        284.42        283.01         6.18 o                         
   3  15   3        394.78        379.51         6.74 o                         
   4  15   3        199.48        188.43         5.23 o                         
   5  15   3        461.38        445.80         7.64 o                         
   3  16   3        299.08        319.49         6.62 o                         
   4  16   3         98.12        100.00         4.30 o                         
   5  16   3        115.99        124.89         4.70 o                         
   6  16   3        115.50        109.87         4.58 o                         
   3  17   3        158.77        148.49         4.95 o                         
   4  17   3         62.92         68.40         4.17 o                         
   5  17   3         80.08         81.93         4.19 o                         
   6  17   3         54.46         55.55         3.87 o                         
   2  18   3        109.02        100.14         4.48 o                         
   3  18   3         12.46          9.59         3.12 o                         
   4  18   3        300.30        313.29         7.06 o                         
   5  18   3          6.05          3.70         2.74 o                         
   6  18   3         36.71         31.36         3.77 o                         
   2  19   3         14.63         15.92         3.20 o                         
   3  19   3        120.59        120.76         4.84 o                         
   4  19   3        428.79        411.17         8.11 o                         
   5  19   3         51.69         50.43         3.90 o                         
   6  19   3         24.76         17.88         3.34 o                         
   1  20   3         27.73         27.65         3.41 o                         
   2  20   3        128.92        126.63         5.05 o                         
   3  20   3         47.68         47.28         3.83 o                         
   4  20   3        291.71        282.24         6.98 o                         
   5  20   3         12.29         10.30         3.16 o                         
   6  20   3          3.04          1.08         2.64 o                         
   1  21   3         64.87         55.35         4.19 o                         
   2  21   3         30.25         28.46         3.67 o                         
   3  21   3         42.81         48.05         4.11 o                         
   4  21   3          8.98         11.92         3.22 o                         
   5  21   3         18.10         13.55         3.38 o                         
   6  21   3         13.34         16.86         3.43 o                         
   1  22   3        141.68        128.24         5.21 o                         
   2  22   3         89.13         78.49         4.66 o                         
   3  22   3         44.75         44.95         4.18 o                         
   4  22   3         23.48         17.83         3.44 o                         
   5  22   3         17.55         19.22         3.74 o                         
   6  22   3         15.05         13.90         3.16 o                         
   0  23   3        130.77        123.07         5.43 o                         
   1  23   3         55.61         53.68         4.34 o                         
   2  23   3         23.21         22.06         3.55 o                         
   3  23   3          3.81          2.01         3.05 o                         
   4  23   3         48.09         46.17         4.07 o                         
   5  23   3         18.04         15.35         3.89 o                         
   6  23   3          3.32          4.72         2.98 o                         
   1  24   3         31.73         33.75         2.87 o                         
   2  24   3         10.42         11.80         3.91 o                         
   3  24   3          6.38          9.86         3.71 o                         
   4  24   3         11.45         10.44         3.45 o                         
   5  24   3         23.70         15.22         4.02 o                         
   6  24   3          2.17          2.54         2.58 o                         
   0  25   3        165.33        163.42         6.06 o                         
   1  25   3          2.32          4.73         2.70 o                         
   2  25   3         69.62         68.12         3.38 o                         
   3  25   3        102.97         88.16         5.27 o                         
   4  25   3         65.21         50.43         4.42 o                         
   5  25   3          4.61         -0.54         3.90 o                         
   6  25   3         10.49         14.58         3.39 o                         
   1  26   3         42.23         34.69         2.79 o                         
   2  26   3          0.13         -0.07         2.42 o                         
   3  26   3          2.94          3.25         2.69 o                         
   4  26   3          2.59          0.41         2.62 o                         
   5  26   3          1.26         -2.63         3.42 o                         
   0  27   3        157.31        167.92         6.36 o                         
   1  27   3          0.42          4.78         2.86 o                         
   2  27   3         49.12         48.03         4.84 o                         
   3  27   3          8.81         14.87         5.29 o                         
   4  27   3         30.84         36.90         4.10 o                         
   5  27   3         14.96         24.92         3.78 o                         
   6  27   3          3.73          4.75         3.37 o                         
   1  28   3         52.26         59.11         3.43 o                         
   2  28   3         13.15         15.63         4.25 o                         
   3  28   3          5.59          2.88         2.28 o                         
   4  28   3          3.34          1.70         2.61 o                         
   5  28   3          5.69          5.82         2.83 o                         
   6  28   3          1.88         -3.06         3.06 o                         
   0  29   3         58.54         57.30         4.85 o                         
   1  29   3         10.41         14.35         3.10 o                         
   2  29   3         41.99         39.19         7.28 o                         
   3  29   3         38.60         25.90         4.05 o                         
   4  29   3         13.35          3.86         4.30 o                         
   5  29   3          4.15          1.38         2.92 o                         
   1  30   3         29.85         39.05         3.60 o                         
   2  30   3          3.02          7.32         2.82 o                         
   3  30   3          6.79          4.40         3.00 o                         
   0  31   3         17.24         23.67         4.87 o                         
   1  31   3         24.73         20.50         3.57 o                         
   2  31   3         70.20         75.93        16.02 o                         
   3  31   3          2.66          9.53         4.24 o                         
   1  32   3         25.56         38.56         5.28 o                         
   2  32   3          4.89          9.86         4.32 o                         
   3  32   3          8.64         12.84         4.61 o                         
   5  13   4         16.53         10.06         2.76 o                         
   4  14   4         63.56         64.19         3.92 o                         
   5  14   4         21.27         19.06         3.23 o                         
   4  15   4        113.47        107.60         4.58 o                         
   5  15   4        103.34        105.12         4.69 o                         
   4  16   4          1.25          3.25         2.71 o                         
   5  16   4         98.08         98.67         4.72 o                         
   4  17   4          8.29          6.48         3.25 o                         
   5  17   4          7.08          8.34         3.12 o                         
   3  18   4         50.89         56.04         3.95 o                         
   4  18   4          9.57         10.38         3.11 o                         
   5  18   4          8.20          9.34         2.98 o                         
   3  19   4         27.99         24.56         3.78 o                         
   4  19   4         29.11         31.84         3.48 o                         
   5  19   4          4.63          1.61         2.71 o                         
   3  20   4         78.60         83.38         4.72 o                         
   4  20   4          8.56          7.97         3.37 o                         
   5  20   4          4.67          1.91         3.21 o                         
   2  21   4         69.35         68.85         4.53 o                         
   3  21   4         36.07         37.32         3.97 o                         
   4  21   4          2.08          4.07         3.55 o                         
   5  21   4          5.03          7.46         3.62 o                         
   2  22   4        168.39        166.32         6.15 o                         
   3  22   4         27.99         31.11         4.27 o                         
   4  22   4          1.91          8.88         3.73 o                         
   5  22   4         44.96         53.86         4.69 o                         
   1  23   4          3.62          6.04         3.22 o                         
   2  23   4         13.24         13.39         3.76 o                         
   3  23   4          3.86          4.61         3.18 o                         
   4  23   4         15.68         14.44         3.49 o                         
   5  23   4          3.30          3.17         3.80 o                         
   6  23   4          1.56         -3.17         3.17 o                         
   1  24   4          6.07          2.77         3.83 o                         
   2  24   4         14.11         11.70         3.91 o                         
   3  24   4          9.10          1.23         3.52 o                         
   4  24   4         11.29          8.05         3.74 o                         
   5  24   4         11.04          7.88         4.18 o                         
   6  24   4          2.86         -3.11         3.11 o                         
   1  25   4         20.70         21.27         3.81 o                         
   2  25   4         12.27         10.49         3.59 o                         
   3  25   4          0.45          0.52         4.04 o                         
   4  25   4          3.61          4.48         4.04 o                         
   5  25   4         10.55          1.26         4.18 o                         
   0  26   4         38.87         42.21         4.95 o                         
   1  26   4          4.70          5.30         3.00 o                         
   2  26   4         57.22         59.19         5.16 o                         
   3  26   4         19.08         22.78         4.29 o                         
   4  26   4          6.50          5.47         4.39 o                         
   1  27   4          3.74          7.63         3.43 o                         
   2  27   4         31.07         43.20         4.46 o                         
   3  27   4         21.10         21.98         4.22 o                         
   0  28   4         11.81         11.87         3.69 o                         
   1  28   4         16.41         18.42         3.26 o                         
   2  28   4          6.12          9.18         4.32 o                         
   3  28   4          4.85          5.99         3.36 o                         
   1  29   4          0.32          1.71         3.13 o                         
   2  29   4         17.51         31.77         5.27 o                         
   3  29   4         18.00         11.49         4.63 o                         
   4  17   5          2.79          3.52         3.58 o                         
   4  18   5          9.89          9.23         3.05 o                         
   4  19   5         25.72         38.10         4.35 o                         
   3  20   5          1.87          3.15         3.74 o                         
   4  20   5         38.96         42.96         4.69 o                         
   5  20   5         19.21         18.57         4.21 o                         
   3  21   5          0.21         -1.14         3.72 o                         
   4  21   5         20.55         21.30         3.88 o                         
   5  21   5          4.79         26.85         4.39 o                         
   3  22   5          4.34          8.14         3.53 o                         
   4  22   5          2.37          9.42         3.97 o                         
   5  22   5         19.75         22.09         4.60 o                         
   2  23   5          1.38         -0.31         3.15 o                         
   3  23   5          4.94          7.00         4.23 o                         
   4  23   5          0.14          2.45         4.15 o                         
   5  23   5         37.39         40.15         5.19 o                         
   2  24   5          3.87          7.73         4.30 o                         
   3  24   5          3.22          6.87         3.77 o                         
   4  24   5          2.33         -2.23         4.49 o                         
   1  25   5         35.11         39.38         5.00 o                         
   2  25   5         17.02         20.32         4.72 o                         
                                                                                
