# Supplementary material for: Twelve 4-(4-meth­oxy­phen­yl)piperazin-1-ium salts containing organic anions: supra­molecular assembly in one, two and three dimensions
Source: Acta Crystallogr E Crystallogr Commun. 2019 Sep 20;75(Pt 10):1494–506. doi: 10.1107/S2056989019012702 (PMC6775724; doi:10.1107/S2056989019012702)
Supplement: Supplementary file 10 [file e-75-01494-IXsup10.hkl]

data_IX                                                                         
_shelx_title ' sk3cg'                                                           
_shelx_refln_list_code          4                                               
_shelx_F_calc_maximum      116.67                                               
_exptl_crystal_F_000       656.00                                               
_reflns_d_resolution_high  0.7687                                               
                                                                                
loop_                                                                           
 _space_group_symop_operation_xyz                                               
 'x, y, z'                                                                      
 '-x, -y, z+1/2'                                                                
 '-x+1/2, y+1/2, z+1/2'                                                         
 'x+1/2, -y+1/2, z'                                                             
                                                                                
_cell_length_a     9.0690                                                       
_cell_length_b    28.5280                                                       
_cell_length_c     5.8375                                                       
_cell_angle_alpha  90.000                                                       
_cell_angle_beta   90.000                                                       
_cell_angle_gamma  90.000                                                       
                                                                                
_shelx_F_squared_multiplier     1.000                                           
                                                                                
loop_                                                                           
 _refln_index_h                                                                 
 _refln_index_k                                                                 
 _refln_index_l                                                                 
 _refln_F_squared_calc                                                          
 _refln_F_squared_meas                                                          
 _refln_F_squared_sigma                                                         
 _refln_observed_status                                                         
   2   0  -7         73.89         74.40         5.38 o                         
   0   1  -7         23.05         32.85         3.53 o                         
   1   1  -7          3.98          4.40         4.36 o                         
   2   1  -7          0.82         -1.87         3.45 o                         
   3   1  -7          9.91         10.12         2.96 o                         
   1   2  -7          0.06         -3.37         3.40 o                         
   2   2  -7         37.35         37.86         4.03 o                         
   3   2  -7          0.05          1.65         3.15 o                         
   0   3  -7          4.61         -1.91         2.90 o                         
   1   3  -7          3.59          2.30         4.60 o                         
   2   3  -7          3.20          1.49         4.55 o                         
   3   3  -7          4.68          3.02         3.32 o                         
   1   4  -7          2.25          2.92         4.25 o                         
   2   4  -7         16.04         18.90         3.47 o                         
   3   4  -7          3.49         22.13        14.68 o                         
   0   5  -7         16.48         14.65         3.24 o                         
   1   5  -7          9.24          4.27         3.14 o                         
   2   5  -7          0.56         -3.10         3.10 o                         
   1   6  -7          2.43         -1.44         2.98 o                         
   2   6  -7          2.12          0.00         3.74 o                         
   0   7  -7          7.37          4.06         3.83 o                         
   1   7  -7         11.41         12.15         3.48 o                         
   2   7  -7         15.37         15.99         3.54 o                         
   1   8  -7          5.64          3.38         3.32 o                         
   2   8  -7          2.97         -3.46         3.46 o                         
   0   9  -7          3.15          2.83         2.98 o                         
   1   9  -7         13.39         12.71         3.71 o                         
   2   9  -7          6.01         10.28         5.66 o                         
   1  10  -7          6.90         11.77         3.31 o                         
   2  10  -7          3.57          5.70         4.12 o                         
   0  11  -7         12.84         15.40         3.16 o                         
   1  11  -7          8.70          5.99         7.11 o                         
   1  12  -7          2.59         -2.04         3.20 o                         
   0  13  -7         12.83         12.57         3.14 o                         
   1  13  -7          4.93          5.67         3.63 o                         
   0   0  -6         35.38         33.71         4.62 o                         
   2   0  -6         65.39         64.04         5.73 o                         
   4   0  -6          0.25         -4.13         4.13 o                         
   6   0  -6         13.55         18.54         5.15 o                         
   1   1  -6         35.80         30.89         2.36 o                         
   2   1  -6         15.01         13.48         3.41 o                         
   3   1  -6         46.57         46.06         3.61 o                         
   4   1  -6          3.31          1.20         2.89 o                         
   5   1  -6          2.71          1.62         6.41 o                         
   6   1  -6         13.02          4.57         3.34 o                         
   0   2  -6        148.44        147.54         6.66 o                         
   1   2  -6         21.76         15.76         2.27 o                         
   2   2  -6         76.34         78.50         4.15 o                         
   3   2  -6         11.22         10.98         3.34 o                         
   4   2  -6          2.46         -0.93         2.99 o                         
   5   2  -6          8.03          5.92         3.52 o                         
   6   2  -6          4.35         -0.32         4.68 o                         
   1   3  -6         59.36         60.73         2.54 o                         
   2   3  -6          3.20          2.46         3.32 o                         
   3   3  -6         15.18         16.24         3.46 o                         
   4   3  -6          7.40          7.69         2.88 o                         
   5   3  -6         12.23         10.99         3.14 o                         
   6   3  -6          2.71          5.29         4.12 o                         
   0   4  -6        267.63        290.25         5.59 o                         
   1   4  -6         57.27         57.87         2.46 o                         
   2   4  -6         32.66         36.14         3.70 o                         
   3   4  -6         15.30         12.48         7.29 o                         
   4   4  -6          3.54          1.75         3.17 o                         
   5   4  -6         12.76         17.61         3.27 o                         
   6   4  -6         10.68          4.84         3.89 o                         
   1   5  -6         43.90         47.40         2.44 o                         
   2   5  -6         57.87         55.34         3.74 o                         
   3   5  -6         37.20         38.76         8.61 o                         
   4   5  -6          1.87          2.97         3.25 o                         
   5   5  -6          3.63         -0.53         7.60 o                         
   6   5  -6         11.23         19.33         3.84 o                         
   0   6  -6         22.31         25.56         3.23 o                         
   1   6  -6          6.35          3.94         2.04 o                         
   2   6  -6          8.84          2.48         3.15 o                         
   3   6  -6          3.45          4.01         3.52 o                         
   4   6  -6          1.57         -1.04         3.11 o                         
   5   6  -6         15.97         13.19         3.51 o                         
   6   6  -6         27.44         27.77         3.73 o                         
   1   7  -6          3.90          1.34         2.04 o                         
   2   7  -6          2.47         -0.55         3.44 o                         
   3   7  -6          1.93          1.56         6.25 o                         
   4   7  -6         15.97          8.47         3.42 o                         
   5   7  -6         19.65         21.97         5.65 o                         
   6   7  -6         38.82         48.72         4.25 o                         
   0   8  -6         44.78         40.17         6.82 o                         
   1   8  -6         44.39         47.35         2.42 o                         
   2   8  -6         11.49         10.19         3.42 o                         
   3   8  -6         14.99         11.71         3.50 o                         
   4   8  -6          6.48          4.49         2.90 o                         
   5   8  -6          3.35         -2.82         3.16 o                         
   6   8  -6         28.70         28.00         6.89 o                         
   1   9  -6          4.89          5.68         2.02 o                         
   2   9  -6         16.86         10.68         3.43 o                         
   3   9  -6          0.21         -1.24         3.54 o                         
   4   9  -6          3.90         -0.33         3.74 o                         
   5   9  -6         30.63         28.64         4.75 o                         
   0  10  -6         46.24         54.38         3.39 o                         
   1  10  -6          5.33          2.70         1.85 o                         
   2  10  -6          9.32          9.48         3.72 o                         
   3  10  -6          7.66          5.44         3.42 o                         
   4  10  -6          3.44          0.54         2.94 o                         
   5  10  -6         43.90         50.36         4.09 o                         
   1  11  -6          3.63          2.47         1.89 o                         
   2  11  -6          1.74          3.30         3.35 o                         
   3  11  -6          0.39          4.25         3.40 o                         
   4  11  -6          1.67         -0.67         4.39 o                         
   5  11  -6         17.86         14.08         3.54 o                         
   0  12  -6          7.49          3.52         2.88 o                         
   1  12  -6          5.23          4.51         2.09 o                         
   2  12  -6         16.33         23.80         3.42 o                         
   3  12  -6          6.26          1.10         4.50 o                         
   4  12  -6         33.44         32.97         4.06 o                         
   5  12  -6         19.04         31.66         4.13 o                         
   1  13  -6         31.51         38.89         2.46 o                         
   2  13  -6          6.79          0.43         8.41 o                         
   3  13  -6         46.74         51.04         7.89 o                         
   4  13  -6          3.61          4.26         3.48 o                         
   0  14  -6         18.90         22.84         3.01 o                         
   1  14  -6          1.92          2.67         2.17 o                         
   2  14  -6          6.91          7.44         3.36 o                         
   3  14  -6         35.81         30.34         3.35 o                         
   4  14  -6         38.30         43.43         4.67 o                         
   1  15  -6          1.30          2.27         2.44 o                         
   2  15  -6          3.95          8.06         3.21 o                         
   3  15  -6          6.31          9.14         2.82 o                         
   4  15  -6         12.44         14.96         3.18 o                         
   0  16  -6         24.09         35.52         3.74 o                         
   1  16  -6         20.51         25.69         2.62 o                         
   2  16  -6         33.48         35.10         3.47 o                         
   3  16  -6          6.78          8.58         3.18 o                         
   1  17  -6          0.28          1.52         2.26 o                         
   2  17  -6          2.03         -0.06         2.73 o                         
   3  17  -6         16.99         20.59         6.14 o                         
   0  18  -6         29.12         20.93         3.48 o                         
   1  18  -6          3.42          6.87         2.24 o                         
   2  18  -6         16.38         19.11         4.35 o                         
   3  18  -6          3.24         12.77         4.19 o                         
   1  19  -6          2.88         -0.28         2.68 o                         
   2  19  -6          3.49          4.16         3.08 o                         
   0  20  -6          1.71          2.45         3.23 o                         
   1  20  -6          1.86         -1.72         3.31 o                         
   2  20  -6          2.31         -0.54         4.45 o                         
   1  21  -6          0.51          1.77         5.05 o                         
   0  22  -6         15.20         11.69         3.33 o                         
   1  22  -6         17.81         24.38         4.68 o                         
   2   0  -5         11.16          6.97         2.67 o                         
   4   0  -5         93.75         87.75         5.68 o                         
   6   0  -5         89.66         98.83         6.34 o                         
   8   0  -5         25.83         23.36         4.35 o                         
   0   1  -5        125.65        137.76         4.25 o                         
   1   1  -5        248.05        259.06         3.51 o                         
   2   1  -5         45.38         37.47         2.08 o                         
   3   1  -5         12.45         11.28         3.08 o                         
   4   1  -5         21.58         18.87         4.56 o                         
   5   1  -5         31.03         31.98         3.44 o                         
   6   1  -5         41.85         26.56         3.66 o                         
   7   1  -5         10.59          9.18         2.98 o                         
   8   1  -5         13.18          2.09         5.97 o                         
   1   2  -5          9.32          6.04         2.02 o                         
   2   2  -5         20.14         15.50         1.89 o                         
   3   2  -5          9.97          6.86         3.02 o                         
   4   2  -5          3.10          1.86         3.04 o                         
   5   2  -5         15.52         10.98         3.30 o                         
   6   2  -5          4.30          5.20         3.25 o                         
   7   2  -5         27.73         30.88         3.64 o                         
   8   2  -5          3.73         -0.16         3.33 o                         
   0   3  -5        187.58        193.32         5.67 o                         
   1   3  -5         60.43         57.20         2.36 o                         
   2   3  -5         35.42         40.09         2.05 o                         
   3   3  -5         31.81         33.40         3.41 o                         
   4   3  -5         22.68         20.96         3.42 o                         
   5   3  -5         21.86         15.58         3.35 o                         
   6   3  -5         22.87         21.70         3.20 o                         
   7   3  -5         46.12         44.80         3.64 o                         
   8   3  -5          0.28         -3.04         3.04 o                         
   1   4  -5         84.70         82.86         2.92 o                         
   2   4  -5         21.82         17.48         1.83 o                         
   3   4  -5         69.91         71.23         3.76 o                         
   4   4  -5          3.21          0.35         3.04 o                         
   5   4  -5          5.17          3.83         3.29 o                         
   6   4  -5         21.79         26.72         3.73 o                         
   7   4  -5          4.50         -0.48         3.17 o                         
   8   4  -5          8.23         11.65         3.41 o                         
   0   5  -5        528.42        548.03         6.37 o                         
   1   5  -5        333.13        341.89         3.80 o                         
   2   5  -5         30.25         33.00         2.54 o                         
   3   5  -5         31.41         34.74         5.27 o                         
   4   5  -5         23.32         14.96         3.05 o                         
   5   5  -5         29.38         34.93         3.57 o                         
   6   5  -5         12.59          8.24         3.31 o                         
   7   5  -5         11.08          7.40         3.57 o                         
   8   5  -5         10.29          8.64         3.02 o                         
   1   6  -5         97.59        101.56         2.62 o                         
   2   6  -5         15.32         14.98         2.45 o                         
   3   6  -5         23.93         27.13         3.23 o                         
   4   6  -5         46.60         40.23         4.00 o                         
   5   6  -5          5.30          1.92         6.12 o                         
   6   6  -5          2.01         -2.03         3.16 o                         
   7   6  -5         19.44         14.29         5.99 o                         
   8   6  -5          7.82          2.91         4.32 o                         
   0   7  -5          4.67          3.39         2.74 o                         
   1   7  -5         34.50         34.66         2.14 o                         
   2   7  -5        366.87        391.37         9.97 o                         
   3   7  -5         28.97         23.65         3.92 o                         
   4   7  -5         13.68         12.67         3.33 o                         
   5   7  -5         24.04         23.46         5.37 o                         
   6   7  -5          2.40         -1.02         2.71 o                         
   7   7  -5          9.73         13.71         3.79 o                         
   8   7  -5          6.78          2.65         3.52 o                         
   1   8  -5          5.27          3.70         1.81 o                         
   2   8  -5        316.21        332.23         4.62 o                         
   3   8  -5        273.34        259.91         5.47 o                         
   4   8  -5          3.53         -2.73         3.14 o                         
   5   8  -5         23.33         23.57         3.67 o                         
   6   8  -5          2.29          2.65         2.89 o                         
   7   8  -5          0.12         -3.97         3.97 o                         
   8   8  -5          5.72          4.07         3.01 o                         
   0   9  -5         17.98         25.60         3.02 o                         
   1   9  -5          4.40          2.66         1.87 o                         
   2   9  -5        165.35        163.95         3.74 o                         
   3   9  -5        127.67        135.92         6.34 o                         
   4   9  -5          1.82         -3.15         3.15 o                         
   5   9  -5          4.92          6.77         3.19 o                         
   6   9  -5          0.66          3.00         5.96 o                         
   7   9  -5         38.26         40.26         7.23 o                         
   8   9  -5         12.68         12.31         5.13 o                         
   1  10  -5         44.36         50.14         2.18 o                         
   2  10  -5          3.61          0.83         2.21 o                         
   3  10  -5         21.74         23.77         3.17 o                         
   4  10  -5         13.06         15.05         8.03 o                         
   5  10  -5          8.65         10.43         3.27 o                         
   6  10  -5         11.61         12.43         3.05 o                         
   7  10  -5         81.27         97.18         4.38 o                         
   8  10  -5         28.40         28.56         3.30 o                         
   0  11  -5         46.53         47.27         3.16 o                         
   1  11  -5          7.30          7.85         1.85 o                         
   2  11  -5         61.72         60.22         2.87 o                         
   3  11  -5         19.08         22.15         3.30 o                         
   4  11  -5        103.56         98.77         4.12 o                         
   5  11  -5          1.09         -0.83         3.21 o                         
   6  11  -5         13.23         17.97         3.17 o                         
   7  11  -5         28.28         40.05         7.89 o                         
   8  11  -5         11.43         15.42         3.33 o                         
   1  12  -5         79.63         90.36         3.55 o                         
   2  12  -5         14.58          9.52         2.40 o                         
   3  12  -5          9.14          7.35         3.14 o                         
   4  12  -5        105.33        124.56         9.78 o                         
   5  12  -5         42.05         49.53         3.83 o                         
   6  12  -5         34.49         35.81         3.71 o                         
   7  12  -5         24.55         35.59         3.71 o                         
   8  12  -5         23.19         26.73         5.61 o                         
   0  13  -5         16.95         13.11         2.71 o                         
   1  13  -5         86.97         98.72         2.63 o                         
   2  13  -5          1.11          0.52         2.38 o                         
   3  13  -5         21.06         17.79         3.29 o                         
   4  13  -5         10.28          7.26         3.27 o                         
   5  13  -5         41.39         40.93         7.10 o                         
   6  13  -5         11.56         14.52         4.09 o                         
   7  13  -5         44.36         59.23         3.89 o                         
   1  14  -5         52.83         64.84         2.33 o                         
   2  14  -5          0.99          0.74         2.18 o                         
   3  14  -5         27.36         23.92         3.30 o                         
   4  14  -5         27.56         25.87         3.33 o                         
   5  14  -5          9.57          9.22         3.21 o                         
   6  14  -5         12.24         18.01         3.57 o                         
   7  14  -5         47.27         49.29         7.67 o                         
   0  15  -5         28.46         33.89         3.08 o                         
   1  15  -5         59.69         66.10         2.24 o                         
   2  15  -5         25.11         27.32         2.40 o                         
   3  15  -5         61.22         68.65         3.63 o                         
   4  15  -5         11.22          8.34         3.22 o                         
   5  15  -5          3.06          4.49         3.13 o                         
   6  15  -5          8.33         13.16         4.77 o                         
   7  15  -5          2.00          9.44         3.21 o                         
   1  16  -5        156.48        160.29         3.00 o                         
   2  16  -5         21.02         21.51         2.42 o                         
   3  16  -5          3.00          9.06         3.06 o                         
   4  16  -5          6.57         11.63         3.25 o                         
   5  16  -5         23.52         31.83         3.42 o                         
   6  16  -5         37.58         43.69         5.54 o                         
   7  16  -5         14.20         11.81         4.90 o                         
   0  17  -5          5.91          7.34         2.56 o                         
   1  17  -5          2.03          3.36         2.98 o                         
   2  17  -5         71.45         69.45         3.19 o                         
   3  17  -5          4.34          7.83         3.10 o                         
   4  17  -5          7.60          6.25         3.14 o                         
   5  17  -5          1.70          3.86         2.63 o                         
   6  17  -5          4.99         14.84         3.19 o                         
   1  18  -5         31.77         31.95         2.48 o                         
   2  18  -5         89.59         92.82         3.30 o                         
   3  18  -5          9.74         13.08         3.54 o                         
   4  18  -5          6.96         11.70         3.20 o                         
   5  18  -5          7.35          9.00         3.12 o                         
   6  18  -5          3.88          3.52         3.51 o                         
   0  19  -5         56.04         48.32         3.17 o                         
   1  19  -5         86.05         87.47         4.31 o                         
   2  19  -5         31.75         37.80         3.93 o                         
   3  19  -5         12.43         13.54         5.82 o                         
   4  19  -5         23.17         30.55         7.61 o                         
   5  19  -5         22.59         27.43         4.37 o                         
   6  19  -5         46.28         54.75         6.53 o                         
   1  20  -5         17.47         17.84         2.14 o                         
   2  20  -5          6.72          4.73         3.27 o                         
   3  20  -5          5.05          5.46         3.34 o                         
   4  20  -5         19.43         18.90         3.38 o                         
   5  20  -5         20.67         26.74         3.85 o                         
   0  21  -5        245.52        220.06         4.86 o                         
   1  21  -5         22.97         23.04         2.20 o                         
   2  21  -5          0.51          0.00         2.47 o                         
   3  21  -5          5.83          4.20         3.10 o                         
   4  21  -5         10.08         12.07         2.94 o                         
   5  21  -5         22.14         26.04         6.03 o                         
   1  22  -5          6.86          4.99         2.18 o                         
   2  22  -5          2.61          3.98         2.70 o                         
   3  22  -5          2.75          2.58         8.32 o                         
   4  22  -5          1.30         -0.18         3.38 o                         
   0  23  -5          3.66          4.16         4.40 o                         
   1  23  -5         25.04         25.02         2.16 o                         
   2  23  -5          1.02          1.25         2.51 o                         
   3  23  -5         16.67          8.89         3.10 o                         
   1  24  -5          3.21          5.99         2.04 o                         
   2  24  -5          0.69         -1.30         2.78 o                         
   3  24  -5          3.61          4.08         4.40 o                         
   0  25  -5         61.95         64.66         3.96 o                         
   1  25  -5         15.17         13.50         2.11 o                         
   2  25  -5         11.48         13.73         4.41 o                         
   1  26  -5          1.51          3.41         2.62 o                         
   2  26  -5          3.62         -2.10         4.34 o                         
   0  27  -5         49.61         72.63         4.66 o                         
   1  27  -5          5.72         10.25         3.75 o                         
   2  27  -5          4.54          5.18         5.75 o                         
   0   0  -4        486.29        446.45         7.32 o                         
   2   0  -4        222.02        246.99         4.50 o                         
   4   0  -4        117.41        100.93         5.15 o                         
   6   0  -4        140.55        112.32         5.47 o                         
   8   0  -4         83.60         92.49         5.81 o                         
   1   1  -4          1.83         -1.02         1.52 o                         
   2   1  -4         74.26         72.88         2.19 o                         
   3   1  -4         42.04         42.83         3.12 o                         
   4   1  -4         85.67         85.66         5.64 o                         
   5   1  -4         46.15         45.36         3.36 o                         
   6   1  -4         24.58         21.64         3.01 o                         
   7   1  -4         49.34         43.84         3.18 o                         
   8   1  -4         24.09         21.20         4.59 o                         
   0   2  -4        869.59        822.12         6.75 o                         
   1   2  -4          5.45          1.99         1.60 o                         
   2   2  -4         34.35         28.90         1.67 o                         
   3   2  -4         74.26         67.74         3.33 o                         
   4   2  -4          2.72          0.87         2.61 o                         
   5   2  -4         37.07         34.51         3.21 o                         
   6   2  -4         45.90         35.17         3.38 o                         
   7   2  -4         32.66         40.02         3.22 o                         
   8   2  -4          0.02         -2.84         4.07 o                         
   1   3  -4         40.59         45.72         1.91 o                         
   2   3  -4         43.52         43.98         1.81 o                         
   3   3  -4        133.41        141.71         3.88 o                         
   4   3  -4         16.25         14.05         2.84 o                         
   5   3  -4         50.82         43.04         3.52 o                         
   6   3  -4         66.16         60.82         6.28 o                         
   7   3  -4          5.32          3.33         3.49 o                         
   8   3  -4         22.83         17.33         4.54 o                         
   0   4  -4        174.47        178.72         8.95 o                         
   1   4  -4        449.56        449.17         3.66 o                         
   2   4  -4          5.19          3.40         1.56 o                         
   3   4  -4         21.78         18.06         2.89 o                         
   4   4  -4          4.53          2.47         2.66 o                         
   5   4  -4        128.84        135.17         4.02 o                         
   6   4  -4         63.73         67.81         3.44 o                         
   7   4  -4          4.30          2.56         5.32 o                         
   8   4  -4         25.12         15.14         4.42 o                         
   1   5  -4         44.65         49.52         1.93 o                         
   2   5  -4        551.94        535.55         7.21 o                         
   3   5  -4         83.08         81.95         5.18 o                         
   4   5  -4         21.00         25.86         5.05 o                         
   5   5  -4          4.39          1.45         2.54 o                         
   6   5  -4          0.49         -2.96         2.96 o                         
   7   5  -4          8.60          3.98         3.27 o                         
   8   5  -4          9.97          3.45         4.14 o                         
   0   6  -4       1314.63       1388.34        14.85 o                         
   1   6  -4         35.32         38.51         2.66 o                         
   2   6  -4        332.12        313.61         3.17 o                         
   3   6  -4         62.41         59.72         2.39 o                         
   4   6  -4        266.53        253.17         4.79 o                         
   5   6  -4         26.74         25.71         5.67 o                         
   6   6  -4         22.05         15.65         3.03 o                         
   7   6  -4         15.77         11.57         2.76 o                         
   8   6  -4         31.43         40.84         4.76 o                         
   1   7  -4        496.55        475.03         3.76 o                         
   2   7  -4         18.21         19.60         1.65 o                         
   3   7  -4         31.87         28.10         2.33 o                         
   4   7  -4        170.91        180.04         4.63 o                         
   5   7  -4         18.96         10.28         2.95 o                         
   6   7  -4         42.05         37.06         3.94 o                         
   7   7  -4          8.08          8.88         4.17 o                         
   8   7  -4         47.28         57.24         5.12 o                         
   0   8  -4        136.00        132.60         3.51 o                         
   1   8  -4        326.31        329.36         3.55 o                         
   2   8  -4         37.44         32.54         1.75 o                         
   3   8  -4        330.89        333.77         4.11 o                         
   4   8  -4        158.77        156.58         4.38 o                         
   5   8  -4         16.20         12.29         2.83 o                         
   6   8  -4         42.26         34.52         3.19 o                         
   7   8  -4          2.35          7.13         2.64 o                         
   8   8  -4          3.46          7.74         4.40 o                         
   1   9  -4         77.17         81.53         2.10 o                         
   2   9  -4         31.92         33.35         1.79 o                         
   3   9  -4        183.33        187.67         3.41 o                         
   4   9  -4         90.87         82.35         3.82 o                         
   5   9  -4         15.14         15.83         2.90 o                         
   6   9  -4          1.43          2.12         2.74 o                         
   7   9  -4         60.19         58.13         3.40 o                         
   8   9  -4          5.24          2.53         3.92 o                         
   0  10  -4         22.09         16.54         2.44 o                         
   1  10  -4         80.73         81.37         2.11 o                         
   2  10  -4        104.47        105.87         2.20 o                         
   3  10  -4        430.73        398.25         7.74 o                         
   4  10  -4        191.22        189.20         4.66 o                         
   5  10  -4          7.95          9.29         2.92 o                         
   6  10  -4          5.81          1.08         2.69 o                         
   7  10  -4          7.11          4.06         2.77 o                         
   8  10  -4         26.31         32.23         4.32 o                         
   1  11  -4         12.63         11.19         1.66 o                         
   2  11  -4        109.73        105.15         2.23 o                         
   3  11  -4        318.11        319.94         4.13 o                         
   4  11  -4        336.25        350.36         5.55 o                         
   5  11  -4         99.07         94.89         3.82 o                         
   6  11  -4          3.73          5.15         2.64 o                         
   7  11  -4          1.43          1.18         2.69 o                         
   8  11  -4         19.79         26.06         4.19 o                         
   0  12  -4         38.61         36.67         3.72 o                         
   1  12  -4         24.89         21.16         1.71 o                         
   2  12  -4         37.39         33.72         1.83 o                         
   3  12  -4        240.18        233.53         3.79 o                         
   4  12  -4         20.00         23.78         3.22 o                         
   5  12  -4        110.10        106.27         3.85 o                         
   6  12  -4         86.06         82.51        10.31 o                         
   7  12  -4         20.09         30.77         3.57 o                         
   8  12  -4          5.55          5.07         3.57 o                         
   1  13  -4         18.25         20.36         1.72 o                         
   2  13  -4         24.24         18.37         1.74 o                         
   3  13  -4         91.53         84.70         2.94 o                         
   4  13  -4         70.51         89.30         3.83 o                         
   5  13  -4         12.39          6.97         2.91 o                         
   6  13  -4         14.69         16.12         3.53 o                         
   7  13  -4         55.49         47.28         3.06 o                         
   8  13  -4         29.32         31.24         3.77 o                         
   0  14  -4         29.76         30.20         3.88 o                         
   1  14  -4          3.26          2.05         1.56 o                         
   2  14  -4         25.42         22.98         1.80 o                         
   3  14  -4        119.55        129.12         4.62 o                         
   4  14  -4        108.16        114.27         4.85 o                         
   5  14  -4          5.88          8.83         3.03 o                         
   6  14  -4         42.83         46.38         3.56 o                         
   7  14  -4          9.09         13.39         2.67 o                         
   8  14  -4          7.84         10.26         2.99 o                         
   1  15  -4         97.19         91.13         2.34 o                         
   2  15  -4        197.29        191.20         2.82 o                         
   3  15  -4        535.10        544.30         9.11 o                         
   4  15  -4        104.81        112.94         3.85 o                         
   5  15  -4         78.17         81.65         3.75 o                         
   6  15  -4         23.51         26.82         3.13 o                         
   7  15  -4          4.72          8.63         4.14 o                         
   8  15  -4         18.01         14.99         3.94 o                         
   0  16  -4          6.63          2.19         2.31 o                         
   1  16  -4         18.92         19.39         1.85 o                         
   2  16  -4         23.73         23.90         3.05 o                         
   3  16  -4        242.42        242.52         6.88 o                         
   4  16  -4          9.19          8.72         2.71 o                         
   5  16  -4         77.54         92.77         3.70 o                         
   6  16  -4         59.33         54.00         4.70 o                         
   7  16  -4         21.67         24.48         3.04 o                         
   8  16  -4          4.58          8.38         4.48 o                         
   1  17  -4         62.73         61.70         2.17 o                         
   2  17  -4         56.26         58.29         2.19 o                         
   3  17  -4          2.70          1.60         2.19 o                         
   4  17  -4         18.71         17.06         2.70 o                         
   5  17  -4          7.06          9.64         2.99 o                         
   6  17  -4         16.71         12.05         3.11 o                         
   7  17  -4          9.55          8.82         3.31 o                         
   8  17  -4         20.29         16.37         4.40 o                         
   0  18  -4        396.11        365.14         7.17 o                         
   1  18  -4        177.44        183.24         2.92 o                         
   2  18  -4        129.63        126.08         2.50 o                         
   3  18  -4         26.48         23.48         2.46 o                         
   4  18  -4          1.72          0.79         2.63 o                         
   5  18  -4          1.81          0.86         3.06 o                         
   6  18  -4         35.52         38.95         3.87 o                         
   7  18  -4          4.13          7.61         7.41 o                         
   8  18  -4          5.44          6.28         3.53 o                         
   1  19  -4        119.95        115.68         2.67 o                         
   2  19  -4         26.07         25.89         1.85 o                         
   3  19  -4          5.60          5.59         2.28 o                         
   4  19  -4         20.04         14.70         2.75 o                         
   5  19  -4          5.37          0.03         3.00 o                         
   6  19  -4         29.46         34.79         3.83 o                         
   7  19  -4         12.39         11.59         3.13 o                         
   8  19  -4          8.16          9.48         4.00 o                         
   0  20  -4        116.84        129.40         4.63 o                         
   1  20  -4          5.32          6.22         2.03 o                         
   2  20  -4         29.54         27.15         1.92 o                         
   3  20  -4         33.81         28.29         2.72 o                         
   4  20  -4          2.85          0.68         2.75 o                         
   5  20  -4         12.00         14.89         3.00 o                         
   6  20  -4         23.47         21.83         3.79 o                         
   7  20  -4          9.70         17.04         3.01 o                         
   1  21  -4         28.08         25.99         2.18 o                         
   2  21  -4         92.67         94.76         2.47 o                         
   3  21  -4         15.57         13.74         3.31 o                         
   4  21  -4         16.00         17.31         6.35 o                         
   5  21  -4          5.25          2.93         2.67 o                         
   6  21  -4          5.17         10.23         3.44 o                         
   7  21  -4         21.72         16.60         3.42 o                         
   0  22  -4         40.95         40.47         3.34 o                         
   1  22  -4        105.54        101.56         2.89 o                         
   2  22  -4        208.82        196.68         4.18 o                         
   3  22  -4          3.39          3.36         2.15 o                         
   4  22  -4          0.18         -3.16         3.16 o                         
   5  22  -4         18.47         18.79         4.03 o                         
   6  22  -4         23.42         35.23         8.30 o                         
   7  22  -4         22.74         21.05         5.62 o                         
   1  23  -4          7.48          5.96         1.96 o                         
   2  23  -4          9.74         13.40         1.96 o                         
   3  23  -4          7.21          5.68         2.52 o                         
   4  23  -4         15.43          9.95         3.27 o                         
   5  23  -4          1.33          2.31         5.31 o                         
   6  23  -4         22.13         21.93         3.08 o                         
   0  24  -4         97.67         99.01         5.61 o                         
   1  24  -4          3.24          3.84         1.78 o                         
   2  24  -4          2.45          3.62         2.03 o                         
   3  24  -4          9.88          8.76         3.63 o                         
   4  24  -4          9.39          5.73         4.31 o                         
   5  24  -4          5.32          5.43         3.18 o                         
   6  24  -4          1.64         -2.64         3.92 o                         
   1  25  -4          1.84         -1.32         1.91 o                         
   2  25  -4          8.17          6.41         2.52 o                         
   3  25  -4          0.96          2.62         2.65 o                         
   4  25  -4          5.05          5.28         3.59 o                         
   5  25  -4          2.27         -1.84         3.16 o                         
   0  26  -4         65.48         64.81         5.25 o                         
   1  26  -4          0.07          2.18         2.09 o                         
   2  26  -4         29.28         27.08         2.67 o                         
   3  26  -4         16.66         14.13         2.46 o                         
   4  26  -4          8.01          6.64         5.88 o                         
   5  26  -4         13.40          3.52         5.01 o                         
   1  27  -4         10.37         15.60         2.79 o                         
   2  27  -4          3.98          7.03         2.44 o                         
   3  27  -4          6.86         17.65         2.69 o                         
   4  27  -4          0.28          2.99         5.87 o                         
   0  28  -4          4.75          1.86         3.32 o                         
   1  28  -4         28.19         32.65         2.73 o                         
   2  28  -4         20.98         29.50         2.89 o                         
   3  28  -4          3.46         11.05         4.13 o                         
   1  29  -4          2.51          6.97         2.61 o                         
   2  29  -4          3.06          2.16         2.49 o                         
   3  29  -4         18.14         30.32         5.05 o                         
   1  30  -4         19.21         25.50         5.73 o                         
   2  30  -4          9.56         13.25         5.41 o                         
   3  30  -4          1.31          7.19         4.21 o                         
   2   0  -3          0.05          1.29         1.66 o                         
   4   0  -3         26.86         32.68         3.58 o                         
   6   0  -3          2.33          0.07         3.68 o                         
   0   1  -3        587.18        552.44        10.11 o                         
   1   1  -3         71.23         73.90         1.66 o                         
   2   1  -3        325.29        325.90         2.62 o                         
   3   1  -3        967.82       1038.41         4.25 o                         
   4   1  -3        209.78        181.74         3.70 o                         
   5   1  -3         19.34         13.55         2.26 o                         
   6   1  -3         60.38         68.85         3.04 o                         
   7   1  -3         80.11         82.16         3.18 o                         
   1   2  -3        174.88        178.09         2.18 o                         
   2   2  -3         94.18        100.99         2.39 o                         
   3   2  -3        254.45        260.65         2.75 o                         
   4   2  -3        188.21        183.08         4.91 o                         
   5   2  -3         76.11         82.03         3.04 o                         
   6   2  -3          3.32          2.32         2.34 o                         
   7   2  -3         54.46         49.76         5.86 o                         
   0   3  -3        359.33        272.38         3.58 o                         
   1   3  -3        714.64        738.88         3.83 o                         
   2   3  -3         29.55         28.82         1.32 o                         
   3   3  -3        123.71        116.32         2.65 o                         
   4   3  -3        330.47        346.73         4.69 o                         
   5   3  -3        136.49        131.33         3.48 o                         
   6   3  -3        116.05        102.76         3.46 o                         
   7   3  -3          1.06         -1.64         2.98 o                         
   1   4  -3       1776.81       1742.49         7.65 o                         
   2   4  -3          3.19          3.30         1.17 o                         
   3   4  -3        220.91        219.64         2.79 o                         
   4   4  -3         65.95         68.18         3.89 o                         
   5   4  -3          4.24          6.40         2.39 o                         
   6   4  -3         11.56         12.46         4.25 o                         
   7   4  -3         13.48         10.41         3.05 o                         
   0   5  -3       2138.76       2053.06        10.50 o                         
   1   5  -3       1357.94       1387.41         5.12 o                         
   2   5  -3         16.55         15.66         1.31 o                         
   3   5  -3         23.69         26.08         1.29 o                         
   4   5  -3         53.66         63.42         4.04 o                         
   5   5  -3         38.93         43.18         1.65 o                         
   6   5  -3         43.67         36.46         3.03 o                         
   7   5  -3         46.03         41.47         2.81 o                         
   1   6  -3        310.59        324.45         5.26 o                         
   2   6  -3        535.59        544.69         3.31 o                         
   3   6  -3        237.66        252.47         2.31 o                         
   4   6  -3        119.48        144.30         3.62 o                         
   5   6  -3        151.29        146.57         4.39 o                         
   6   6  -3         20.93         18.41         2.70 o                         
   7   6  -3         10.82          9.41         2.47 o                         
   0   7  -3        884.16        900.61         9.57 o                         
   1   7  -3        319.70        344.66         3.80 o                         
   2   7  -3         38.68         42.17         1.48 o                         
   3   7  -3        454.62        439.79         2.93 o                         
   4   7  -3          6.15          8.44         2.41 o                         
   5   7  -3         79.22         86.50         2.67 o                         
   6   7  -3         80.48         76.08         3.77 o                         
   7   7  -3          4.24          5.37         2.48 o                         
   1   8  -3         86.05         81.49         1.74 o                         
   2   8  -3         40.45         38.57         1.43 o                         
   3   8  -3        278.79        262.94         2.40 o                         
   4   8  -3        235.10        235.23         4.12 o                         
   5   8  -3        117.54        111.33         2.34 o                         
   6   8  -3         25.57         29.76         2.71 o                         
   7   8  -3         20.74         28.77         4.40 o                         
   0   9  -3        821.11        865.34        15.85 o                         
   1   9  -3        474.46        505.66         4.09 o                         
   2   9  -3        145.33        134.21         2.21 o                         
   3   9  -3         11.11         13.50         1.27 o                         
   4   9  -3        101.92         95.96         3.20 o                         
   5   9  -3         22.89         24.55         2.80 o                         
   6   9  -3         65.45         54.31         2.97 o                         
   7   9  -3         35.51         42.25         6.98 o                         
   1  10  -3        101.27         96.93         1.87 o                         
   2  10  -3        203.00        209.85         2.92 o                         
   3  10  -3        196.08        191.74         2.17 o                         
   4  10  -3         93.83         92.04         3.23 o                         
   5  10  -3        288.53        266.49         8.70 o                         
   6  10  -3         40.29         47.30         2.12 o                         
   7  10  -3         89.38        106.14         2.52 o                         
   0  11  -3         23.68         18.76         1.97 o                         
   1  11  -3        102.97         93.00         1.87 o                         
   2  11  -3        107.86        100.36         1.87 o                         
   3  11  -3          3.75          2.16         1.14 o                         
   4  11  -3        178.13        154.60         5.75 o                         
   5  11  -3       1337.99       1358.07        24.03 o                         
   6  11  -3        305.53        309.56         5.21 o                         
   7  11  -3         72.07         62.66         2.28 o                         
   1  12  -3         14.34         13.31         1.45 o                         
   2  12  -3         35.93         33.23         1.50 o                         
   3  12  -3         42.31         38.31         1.48 o                         
   4  12  -3        214.90        207.97         4.09 o                         
   5  12  -3        438.06        431.34         6.17 o                         
   6  12  -3         47.21         50.26         2.22 o                         
   7  12  -3         35.73         39.44         2.17 o                         
   0  13  -3         62.38         63.98         2.52 o                         
   1  13  -3        192.44        215.46         2.47 o                         
   2  13  -3         66.96         68.14         1.72 o                         
   3  13  -3        115.44        111.43         1.95 o                         
   4  13  -3        113.70        119.13         3.60 o                         
   5  13  -3        338.01        330.96         4.93 o                         
   6  13  -3        115.27        132.31         2.75 o                         
   7  13  -3         37.46         45.23         3.14 o                         
   8  13  -3          0.31          1.83         2.77 o                         
   1  14  -3         97.88        100.83         2.03 o                         
   2  14  -3         19.88         23.94         1.68 o                         
   3  14  -3         81.40         91.04         1.89 o                         
   4  14  -3        104.86        105.87         6.36 o                         
   5  14  -3        179.44        177.30         6.77 o                         
   6  14  -3         48.77         54.14         3.05 o                         
   7  14  -3        122.93        128.99         5.59 o                         
   8  14  -3         14.98         21.44         3.09 o                         
   0  15  -3          6.43          8.10         2.19 o                         
   1  15  -3         57.80         60.87         1.84 o                         
   2  15  -3         68.76         68.22         1.82 o                         
   3  15  -3        410.65        412.26         5.55 o                         
   4  15  -3        280.64        261.10         4.54 o                         
   5  15  -3        456.00        472.19         6.52 o                         
   6  15  -3        207.38        221.77         5.41 o                         
   7  15  -3        215.25        209.64         3.78 o                         
   8  15  -3          8.35         12.46         3.15 o                         
   1  16  -3        197.24        197.73         2.52 o                         
   2  16  -3         18.21         22.38         1.76 o                         
   3  16  -3        163.24        173.97         2.51 o                         
   4  16  -3        145.33        138.98         2.98 o                         
   5  16  -3         93.39        104.62         3.73 o                         
   6  16  -3         81.24         80.30         3.50 o                         
   7  16  -3         63.67         60.28         3.77 o                         
   8  16  -3         24.77         29.17         3.26 o                         
   0  17  -3        114.30        110.25         3.04 o                         
   1  17  -3         99.25        100.91         2.52 o                         
   2  17  -3         52.28         52.17         1.83 o                         
   3  17  -3        121.91        112.58         2.20 o                         
   4  17  -3         12.60         15.50         2.32 o                         
   5  17  -3         50.30         52.19         3.23 o                         
   6  17  -3         10.72          9.12         2.98 o                         
   7  17  -3         24.75         15.96         3.46 o                         
   8  17  -3          0.75         -1.58         2.62 o                         
   9  17  -3         13.00         15.94         3.56 o                         
   1  18  -3         46.95         48.38         1.89 o                         
   2  18  -3         69.99         72.80         2.67 o                         
   3  18  -3         42.67         35.01         2.42 o                         
   4  18  -3        300.42        317.37         4.08 o                         
   5  18  -3         15.80         18.34         3.06 o                         
   6  18  -3         34.05         41.51         3.18 o                         
   7  18  -3         35.87         30.58         4.04 o                         
   8  18  -3          5.77         12.21         2.87 o                         
   9  18  -3         10.70          3.84         3.47 o                         
   0  19  -3         22.28         18.74         2.30 o                         
   1  19  -3        103.19         93.55         2.19 o                         
   2  19  -3         29.08         32.93         1.82 o                         
   3  19  -3         43.77         43.02         2.60 o                         
   4  19  -3        516.14        523.51        10.82 o                         
   5  19  -3         30.09         25.60         6.01 o                         
   6  19  -3          6.06          2.80         2.58 o                         
   7  19  -3         15.55         16.51         3.99 o                         
   8  19  -3          8.27          6.91         3.12 o                         
   9  19  -3          7.37          4.55         3.62 o                         
   1  20  -3         32.78         34.85         1.91 o                         
   2  20  -3        161.27        154.52         2.55 o                         
   3  20  -3         41.94         50.99         3.22 o                         
   4  20  -3        214.64        225.11         4.72 o                         
   5  20  -3         23.42         20.36         5.78 o                         
   6  20  -3         17.16         16.14         4.08 o                         
   7  20  -3          5.92          3.75         3.59 o                         
   0  21  -3        101.23        100.51         3.24 o                         
   1  21  -3         26.76         22.82         1.90 o                         
   2  21  -3         19.73         17.28         2.27 o                         
   3  21  -3         36.92         42.13         3.19 o                         
   4  21  -3         10.36          7.33         3.07 o                         
   5  21  -3         15.37         12.02         5.21 o                         
   6  21  -3          4.60          6.89         2.40 o                         
   7  21  -3          5.03          5.00         2.75 o                         
   1  22  -3         70.54         65.81         2.18 o                         
   2  22  -3        189.78        180.17         3.32 o                         
   3  22  -3         19.37         15.42         2.88 o                         
   4  22  -3         17.49         12.74         2.82 o                         
   5  22  -3         13.57         23.80         3.75 o                         
   6  22  -3          9.11          3.92         2.69 o                         
   7  22  -3          3.61          5.08         3.57 o                         
   0  23  -3        125.24        117.88         3.66 o                         
   1  23  -3         31.22         29.75         2.06 o                         
   2  23  -3         33.26         33.67         2.34 o                         
   3  23  -3         24.68         26.79         3.19 o                         
   4  23  -3         12.66         15.63         2.60 o                         
   5  23  -3         18.65         21.05         2.65 o                         
   6  23  -3          1.13         -4.62         4.62 o                         
   7  23  -3          7.51         13.35         4.07 o                         
   1  24  -3          3.25          4.30         2.19 o                         
   2  24  -3          3.93          5.40         2.13 o                         
   3  24  -3         26.11         21.86         3.89 o                         
   4  24  -3          9.48         10.30         2.92 o                         
   5  24  -3         21.54         22.53         3.16 o                         
   6  24  -3          1.24         -1.46         2.70 o                         
   7  24  -3         12.36         16.97         3.09 o                         
   0  25  -3        142.14        127.59         6.03 o                         
   1  25  -3          8.81         11.97         2.43 o                         
   2  25  -3         57.62         53.02         3.15 o                         
   3  25  -3         63.22         59.07         5.46 o                         
   4  25  -3         24.48         30.17         3.16 o                         
   5  25  -3          1.89          3.55         3.00 o                         
   6  25  -3          0.02         -1.33         2.76 o                         
   7  25  -3         19.96         18.20         4.02 o                         
   1  26  -3         31.81         30.12         3.14 o                         
   2  26  -3          1.85          3.22         2.77 o                         
   3  26  -3          4.25          8.71         3.00 o                         
   4  26  -3          7.98          3.87         2.98 o                         
   5  26  -3          6.03          9.24         2.69 o                         
   6  26  -3          2.38          6.54         3.94 o                         
   0  27  -3         77.02         70.45         5.77 o                         
   1  27  -3          3.51          8.98         4.23 o                         
   2  27  -3         36.49         38.45         3.64 o                         
   3  27  -3         11.26         13.61         3.43 o                         
   4  27  -3         22.40         26.12         7.03 o                         
   5  27  -3         18.86         27.43         3.38 o                         
   6  27  -3          7.27          4.69         2.95 o                         
   1  28  -3         71.54         72.30         5.81 o                         
   2  28  -3         15.49         25.12         5.17 o                         
   3  28  -3         17.84         21.03         2.95 o                         
   4  28  -3          5.40          7.65         4.25 o                         
   5  28  -3          5.20         14.32         3.64 o                         
   6  28  -3          5.73         14.08         5.51 o                         
   0  29  -3         10.45          3.58         4.92 o                         
   1  29  -3          9.51         20.62         5.33 o                         
   2  29  -3          8.26         11.30         4.89 o                         
   3  29  -3         42.66         42.37         5.08 o                         
   4  29  -3         12.57         14.33         5.60 o                         
   5  29  -3          3.28         -2.29         4.32 o                         
   1  30  -3         32.47         38.10         5.99 o                         
   2  30  -3          3.68         10.28         4.45 o                         
   3  30  -3          3.87          6.00         4.69 o                         
   4  30  -3          3.56          3.51         4.76 o                         
   0  31  -3         58.69         69.41         6.29 o                         
   1  31  -3          3.51         10.89         5.81 o                         
   2  31  -3         54.67         59.88         5.43 o                         
   3  31  -3          4.80         15.14         5.31 o                         
   1  32  -3         46.28         50.26         6.46 o                         
   0   0  -2       4461.09       4563.58        14.57 o                         
   2   0  -2       2230.69       2358.81        22.94 o                         
   4   0  -2       1324.80       1327.68         5.34 o                         
   6   0  -2        113.89        108.96         5.50 o                         
   1   1  -2        283.76        265.38         1.94 o                         
   2   1  -2       6235.34       6244.50        13.81 o                         
   3   1  -2        316.25        372.43         2.15 o                         
   4   1  -2        384.51        412.68         5.13 o                         
   5   1  -2         39.41         40.16         1.08 o                         
   6   1  -2         92.54         89.14         2.96 o                         
   0   2  -2       1162.69       1191.62         5.38 o                         
   1   2  -2        264.61        268.17         2.44 o                         
   2   2  -2       2578.50       2622.37        13.30 o                         
   3   2  -2        304.08        264.67         1.50 o                         
   4   2  -2        310.41        326.44         1.98 o                         
   5   2  -2        134.50        144.18         1.61 o                         
   6   2  -2         89.26         87.18         1.88 o                         
   1   3  -2        267.92        285.92         3.45 o                         
   2   3  -2        782.87        871.51         4.93 o                         
   3   3  -2        370.25        362.90         1.97 o                         
   4   3  -2        226.33        233.61         2.21 o                         
   5   3  -2        101.82        101.56         2.67 o                         
   6   3  -2         20.98         22.91         3.20 o                         
   7   3  -2         73.81         67.42         3.03 o                         
   0   4  -2        341.96        334.84         3.64 o                         
   1   4  -2        104.55        103.52         2.22 o                         
   2   4  -2       1485.44       1596.61         4.32 o                         
   3   4  -2        175.29        187.22         1.31 o                         
   4   4  -2        422.08        418.89         4.59 o                         
   5   4  -2         71.18         65.04         1.72 o                         
   6   4  -2         52.38         48.96         1.70 o                         
   7   4  -2        103.06        105.37         3.39 o                         
   1   5  -2        160.11        151.05         2.00 o                         
   2   5  -2        677.63        689.55         5.65 o                         
   3   5  -2        458.89        454.35         4.34 o                         
   4   5  -2         28.90         29.74         1.23 o                         
   5   5  -2         21.86         21.19         1.46 o                         
   6   5  -2        544.98        535.22         5.25 o                         
   7   5  -2         53.39         48.39         2.96 o                         
   8   5  -2          4.55          7.88         2.79 o                         
   0   6  -2        808.43        809.30         7.07 o                         
   1   6  -2         51.65         55.79         1.28 o                         
   2   6  -2        287.36        275.97         4.33 o                         
   3   6  -2       1960.61       1898.44         5.88 o                         
   4   6  -2        540.50        509.96         3.27 o                         
   5   6  -2        185.05        186.17         2.42 o                         
   6   6  -2        380.33        379.84         3.41 o                         
   7   6  -2          8.34          9.74         2.36 o                         
   8   6  -2         68.26         75.87         3.61 o                         
   1   7  -2         48.31         42.21         1.33 o                         
   2   7  -2        206.92        183.98         2.39 o                         
   3   7  -2        104.92        100.41         0.99 o                         
   4   7  -2        572.00        532.96         4.41 o                         
   5   7  -2        209.31        205.05         2.54 o                         
   6   7  -2        467.33        470.05         4.45 o                         
   7   7  -2         71.99         64.56         6.65 o                         
   8   7  -2        161.88        149.95         4.33 o                         
   0   8  -2        991.51       1089.10        14.34 o                         
   1   8  -2        148.87        152.57         3.66 o                         
   2   8  -2        559.86        549.58         3.75 o                         
   3   8  -2        789.31        740.53         2.79 o                         
   4   8  -2        308.89        291.51         2.78 o                         
   5   8  -2        677.98        671.91         9.07 o                         
   6   8  -2          8.94          6.00         1.61 o                         
   7   8  -2        333.95        334.96         5.51 o                         
   8   8  -2        123.76        123.41         4.38 o                         
   1   9  -2        354.54        346.82         3.34 o                         
   2   9  -2        111.29        105.88         1.72 o                         
   3   9  -2          4.10          4.60         0.55 o                         
   4   9  -2        219.65        221.84         2.50 o                         
   5   9  -2         37.88         34.18         2.21 o                         
   6   9  -2        176.87        173.70         2.70 o                         
   7   9  -2        373.64        362.39         4.49 o                         
   8   9  -2         82.71         95.05         4.16 o                         
   9   9  -2         10.65          5.28         2.93 o                         
   0  10  -2       1382.44       1433.57         5.18 o                         
   1  10  -2        598.38        643.57         2.30 o                         
   2  10  -2        375.19        397.98         2.55 o                         
   3  10  -2         71.36         67.05         0.87 o                         
   4  10  -2        104.21         81.15         1.84 o                         
   5  10  -2         13.20         11.35         1.43 o                         
   6  10  -2        447.78        448.90         4.93 o                         
   7  10  -2         29.32         37.06         6.07 o                         
   8  10  -2          3.19          3.84         2.58 o                         
   9  10  -2         23.90         23.30         3.66 o                         
   1  11  -2        743.89        735.49         2.67 o                         
   2  11  -2        216.62        231.37         1.55 o                         
   3  11  -2         15.86         17.93         1.21 o                         
   4  11  -2         52.21         52.83         1.71 o                         
   5  11  -2         71.34         72.74         2.00 o                         
   6  11  -2         36.66         42.93         3.37 o                         
   7  11  -2         55.15         59.96         2.51 o                         
   8  11  -2         30.62         29.91         3.45 o                         
   9  11  -2         26.31         27.25         3.76 o                         
   0  12  -2         24.17         28.82         2.23 o                         
   1  12  -2        500.52        562.96         2.44 o                         
   2  12  -2        448.19        480.40         2.47 o                         
   3  12  -2        111.71        104.89         1.72 o                         
   4  12  -2        105.39        105.32         2.08 o                         
   5  12  -2        427.81        431.21         3.77 o                         
   6  12  -2        584.41        615.36         4.51 o                         
   7  12  -2        111.31        105.78         2.80 o                         
   8  12  -2         10.10          9.08         3.30 o                         
   9  12  -2          6.52          3.80         3.24 o                         
  10  12  -2         14.66         12.04         3.75 o                         
   1  13  -2        384.71        377.95         2.79 o                         
   2  13  -2        163.31        157.53         2.20 o                         
   3  13  -2        211.28        205.95         3.34 o                         
   4  13  -2         10.09         12.53         2.11 o                         
   5  13  -2        333.39        346.45         3.42 o                         
   6  13  -2         83.37         91.75         4.36 o                         
   7  13  -2         18.91         20.84         2.22 o                         
   8  13  -2         14.67         10.52         3.23 o                         
   9  13  -2          0.19          1.57         2.94 o                         
  10  13  -2          2.54          9.16         3.51 o                         
   0  14  -2        193.86        190.36         2.75 o                         
   1  14  -2        265.04        272.49         1.87 o                         
   2  14  -2        309.05        302.34         2.94 o                         
   3  14  -2        399.42        407.26         3.76 o                         
   4  14  -2        322.92        322.00         3.60 o                         
   5  14  -2        184.24        179.77         2.78 o                         
   6  14  -2        302.29        271.71         3.32 o                         
   7  14  -2        113.47        117.00         3.09 o                         
   8  14  -2          6.47          4.51         2.74 o                         
   9  14  -2         11.10         11.56         3.11 o                         
  10  14  -2          1.06          2.36         3.29 o                         
   1  15  -2        233.16        258.24         2.18 o                         
   2  15  -2        243.37        262.82         2.92 o                         
   3  15  -2          9.18         15.27         1.64 o                         
   4  15  -2        287.19        287.23         3.42 o                         
   5  15  -2        260.20        259.23         8.77 o                         
   6  15  -2         26.55         29.11         1.87 o                         
   7  15  -2         61.27         63.15         2.71 o                         
   8  15  -2         12.35         12.25         3.20 o                         
   9  15  -2          4.00          1.75         3.36 o                         
  10  15  -2          6.25          3.03         2.73 o                         
   0  16  -2        267.36        293.87         4.45 o                         
   1  16  -2          4.20          5.43         1.02 o                         
   2  16  -2         58.80         60.29         1.41 o                         
   3  16  -2        293.80        319.21         3.94 o                         
   4  16  -2         63.36         60.32         2.10 o                         
   5  16  -2        274.16        284.58         3.36 o                         
   6  16  -2         17.65         19.53         1.86 o                         
   7  16  -2          4.87          5.74         2.06 o                         
   8  16  -2         33.29         37.98         3.90 o                         
   9  16  -2         17.76         23.36         3.94 o                         
  10  16  -2          0.48          8.11         3.23 o                         
   1  17  -2        137.03        144.61         3.96 o                         
   2  17  -2          6.64          6.41         1.08 o                         
   3  17  -2        127.35        131.51         3.33 o                         
   4  17  -2        156.98        154.38         7.54 o                         
   5  17  -2        183.28        179.47         5.35 o                         
   6  17  -2         87.18         91.55         2.45 o                         
   7  17  -2         35.17         37.00         2.98 o                         
   8  17  -2        171.96        188.43         5.68 o                         
   9  17  -2          5.28          3.96         3.71 o                         
   0  18  -2        252.45        246.20         3.49 o                         
   1  18  -2        256.11        251.68         4.94 o                         
   2  18  -2         12.89         15.66         1.57 o                         
   3  18  -2         43.87         40.21         1.75 o                         
   4  18  -2        130.68        134.35         3.41 o                         
   5  18  -2         40.34         40.32         2.60 o                         
   6  18  -2         39.52         44.07         2.15 o                         
   7  18  -2          9.59         11.65         2.71 o                         
   8  18  -2         62.48         58.16         4.27 o                         
   9  18  -2         11.59         20.49         3.80 o                         
   1  19  -2         24.34         25.16         1.96 o                         
   2  19  -2         49.39         49.04         4.35 o                         
   3  19  -2        313.23        290.03         3.21 o                         
   4  19  -2         78.17         80.17         3.12 o                         
   5  19  -2         16.81         13.86         1.86 o                         
   6  19  -2         39.17         40.02         2.13 o                         
   7  19  -2         14.38         13.99         2.21 o                         
   8  19  -2         37.92         40.54         3.82 o                         
   9  19  -2         20.92         24.82         3.59 o                         
   0  20  -2         99.61        111.06         2.79 o                         
   1  20  -2          4.33          2.24         2.19 o                         
   2  20  -2        458.88        432.77         4.53 o                         
   3  20  -2        561.13        563.39         5.04 o                         
   4  20  -2         66.74         61.11         2.93 o                         
   5  20  -2         55.67         53.44         2.85 o                         
   6  20  -2          6.09          5.03         1.86 o                         
   7  20  -2         15.33         21.13         2.71 o                         
   8  20  -2         15.18         16.62         3.11 o                         
   9  20  -2          8.63         17.93         3.23 o                         
   1  21  -2         80.62         71.37         2.57 o                         
   2  21  -2        138.33        131.99         3.02 o                         
   3  21  -2        109.78        114.74         2.63 o                         
   4  21  -2          0.40         -0.08         2.32 o                         
   5  21  -2        125.67        113.01         5.57 o                         
   6  21  -2         19.11         14.74         2.00 o                         
   7  21  -2         21.05         19.83         2.47 o                         
   8  21  -2          5.96          6.13         3.30 o                         
   0  22  -2         50.97         47.48         3.75 o                         
   1  22  -2         31.64         38.00         3.47 o                         
   2  22  -2         64.30         66.85         2.64 o                         
   3  22  -2        120.01         99.35         3.31 o                         
   4  22  -2         50.95         53.04         5.47 o                         
   5  22  -2         25.95         25.70         2.72 o                         
   6  22  -2         13.55         16.23         1.90 o                         
   7  22  -2         17.83         21.80         2.49 o                         
   8  22  -2         14.61         14.46         3.79 o                         
   1  23  -2        291.55        290.89         6.30 o                         
   2  23  -2        159.93        162.31         4.01 o                         
   3  23  -2          1.74          1.71         1.71 o                         
   4  23  -2         10.65         12.27         2.77 o                         
   5  23  -2        100.42         93.84         3.38 o                         
   6  23  -2          9.92          6.89         2.74 o                         
   7  23  -2         10.10          7.38         2.86 o                         
   8  23  -2         17.55         23.53         4.15 o                         
   0  24  -2        102.39        104.02         4.72 o                         
   1  24  -2         55.75         54.11         4.04 o                         
   2  24  -2         88.74         88.89         3.80 o                         
   3  24  -2          7.92          8.20         1.74 o                         
   4  24  -2        223.42        212.12         7.40 o                         
   5  24  -2         22.93         32.65         5.32 o                         
   6  24  -2          5.42          7.03         3.12 o                         
   7  24  -2          5.67         10.20         3.40 o                         
   1  25  -2         46.17         48.25         4.06 o                         
   2  25  -2          8.47          3.55         2.93 o                         
   3  25  -2          1.96          5.17         2.29 o                         
   5  25  -2         22.78         20.46         4.22 o                         
   0  26  -2        108.87         93.96         5.03 o                         
   1  26  -2        102.52         91.38         4.68 o                         
   2  26  -2          8.54          5.44         2.76 o                         
   3  26  -2         58.94         58.03         2.93 o                         
   4  26  -2         15.24         18.44         4.75 o                         
   5  26  -2          1.01         -1.58         4.22 o                         
   1  27  -2        157.58        149.71         5.71 o                         
   2  27  -2        139.82        129.82         5.03 o                         
   3  27  -2          6.96          4.16         2.14 o                         
   4  27  -2         35.20         28.63         4.45 o                         
   5  27  -2         19.30         24.03         4.88 o                         
   0  28  -2         98.87         92.57         5.21 o                         
   1  28  -2         81.83         92.61         4.96 o                         
   2  28  -2         27.17         25.41         3.28 o                         
   3  28  -2         27.54         25.28         3.56 o                         
   4  28  -2          2.01          1.11         3.73 o                         
   5  28  -2          1.02          3.85         3.74 o                         
   1  29  -2         77.54         79.02         4.67 o                         
   2  29  -2          8.76         12.24         3.66 o                         
   3  29  -2          3.99          2.70         3.17 o                         
   4  29  -2         43.69         34.50         5.09 o                         
   5  29  -2          5.71         12.00         4.15 o                         
   0  30  -2         84.14         87.39         5.50 o                         
   1  30  -2         20.92         14.73         4.12 o                         
   2  30  -2         14.06         11.87         3.29 o                         
   3  30  -2          9.57          6.02         2.14 o                         
   4  30  -2          0.94          5.47         4.92 o                         
   5  30  -2         14.89         22.11         5.38 o                         
   1  31  -2         15.72         12.86         3.34 o                         
   2  31  -2          3.29          9.02         3.74 o                         
   3  31  -2          4.22          4.79         2.45 o                         
   4  31  -2          2.06          8.37         5.17 o                         
   5  31  -2         20.10         22.85         5.45 o                         
   0  32  -2         18.32         24.73         4.03 o                         
   1  32  -2         21.51         23.09         4.43 o                         
   2  32  -2         18.05         18.01         3.87 o                         
   3  32  -2         29.99         29.23         2.99 o                         
   4  32  -2         39.60         41.37         5.78 o                         
   5  32  -2         21.62         36.45         5.97 o                         
   1  33  -2         20.19         21.86         3.69 o                         
   2  33  -2          3.15          7.69         3.45 o                         
   3  33  -2          4.96         10.27         5.87 o                         
   0  34  -2         20.40         17.70         4.31 o                         
   1  34  -2         34.65         35.00         4.65 o                         
   2  34  -2          3.00         -1.29         4.10 o                         
   3  34  -2          3.76          9.46         3.51 o                         
   1  35  -2         14.90         17.33         4.02 o                         
   2  35  -2          1.65         11.44         3.70 o                         
   2   0  -1       5408.58       5123.49         9.97 o                         
   4   0  -1        221.06        236.53         8.72 o                         
   6   0  -1         56.15         59.72         2.01 o                         
   8   0  -1        111.93        128.83         4.49 o                         
   0   1  -1       1658.09       1591.93         5.31 o                         
   1   1  -1       4291.00       4215.73         7.81 o                         
   2   1  -1       3293.20       3080.71         9.55 o                         
   3   1  -1        698.20        729.59         3.04 o                         
   4   1  -1       1219.23       1215.78        10.12 o                         
   5   1  -1         60.12         55.42         1.59 o                         
   6   1  -1         49.01         44.56         1.26 o                         
   7   1  -1         29.13         28.55         3.34 o                         
   8   1  -1         18.49         25.07         2.28 o                         
   9   1  -1          2.65          2.00         3.03 o                         
   1   2  -1       6493.58       6347.90        13.48 o                         
   2   2  -1       3524.86       3549.15         7.09 o                         
   3   2  -1        364.56        384.09         1.90 o                         
   4   2  -1        829.00        892.87         7.92 o                         
   5   2  -1         80.11         87.49         1.37 o                         
   6   2  -1         26.57         27.27         1.35 o                         
   7   2  -1         75.82         78.56         2.53 o                         
   8   2  -1         38.13         46.76         2.51 o                         
   9   2  -1         24.39         19.37         3.74 o                         
   0   3  -1       1914.55       1658.03         4.91 o                         
   1   3  -1       8942.93       8961.72        31.36 o                         
   2   3  -1      11729.64      11446.63        89.53 o                         
   3   3  -1       1071.61       1096.31         5.50 o                         
   4   3  -1        861.98        831.57         2.90 o                         
   5   3  -1         74.95         84.97         1.04 o                         
   6   3  -1         72.15         80.38         1.75 o                         
   7   3  -1        106.79         99.96         4.26 o                         
   8   3  -1         28.72         29.48         3.42 o                         
   9   3  -1         15.74         17.12         3.40 o                         
   1   4  -1       4717.34       4641.50         9.36 o                         
   2   4  -1       4353.37       4162.60        21.79 o                         
   3   4  -1       2786.99       2935.81        11.87 o                         
   4   4  -1        206.23        205.84         1.56 o                         
   5   4  -1        103.61        114.58         1.53 o                         
   6   4  -1        158.25        163.23         2.17 o                         
   7   4  -1        138.01        138.22         3.00 o                         
   8   4  -1        147.48        143.35         4.84 o                         
   9   4  -1         88.71         84.37         4.65 o                         
  10   4  -1         12.03         18.64         3.34 o                         
   0   5  -1       3223.44       3080.83        21.18 o                         
   1   5  -1       3080.25       3009.44         7.57 o                         
   2   5  -1        139.43        124.04         1.30 o                         
   3   5  -1       1760.08       1703.06         4.05 o                         
   4   5  -1        187.95        182.22         1.65 o                         
   5   5  -1        694.88        707.65         3.23 o                         
   6   5  -1        283.35        275.48         2.80 o                         
   7   5  -1         98.54         86.26         2.61 o                         
   8   5  -1        119.17        116.91         4.68 o                         
   9   5  -1        243.82        264.66         6.20 o                         
  10   5  -1         13.54          7.99         3.72 o                         
   1   6  -1        880.70        865.69         5.02 o                         
   2   6  -1        240.46        246.19         1.30 o                         
   3   6  -1        280.33        243.11         2.07 o                         
   4   6  -1       1045.55       1016.76         4.73 o                         
   5   6  -1        104.15        111.96         1.56 o                         
   6   6  -1          8.55          8.32         1.23 o                         
   7   6  -1         79.90         87.80         3.71 o                         
   8   6  -1        113.45        102.46         4.31 o                         
   9   6  -1         29.13         28.85         4.03 o                         
  10   6  -1         19.35         27.01         3.98 o                         
   0   7  -1       5317.07       5276.91        17.36 o                         
   1   7  -1        729.89        707.56         3.35 o                         
   2   7  -1        261.85        271.20         1.42 o                         
   3   7  -1        291.51        296.97         2.47 o                         
   4   7  -1       1351.46       1312.53         9.28 o                         
   5   7  -1        170.18        172.05         1.81 o                         
   6   7  -1        236.14        220.46         2.43 o                         
   7   7  -1          0.06          2.20         2.65 o                         
   8   7  -1         12.06         13.88         3.54 o                         
   9   7  -1          2.60          1.81         3.02 o                         
  10   7  -1          2.94         -2.98         2.98 o                         
   1   8  -1         81.47         74.28         1.16 o                         
   2   8  -1        743.16        738.27         4.73 o                         
   3   8  -1        131.02        114.60         1.02 o                         
   4   8  -1        191.71        174.21         1.85 o                         
   5   8  -1        245.70        237.64         2.07 o                         
   6   8  -1         73.30         71.65         2.10 o                         
   7   8  -1        157.36        152.84         4.54 o                         
   8   8  -1         47.10         39.49         3.64 o                         
   9   8  -1         26.75         29.26         3.94 o                         
  10   8  -1         26.08         32.02         3.93 o                         
  11   8  -1          3.83          0.42         4.13 o                         
   0   9  -1       1319.79       1372.85         4.87 o                         
   1   9  -1       1221.37       1223.24         6.98 o                         
   2   9  -1         60.44         50.82         0.88 o                         
   3   9  -1        368.70        374.24         1.89 o                         
   4   9  -1        415.20        410.47         2.26 o                         
   5   9  -1        124.61        119.00         1.68 o                         
   6   9  -1         45.24         47.15         2.48 o                         
   7   9  -1        233.70        237.02         5.30 o                         
   8   9  -1         47.16         53.01         3.73 o                         
   9   9  -1         10.99         11.91         3.29 o                         
  10   9  -1          0.62         -2.27         3.60 o                         
  11   9  -1          9.75         17.30         4.07 o                         
   1  10  -1        961.90        910.03         3.06 o                         
   2  10  -1        526.88        576.96         2.40 o                         
   3  10  -1       2757.33       2790.15        10.52 o                         
   4  10  -1        110.58         99.52         1.48 o                         
   5  10  -1        747.04        723.48         3.44 o                         
   6  10  -1        193.23        197.45         4.18 o                         
   7  10  -1        102.39        100.49         3.99 o                         
   8  10  -1         53.08         54.54         4.09 o                         
   9  10  -1         20.07         28.66         4.03 o                         
  10  10  -1          9.52         12.27         3.27 o                         
  11  10  -1          4.08          0.63         3.09 o                         
   0  11  -1       1048.88       1153.83         6.29 o                         
   1  11  -1       1388.84       1468.34         3.82 o                         
   2  11  -1        453.07        482.94         2.32 o                         
   3  11  -1       1249.26       1308.03         5.88 o                         
   4  11  -1        480.35        485.17         2.69 o                         
   5  11  -1        116.65        111.39         2.55 o                         
   6  11  -1         36.92         43.37         1.99 o                         
   7  11  -1         43.80         42.50         3.51 o                         
   8  11  -1         16.64         13.31         3.09 o                         
   9  11  -1         59.05         52.51         4.08 o                         
  10  11  -1         12.86         12.92         3.77 o                         
  11  11  -1          2.06          1.12         3.44 o                         
   1  12  -1         22.83         25.40         1.77 o                         
   2  12  -1        527.85        553.36         4.47 o                         
   3  12  -1        132.39        134.20         1.40 o                         
   4  12  -1        107.55        112.04         2.14 o                         
   5  12  -1        178.30        179.50         1.89 o                         
   6  12  -1        129.64        114.53         2.57 o                         
   7  12  -1        146.90        139.95         4.60 o                         
   8  12  -1         15.79         17.33         3.56 o                         
   9  12  -1         34.17         39.46         4.02 o                         
  10  12  -1         28.97         30.47         4.21 o                         
  11  12  -1          1.29          0.91         3.91 o                         
   0  13  -1       1165.79       1239.62        19.45 o                         
   1  13  -1        250.92        263.65         3.13 o                         
   2  13  -1        395.49        390.21         2.27 o                         
   3  13  -1        304.25        294.92         2.87 o                         
   4  13  -1        140.49        135.37         1.61 o                         
   5  13  -1        358.59        364.02         2.53 o                         
   6  13  -1        152.24        158.67         5.39 o                         
   7  13  -1         89.82         94.04         4.15 o                         
   8  13  -1         17.96         15.42         3.00 o                         
   9  13  -1         32.23         31.89         4.00 o                         
  10  13  -1          1.70         -2.69         3.14 o                         
   1  14  -1        524.15        520.96         3.41 o                         
   2  14  -1        347.52        369.09         2.28 o                         
   3  14  -1        178.60        185.41         1.97 o                         
   4  14  -1         53.64         49.69         1.24 o                         
   5  14  -1         26.55         24.21         1.17 o                         
   6  14  -1         33.32         35.79         2.06 o                         
   7  14  -1        158.67        145.60         4.90 o                         
   8  14  -1         46.41         48.62         4.12 o                         
   9  14  -1         15.02         28.05         3.52 o                         
  10  14  -1          3.99          9.71         3.69 o                         
   0  15  -1         95.84         84.86         2.75 o                         
   1  15  -1        302.66        302.95         4.04 o                         
   2  15  -1        178.72        180.74         6.70 o                         
   3  15  -1        382.76        388.14         2.74 o                         
   4  15  -1        132.31        135.20         1.73 o                         
   5  15  -1         12.78         12.62         1.12 o                         
   6  15  -1         58.67         56.44         2.25 o                         
   7  15  -1          7.69          9.81         3.07 o                         
   8  15  -1          3.61          4.55         3.23 o                         
   9  15  -1          1.76         -2.59         3.96 o                         
  10  15  -1          6.97          2.63         4.48 o                         
   1  16  -1         44.90         56.22         1.54 o                         
   2  16  -1         16.17         21.52         1.33 o                         
   3  16  -1        211.34        207.30         3.42 o                         
   4  16  -1        353.00        362.63         6.33 o                         
   5  16  -1         42.19         45.35         1.52 o                         
   6  16  -1         95.52         98.43         2.76 o                         
   7  16  -1         74.75         82.88         4.36 o                         
   8  16  -1         70.81         79.30         4.63 o                         
   9  16  -1          9.15         11.61         3.83 o                         
  10  16  -1          4.54          4.83         3.80 o                         
   0  17  -1        188.07        211.44         4.20 o                         
   1  17  -1        270.05        298.93         4.32 o                         
   2  17  -1        305.67        308.17         3.13 o                         
   3  17  -1        216.82        219.77         3.53 o                         
   4  17  -1        121.92        123.15         2.17 o                         
   5  17  -1        144.16        134.40         2.50 o                         
   6  17  -1        257.02        250.25         3.69 o                         
   7  17  -1         11.44         10.77         3.14 o                         
   8  17  -1          1.74          1.33         3.52 o                         
   9  17  -1         24.97         27.88         3.98 o                         
  10  17  -1          0.14         -2.29         3.65 o                         
   1  18  -1        178.68        168.31         6.65 o                         
   2  18  -1         88.62         97.07         2.70 o                         
   3  18  -1         35.30         35.60         1.50 o                         
   4  18  -1         64.84         57.45         1.49 o                         
   5  18  -1         90.69         89.74         1.71 o                         
   6  18  -1        142.50        141.22         3.08 o                         
   7  18  -1         29.42         27.89         3.72 o                         
   8  18  -1         28.83         25.13         3.55 o                         
   9  18  -1         21.57         26.74         4.38 o                         
   0  19  -1        395.25        397.40         5.86 o                         
   1  19  -1        163.97        158.37         3.97 o                         
   2  19  -1         51.61         55.68         2.02 o                         
   3  19  -1         28.36         27.84         1.67 o                         
   4  19  -1         13.42         12.52         1.37 o                         
   5  19  -1         25.25         24.59         1.36 o                         
   6  19  -1         34.68         33.41         2.28 o                         
   7  19  -1         40.06         37.98         3.62 o                         
   8  19  -1          0.46          3.92         3.68 o                         
   9  19  -1          4.00          8.14         3.72 o                         
   1  20  -1         63.92         61.02         2.24 o                         
   2  20  -1        297.32        313.24         3.85 o                         
   3  20  -1        115.09        108.42         3.08 o                         
   4  20  -1         77.39         84.77         4.82 o                         
   5  20  -1         30.39         24.69         1.54 o                         
   6  20  -1          5.16          4.19         3.06 o                         
   7  20  -1          4.19          8.09         3.37 o                         
   8  20  -1         12.45          7.96         3.23 o                         
   9  20  -1         31.86         30.39         4.01 o                         
   0  21  -1        341.98        343.76         5.96 o                         
   1  21  -1        101.98        105.74         3.48 o                         
   2  21  -1        273.40        270.91         8.73 o                         
   3  21  -1         79.15         72.39         2.86 o                         
   4  21  -1         29.19         26.14         2.84 o                         
   5  21  -1         41.82         39.01         1.73 o                         
   6  21  -1         86.87         74.42         4.10 o                         
   7  21  -1         10.90          7.55         3.47 o                         
   8  21  -1         13.06         13.79         3.52 o                         
   9  21  -1         28.85         27.13         4.34 o                         
   1  22  -1        351.03        347.60        14.58 o                         
   2  22  -1        345.19        329.04        10.01 o                         
   3  22  -1         11.14          9.62         2.16 o                         
   4  22  -1         22.89         19.64         1.84 o                         
   5  22  -1          4.44          3.70         1.48 o                         
   6  22  -1         11.34         12.52         2.94 o                         
   7  22  -1         74.29         71.84         3.95 o                         
   8  22  -1          6.00          4.70         3.89 o                         
   0  23  -1       1454.88       1417.66        11.94 o                         
   1  23  -1        249.94        249.63         6.06 o                         
   2  23  -1        174.34        174.18         3.44 o                         
   3  23  -1        177.62        179.04         4.11 o                         
   4  23  -1         43.68         36.95         2.00 o                         
   5  23  -1         35.94         34.70         1.78 o                         
   6  23  -1          3.39          1.21         3.17 o                         
   7  23  -1         20.14         18.22         3.62 o                         
   8  23  -1          4.64          9.13         3.36 o                         
   1  24  -1         68.22         74.99         4.62 o                         
   2  24  -1         48.46         50.08         4.20 o                         
   3  24  -1         13.87         11.15         2.36 o                         
   4  24  -1        107.85         94.49         3.10 o                         
   5  24  -1         22.90         21.72         2.05 o                         
   6  24  -1          4.96          1.55         3.14 o                         
   7  24  -1         17.95         19.12         3.85 o                         
   8  24  -1         10.47          5.41         3.49 o                         
   0  25  -1        369.77        343.91         6.87 o                         
   1  25  -1        141.95        137.43         3.55 o                         
   2  25  -1        240.84        244.18         6.88 o                         
   3  25  -1         22.64         28.46         2.67 o                         
   4  25  -1         50.57         47.97         2.82 o                         
   5  25  -1         18.81         19.54         1.69 o                         
   6  25  -1          3.27          7.74         2.93 o                         
   7  25  -1          2.40          3.12         2.77 o                         
   1  26  -1         64.57         59.86         3.17 o                         
   2  26  -1        172.01        175.23         3.84 o                         
   3  26  -1         63.71         63.90         3.39 o                         
   4  26  -1         48.41         45.59         3.02 o                         
   5  26  -1         16.01         18.86         2.01 o                         
   6  26  -1         12.85         16.82         3.58 o                         
   7  26  -1         11.86          8.54         3.46 o                         
   0  27  -1        137.46        137.35         5.27 o                         
   1  27  -1        125.76        125.74         3.57 o                         
   2  27  -1        116.59        121.56         3.54 o                         
   3  27  -1        146.24        155.97         4.56 o                         
   4  27  -1          6.00          8.01         2.49 o                         
   5  27  -1         18.87         18.18         2.03 o                         
   6  27  -1          2.77          4.01         3.50 o                         
   7  27  -1         11.65         14.57         3.93 o                         
   1  28  -1        123.03        123.75         4.56 o                         
   2  28  -1         24.52         23.60         2.73 o                         
   3  28  -1         52.02         51.94         3.54 o                         
   4  28  -1         10.79         11.07         2.61 o                         
   5  28  -1         23.98         17.39         2.14 o                         
   6  28  -1          0.25         -0.65         3.02 o                         
   0  29  -1         21.97         22.26         3.94 o                         
   1  29  -1         41.72         35.74         2.79 o                         
   2  29  -1          7.32          7.28         2.43 o                         
   3  29  -1        109.51        117.92         4.48 o                         
   4  29  -1         15.48         17.50         2.76 o                         
   5  29  -1         26.75         28.25         2.21 o                         
   1  30  -1         14.27         16.14         4.69 o                         
   2  30  -1         97.91         94.83         5.02 o                         
   3  30  -1          6.51         16.01         2.92 o                         
   4  30  -1          7.94          7.20         2.57 o                         
   5  30  -1          9.36         15.02         2.60 o                         
   0  31  -1         54.63         62.19         4.63 o                         
   1  31  -1         37.97         35.52         3.11 o                         
   2  31  -1         22.48         25.79         3.50 o                         
   3  31  -1         28.88         21.18         3.41 o                         
   4  31  -1          4.54         10.76         2.96 o                         
   5  31  -1         27.48         32.00         3.08 o                         
   1  32  -1         17.66         15.91         2.51 o                         
   2  32  -1          0.53          3.03         3.69 o                         
   3  32  -1          1.67          4.98         3.15 o                         
   4  32  -1         36.32         37.36         3.56 o                         
   5  32  -1         10.84         12.43         2.99 o                         
   0  33  -1          5.35         -1.32         4.30 o                         
   1  33  -1         18.53         20.72         3.86 o                         
   2  33  -1         20.09         14.08         3.81 o                         
   3  33  -1          9.65         11.63         3.42 o                         
   4  33  -1         17.88         24.48         3.35 o                         
   5  33  -1          6.34          8.62         3.05 o                         
   1  34  -1         37.45         35.59         5.12 o                         
   2  34  -1         11.40          7.53         3.41 o                         
   3  34  -1         17.22         16.81         3.58 o                         
   4  34  -1         27.28         23.16         3.47 o                         
   0  35  -1          9.79         17.28         3.81 o                         
   1  35  -1          1.83          6.12         3.19 o                         
   2  35  -1          5.83          3.84         3.20 o                         
   2   0   0        151.13        106.54         2.31 o                         
   4   0   0        307.34        297.04         1.94 o                         
   6   0   0        258.66        204.96         3.30 o                         
   8   0   0          1.65          2.18         3.28 o                         
  10   0   0         13.84         19.61         4.73 o                         
   2   1   0       2535.77       2646.78        13.15 o                         
   3   1   0          7.11          6.85         0.96 o                         
   4   1   0          0.97          0.03         0.50 o                         
   5   1   0         29.02         27.62         0.66 o                         
   6   1   0          3.58          2.00         1.15 o                         
   7   1   0          1.26         -0.20         2.14 o                         
   8   1   0          0.40         -1.36         2.34 o                         
   9   1   0          0.16         -0.65         2.61 o                         
  10   1   0         85.28         89.90         3.89 o                         
  11   1   0         33.24         24.43         4.97 o                         
   1   2   0          6.14         31.09         1.01 o                         
   2   2   0        642.11        602.21         4.30 o                         
   3   2   0        179.52        199.42         1.55 o                         
   4   2   0        598.85        644.77         4.56 o                         
   5   2   0         22.70         21.17         0.63 o                         
   6   2   0        526.45        514.45         7.74 o                         
   7   2   0         45.96         39.32         2.53 o                         
   8   2   0          0.03          0.81         2.42 o                         
   9   2   0         28.24         38.18         4.01 o                         
  10   2   0        114.86        120.10         4.15 o                         
  11   2   0         23.26         28.27         4.84 o                         
   1   3   0        270.22        223.04         1.95 o                         
   2   3   0       3822.54       3776.39         7.65 o                         
   3   3   0        176.90        164.26         1.27 o                         
   4   3   0        110.71        105.22         1.01 o                         
   5   3   0         65.53         59.92         0.91 o                         
   6   3   0          8.20          5.54         1.18 o                         
   7   3   0          8.93         14.28         2.34 o                         
   8   3   0         11.49         16.07         2.64 o                         
   9   3   0         42.24         49.88         3.44 o                         
  10   3   0          9.61         13.77         3.03 o                         
  11   3   0         26.08         23.63         3.94 o                         
   0   4   0       2313.43       2557.28        20.60 o                         
   1   4   0         23.19         23.74         0.57 o                         
   2   4   0      13612.10      12888.18        44.57 o                         
   3   4   0        975.73       1020.16         5.23 o                         
   4   4   0          0.88          0.50         0.61 o                         
   5   4   0          2.90          4.19         0.71 o                         
   6   4   0         67.19         52.53         5.37 o                         
   7   4   0         19.05         20.10         2.60 o                         
   8   4   0          5.45          0.08         2.82 o                         
   9   4   0          4.07          6.34         3.49 o                         
  10   4   0         16.58         38.45         4.70 o                         
  11   4   0          0.19          4.92         4.84 o                         
   1   5   0       2546.99       2534.63         4.07 o                         
   2   5   0       1426.71       1415.75         3.98 o                         
   3   5   0        301.62        272.58         2.63 o                         
   4   5   0       1866.96       1792.91         3.73 o                         
   5   5   0        573.90        558.78         2.55 o                         
   6   5   0         28.69         37.57         2.46 o                         
   7   5   0          0.06          0.10         2.16 o                         
   8   5   0        114.01        112.99         3.60 o                         
   9   5   0         23.38         20.61         2.89 o                         
  10   5   0         77.55         79.92         5.21 o                         
  11   5   0          0.11         -4.31         4.31 o                         
   0   6   0        300.73        320.44         2.37 o                         
   1   6   0          4.56         10.28         1.35 o                         
   2   6   0       1454.03       1602.86         4.41 o                         
   3   6   0         37.33         33.61         0.83 o                         
   4   6   0         32.64         35.95         0.91 o                         
   5   6   0         53.98         37.71         0.96 o                         
   6   6   0       1272.76       1281.94        38.20 o                         
   7   6   0          1.25          0.02         2.15 o                         
   8   6   0          0.13          0.82         2.54 o                         
   9   6   0         87.64         84.59         4.17 o                         
  10   6   0          6.90          4.48         3.58 o                         
  11   6   0         15.73         21.07         4.00 o                         
   1   7   0       6694.85       6526.95        52.05 o                         
   2   7   0       1638.85       1689.38         8.17 o                         
   3   7   0         61.45         52.66         1.09 o                         
   4   7   0       3060.25       3220.73         9.43 o                         
   5   7   0         38.86         36.71         0.97 o                         
   6   7   0         11.74         13.84         2.21 o                         
   7   7   0         14.29         15.00         2.59 o                         
   8   7   0         37.66         39.46         2.89 o                         
   9   7   0          0.50          2.82         2.55 o                         
  10   7   0          5.07          5.39         4.21 o                         
  11   7   0          0.23         -1.41         4.07 o                         
   0   8   0        178.90        165.46         2.05 o                         
   1   8   0        519.08        546.92         2.20 o                         
   2   8   0        943.62        936.54         5.44 o                         
   3   8   0         48.01         68.07         1.24 o                         
   4   8   0       1223.73       1253.08         4.80 o                         
   5   8   0        205.59        210.18         1.66 o                         
   6   8   0          3.29          4.18         2.05 o                         
   7   8   0         55.46         51.34         2.64 o                         
   8   8   0         31.94         36.37         2.95 o                         
   9   8   0         89.14         76.40         4.62 o                         
  10   8   0          0.58         -0.97         3.60 o                         
  11   8   0         33.56         40.98         4.74 o                         
   1   9   0       2300.12       2323.13         7.13 o                         
   2   9   0        606.67        634.78         3.65 o                         
   3   9   0       2876.32       3003.40        19.71 o                         
   4   9   0        260.67        306.21         2.03 o                         
   5   9   0          0.18          0.42         0.86 o                         
   6   9   0        222.77        227.98         3.70 o                         
   7   9   0         77.17         78.68         2.92 o                         
   8   9   0        511.48        544.91         6.13 o                         
   9   9   0         35.37         32.11         4.46 o                         
  10   9   0          0.12         -1.67         4.18 o                         
  11   9   0          0.10         -3.49         3.49 o                         
   0  10   0        236.92        235.92         2.68 o                         
   1  10   0         17.33         16.00         0.76 o                         
   2  10   0        821.72        903.11         3.43 o                         
   3  10   0        462.72        441.10         4.83 o                         
   4  10   0         88.88         96.42         1.73 o                         
   5  10   0        404.57        377.06         2.83 o                         
   6  10   0         14.07         10.43         2.15 o                         
   7  10   0         21.17         16.53         2.28 o                         
   8  10   0         50.70         53.01         3.20 o                         
   9  10   0          4.09          4.23         3.38 o                         
  10  10   0         14.38         10.86         3.55 o                         
  11  10   0          6.70          9.70         4.47 o                         
   1  11   0         47.45         59.96         1.05 o                         
   2  11   0          0.20          0.99         0.83 o                         
   3  11   0        283.91        287.65         4.18 o                         
   4  11   0        697.73        724.81        12.26 o                         
   5  11   0         41.83         44.21         1.95 o                         
   6  11   0         18.86         21.58         2.22 o                         
   7  11   0          2.20          0.05         2.10 o                         
   8  11   0          8.93          9.38         3.48 o                         
   9  11   0         31.76         23.38         4.36 o                         
  10  11   0          4.57          7.70         4.30 o                         
   0  12   0       2218.10       2143.70         8.43 o                         
   1  12   0        586.48        614.31         3.33 o                         
   2  12   0       2410.43       2562.08         6.03 o                         
   3  12   0        536.67        559.91         5.53 o                         
   4  12   0        194.81        211.25         4.17 o                         
   5  12   0        110.22        107.34         2.39 o                         
   6  12   0         43.46         49.94         2.48 o                         
   7  12   0         22.30         21.97         2.45 o                         
   8  12   0         35.30         35.37         4.00 o                         
   9  12   0         49.73         53.76         4.20 o                         
  10  12   0          0.49         -0.72         3.51 o                         
   1  13   0          1.08          5.99         1.58 o                         
   2  13   0        854.97       1008.69         5.15 o                         
   3  13   0       1496.47       1581.06         6.21 o                         
   4  13   0          0.49          0.45         2.42 o                         
   5  13   0        160.80        167.49         2.80 o                         
   6  13   0          4.71          3.09         1.88 o                         
   7  13   0         38.73         35.16         3.71 o                         
   8  13   0         18.09         27.39         4.18 o                         
   9  13   0          1.53          1.46         3.84 o                         
  10  13   0         15.27         22.86         4.49 o                         
   0  14   0       1220.85       1170.40         6.87 o                         
   1  14   0        159.71        166.89         2.32 o                         
   2  14   0       1328.39       1476.78        10.52 o                         
   3  14   0          7.70          9.35         1.78 o                         
   4  14   0        196.65        199.97         4.19 o                         
   5  14   0          4.03          4.74         2.62 o                         
   6  14   0          6.94          8.51         2.17 o                         
   7  14   0         58.57         60.86         4.18 o                         
   8  14   0         30.00         29.01         3.55 o                         
   9  14   0          0.65          2.55         3.53 o                         
  10  14   0          4.88          0.20         3.78 o                         
   1  15   0        279.67        286.99         2.23 o                         
   2  15   0          3.61          5.21         1.13 o                         
   3  15   0        686.04        788.39         4.63 o                         
   4  15   0       1038.63       1027.65        19.78 o                         
   5  15   0        105.01        114.01         4.00 o                         
   6  15   0         14.98         10.91         2.29 o                         
   7  15   0        107.54        101.62         4.56 o                         
   8  15   0          9.60         18.26         3.80 o                         
   9  15   0          5.75         10.82         3.83 o                         
  10  15   0         11.08         11.81         3.85 o                         
   0  16   0         28.96         29.48         1.80 o                         
   1  16   0        392.61        431.24         3.47 o                         
   2  16   0        298.50        299.88         2.50 o                         
   3  16   0         79.69         80.24         1.94 o                         
   4  16   0        340.41        334.64         4.92 o                         
   5  16   0        374.72        367.69         6.00 o                         
   6  16   0         26.91         23.19         3.34 o                         
   7  16   0         30.97         27.96         3.43 o                         
   8  16   0         17.17         14.07         3.84 o                         
   9  16   0         25.96         23.41         4.06 o                         
  10  16   0          7.00          6.88         4.04 o                         
   1  17   0        132.97        139.35         6.18 o                         
   2  17   0         51.52         52.34         1.87 o                         
   3  17   0          5.12         12.85         1.24 o                         
   4  17   0         64.99         66.05         2.93 o                         
   5  17   0         13.07         12.76         1.67 o                         
   6  17   0         51.70         50.01         3.61 o                         
   7  17   0         30.33         24.24         3.74 o                         
   8  17   0         56.18         67.44         4.11 o                         
   9  17   0          2.52         -0.48         3.23 o                         
   0  18   0         80.81         86.38         2.68 o                         
   1  18   0          2.54          3.21         1.21 o                         
   2  18   0         86.99         79.14         2.32 o                         
   3  18   0          3.65          4.38         1.20 o                         
   4  18   0        184.65        191.98         2.91 o                         
   5  18   0          0.96          1.02         1.51 o                         
   6  18   0        209.57        208.26         3.41 o                         
   7  18   0         79.58         57.37         4.09 o                         
   8  18   0         23.61         23.33         3.93 o                         
   9  18   0          0.97         -3.29         3.29 o                         
   1  19   0         14.08         14.98         1.36 o                         
   2  19   0        163.46        175.36         2.52 o                         
   3  19   0        137.68        131.65         2.13 o                         
   4  19   0         33.55         27.05         1.79 o                         
   5  19   0          5.66          2.52         1.56 o                         
   6  19   0         14.92         14.72         1.98 o                         
   7  19   0          1.34          4.89         1.92 o                         
   8  19   0         37.93         40.57         3.76 o                         
   9  19   0          4.20          6.22         3.91 o                         
   0  20   0        211.85        219.07         4.18 o                         
   1  20   0          1.79         11.55         1.88 o                         
   2  20   0         32.00         34.63         1.47 o                         
   3  20   0          6.09          6.92         1.32 o                         
   4  20   0          0.36          0.10         1.42 o                         
   5  20   0         73.50         66.77         2.32 o                         
   6  20   0        137.79        132.34         2.99 o                         
   7  20   0        198.82        193.92         3.63 o                         
   8  20   0          1.51          3.33         3.66 o                         
   9  20   0          9.54          7.53         3.75 o                         
   1  21   0        896.17        869.33         5.69 o                         
   2  21   0         23.03         21.58         3.29 o                         
   3  21   0        253.64        225.15         4.00 o                         
   4  21   0          0.49         -0.04         1.52 o                         
   5  21   0        238.34        192.15         4.04 o                         
   6  21   0        111.91        105.50         2.76 o                         
   7  21   0          2.14          4.61         2.80 o                         
   8  21   0         28.69         24.95         3.59 o                         
   9  21   0          3.64          6.15         4.19 o                         
   0  22   0        238.72        216.00         4.64 o                         
   1  22   0        116.87        135.79         2.81 o                         
   2  22   0        113.02        119.13         4.15 o                         
   3  22   0          2.34          4.32         1.42 o                         
   4  22   0         15.99         18.41         1.87 o                         
   5  22   0         27.35         18.89         1.91 o                         
   6  22   0          0.01          3.59         1.99 o                         
   7  22   0         12.65         13.39         1.97 o                         
   8  22   0          0.11         -1.73         3.59 o                         
   1  23   0         31.27         31.85         2.10 o                         
   2  23   0        100.25         98.01         3.07 o                         
   3  23   0         81.20         68.89         2.32 o                         
   4  23   0          1.03          0.26         1.56 o                         
   5  23   0         28.80         32.34         4.81 o                         
   6  23   0          8.28          5.07         1.89 o                         
   7  23   0         15.96         12.95         2.85 o                         
   8  23   0          0.02          0.18         3.28 o                         
   0  24   0        242.84        242.37         5.24 o                         
   1  24   0         81.44         79.76         2.62 o                         
   2  24   0        131.46        127.95         3.05 o                         
   3  24   0         32.61         28.82         1.67 o                         
   4  24   0         25.10         27.74         2.04 o                         
   5  24   0         89.86         82.30         3.42 o                         
   6  24   0         45.27         40.61         2.23 o                         
   7  24   0         48.80         49.29         2.51 o                         
   8  24   0          4.97          2.85         3.61 o                         
   1  25   0         80.76         93.30         2.89 o                         
   2  25   0          2.34          3.81         2.04 o                         
   3  25   0         27.47         21.62         3.02 o                         
   4  25   0         18.85         15.59         1.88 o                         
   5  25   0         61.04         61.22         2.42 o                         
   6  25   0         26.93         19.90         2.12 o                         
   7  25   0          4.85          8.62         2.29 o                         
   0  26   0        888.76        862.40         9.60 o                         
   1  26   0        965.08        957.11        23.28 o                         
   2  26   0          5.34          7.00         2.15 o                         
   3  26   0         18.40         19.80         2.97 o                         
   4  26   0          3.58         -0.24         1.76 o                         
   5  26   0          7.25          7.99         2.02 o                         
   6  26   0         12.87         12.34         3.54 o                         
   7  26   0         20.43         24.41         2.34 o                         
   1  27   0        155.44        189.50         3.75 o                         
   2  27   0         47.39         45.12         2.72 o                         
   3  27   0        108.46        110.91         3.11 o                         
   4  27   0          3.46          6.47         1.93 o                         
   5  27   0         14.01         15.86         1.98 o                         
   6  27   0          1.83          5.08         2.53 o                         
   7  27   0          0.66         -0.75         2.31 o                         
   0  28   0        325.64        325.28         6.82 o                         
   1  28   0         62.66         63.72         2.83 o                         
   2  28   0        207.36        197.81         3.91 o                         
   3  28   0         39.38         38.95         3.98 o                         
   4  28   0          1.79          0.67         2.09 o                         
   5  28   0         27.56         25.17         4.24 o                         
   6  28   0         11.98         11.83         2.05 o                         
   7  28   0          0.07          7.44         2.75 o                         
   1  29   0         12.33         22.37         2.78 o                         
   2  29   0         58.08         53.35         4.19 o                         
   3  29   0         45.48         39.82         3.12 o                         
   4  29   0          3.50          3.74         2.65 o                         
   5  29   0          0.04          4.26         2.10 o                         
   6  29   0          3.24          7.36         3.38 o                         
   0  30   0         43.76         43.94         3.74 o                         
   1  30   0        219.55        204.60         4.13 o                         
   2  30   0          0.66          4.18         2.09 o                         
   3  30   0        119.94        116.65         3.51 o                         
   4  30   0          0.26          2.91         2.75 o                         
   5  30   0         10.53          4.48         2.26 o                         
   6  30   0          0.11         -1.74         1.74 o                         
   1  31   0          0.10          1.68         2.33 o                         
   2  31   0         13.92         19.14         2.28 o                         
   3  31   0         42.65         51.18         2.94 o                         
   4  31   0          0.18          0.93         2.60 o                         
   5  31   0          1.39          4.62         2.90 o                         
   6  31   0          6.43          8.45         2.72 o                         
   0  32   0          0.29         -0.60         3.28 o                         
   1  32   0          0.07          4.57         2.17 o                         
   2  32   0          7.46          3.37         2.04 o                         
   3  32   0         10.95         16.84         2.60 o                         
   4  32   0          7.05          7.81         2.46 o                         
   5  32   0          0.06          0.78         2.70 o                         
   1  33   0         46.90         44.46         6.07 o                         
   2  33   0          9.79         13.41         3.04 o                         
   3  33   0        109.88        115.91         3.62 o                         
   4  33   0         25.04         22.57         3.04 o                         
   5  33   0         12.13         13.63         2.85 o                         
   0  34   0          2.51          4.32         3.47 o                         
   1  34   0          7.28          7.49         2.71 o                         
   2  34   0          0.06          1.64         2.20 o                         
   3  34   0          0.50          7.73         2.61 o                         
   4  34   0          0.45          5.76         3.12 o                         
   1  35   0          9.13          6.27         2.41 o                         
   2  35   0          0.18         -0.21         8.70 o                         
   2   0   1       5409.77       5133.79        14.02 o                         
   4   0   1        220.80        232.09         4.71 o                         
   6   0   1         56.37         57.83         3.01 o                         
   8   0   1        111.93        127.87         5.75 o                         
  10   0   1         20.91         13.78         4.29 o                         
   1   1   1       4289.87       4218.10        10.12 o                         
   2   1   1       3294.60       3106.88        12.09 o                         
   3   1   1        697.72        730.13         6.58 o                         
   4   1   1       1219.05       1197.59        20.86 o                         
   5   1   1         60.27         52.54         1.79 o                         
   6   1   1         49.16         47.65         2.03 o                         
   7   1   1         29.06         31.53         2.88 o                         
   8   1   1         18.54         21.91         3.10 o                         
   9   1   1          2.66          4.09         3.17 o                         
  10   1   1          1.09          2.97         3.52 o                         
  11   1   1         57.99         71.37         3.99 o                         
   1   2   1       6493.37       6389.77        12.22 o                         
   2   2   1       3524.06       3531.93        11.61 o                         
   3   2   1        365.14        388.23         4.07 o                         
   4   2   1        829.81        876.25         8.63 o                         
   5   2   1         80.12         86.31         2.06 o                         
   6   2   1         26.56         28.11         2.53 o                         
   7   2   1         75.91         86.72         6.14 o                         
   8   2   1         38.19         42.90         3.25 o                         
   9   2   1         24.37         23.94         3.43 o                         
  10   2   1         13.85         10.74         4.60 o                         
  11   2   1          2.08          5.98         9.64 o                         
   0   3   1       1913.35       1667.84         5.74 o                         
   1   3   1       8946.47       9012.85        45.66 o                         
   2   3   1      11723.60      11417.49        14.54 o                         
   3   3   1       1071.42       1083.72        11.61 o                         
   4   3   1        861.70        832.66         7.00 o                         
   5   3   1         74.99         83.60         1.55 o                         
   6   3   1         72.29         84.35         3.16 o                         
   7   3   1        106.90         99.63         3.40 o                         
   8   3   1         28.69         32.90         3.19 o                         
   9   3   1         15.72         20.37         3.63 o                         
  10   3   1         28.56         33.30         3.66 o                         
  11   3   1          5.67          4.81         3.69 o                         
   1   4   1       4713.61       4604.00        12.78 o                         
   2   4   1       4356.51       4143.35        13.04 o                         
   3   4   1       2788.09       2944.41         8.58 o                         
   4   4   1        206.11        210.64         2.59 o                         
   5   4   1        103.22        115.74         1.76 o                         
   6   4   1        158.08        159.01         6.07 o                         
   7   4   1        138.18        140.59         3.72 o                         
   8   4   1        147.52        149.55         4.23 o                         
   9   4   1         88.56         91.54         4.15 o                         
  10   4   1         12.02         10.11         3.27 o                         
  11   4   1          2.82          9.67         3.30 o                         
   1   5   1       3080.25       3003.98        11.79 o                         
   2   5   1        140.22        124.00         1.34 o                         
   3   5   1       1760.45       1701.48        21.57 o                         
   4   5   1        188.18        189.02         1.88 o                         
   5   5   1        695.61        706.60         4.22 o                         
   6   5   1        282.70        273.17         4.30 o                         
   7   5   1         98.75         89.91         3.36 o                         
   8   5   1        119.23        118.48         4.03 o                         
   9   5   1        243.51        256.44         5.26 o                         
  10   5   1         13.54          6.55         3.17 o                         
  11   5   1         14.53         13.51         4.13 o                         
   1   6   1        879.77        870.41         2.91 o                         
   2   6   1        240.30        242.46         2.39 o                         
   3   6   1        280.03        237.89         3.54 o                         
   4   6   1       1045.64       1046.57        10.59 o                         
   5   6   1        104.00        108.82         2.07 o                         
   6   6   1          8.54         11.21         2.43 o                         
   7   6   1         80.00         89.48         3.44 o                         
   8   6   1        113.71        102.13         3.82 o                         
   9   6   1         29.14         32.63         3.41 o                         
  10   6   1         19.43         21.39         3.52 o                         
  11   6   1          5.17          6.75         3.58 o                         
   0   7   1       5316.75       5268.61        10.98 o                         
   1   7   1        729.84        713.04         3.36 o                         
   2   7   1        261.41        270.90         1.90 o                         
   3   7   1        291.74        289.52         2.96 o                         
   4   7   1       1351.17       1337.21        13.99 o                         
   5   7   1        170.37        172.88         2.37 o                         
   6   7   1        236.44        221.54         3.97 o                         
   7   7   1          0.06         -0.25         2.61 o                         
   8   7   1         12.08         11.15         2.82 o                         
   9   7   1          2.61          3.13         3.12 o                         
  10   7   1          2.94         -0.22         3.14 o                         
  11   7   1         18.13         28.16        11.58 o                         
   1   8   1         81.47         78.63         2.75 o                         
   2   8   1        743.83        739.15         5.22 o                         
   3   8   1        131.02        111.16         3.06 o                         
   4   8   1        191.74        173.21         2.75 o                         
   5   8   1        245.85        243.54         3.80 o                         
   6   8   1         73.06         69.80         2.91 o                         
   7   8   1        157.26        158.67         7.12 o                         
   8   8   1         46.97         42.62         3.28 o                         
   9   8   1         26.69         28.27         3.47 o                         
  10   8   1         26.09         34.88         5.82 o                         
  11   8   1          3.82         -0.16         4.55 o                         
   0   9   1       1318.09       1373.57         3.84 o                         
   1   9   1       1219.54       1235.50         4.03 o                         
   2   9   1         60.37         51.25         1.29 o                         
   3   9   1        368.88        376.54         7.16 o                         
   4   9   1        415.30        405.89         5.59 o                         
   5   9   1        124.40        123.14         3.27 o                         
   6   9   1         45.27         48.20         2.74 o                         
   7   9   1        233.79        243.55         8.91 o                         
   8   9   1         47.33         50.85         3.27 o                         
   9   9   1         10.99         11.16         2.98 o                         
  10   9   1          0.63         -0.42         5.72 o                         
   1  10   1        962.81        915.96         5.81 o                         
   2  10   1        526.19        566.53         3.33 o                         
   3  10   1       2757.81       2778.82        37.44 o                         
   4  10   1        110.61         99.73         3.42 o                         
   5  10   1        746.55        719.68         9.66 o                         
   6  10   1        193.14        191.81         7.34 o                         
   7  10   1        102.22         98.49         3.59 o                         
   8  10   1         53.31         49.05         4.41 o                         
   9  10   1         20.12         27.22         3.25 o                         
  10  10   1          9.54          7.53         3.38 o                         
   0  11   1       1049.96       1145.05        15.67 o                         
   1  11   1       1389.17       1478.62         4.02 o                         
   2  11   1        453.06        479.45         3.20 o                         
   3  11   1       1251.42       1318.01         6.48 o                         
   4  11   1        479.70        475.62         6.01 o                         
   5  11   1        116.49        119.18         2.76 o                         
   6  11   1         36.92         43.11         2.75 o                         
   7  11   1         43.75         35.57         2.91 o                         
   8  11   1         16.60         15.28         3.04 o                         
   9  11   1         59.07         59.62         3.75 o                         
  10  11   1         12.85         12.45         2.88 o                         
   1  12   1         22.86         23.41         1.46 o                         
   2  12   1        528.53        557.89        11.74 o                         
   3  12   1        132.70        139.17         2.41 o                         
   4  12   1        107.54        100.75         3.45 o                         
   5  12   1        178.08        183.39         4.74 o                         
   6  12   1        129.78        116.46         6.56 o                         
   7  12   1        146.88        139.54         3.85 o                         
   8  12   1         15.83         16.24         3.08 o                         
   9  12   1         34.17         47.81         4.55 o                         
  10  12   1         28.98         22.78         4.76 o                         
   0  13   1       1165.32       1247.21        13.93 o                         
   1  13   1        249.72        260.36         1.93 o                         
   2  13   1        395.38        393.25         3.10 o                         
   3  13   1        303.60        304.29         3.15 o                         
   4  13   1        140.31        136.11         3.92 o                         
   5  13   1        359.01        367.50         6.06 o                         
   6  13   1        152.59        162.01         4.99 o                         
   7  13   1         89.75         93.91         3.56 o                         
   8  13   1         17.95         18.76         2.84 o                         
   9  13   1         32.20         33.45         5.10 o                         
  10  13   1          1.69          3.48         3.46 o                         
   1  14   1        523.77        525.76         2.72 o                         
   2  14   1        347.38        361.27         2.53 o                         
   3  14   1        178.65        180.79         2.65 o                         
   4  14   1         53.64         46.32         2.90 o                         
   5  14   1         26.56         26.32         3.24 o                         
   6  14   1         33.25         38.12         3.82 o                         
   7  14   1        158.60        143.18         3.87 o                         
   8  14   1         46.36         46.31         3.22 o                         
   9  14   1         15.02         16.77         3.38 o                         
  10  14   1          3.98         -1.39         4.20 o                         
   0  15   1         95.82         86.21         2.38 o                         
   1  15   1        302.73        305.72         2.20 o                         
   2  15   1        178.46        185.90         2.61 o                         
   3  15   1        382.90        392.30         3.72 o                         
   4  15   1        132.56        127.76         3.89 o                         
   5  15   1         12.77         13.43         2.92 o                         
   6  15   1         58.73         53.66         3.98 o                         
   7  15   1          7.65          8.95         3.84 o                         
   8  15   1          3.63          5.30         2.97 o                         
   9  15   1          1.78          0.69         3.64 o                         
  10  15   1          6.96         13.96         3.41 o                         
   1  16   1         44.93         53.89         2.69 o                         
   2  16   1         16.13         20.05         1.14 o                         
   3  16   1        211.04        211.15         2.92 o                         
   4  16   1        352.62        363.03         5.53 o                         
   5  16   1         42.15         42.23         3.24 o                         
   6  16   1         95.49         94.10         4.39 o                         
   7  16   1         74.81         82.37         3.69 o                         
   8  16   1         70.77         84.36         3.81 o                         
   9  16   1          9.12          5.14         4.01 o                         
   0  17   1        187.40        217.63         3.64 o                         
   1  17   1        270.15        286.42         3.14 o                         
   2  17   1        305.07        306.43         2.56 o                         
   3  17   1        217.74        219.33         2.46 o                         
   4  17   1        122.17        118.84         3.78 o                         
   5  17   1        144.15        138.21         4.35 o                         
   6  17   1        257.08        242.79         5.73 o                         
   7  17   1         11.43         12.51         2.96 o                         
   8  17   1          1.75         -0.27         3.12 o                         
   9  17   1         24.95         37.71         4.59 o                         
   1  18   1        178.45        168.44         3.06 o                         
   2  18   1         88.66         97.71         1.99 o                         
   3  18   1         35.44         33.07         1.89 o                         
   4  18   1         64.91         58.39         3.25 o                         
   5  18   1         90.84         83.25         3.89 o                         
   6  18   1        142.28        142.98         4.98 o                         
   7  18   1         29.23         29.39         2.99 o                         
   8  18   1         28.82         22.25         3.64 o                         
   9  18   1         21.49         15.68         3.44 o                         
   0  19   1        396.39        388.71         4.92 o                         
   1  19   1        164.08        159.52         2.89 o                         
   2  19   1         51.52         51.30         1.52 o                         
   3  19   1         28.42         25.75         1.46 o                         
   4  19   1         13.42         11.59         1.55 o                         
   5  19   1         25.28         22.37         3.22 o                         
   6  19   1         34.69         30.29         3.61 o                         
   7  19   1         40.08         37.32         3.79 o                         
   8  19   1          0.46          1.12         3.75 o                         
   9  19   1          4.03          7.75         3.90 o                         
   1  20   1         63.87         61.77         1.50 o                         
   2  20   1        297.20        308.17         3.49 o                         
   3  20   1        114.97        103.69         2.56 o                         
   4  20   1         77.41         83.57         2.09 o                         
   5  20   1         30.35         24.33         2.27 o                         
   6  20   1          5.14         -0.72         3.13 o                         
   7  20   1          4.23          6.02         3.20 o                         
   8  20   1         12.45         15.04         3.76 o                         
   9  20   1         31.90         29.81         3.88 o                         
   0  21   1        341.79        347.68         4.99 o                         
   1  21   1        101.85        108.83         3.43 o                         
   2  21   1        273.36        269.94         2.77 o                         
   3  21   1         79.18         70.32         1.85 o                         
   4  21   1         29.19         28.11         1.72 o                         
   5  21   1         41.77         39.16         2.27 o                         
   6  21   1         86.95         71.48         3.97 o                         
   7  21   1         10.87          7.72         3.63 o                         
   8  21   1         13.09          8.27         3.43 o                         
   1  22   1        351.48        357.58         3.88 o                         
   2  22   1        344.89        319.08         3.04 o                         
   3  22   1         11.21         10.43         1.44 o                         
   4  22   1         22.89         22.16         1.70 o                         
   5  22   1          4.42          2.09         1.88 o                         
   6  22   1         11.31         11.67         2.05 o                         
   7  22   1         74.26         70.59         3.79 o                         
   8  22   1          6.04         11.10         3.98 o                         
   0  23   1       1454.96       1443.58        10.21 o                         
   1  23   1        249.96        262.32         5.69 o                         
   2  23   1        174.29        178.13         2.50 o                         
   3  23   1        177.45        168.06         2.92 o                         
   4  23   1         43.66         36.45         2.47 o                         
   5  23   1         36.05         34.46         2.17 o                         
   6  23   1          3.39          3.38         1.87 o                         
   7  23   1         20.13         20.52         2.80 o                         
   8  23   1          4.63          2.13         2.18 o                         
   1  24   1         68.03         75.37         3.70 o                         
   2  24   1         48.43         52.21         1.80 o                         
   3  24   1         13.88         12.45         1.58 o                         
   4  24   1        108.19         99.53         2.35 o                         
   5  24   1         22.94         20.79         2.06 o                         
   6  24   1          4.92          2.30         2.00 o                         
   7  24   1         17.97         15.70         2.43 o                         
   8  24   1         10.44          8.85         2.32 o                         
   0  25   1        369.76        352.80         5.84 o                         
   1  25   1        142.25        139.66         3.01 o                         
   2  25   1        240.37        246.76         3.81 o                         
   3  25   1         22.75         24.07         2.33 o                         
   4  25   1         50.63         48.40         2.03 o                         
   5  25   1         18.72         15.55         2.21 o                         
   6  25   1          3.33          2.77         2.02 o                         
   7  25   1          2.39         -2.26         2.33 o                         
   8  25   1         16.23         11.52         2.51 o                         
   1  26   1         64.60         62.52         2.48 o                         
   2  26   1        171.87        164.32         3.38 o                         
   3  26   1         63.84         60.56         2.06 o                         
   4  26   1         48.47         51.15         2.10 o                         
   5  26   1         15.99         14.98         2.10 o                         
   6  26   1         12.83         14.74         2.16 o                         
   7  26   1         11.87         10.10         2.12 o                         
   8  26   1          6.47         11.80         2.78 o                         
   0  27   1        137.59        140.30         4.49 o                         
   1  27   1        125.62        130.43         6.19 o                         
   2  27   1        116.63        125.37         3.27 o                         
   3  27   1        146.17        151.80         3.83 o                         
   4  27   1          5.99          6.88         1.67 o                         
   5  27   1         18.88         17.06         3.90 o                         
   6  27   1          2.76          1.31         3.92 o                         
   7  27   1         11.67         11.82         3.13 o                         
   1  28   1        123.10        127.78         3.17 o                         
   2  28   1         24.56         20.50         2.35 o                         
   3  28   1         52.02         52.17         2.50 o                         
   4  28   1         10.81         13.91         2.08 o                         
   5  28   1         23.98         25.08         2.73 o                         
   6  28   1          0.25          6.26         2.60 o                         
   7  28   1          0.44          0.58         1.87 o                         
   0  29   1         21.92         24.51         3.23 o                         
   1  29   1         41.81         43.40         5.18 o                         
   2  29   1          7.34          9.05         4.24 o                         
   3  29   1        109.43        117.64         3.48 o                         
   4  29   1         15.46         18.33         1.89 o                         
   5  29   1         26.77         34.15         3.33 o                         
   6  29   1          4.35          8.47         2.00 o                         
   1  30   1         14.30         17.32         2.12 o                         
   2  30   1         98.02        104.06         5.46 o                         
   3  30   1          6.50         10.42         2.41 o                         
   4  30   1          7.93         14.13         2.24 o                         
   5  30   1          9.40         11.13         2.13 o                         
   6  30   1          7.08          7.46         2.41 o                         
   0  31   1         54.38         52.61         3.76 o                         
   1  31   1         37.99         41.01         2.42 o                         
   2  31   1         22.42         28.30         6.67 o                         
   3  31   1         28.83         24.13         2.26 o                         
   4  31   1          4.55          7.29         2.72 o                         
   5  31   1         27.51         36.70         2.55 o                         
   1  32   1         17.63         23.65         2.32 o                         
   2  32   1          0.54          2.95         2.17 o                         
   3  32   1          1.68          8.82         1.98 o                         
   4  32   1         36.27         33.31         3.80 o                         
   5  32   1         10.85          8.70         3.84 o                         
   0  33   1          5.35          4.10         3.02 o                         
   1  33   1         18.57         18.69         3.45 o                         
   2  33   1         20.08         27.99         2.52 o                         
   3  33   1          9.65          8.13         4.64 o                         
   4  33   1         17.89         22.58         3.19 o                         
   1  34   1         37.51         40.53         4.45 o                         
   2  34   1         11.41         11.78         2.95 o                         
   3  34   1         17.26         28.42         3.91 o                         
   0  35   1          9.79          6.85         3.07 o                         
   1  35   1          1.83          9.08         2.36 o                         
   2  35   1          5.81          8.42         3.85 o                         
   2   0   2       2234.36       2363.79        11.12 o                         
   4   0   2       1324.08       1343.53        10.60 o                         
   6   0   2        113.66        115.42         5.07 o                         
   8   0   2        154.38        168.23         6.50 o                         
  10   0   2          0.35          2.22         5.06 o                         
   2   1   2       6233.62       6265.45        17.57 o                         
   3   1   2        316.40        377.83         4.37 o                         
   4   1   2        383.72        406.88         7.83 o                         
   5   1   2         39.51         36.12         2.67 o                         
   6   1   2         92.74         84.06         4.43 o                         
   7   1   2          0.38         -0.51         2.84 o                         
   8   1   2          1.47          1.00         3.16 o                         
   9   1   2         37.81         33.75         3.65 o                         
  10   1   2         12.18         19.79         3.75 o                         
  11   1   2          1.54          2.45         5.42 o                         
   1   2   2        264.47        259.33         3.45 o                         
   2   2   2       2580.47       2680.80        11.57 o                         
   3   2   2        303.96        269.54         3.44 o                         
   4   2   2        311.15        333.74         4.18 o                         
   5   2   2        134.47        141.27         5.00 o                         
   6   2   2         89.44         86.06         4.89 o                         
   7   2   2        101.21         97.59         3.77 o                         
   8   2   2         21.32         17.75         3.50 o                         
   9   2   2        118.17        127.56         5.08 o                         
  10   2   2          4.89          0.82         3.52 o                         
  11   2   2         11.24         17.63         6.13 o                         
   1   3   2        268.39        284.38         3.51 o                         
   2   3   2        782.93        854.64         6.79 o                         
   3   3   2        370.17        376.00         5.47 o                         
   4   3   2        227.03        238.46         5.67 o                         
   5   3   2        101.72         95.32         3.17 o                         
   6   3   2         20.98         19.45         2.91 o                         
   7   3   2         73.69         68.23         3.58 o                         
   8   3   2         20.65         16.19         3.45 o                         
   9   3   2          3.08         -0.09         3.56 o                         
  10   3   2         24.13         22.84         6.06 o                         
  11   3   2          5.03         16.85         5.55 o                         
   0   4   2        341.40        341.14         2.87 o                         
   1   4   2        104.74        102.73         3.10 o                         
   2   4   2       1485.36       1608.87         3.49 o                         
   3   4   2        175.13        185.36         6.28 o                         
   4   4   2        422.43        420.60         7.20 o                         
   5   4   2         71.41         65.09         2.89 o                         
   6   4   2         52.40         48.96         3.15 o                         
   7   4   2        102.95         99.20         5.69 o                         
   8   4   2         21.84         21.45         3.30 o                         
   9   4   2         20.19         19.61         3.24 o                         
  10   4   2         12.31          6.79         3.37 o                         
  11   4   2         17.73         20.48         5.12 o                         
   1   5   2        160.36        152.59         2.08 o                         
   2   5   2        677.55        677.81         6.35 o                         
   3   5   2        458.80        455.39         8.15 o                         
   4   5   2         28.74         29.65         3.17 o                         
   5   5   2         21.86         22.80         2.56 o                         
   6   5   2        545.60        534.07         8.40 o                         
   7   5   2         53.24         44.32         3.50 o                         
   8   5   2          4.48          3.50         2.99 o                         
   9   5   2          6.92          4.08         3.48 o                         
  10   5   2         42.94         43.42         3.99 o                         
  11   5   2          1.69         -0.88         5.66 o                         
   0   6   2        808.43        815.59         6.33 o                         
   1   6   2         51.66         52.54         1.12 o                         
   2   6   2        286.80        272.56         3.76 o                         
   3   6   2       1959.71       1900.97        10.13 o                         
   4   6   2        540.60        530.63         6.90 o                         
   5   6   2        185.01        186.02         5.98 o                         
   6   6   2        380.95        382.08         7.41 o                         
   7   6   2          8.37          7.17         3.06 o                         
   8   6   2         68.08         74.16         7.29 o                         
   9   6   2          5.96          3.32         3.09 o                         
  10   6   2         10.75         20.01         7.41 o                         
   1   7   2         48.20         41.70         0.91 o                         
   2   7   2        207.09        190.43         1.63 o                         
   3   7   2        104.75        101.17         1.81 o                         
   4   7   2        573.03        544.47         6.96 o                         
   5   7   2        208.93        216.88         3.96 o                         
   6   7   2        467.87        463.26        13.34 o                         
   7   7   2         71.77         58.60         3.46 o                         
   8   7   2        161.71        144.76         5.63 o                         
   9   7   2          1.66          1.96         3.20 o                         
  10   7   2          5.05          6.36         3.49 o                         
   0   8   2        992.35       1127.61         7.13 o                         
   1   8   2        148.92        150.98         2.72 o                         
   2   8   2        560.09        545.05         2.65 o                         
   3   8   2        789.47        756.26         3.83 o                         
   4   8   2        309.00        295.38         5.39 o                         
   5   8   2        677.43        669.31         8.25 o                         
   6   8   2          8.96          8.04         2.92 o                         
   7   8   2        333.65        322.47         5.31 o                         
   8   8   2        123.79        131.64         7.03 o                         
   9   8   2         15.25         11.85         3.31 o                         
  10   8   2          5.73         -0.85         3.25 o                         
   1   9   2        354.60        352.93         3.80 o                         
   2   9   2        111.04        105.31         3.06 o                         
   3   9   2          4.11          4.94         1.26 o                         
   4   9   2        219.33        224.29         4.87 o                         
   5   9   2         38.03         35.93         3.66 o                         
   6   9   2        176.93        176.90         4.17 o                         
   7   9   2        373.47        370.47         6.52 o                         
   8   9   2         82.79         86.14         3.81 o                         
   9   9   2         10.69         10.80         3.34 o                         
  10   9   2          3.05          2.51         5.79 o                         
   0  10   2       1381.35       1482.42         5.54 o                         
   1  10   2        597.96        640.10         4.55 o                         
   2  10   2        374.87        397.44         3.28 o                         
   3  10   2         71.17         66.12         1.61 o                         
   4  10   2        104.41         80.05         3.48 o                         
   5  10   2         13.29         11.25         3.03 o                         
   6  10   2        447.80        459.84         6.56 o                         
   7  10   2         29.44         32.19         3.27 o                         
   8  10   2          3.22          0.16         3.39 o                         
   9  10   2         23.91         19.71         3.47 o                         
  10  10   2          6.88          4.67         3.02 o                         
   1  11   2        743.80        737.21         3.60 o                         
   2  11   2        217.16        228.10         2.22 o                         
   3  11   2         15.90         16.24         1.43 o                         
   4  11   2         52.20         46.90         3.06 o                         
   5  11   2         71.22         71.66         4.01 o                         
   6  11   2         36.59         50.42         3.29 o                         
   7  11   2         55.07         60.81         3.67 o                         
   8  11   2         30.62         33.40         3.36 o                         
   9  11   2         26.32         18.66         5.91 o                         
  10  11   2          5.61          7.65         4.46 o                         
   0  12   2         24.03         27.70         1.38 o                         
   1  12   2        500.40        563.01         3.79 o                         
   2  12   2        448.22        474.35         4.14 o                         
   3  12   2        111.61        103.47         1.95 o                         
   4  12   2        105.79        106.08         2.27 o                         
   5  12   2        427.48        439.04         6.86 o                         
   6  12   2        584.61        616.32         8.57 o                         
   7  12   2        111.36        102.78         5.29 o                         
   8  12   2         10.15          9.60         3.07 o                         
   9  12   2          6.52          9.48         3.39 o                         
  10  12   2         14.65         15.79         4.28 o                         
   1  13   2        385.07        378.02         2.80 o                         
   2  13   2        162.73        156.48         5.77 o                         
   3  13   2        211.24        200.59         3.13 o                         
   4  13   2         10.12         11.63         1.49 o                         
   5  13   2        333.39        345.44         6.23 o                         
   6  13   2         83.41         98.75         4.82 o                         
   7  13   2         18.95         15.95         3.05 o                         
   8  13   2         14.69         12.74         3.27 o                         
   9  13   2          0.19          4.78         3.16 o                         
  10  13   2          2.55         -0.85         5.38 o                         
   0  14   2        193.96        193.66         2.45 o                         
   1  14   2        264.90        267.28         3.44 o                         
   2  14   2        309.28        306.63         2.76 o                         
   3  14   2        399.52        400.34         5.67 o                         
   4  14   2        322.58        336.23         4.22 o                         
   5  14   2        184.38        191.95         5.12 o                         
   6  14   2        302.03        271.78         6.25 o                         
   7  14   2        113.65        110.95         5.98 o                         
   8  14   2          6.47          7.83         3.08 o                         
   9  14   2         11.09          8.57         6.10 o                         
  10  14   2          1.05          0.15         5.48 o                         
   1  15   2        233.59        262.91         2.13 o                         
   2  15   2        243.53        262.89         3.43 o                         
   3  15   2          9.21         15.04         1.37 o                         
   4  15   2        287.17        282.81         3.56 o                         
   5  15   2        260.26        259.10         5.64 o                         
   6  15   2         26.49         26.70         3.48 o                         
   7  15   2         61.29         65.23         3.61 o                         
   8  15   2         12.30         16.12         3.10 o                         
   9  15   2          4.01         -2.93         3.60 o                         
  10  15   2          6.26          5.48         5.58 o                         
   0  16   2        266.88        292.60         2.47 o                         
   1  16   2          4.28          6.89         0.91 o                         
   2  16   2         58.70         60.25         2.88 o                         
   3  16   2        293.75        312.43         3.31 o                         
   4  16   2         63.61         59.48         2.18 o                         
   5  16   2        274.23        274.73         5.63 o                         
   6  16   2         17.70         13.87         3.31 o                         
   7  16   2          4.88          2.09         3.05 o                         
   8  16   2         33.34         35.79         4.12 o                         
   9  16   2         17.75         22.16         3.30 o                         
  10  16   2          0.47          0.03         5.77 o                         
   1  17   2        136.99        143.93         1.75 o                         
   2  17   2          6.67          6.24         1.13 o                         
   3  17   2        127.46        130.26         2.42 o                         
   4  17   2        156.85        142.24         5.74 o                         
   5  17   2        183.23        176.73         5.05 o                         
   6  17   2         87.17         86.75         4.31 o                         
   7  17   2         35.14         33.82         4.08 o                         
   8  17   2        172.10        180.66        11.17 o                         
   9  17   2          5.29          1.33         3.95 o                         
  10  17   2          0.94          6.93         6.08 o                         
   0  18   2        252.03        255.39         4.15 o                         
   1  18   2        256.04        250.97         4.54 o                         
   2  18   2         12.80         13.13         1.11 o                         
   3  18   2         43.98         40.36         1.82 o                         
   4  18   2        130.45        128.31         3.98 o                         
   5  18   2         40.39         40.09         3.47 o                         
   6  18   2         39.41         43.10         3.83 o                         
   7  18   2          9.60         14.22         3.83 o                         
   8  18   2         62.45         60.18         3.97 o                         
   9  18   2         11.58         17.92         9.15 o                         
   1  19   2         24.34         25.97         1.11 o                         
   2  19   2         49.44         47.56         1.46 o                         
   3  19   2        313.29        290.06         3.53 o                         
   4  19   2         78.07         75.88         2.49 o                         
   5  19   2         16.85         14.37         2.91 o                         
   6  19   2         39.12         39.78         3.72 o                         
   7  19   2         14.31         14.24         3.91 o                         
   8  19   2         37.79         38.74         3.49 o                         
   9  19   2         20.88         28.81         5.77 o                         
   0  20   2         99.62        108.16         3.19 o                         
   1  20   2          4.30          2.41         1.36 o                         
   2  20   2        459.05        431.34         3.26 o                         
   3  20   2        560.83        565.92         6.94 o                         
   4  20   2         66.73         61.73         2.37 o                         
   5  20   2         55.83         49.21         3.37 o                         
   6  20   2          6.11          2.76         3.13 o                         
   7  20   2         15.26         16.98         3.79 o                         
   8  20   2         15.19         17.68         2.82 o                         
   9  20   2          8.68         27.34         6.37 o                         
   1  21   2         80.58         74.91         3.11 o                         
   2  21   2        138.53        134.45         2.22 o                         
   3  21   2        109.70        113.06         2.18 o                         
   4  21   2          0.41         -0.31         1.37 o                         
   5  21   2        125.58        112.19         4.22 o                         
   6  21   2         19.12         12.52         3.34 o                         
   7  21   2         21.15         23.70         3.61 o                         
   8  21   2          5.94         13.96         3.64 o                         
   0  22   2         51.15         52.72         2.69 o                         
   1  22   2         31.72         35.19         1.84 o                         
   2  22   2         64.40         64.47         1.75 o                         
   3  22   2        120.08        104.47         2.18 o                         
   4  22   2         50.88         48.43         1.89 o                         
   5  22   2         25.94         28.85         3.31 o                         
   6  22   2         13.63         13.19         3.18 o                         
   7  22   2         17.81         19.80         3.14 o                         
   8  22   2         14.55          9.28         3.86 o                         
   1  23   2        291.77        288.24         5.06 o                         
   2  23   2        159.93        162.93         3.03 o                         
   3  23   2          1.74          2.24         1.43 o                         
   4  23   2         10.63         10.09         2.32 o                         
   5  23   2        100.47         91.98         6.02 o                         
   6  23   2          9.94          7.63         2.93 o                         
   7  23   2         10.04          1.62         3.02 o                         
   8  23   2         17.48         21.96         5.25 o                         
   0  24   2        102.48        103.28         3.48 o                         
   1  24   2         55.65         53.78         2.31 o                         
   2  24   2         88.61         92.18         3.93 o                         
   3  24   2          7.94          6.82         1.46 o                         
   4  24   2        223.43        216.89         3.08 o                         
   5  24   2         22.99         19.09         2.19 o                         
   6  24   2          5.44          5.86         2.00 o                         
   7  24   2          5.70          5.80         3.61 o                         
   1  25   2         46.17         52.05         4.29 o                         
   2  25   2          8.44          6.80         1.86 o                         
   3  25   2          1.95          0.67         1.44 o                         
   4  25   2          4.49          5.99         1.68 o                         
   5  25   2         22.78         17.40         2.06 o                         
   6  25   2          9.57          8.61         1.94 o                         
   7  25   2          0.44          3.82         2.36 o                         
   0  26   2        109.02         98.63         3.73 o                         
   1  26   2        102.54         98.27         2.65 o                         
   2  26   2          8.48          6.28         1.79 o                         
   3  26   2         59.00         52.03         2.50 o                         
   4  26   2         15.21         17.21         1.93 o                         
   5  26   2          1.01          1.42         1.89 o                         
   6  26   2          0.88         -3.26         3.28 o                         
   7  26   2         31.11         33.52         2.82 o                         
   1  27   2        157.47        162.26         4.27 o                         
   2  27   2        139.63        137.10         4.49 o                         
   3  27   2          7.01          4.34         2.25 o                         
   4  27   2         35.17         37.51         1.91 o                         
   5  27   2         19.23         17.79         4.55 o                         
   6  27   2          1.43          2.16         2.23 o                         
   7  27   2         14.42         11.70         3.12 o                         
   0  28   2         98.63         97.76         3.93 o                         
   1  28   2         81.93         88.51         3.37 o                         
   2  28   2         27.24         27.66         2.29 o                         
   3  28   2         27.61         27.43         2.31 o                         
   4  28   2          2.00         -0.59         3.06 o                         
   5  28   2          1.03          0.87         1.89 o                         
   6  28   2          1.55         -0.38         2.03 o                         
   1  29   2         77.54         74.40         2.61 o                         
   2  29   2          8.76          7.59         4.90 o                         
   3  29   2          4.00          2.44         5.89 o                         
   4  29   2         43.68         43.10         2.64 o                         
   5  29   2          5.71          4.25         2.30 o                         
   6  29   2          7.60          0.96         3.05 o                         
   0  30   2         84.11         96.18         3.90 o                         
   1  30   2         20.91         23.01         3.24 o                         
   2  30   2         14.04         17.82         2.21 o                         
   3  30   2          9.57         11.00         3.52 o                         
   4  30   2          0.95          4.53         3.07 o                         
   5  30   2         14.89         10.74         2.72 o                         
   6  30   2         21.41         36.70         3.57 o                         
   1  31   2         15.72         20.62         2.14 o                         
   2  31   2          3.27          2.22         1.82 o                         
   3  31   2          4.22         10.02         3.29 o                         
   4  31   2          2.05          4.27         2.34 o                         
   0  32   2         18.31         20.33         2.87 o                         
   1  32   2         21.54         26.19         2.21 o                         
   2  32   2         18.07         20.71         3.99 o                         
   3  32   2         30.15         35.98        10.58 o                         
   4  32   2         39.56         49.89         4.08 o                         
   1  33   2         20.22         22.51         2.15 o                         
   2  33   2          3.13          7.95         2.24 o                         
   3  33   2          4.95         10.84         3.41 o                         
   4  33   2          0.29         19.91         3.67 o                         
   0  34   2         20.37         20.67         3.20 o                         
   1  34   2         34.68         34.10         4.88 o                         
   2  34   2          2.98          9.99         3.48 o                         
   3  34   2          3.78         25.07         3.72 o                         
   4   0   3         27.02         35.46         3.81 o                         
   6   0   3          2.26          2.20         4.01 o                         
   8   0   3        128.81        129.72         6.46 o                         
  10   0   3         13.41         14.95         5.04 o                         
   2   1   3        325.89        345.02         5.12 o                         
   3   1   3        968.11       1042.04        14.69 o                         
   4   1   3        209.84        185.69         3.67 o                         
   5   1   3         19.36          7.43         2.66 o                         
   6   1   3         60.29         71.09         3.50 o                         
   7   1   3         80.02         83.20         3.86 o                         
   8   1   3         25.09         27.78         3.56 o                         
   9   1   3         50.77         48.19         3.85 o                         
  10   1   3          5.69         15.02         3.98 o                         
   1   2   3        174.66        183.11         3.58 o                         
   2   2   3         93.95        100.59         3.30 o                         
   3   2   3        254.10        265.70         5.22 o                         
   4   2   3        187.98        180.18         3.58 o                         
   5   2   3         76.30         80.50         3.21 o                         
   6   2   3          3.24          4.92         2.90 o                         
   7   2   3         54.53         53.76         3.60 o                         
   8   2   3         18.84         24.17         3.64 o                         
   9   2   3          0.02          4.69         3.71 o                         
  10   2   3          7.17          8.58         3.50 o                         
   1   3   3        713.48        727.55         6.26 o                         
   2   3   3         29.53         29.76         2.49 o                         
   3   3   3        123.67        118.21         4.09 o                         
   4   3   3        330.84        345.01         4.57 o                         
   5   3   3        136.62        129.16         8.67 o                         
   6   3   3        115.64        104.14         3.75 o                         
   7   3   3          1.07         -1.36         3.13 o                         
   8   3   3         16.47         15.95         3.36 o                         
   9   3   3         86.82         94.91         4.49 o                         
  10   3   3          2.95          7.55         4.33 o                         
   1   4   3       1777.63       1749.10         9.23 o                         
   2   4   3          3.18          0.54         2.24 o                         
   3   4   3        220.87        219.40         4.73 o                         
   4   4   3         65.95         71.01         3.79 o                         
   5   4   3          4.24         10.85         2.61 o                         
   6   4   3         11.46         12.71         2.92 o                         
   7   4   3         13.41         12.06         3.14 o                         
   8   4   3         51.92         53.36         3.62 o                         
   9   4   3         45.32         50.28         7.53 o                         
  10   4   3         17.98         20.48         4.96 o                         
   0   5   3       2140.02       2030.48         8.20 o                         
   1   5   3       1358.63       1402.64        10.02 o                         
   2   5   3         16.45         14.90         1.22 o                         
   3   5   3         23.85         31.10         3.06 o                         
   4   5   3         53.60         64.32         3.78 o                         
   5   5   3         38.87         44.94         2.90 o                         
   6   5   3         43.68         43.00         3.36 o                         
   7   5   3         46.04         47.10         3.39 o                         
   8   5   3         26.17         24.17         3.65 o                         
   9   5   3          4.10          9.88         3.45 o                         
  10   5   3         10.19         11.00         7.51 o                         
   1   6   3        310.35        320.00         2.52 o                         
   2   6   3        535.72        538.39         3.79 o                         
   3   6   3        237.40        261.73         5.03 o                         
   4   6   3        119.49        143.91         4.64 o                         
   5   6   3        151.10        142.36         5.14 o                         
   6   6   3         20.87         26.98         3.17 o                         
   7   6   3         10.80          8.20         3.29 o                         
   8   6   3         41.27         36.58         3.65 o                         
   9   6   3          3.71          3.40         3.34 o                         
  10   6   3         52.69         55.67         4.25 o                         
   0   7   3        883.67        898.64         7.67 o                         
   1   7   3        319.59        340.19         2.54 o                         
   2   7   3         38.50         40.87         1.15 o                         
   3   7   3        454.79        440.32         6.09 o                         
   4   7   3          6.12          4.68         3.26 o                         
   5   7   3         79.22         92.56         4.61 o                         
   6   7   3         80.56         80.13         3.66 o                         
   7   7   3          4.25          3.63         3.04 o                         
   8   7   3         32.10         32.68         4.71 o                         
   9   7   3          6.01          5.58         3.29 o                         
  10   7   3          8.01         20.61         6.33 o                         
   1   8   3         86.22         85.86         1.51 o                         
   2   8   3         40.44         42.73         2.16 o                         
   3   8   3        278.72        260.10         4.90 o                         
   4   8   3        235.35        238.97         5.46 o                         
   5   8   3        117.46        111.12         4.67 o                         
   6   8   3         25.56         30.90         3.32 o                         
   7   8   3         20.78         26.20         3.45 o                         
   8   8   3          1.68          1.24         4.56 o                         
   9   8   3          6.04          5.85         3.45 o                         
  10   8   3          1.11         -2.64         5.62 o                         
   0   9   3        821.38        874.14         7.04 o                         
   1   9   3        473.93        496.19         4.93 o                         
   2   9   3        145.57        136.80         2.75 o                         
   3   9   3         11.10         15.66         2.75 o                         
   4   9   3        101.95         97.47         4.09 o                         
   5   9   3         22.68         27.57         4.12 o                         
   6   9   3         65.31         53.77         3.36 o                         
   7   9   3         35.42         46.41         4.67 o                         
   8   9   3          8.00          6.41         2.91 o                         
   9   9   3          1.91          6.18         3.36 o                         
  10   9   3          4.91          9.22         5.74 o                         
   1  10   3        101.35         96.61         2.02 o                         
   2  10   3        203.60        209.93         2.20 o                         
   3  10   3        196.01        191.13         4.20 o                         
   4  10   3         93.80         86.25         3.87 o                         
   5  10   3        288.99        268.11         6.19 o                         
   6  10   3         40.28         50.70         3.30 o                         
   7  10   3         89.62        104.94         5.37 o                         
   8  10   3          5.48          8.13         5.58 o                         
   9  10   3          6.62          6.45         3.18 o                         
   1  11   3        103.03         95.32         3.31 o                         
   2  11   3        108.00         98.26         2.19 o                         
   3  11   3          3.69          3.14         2.36 o                         
   4  11   3        178.30        149.72         4.45 o                         
   5  11   3       1337.32       1365.69        11.85 o                         
   6  11   3        305.53        317.21         7.17 o                         
   7  11   3         72.24         56.09         3.63 o                         
   8  11   3          2.20          0.27         4.44 o                         
   9  11   3          1.23         -2.56         3.53 o                         
   1  12   3         14.39         14.98         1.47 o                         
   2  12   3         35.90         36.59         3.45 o                         
   3  12   3         42.22         37.66         2.63 o                         
   4  12   3        214.62        199.25         4.85 o                         
   5  12   3        438.02        416.84         7.23 o                         
   6  12   3         47.29         50.54         4.20 o                         
   7  12   3         35.67         41.10         4.15 o                         
   8  12   3         41.99         40.24         6.52 o                         
   9  12   3          2.74          6.36         4.95 o                         
   1  13   3        192.39        209.62         3.29 o                         
   2  13   3         67.00         67.47         1.67 o                         
   3  13   3        115.08        106.60         3.51 o                         
   4  13   3        113.81        116.62         4.18 o                         
   5  13   3        338.52        324.20         6.36 o                         
   6  13   3        115.45        133.52         5.07 o                         
   7  13   3         37.26         45.57         3.37 o                         
   8  13   3          0.32         -0.60         2.92 o                         
   9  13   3          1.41         -3.23         3.23 o                         
   1  14   3         97.74        100.78         2.51 o                         
   2  14   3         19.93         21.94         1.23 o                         
   3  14   3         81.43         82.32         3.25 o                         
   4  14   3        104.62         96.81         4.10 o                         
   5  14   3        179.43        180.17         5.31 o                         
   6  14   3         48.72         39.64         4.31 o                         
   7  14   3        123.07        126.79         5.49 o                         
   8  14   3         15.04         16.96         3.14 o                         
   9  14   3          7.75          3.00         4.49 o                         
   0  15   3          6.49          8.86         1.59 o                         
   1  15   3         57.83         64.07         2.20 o                         
   2  15   3         68.69         69.62         2.13 o                         
   3  15   3        410.76        398.63         5.59 o                         
   4  15   3        280.50        261.84         5.45 o                         
   5  15   3        455.77        458.48         7.23 o                         
   6  15   3        207.26        212.34         5.84 o                         
   7  15   3        215.24        205.92        16.14 o                         
   8  15   3          8.34          3.71         3.01 o                         
   9  15   3          0.77          6.68         3.57 o                         
   1  16   3        197.36        207.42         3.55 o                         
   2  16   3         18.24         19.51         1.62 o                         
   3  16   3        162.92        166.28         4.02 o                         
   4  16   3        145.66        137.77         4.23 o                         
   5  16   3         93.51        104.92         4.52 o                         
   6  16   3         81.34         80.08         4.20 o                         
   7  16   3         63.62         64.82         4.17 o                         
   8  16   3         24.79         25.26         3.36 o                         
   9  16   3          4.04         -3.53         3.53 o                         
   0  17   3        114.11        104.88         2.97 o                         
   1  17   3         99.50         97.76         2.10 o                         
   2  17   3         52.46         54.23         2.23 o                         
   3  17   3        121.98        111.09         3.47 o                         
   4  17   3         12.65         14.60         2.85 o                         
   5  17   3         50.07         50.55         3.48 o                         
   6  17   3         10.74          9.75         3.45 o                         
   7  17   3         24.74         22.70         3.43 o                         
   8  17   3          0.74          3.73         3.05 o                         
   9  17   3         13.05         11.80         6.05 o                         
   1  18   3         47.00         49.30         2.89 o                         
   2  18   3         69.71         71.37         2.48 o                         
   4  18   3        300.35        314.55         5.78 o                         
   5  18   3         15.85         26.46         3.44 o                         
   6  18   3         34.12         36.59         3.90 o                         
   7  18   3         35.79         28.94         3.47 o                         
   8  18   3          5.80          7.73         2.98 o                         
   0  19   3         22.23         19.77         1.99 o                         
   1  19   3        103.08         92.90         2.14 o                         
   2  19   3         29.07         32.10         2.14 o                         
   4  19   3        515.99        451.64         6.51 o                         
   5  19   3         30.13         28.29         3.17 o                         
   6  19   3          6.06          2.41         3.47 o                         
   7  19   3         15.58          9.94         3.05 o                         
   8  19   3          8.28          1.89         2.76 o                         
   1  20   3         32.84         33.07         1.69 o                         
   2  20   3        161.38        155.94         2.73 o                         
   4  20   3        214.85        221.84         5.08 o                         
   5  20   3         23.36         25.53         2.87 o                         
   6  20   3         17.19         11.64         3.40 o                         
   7  20   3          5.93         16.06         3.02 o                         
   8  20   3         15.31         21.09         3.95 o                         
   0  21   3        101.03        101.87         3.30 o                         
   1  21   3         26.81         20.22         1.61 o                         
   2  21   3         19.76         20.80         1.68 o                         
   5  21   3         15.36         16.93         3.08 o                         
   6  21   3          4.57         -0.10         3.07 o                         
   7  21   3          5.02          6.59         2.89 o                         
   8  21   3          1.28          9.54         3.03 o                         
   1  22   3         70.43         66.42         3.49 o                         
   2  22   3        189.80        184.70         6.38 o                         
   3  22   3         19.38         18.63         2.74 o                         
   5  22   3         13.51          8.72         2.93 o                         
   7  22   3          3.58          0.19         2.70 o                         
   0  23   3        125.30        118.97         3.68 o                         
   1  23   3         31.18         29.54         1.82 o                         
   2  23   3         33.31         36.08         2.00 o                         
   3  23   3         24.65         20.18         3.06 o                         
   4  23   3         12.65          9.74         2.94 o                         
   6  23   3          1.14          0.48         2.78 o                         
   7  23   3          7.51          3.99         3.16 o                         
   1  24   3          3.25          5.57         1.59 o                         
   2  24   3          3.91          2.97         1.55 o                         
   3  24   3         26.12         16.28         3.02 o                         
   4  24   3          9.39          8.88         3.01 o                         
   5  24   3         21.47         15.61         3.01 o                         
   6  24   3          1.24         -2.63         2.63 o                         
   7  24   3         12.36         24.55         3.80 o                         
   0  25   3        142.28        137.28         3.99 o                         
   1  25   3          8.87          8.82         1.52 o                         
   2  25   3         57.73         54.79         3.41 o                         
   3  25   3         63.26         68.96         3.55 o                         
   4  25   3         24.57         24.19         3.10 o                         
   5  25   3          1.88          2.33         2.76 o                         
   6  25   3          0.02         -1.72         2.85 o                         
   7  25   3         19.90         17.81         3.83 o                         
   1  26   3         31.87         31.60         1.88 o                         
   2  26   3          1.87          3.46         1.69 o                         
   3  26   3          4.26          2.39         2.66 o                         
   4  26   3          7.97          3.92         2.69 o                         
   5  26   3          6.01          3.22         3.19 o                         
   6  26   3          2.34          4.38         2.94 o                         
   0  27   3         76.79         77.00         3.59 o                         
   1  27   3          3.49          4.80         1.62 o                         
   2  27   3         36.53         33.45         2.05 o                         
   3  27   3         11.27         13.18         2.97 o                         
   4  27   3         22.38         30.57         3.66 o                         
   5  27   3         18.95         22.62         3.47 o                         
   1  28   3         71.36         77.77         2.58 o                         
   2  28   3         15.51         18.24         2.01 o                         
   3  28   3         17.84         12.74         2.57 o                         
   4  28   3          5.40          3.51         2.86 o                         
   5  28   3          5.24         11.59         2.85 o                         
   0  29   3         10.44         11.44         2.52 o                         
   1  29   3          9.53         15.21         4.81 o                         
   2  29   3          8.26          8.74         2.13 o                         
   3  29   3         42.65         37.24         3.68 o                         
   4  29   3         12.59         12.71         3.13 o                         
   1  30   3         32.44         32.63         2.17 o                         
   2  30   3          3.71          3.98         1.76 o                         
   3  30   3          3.87          3.67         2.47 o                         
   0  31   3         58.88         59.29         3.50 o                         
   1  31   3          3.53          9.23         1.92 o                         
   2  31   3         54.76         58.84         2.64 o                         
   3  31   3          4.80          7.76         3.12 o                         
   1  32   3         46.25         53.97         2.58 o                         
   2  32   3          5.40          0.27         1.82 o                         
   0  33   3         38.87         56.75         3.40 o                         
   1  33   3         13.14         12.64         2.99 o                         
   2  33   3          7.25         -3.10         3.10 o                         
   4   0   4        117.62        114.57         4.83 o                         
   6   0   4        140.93        127.40         5.76 o                         
   8   0   4         83.73         91.63         6.35 o                         
   2   1   4         74.27         78.11         3.49 o                         
   3   1   4         41.96         41.79         2.46 o                         
   4   1   4         85.77         90.40         3.35 o                         
   5   1   4         46.12         48.53         3.11 o                         
   6   1   4         24.51         23.91         3.02 o                         
   7   1   4         49.31         42.56         3.55 o                         
   8   1   4         24.02         21.80         3.46 o                         
   9   1   4          1.04         10.11         3.90 o                         
   1   2   4          5.43          2.76         2.22 o                         
   2   2   4         34.26         30.59         3.03 o                         
   3   2   4         74.29         71.96         3.78 o                         
   4   2   4          2.67          0.40         2.26 o                         
   5   2   4         37.01         36.20         3.09 o                         
   6   2   4         45.73         36.74         3.17 o                         
   7   2   4         32.66         36.25         3.65 o                         
   8   2   4          0.02          3.99         3.49 o                         
   9   2   4          2.72          3.86         4.09 o                         
   1   3   4         40.62         45.57         2.74 o                         
   2   3   4         43.43         43.39         3.05 o                         
   3   3   4        133.43        134.81         4.39 o                         
   4   3   4         16.17         16.54         2.52 o                         
   5   3   4         50.70         43.38         3.05 o                         
   6   3   4         66.10         54.66         3.51 o                         
   7   3   4          5.35          9.39         3.43 o                         
   8   3   4         22.93         26.41         3.85 o                         
   9   3   4          2.53          6.74         3.85 o                         
   1   4   4        449.61        435.08         5.52 o                         
   2   4   4          5.16          5.20         2.49 o                         
   3   4   4         21.78         23.40         3.09 o                         
   4   4   4          4.56          5.82         2.20 o                         
   5   4   4        128.80        129.04         4.93 o                         
   6   4   4         63.85         65.78         3.77 o                         
   7   4   4          4.29          3.14         2.87 o                         
   8   4   4         25.06         22.03         3.48 o                         
   9   4   4          0.62          4.21         3.15 o                         
   2   5   4        552.02        533.46         6.64 o                         
   3   5   4         83.06         89.11         4.07 o                         
   4   5   4         20.96         34.05         2.91 o                         
   5   5   4          4.40          0.99         2.73 o                         
   6   5   4          0.48          2.45         3.39 o                         
   7   5   4          8.58          9.01         3.29 o                         
   8   5   4          9.95          4.25         3.30 o                         
   9   5   4          6.98         10.04         3.87 o                         
   0   6   4       1314.52       1328.77        10.02 o                         
   2   6   4        332.77        314.79         5.26 o                         
   3   6   4         62.31         63.63         3.54 o                         
   4   6   4        266.32        236.32         5.86 o                         
   5   6   4         26.83         28.94         3.03 o                         
   6   6   4         21.99         19.66         4.29 o                         
   7   6   4         15.75         17.10         3.20 o                         
   8   6   4         31.58         42.58         4.81 o                         
   9   6   4          1.49          5.39         7.49 o                         
   2   7   4         18.11         20.43         2.55 o                         
   3   7   4         31.86         28.32         3.16 o                         
   4   7   4        171.06        163.21         5.09 o                         
   5   7   4         18.98         15.17         3.03 o                         
   6   7   4         42.09         46.74         3.26 o                         
   7   7   4          8.12          8.62         3.29 o                         
   8   7   4         47.45         52.04         4.13 o                         
   9   7   4          5.54          9.41         3.60 o                         
   3   8   4        330.53        325.29         5.87 o                         
   4   8   4        158.77        151.94         4.99 o                         
   5   8   4         16.21         17.01         3.95 o                         
   6   8   4         42.32         38.80         3.27 o                         
   7   8   4          2.31          3.61         2.93 o                         
   8   8   4          3.44          6.04         3.47 o                         
   9   8   4         37.66         37.98         3.99 o                         
   3   9   4        183.46        176.61         4.54 o                         
   4   9   4         90.90         83.45         4.30 o                         
   5   9   4         15.21         19.54         3.60 o                         
   6   9   4          1.45          0.08         2.95 o                         
   7   9   4         60.06         54.44         3.71 o                         
   8   9   4          5.21         -0.77         3.28 o                         
   9   9   4         73.55         72.39         6.02 o                         
   3  10   4        430.62        401.72         6.22 o                         
   4  10   4        191.50        189.63         5.24 o                         
   5  10   4          7.89          8.80         3.78 o                         
   6  10   4          5.80          7.16         2.95 o                         
   7  10   4          7.15          4.97         3.22 o                         
   8  10   4         26.30         19.48         3.19 o                         
   9  10   4         13.95         23.00         4.49 o                         
   4  11   4        336.19        345.04         6.45 o                         
   5  11   4         99.20         87.65         4.34 o                         
   6  11   4          3.75          3.68         4.77 o                         
   7  11   4          1.42         -2.31         3.13 o                         
   8  11   4         19.82         23.96         4.51 o                         
   4  12   4         19.86         18.90         3.39 o                         
   5  12   4        110.00         98.10         4.62 o                         
   6  12   4         86.07         84.44         4.93 o                         
   7  12   4         20.09         24.03         3.18 o                         
   8  12   4          5.51         10.03         3.72 o                         
   4  13   4         70.45         82.90         3.95 o                         
   5  13   4         12.31          5.28         3.01 o                         
   6  13   4         14.73         11.74         3.62 o                         
   7  13   4         55.56         52.25         3.52 o                         
   8  13   4         29.36         22.83         8.45 o                         
   5  14   4          5.85          1.92         3.00 o                         
   6  14   4         42.90         39.84         3.68 o                         
   7  14   4          9.06          9.28         2.87 o                         
   8  14   4          7.88          4.51         3.64 o                         
   5  15   4         78.20         71.63         3.90 o                         
   6  15   4         23.41         21.41         3.45 o                         
   7  15   4          4.73          4.10         5.87 o                         
   8  15   4         17.97         15.48         3.35 o                         
   0  16   4          6.64          2.89         1.80 o                         
   6  16   4         59.18         49.77         4.22 o                         
   7  16   4         21.68         16.95         3.08 o                         
   8  16   4          4.58         -1.62         3.78 o                         
   6  17   4         16.76         15.07         3.52 o                         
   7  17   4          9.57          9.46         3.58 o                         
   8  17   4         20.31         24.86         4.10 o                         
   0  18   4        396.57        366.26         5.42 o                         
   1  18   4        177.35        179.21         4.33 o                         
   7  18   4          4.12         10.04         3.62 o                         
   8  18   4          5.44         15.03         3.68 o                         
   1  19   4        119.79        120.69         3.75 o                         
   7  19   4         12.43          7.13         3.30 o                         
   0  20   4        116.73        124.85         3.52 o                         
   1  20   4          5.27          4.79         2.31 o                         
   1  21   4         28.03         25.50         2.48 o                         
   2  21   4         92.70         90.42         3.82 o                         
   0  22   4         41.03         37.80         2.51 o                         
   1  22   4        105.56         95.36         3.57 o                         
   2  22   4        209.10        200.82         5.04 o                         
   1  23   4          7.46          9.68         2.54 o                         
   2  23   4          9.73         11.77         2.45 o                         
   3  23   4          7.23          2.87         2.62 o                         
   0  24   4         97.65         93.91         3.48 o                         
   1  24   4          3.26          3.44         2.12 o                         
   2  24   4          2.44          3.35         2.34 o                         
   3  24   4          9.84          4.67         2.73 o                         
   4  24   4          9.41          5.15         3.05 o                         
   1  25   4          1.81          0.01         2.33 o                         
   2  25   4          8.15          1.66         2.57 o                         
   3  25   4          0.95          0.20         2.18 o                         
   4  25   4          5.08          5.24         2.61 o                         
   5  25   4          2.26         -1.68         2.49 o                         
   0  26   4         65.41         66.41         3.14 o                         
   1  26   4          0.08          2.04         2.17 o                         
   2  26   4         29.33         27.01         2.76 o                         
   3  26   4         16.67         22.58         3.07 o                         
   4  26   4          8.03          6.99         2.52 o                         
   1  27   4         10.38          9.13         2.50 o                         
   2  27   4          3.96          5.60         2.52 o                         
   3  27   4          6.89          9.49         2.84 o                         
   4  27   4          0.27         -2.66         3.07 o                         
   0  28   4          4.74          8.49         2.58 o                         
   1  28   4         28.21         27.68         2.60 o                         
   2  28   4         20.95         18.31         2.53 o                         
   3  28   4          3.44         10.41         2.53 o                         
   1  29   4          2.51         -1.50         2.61 o                         
   2  29   4          3.05          4.88         2.52 o                         
   0  30   4         10.00         14.96         2.67 o                         
   1  30   4         19.22          8.96         2.26 o                         
   2   0   5         11.25         11.21         3.06 o                         
   4   0   5         93.77         86.51         4.50 o                         
   6   0   5         89.63        101.39         5.77 o                         
   8   0   5         25.63         34.55         5.32 o                         
   3   1   5         12.45         14.91         2.51 o                         
   4   1   5         21.58         20.46         3.63 o                         
   5   1   5         31.03         34.00         6.66 o                         
   6   1   5         41.96         38.87         3.45 o                         
   7   1   5         10.59         11.68         4.18 o                         
   8   1   5         13.10          7.63         3.73 o                         
   3   2   5          9.91         11.04         2.25 o                         
   4   2   5          3.10          0.31         2.59 o                         
   5   2   5         15.47         12.54         2.75 o                         
   6   2   5          4.34         13.76         6.02 o                         
   7   2   5         27.82         39.89        10.20 o                         
   8   2   5          3.68         10.51         3.56 o                         
   4   3   5         22.73         16.33         2.65 o                         
   5   3   5         21.91         16.65         2.99 o                         
   6   3   5         22.81         21.82         5.79 o                         
   7   3   5         46.24         44.31         3.36 o                         
   8   3   5          0.28          6.11         8.40 o                         
   4   4   5          3.20          3.14         2.53 o                         
   5   4   5          5.15          3.10         2.73 o                         
   6   4   5         21.73         20.43         3.72 o                         
   7   4   5          4.51         -2.16         3.26 o                         
   8   4   5          8.16         10.09         4.86 o                         
   4   5   5         23.22         20.80         2.47 o                         
   5   5   5         29.36         29.12         4.82 o                         
   6   5   5         12.60         18.09         3.75 o                         
   7   5   5         11.06         16.61         3.30 o                         
   8   5   5         10.22         12.99         7.94 o                         
   5   6   5          5.31          9.42         2.73 o                         
   6   6   5          2.02          6.85         2.98 o                         
   7   6   5         19.44         21.63         4.97 o                         
   8   6   5          7.79         11.09         4.11 o                         
   5   7   5         24.06         25.24         4.22 o                         
   6   7   5          2.41         -0.14         2.85 o                         
   7   7   5          9.69         11.06         4.38 o                         
   8   7   5          6.79          3.72         4.70 o                         
   5   8   5         23.31         30.54         2.99 o                         
   6   8   5          2.31          0.01         3.12 o                         
   7   8   5          0.12         -4.35         4.35 o                         
   6   9   5          0.66          0.85         3.00 o                         
   7   9   5         38.30         59.25         8.71 o                         
   8   9   5         12.70          6.33         4.63 o                         
   6  10   5         11.62         16.19         2.78 o                         
   7  10   5         81.33         80.44         4.30 o                         
   8  10   5         28.42         33.97         4.87 o                         
   6  11   5         13.20         11.60         4.94 o                         
   7  11   5         28.31         36.78         5.69 o                         
   8  11   5         11.44         10.07         3.49 o                         
   6  12   5         34.50         28.39         5.30 o                         
   7  12   5         24.52         27.16         3.70 o                         
   7  13   5         44.33         59.03         6.17 o                         
   2  21   5          0.50         -0.67         2.11 o                         
   2  22   5          2.59         -0.53         2.22 o                         
   2  23   5          1.01          3.07         2.24 o                         
   3  23   5         16.72         15.77         2.54 o                         
   2  24   5          0.69         -0.60         1.76 o                         
   3  24   5          3.61         -2.40         2.58 o                         
   2  25   5         11.53         15.86         2.86 o                         
   3  25   5          1.32          4.94         2.46 o                         
   2  26   5          3.61          4.49         2.24 o                         
   2  27   5          4.54          7.69         2.65 o                         
   6   0   6         13.60         22.03         4.92 o                         
   5   1   6          2.73          3.52         4.20 o                         
   6   1   6         13.03          6.48         8.06 o                         
   7   1   6          0.59          0.16         7.95 o                         
   5   2   6          8.04          4.54         3.83 o                         
   6   2   6          4.34          1.35         3.53 o                         
   7   2   6          6.18          3.41         4.73 o                         
   4   3   6          7.38          3.86         4.08 o                         
   5   3   6         12.22         14.71         4.44 o                         
   6   3   6          2.67          0.46         4.17 o                         
   7   3   6          7.56         29.05         5.02 o                         
   4   4   6          3.55          2.67         3.99 o                         
   5   4   6         12.71          8.09         4.61 o                         
   6   4   6         10.62          7.32         4.81 o                         
   7   4   6          5.94         17.52         4.79 o                         
   4   5   6          1.87          4.58         3.38 o                         
   5   5   6          3.63          1.96         3.70 o                         
   6   5   6         11.21         17.25         4.83 o                         
   4   6   6          1.56         -0.85         4.25 o                         
   6   6   6         27.47         20.74         5.66 o                         
   5   7   6         19.63         13.30         3.65 o                         
   6   7   6         38.78         63.38         5.29 o                         
   6   8   6         28.64         25.69         5.19 o                         
   5   9   6         30.63         15.85         4.92 o                         
   6   9   6         14.46         22.54         5.86 o                         
   5  10   6         43.94         56.51         5.33 o                         
                                                                                
