# Supplementary material for: Twelve 4-(4-meth­oxy­phen­yl)piperazin-1-ium salts containing organic anions: supra­molecular assembly in one, two and three dimensions
Source: Acta Crystallogr E Crystallogr Commun. 2019 Sep 20;75(Pt 10):1494–506. doi: 10.1107/S2056989019012702 (PMC6775724; doi:10.1107/S2056989019012702)
Supplement: Supplementary file 11 [file e-75-01494-Xsup11.hkl]

data_X                                                                          
_shelx_title ' sk5cg'                                                           
_shelx_refln_list_code          4                                               
_shelx_F_calc_maximum      240.27                                               
_exptl_crystal_F_000       656.00                                               
_reflns_d_resolution_high  0.7684                                               
                                                                                
loop_                                                                           
 _space_group_symop_operation_xyz                                               
 'x, y, z'                                                                      
 '-x, y+1/2, -z+1/2'                                                            
 '-x, -y, -z'                                                                   
 'x, -y-1/2, z-1/2'                                                             
                                                                                
_cell_length_a     9.0630                                                       
_cell_length_b     6.4956                                                       
_cell_length_c    26.0930                                                       
_cell_angle_alpha  90.000                                                       
_cell_angle_beta   93.180                                                       
_cell_angle_gamma  90.000                                                       
                                                                                
_shelx_F_squared_multiplier     1.000                                           
                                                                                
loop_                                                                           
 _refln_index_h                                                                 
 _refln_index_k                                                                 
 _refln_index_l                                                                 
 _refln_F_squared_calc                                                          
 _refln_F_squared_meas                                                          
 _refln_F_squared_sigma                                                         
 _refln_observed_status                                                         
   2   0   0        257.61        162.12         1.92 o                         
   3   0   0       2213.74       2153.35         7.92 o                         
   4   0   0       1708.65       1698.92         8.41 o                         
   5   0   0       1006.26       1142.60         7.36 o                         
   6   0   0        162.00        182.51         2.76 o                         
   7   0   0        628.00        602.44         7.37 o                         
   8   0   0        980.66        919.33        10.50 o                         
   9   0   0        122.73        118.49         4.45 o                         
  10   0   0         89.91         98.09         4.38 o                         
  11   0   0        137.50        148.49         5.27 o                         
   1   1   0       3520.87       3555.59        30.11 o                         
   2   1   0        894.34        901.97         7.95 o                         
   3   1   0        109.21        112.78         1.01 o                         
   4   1   0        154.60        161.53         1.34 o                         
   5   1   0         86.12         88.89         1.19 o                         
   6   1   0          6.82          5.73         0.83 o                         
   7   1   0        142.46        142.78         2.26 o                         
   8   1   0         66.47         61.54         2.45 o                         
   9   1   0          1.80         -0.75         1.47 o                         
  10   1   0          0.04          1.40         1.92 o                         
  11   1   0         10.32         11.01         2.20 o                         
   0   2   0      16082.01      16407.99        90.15 o                         
   1   2   0       1866.07       1785.32         9.02 o                         
   2   2   0        936.36       1003.72         5.14 o                         
   3   2   0        116.95        128.12         1.16 o                         
   4   2   0       1159.58       1230.39         7.40 o                         
   5   2   0       1106.07       1140.90         7.41 o                         
   6   2   0        464.22        446.05         4.80 o                         
   7   2   0          0.36         -0.04         1.06 o                         
   8   2   0         93.49         97.61         2.20 o                         
   9   2   0          1.28          4.89         2.26 o                         
  10   2   0          1.42          1.74         2.55 o                         
   1   3   0          6.14          6.81         0.44 o                         
   2   3   0        312.06        362.95         2.23 o                         
   3   3   0         84.95         91.55         2.15 o                         
   4   3   0          5.03          9.39         1.68 o                         
   5   3   0         24.54         20.05         1.39 o                         
   6   3   0         10.12          7.56         1.32 o                         
   7   3   0          1.61          1.86         1.38 o                         
   8   3   0         12.45         12.83         1.88 o                         
   9   3   0         18.40         18.34         2.94 o                         
  10   3   0          0.51          2.84         2.65 o                         
   0   4   0       4581.81       4776.05        16.47 o                         
   1   4   0        350.66        375.38         5.74 o                         
   2   4   0        657.90        695.22        10.21 o                         
   3   4   0        169.46        170.84         2.42 o                         
   4   4   0        114.85        132.43         2.24 o                         
   5   4   0        309.85        316.34         5.27 o                         
   6   4   0         16.95         19.08         1.72 o                         
   7   4   0         57.31         52.31         2.13 o                         
   8   4   0         53.50         56.99         2.54 o                         
   9   4   0         21.35         15.46         2.99 o                         
   1   5   0          2.16          0.84         1.48 o                         
   2   5   0          0.31          1.40         1.36 o                         
   3   5   0        110.31        106.86         2.36 o                         
   4   5   0         17.13         11.26         1.43 o                         
   5   5   0        151.42        149.67         4.26 o                         
   6   5   0         69.86         75.81         3.55 o                         
   7   5   0         21.96         19.25         1.75 o                         
   8   5   0          0.14          1.55         2.72 o                         
   9   5   0          0.38          0.52         3.07 o                         
   0   6   0        741.67        760.83         8.64 o                         
   1   6   0        117.40        114.66         2.93 o                         
   2   6   0          0.12         -0.44         1.74 o                         
   3   6   0        165.89        176.05         7.14 o                         
   4   6   0         37.07         45.74         3.57 o                         
   5   6   0          1.90          1.15         2.59 o                         
   6   6   0          0.45          1.96         2.89 o                         
   7   6   0         30.13         33.78         3.19 o                         
   1   7   0          0.04         -0.02         3.28 o                         
   2   7   0         21.58         24.23         2.13 o                         
   3   7   0          0.02          0.66         1.74 o                         
   4   7   0         21.47         22.52         3.71 o                         
   5   7   0         18.88         15.23         3.29 o                         
   6   7   0         11.81         14.93         3.66 o                         
   0   8   0         11.70          7.65         3.00 o                         
   1   8   0         88.38         93.05         5.01 o                         
   2   8   0         28.43         27.11         3.55 o                         
 -11   1   1          0.15         -1.52         3.36 o                         
 -10   1   1         34.93         37.68         3.01 o                         
  -9   1   1          9.11         10.06         2.10 o                         
  -8   1   1          2.79          2.17         1.35 o                         
  -7   1   1          8.59          8.44         1.24 o                         
  -6   1   1         74.93         72.22         1.25 o                         
  -5   1   1         39.87         41.25         0.85 o                         
  -4   1   1         40.84         50.97         0.86 o                         
  -3   1   1         82.60         77.49         0.91 o                         
  -2   1   1        483.29        468.53         6.07 o                         
  -1   1   1       2998.91       2897.11         7.21 o                         
   0   1   1       1176.91       1256.63         5.38 o                         
   1   1   1       6165.32       6362.60        44.10 o                         
   2   1   1       2447.54       2310.76        24.05 o                         
   3   1   1          1.46          1.55         0.45 o                         
   4   1   1        212.74        223.57         1.55 o                         
   5   1   1          3.95          4.56         0.61 o                         
   6   1   1          5.06          5.14         0.81 o                         
   7   1   1         52.05         52.31         1.94 o                         
   8   1   1          4.32          5.22         1.36 o                         
   9   1   1          7.10          7.87         1.61 o                         
  10   1   1          9.88          9.39         1.74 o                         
  11   1   1          0.03         -1.20         2.07 o                         
 -10   2   1          0.03          2.89         3.10 o                         
  -9   2   1         15.72         16.51         2.04 o                         
  -8   2   1          1.69          2.48         1.34 o                         
  -7   2   1         43.80         41.22         1.50 o                         
  -6   2   1          1.93          3.10         0.87 o                         
  -5   2   1         83.41         90.15         3.50 o                         
  -4   2   1         82.77         95.45         1.61 o                         
  -3   2   1        178.05        181.44         1.86 o                         
  -2   2   1         64.50         72.51         0.97 o                         
  -1   2   1          2.37          3.59         0.55 o                         
   0   2   1         14.16         13.14         2.46 o                         
   1   2   1        235.50        226.83        12.22 o                         
   2   2   1        315.43        310.97         1.26 o                         
   3   2   1        141.88        135.24         1.59 o                         
   4   2   1        388.35        449.33         3.06 o                         
   5   2   1          0.20          1.08         0.77 o                         
   6   2   1          0.08          1.52         0.89 o                         
   7   2   1          0.08          0.92         1.26 o                         
   8   2   1         19.41         17.90         1.42 o                         
   9   2   1         30.40         34.08         2.27 o                         
  10   2   1          0.65          1.81         3.10 o                         
 -10   3   1          0.76          0.81         3.23 o                         
  -9   3   1          3.00          3.91         2.59 o                         
  -8   3   1          1.95          5.23         2.80 o                         
  -7   3   1          1.89          0.05         1.20 o                         
  -6   3   1         23.68         21.45         1.68 o                         
  -5   3   1         38.22         33.35         1.54 o                         
  -4   3   1         19.12         17.82         0.95 o                         
  -3   3   1        187.84        214.16         2.19 o                         
  -2   3   1         16.12         15.71         0.55 o                         
  -1   3   1        256.65        281.73         2.96 o                         
   0   3   1        347.30        327.75         2.51 o                         
   1   3   1        312.44        298.86         2.09 o                         
   2   3   1        242.97        261.53         2.55 o                         
   3   3   1        245.82        265.98         3.14 o                         
   4   3   1          6.81         11.38         1.43 o                         
   5   3   1         26.08         29.57         1.46 o                         
   6   3   1        154.91        156.29         2.65 o                         
   7   3   1         77.73         72.85         3.37 o                         
   8   3   1         18.08         16.04         2.50 o                         
   9   3   1          0.65         -0.04         1.89 o                         
  10   3   1         11.12          8.22         3.34 o                         
  -9   4   1          2.14          2.30         2.90 o                         
  -8   4   1          0.24          1.64         2.66 o                         
  -7   4   1          2.25          1.19         1.25 o                         
  -6   4   1         41.29         37.78         1.97 o                         
  -5   4   1          6.73          7.67         2.26 o                         
  -4   4   1        103.62        104.63         3.80 o                         
  -3   4   1         33.47         41.85         1.60 o                         
  -2   4   1         14.36         15.93         1.36 o                         
  -1   4   1        256.91        285.86         3.09 o                         
   0   4   1         10.57         19.81         5.50 o                         
   1   4   1         83.92         82.34         1.52 o                         
   2   4   1          0.82          0.69         1.11 o                         
   3   4   1        113.41        108.71         2.07 o                         
   4   4   1         10.06          9.78         1.24 o                         
   5   4   1        138.54        148.27         3.89 o                         
   6   4   1          0.01          0.26         1.50 o                         
   7   4   1         19.60         18.09         2.33 o                         
   8   4   1         47.76         47.66         2.53 o                         
   9   4   1         19.02         20.68         3.25 o                         
  -9   5   1          0.39          3.28         3.46 o                         
  -8   5   1         11.25          5.31         2.75 o                         
  -7   5   1          6.11          8.51         1.68 o                         
  -6   5   1        204.17        222.71         4.32 o                         
  -5   5   1        145.07        157.57         4.49 o                         
  -4   5   1         30.71         35.94         1.77 o                         
  -3   5   1         83.42         83.63         2.28 o                         
  -2   5   1         30.61         29.08         1.75 o                         
  -1   5   1        142.33        132.60         5.14 o                         
   0   5   1        185.17        179.67         7.03 o                         
   1   5   1         68.18         64.28         4.27 o                         
   2   5   1        139.16        134.99         5.39 o                         
   3   5   1          1.67          0.02         1.28 o                         
   4   5   1         57.97         62.01         1.94 o                         
   5   5   1         20.59         19.30         2.55 o                         
   6   5   1          0.49          4.09         2.59 o                         
   7   5   1         39.46         44.57         5.22 o                         
   8   5   1         14.24         19.32         3.26 o                         
   9   5   1         24.54         26.34         3.34 o                         
  -8   6   1          7.80          5.63         3.06 o                         
  -7   6   1          0.03          3.24         3.08 o                         
  -6   6   1          6.74          8.72         2.63 o                         
  -5   6   1         58.33         54.24         3.76 o                         
  -4   6   1         96.98         93.99         2.67 o                         
  -3   6   1         20.85         19.00         1.83 o                         
  -2   6   1         95.26         90.23         3.07 o                         
  -1   6   1          1.13          0.69         1.88 o                         
   0   6   1         26.07         32.95         2.33 o                         
   1   6   1          0.26         -1.48         1.90 o                         
   2   6   1          7.04          2.85         1.56 o                         
   3   6   1         56.49         53.10         2.17 o                         
   4   6   1         46.41         52.85         3.56 o                         
   5   6   1         30.25         31.10         3.12 o                         
   6   6   1         29.78         27.50         3.05 o                         
   7   6   1          9.62          7.62         2.20 o                         
  -6   7   1         25.66         25.04         3.08 o                         
  -5   7   1          3.38          3.74         2.39 o                         
  -4   7   1          4.68          3.91         2.83 o                         
  -3   7   1          7.50          7.97         2.06 o                         
  -2   7   1         84.50         88.61         2.93 o                         
  -1   7   1         13.21         14.43         2.10 o                         
   0   7   1         17.04         17.49         2.09 o                         
   1   7   1          0.57          0.69         1.95 o                         
   2   7   1         28.59         25.01         2.01 o                         
   3   7   1         13.54         17.10         2.13 o                         
   4   7   1         38.48         42.55         3.66 o                         
   5   7   1          0.36          3.51         2.67 o                         
   6   7   1         12.23         13.18         3.40 o                         
  -3   8   1          7.08         10.30         3.07 o                         
  -2   8   1          1.17         -2.04         2.90 o                         
  -1   8   1          0.22         -2.08         2.08 o                         
   0   8   1          4.95          9.08         2.28 o                         
   1   8   1         18.61         18.15         2.11 o                         
   2   8   1          6.36          8.14         2.79 o                         
 -11   0   2        173.34        167.33         5.63 o                         
 -10   0   2         98.92         93.15         4.30 o                         
  -9   0   2          0.26         -0.82         2.61 o                         
  -8   0   2        239.85        253.58         5.46 o                         
  -7   0   2        214.24        228.85         3.18 o                         
  -6   0   2        391.06        360.14         2.84 o                         
  -5   0   2       1603.77       1686.50         5.31 o                         
  -4   0   2        872.79        868.34         8.68 o                         
  -3   0   2       1840.05       1690.48        11.86 o                         
  -2   0   2        844.45        926.72         9.16 o                         
  -1   0   2       1015.41       1037.75         2.91 o                         
   1   0   2        201.74        269.74         2.10 o                         
   2   0   2       5986.86       5682.20        12.76 o                         
   3   0   2        844.12        818.94         5.53 o                         
   4   0   2        551.32        657.67         5.66 o                         
   5   0   2       1246.77       1334.38         8.85 o                         
   6   0   2        207.19        178.44         3.90 o                         
   7   0   2        244.28        268.96         4.64 o                         
   8   0   2        455.57        458.08         4.97 o                         
   9   0   2         35.83         32.65         2.16 o                         
  10   0   2          1.15          5.05         2.98 o                         
  11   0   2         24.13         20.35         3.63 o                         
 -11   1   2          7.70         12.74         1.98 o                         
 -10   1   2        211.43        234.45         6.58 o                         
  -9   1   2        418.54        418.93         6.82 o                         
  -8   1   2          1.34          0.50         1.26 o                         
  -7   1   2        652.31        622.91         4.16 o                         
  -6   1   2          1.69          1.46         0.65 o                         
  -5   1   2        434.58        427.73         3.15 o                         
  -4   1   2        239.06        214.09         1.39 o                         
  -3   1   2        110.85        128.46         0.89 o                         
  -2   1   2        233.20        235.85         2.71 o                         
  -1   1   2        142.68        134.71         0.94 o                         
   0   1   2       2180.07       2061.94        10.05 o                         
   1   1   2      16391.76      16289.92       153.01 o                         
   2   1   2      10822.34      10485.04       280.38 o                         
   3   1   2       1206.14       1285.57         8.91 o                         
   4   1   2         94.38        113.91         1.67 o                         
   5   1   2        221.74        210.31         4.10 o                         
   6   1   2         19.28         19.34         1.39 o                         
   7   1   2         32.52         31.86         1.69 o                         
   8   1   2         58.21         55.02         1.84 o                         
   9   1   2         15.93         14.42         1.64 o                         
  10   1   2         27.04         30.00         3.29 o                         
  11   1   2         43.83         48.01         2.97 o                         
 -10   2   2         82.13         75.46         4.47 o                         
  -9   2   2         34.85         32.72         2.65 o                         
  -8   2   2        531.57        534.09         7.06 o                         
  -7   2   2        304.49        292.00         4.27 o                         
  -6   2   2        266.60        251.91         2.46 o                         
  -5   2   2        781.38        818.60         3.59 o                         
  -4   2   2        571.55        604.61         3.74 o                         
  -3   2   2        378.72        422.56         3.20 o                         
  -2   2   2        973.80       1056.66         5.03 o                         
  -1   2   2       5722.79       5949.20       162.51 o                         
   0   2   2      20209.81      21896.37       148.36 o                         
   1   2   2       4267.89       4338.13        13.80 o                         
   2   2   2       1818.04       1923.81        11.52 o                         
   3   2   2       3234.64       3339.30        13.40 o                         
   4   2   2        607.30        589.23         2.78 o                         
   5   2   2        182.21        195.92         2.37 o                         
   6   2   2        427.15        402.26         4.31 o                         
   7   2   2         46.75         44.91         1.79 o                         
   8   2   2         93.65         94.92         4.40 o                         
   9   2   2         18.06         20.59         4.72 o                         
  10   2   2         33.87         34.47         2.66 o                         
 -10   3   2          1.27          3.21         3.08 o                         
  -9   3   2         16.51          9.97         2.80 o                         
  -8   3   2        231.39        243.43         6.04 o                         
  -7   3   2          4.49          3.32         1.18 o                         
  -6   3   2         78.93         82.37         1.86 o                         
  -5   3   2         20.09         15.38         1.02 o                         
  -4   3   2        153.05        156.34         1.97 o                         
  -3   3   2       1128.50       1098.94         5.54 o                         
  -2   3   2        633.55        684.41         6.21 o                         
  -1   3   2        772.38        829.05        11.44 o                         
   0   3   2        839.04        872.63         6.18 o                         
   1   3   2        177.92        181.03         2.38 o                         
   2   3   2          4.56         20.30         1.00 o                         
   3   3   2         49.53         44.28         2.35 o                         
   4   3   2        103.38        114.89         2.00 o                         
   5   3   2         31.76         28.08         1.49 o                         
   6   3   2          5.31          4.49         1.29 o                         
   7   3   2         33.05         34.38         2.69 o                         
   8   3   2         46.91         47.39         3.07 o                         
   9   3   2         22.47         22.63         2.44 o                         
  10   3   2          2.35          1.96         3.40 o                         
 -10   4   2         15.16         16.18         3.66 o                         
  -9   4   2          2.18          0.10         3.10 o                         
  -8   4   2         83.44         87.19         4.35 o                         
  -7   4   2          8.24          8.02         1.36 o                         
  -6   4   2        218.27        212.86         2.76 o                         
  -5   4   2          1.57          4.49         1.25 o                         
  -4   4   2        439.68        439.92         5.87 o                         
  -3   4   2         24.02         28.15         1.48 o                         
  -2   4   2         59.59         55.91         1.72 o                         
  -1   4   2       1316.79       1414.98         6.78 o                         
   0   4   2       2178.56       2103.17        12.35 o                         
   1   4   2        508.92        503.91         3.67 o                         
   2   4   2         88.44         81.24         1.87 o                         
   3   4   2         92.16        104.65         4.65 o                         
   4   4   2        388.95        409.08         3.56 o                         
   5   4   2        141.53        136.07         3.71 o                         
   6   4   2        260.24        254.52         7.55 o                         
   7   4   2         20.21         18.49         2.92 o                         
   8   4   2        120.93        131.41         4.79 o                         
   9   4   2          0.09         -2.00         2.00 o                         
  -9   5   2         21.21         24.65         3.85 o                         
  -8   5   2         17.43         14.76         2.22 o                         
  -7   5   2         52.03         58.06         4.11 o                         
  -6   5   2         22.99         21.46         1.96 o                         
  -5   5   2        124.46        116.02         4.25 o                         
  -4   5   2          0.01          0.76         1.39 o                         
  -3   5   2         97.08        100.88         2.40 o                         
  -2   5   2         76.93         81.88         2.44 o                         
  -1   5   2        219.43        205.76         4.76 o                         
   0   5   2          1.62          4.54         1.55 o                         
   1   5   2        146.76        147.44         2.73 o                         
   2   5   2         26.12         24.69         1.66 o                         
   3   5   2         42.61         46.76         1.83 o                         
   4   5   2          0.02          0.70         2.03 o                         
   5   5   2          0.24          0.69         2.38 o                         
   6   5   2          0.08          0.28         1.69 o                         
   7   5   2         97.92         98.55         2.92 o                         
   8   5   2         12.30         16.23         3.00 o                         
   9   5   2         14.49         17.69         3.87 o                         
  -8   6   2          5.97          4.00         3.02 o                         
  -7   6   2          9.07          9.30         2.91 o                         
  -6   6   2          6.86         10.60         3.11 o                         
  -5   6   2          7.81         12.09         2.54 o                         
  -4   6   2        288.66        284.78         4.90 o                         
  -3   6   2         52.41         49.78         2.08 o                         
  -2   6   2        198.41        202.41         3.50 o                         
  -1   6   2         51.22         41.17         2.26 o                         
   0   6   2        468.57        465.63         8.44 o                         
   1   6   2         72.17         68.56         2.45 o                         
   2   6   2         16.28         14.29         1.90 o                         
   3   6   2         47.67         45.05         2.81 o                         
   4   6   2          2.46          3.24         2.24 o                         
   5   6   2         81.86         88.57         4.25 o                         
   6   6   2        100.65         99.16         4.53 o                         
   7   6   2         19.65         22.94         6.31 o                         
  -6   7   2          0.13          3.09         3.25 o                         
  -5   7   2          4.09          6.27         3.28 o                         
  -4   7   2         10.24          8.65         3.00 o                         
  -3   7   2         18.46         17.90         4.10 o                         
  -2   7   2         16.10         17.62         2.05 o                         
  -1   7   2          5.25          3.25         1.82 o                         
   0   7   2         39.59         33.08         2.28 o                         
   1   7   2          0.90          1.17         1.69 o                         
   2   7   2         24.38         31.02         2.20 o                         
   3   7   2          7.49          8.59         2.71 o                         
   4   7   2          5.87          3.81         3.06 o                         
   5   7   2          0.05         -0.38         2.74 o                         
   6   7   2          0.81          1.15         2.56 o                         
  -3   8   2         47.39         47.30         3.92 o                         
  -2   8   2          2.73          2.06         2.21 o                         
  -1   8   2          3.47          1.65         2.01 o                         
   0   8   2         93.48         84.76         3.14 o                         
   1   8   2         16.25         19.09         3.61 o                         
   2   8   2         30.42         28.31         2.95 o                         
 -11   1   3          0.53          3.21         1.93 o                         
 -10   1   3         42.95         44.48         2.53 o                         
  -9   1   3         32.90         37.90         2.40 o                         
  -8   1   3         37.30         38.98         2.20 o                         
  -7   1   3          2.71          5.23         0.99 o                         
  -6   1   3         70.46         67.29         1.35 o                         
  -5   1   3        253.32        241.17         1.47 o                         
  -4   1   3         65.96         66.11         0.80 o                         
  -3   1   3        160.18        159.94         1.26 o                         
  -2   1   3         57.20         62.46         0.73 o                         
  -1   1   3         85.59         86.62         0.78 o                         
   0   1   3        399.98        409.40         2.93 o                         
   1   1   3       5306.26       5312.52        55.00 o                         
   2   1   3       5140.14       5073.75        31.96 o                         
   3   1   3       1043.54       1010.09         9.23 o                         
   4   1   3        169.69        170.78         1.73 o                         
   5   1   3         56.90         57.42         1.33 o                         
   6   1   3         35.32         41.90         1.69 o                         
   7   1   3          0.38         -0.58         1.42 o                         
   8   1   3         10.75         13.98         1.88 o                         
   9   1   3          1.92          2.49         1.80 o                         
  10   1   3          0.00          2.60         2.04 o                         
  11   1   3          0.12         -1.84         1.84 o                         
 -10   2   3         18.81         22.77         3.61 o                         
  -9   2   3         29.06         29.11         2.03 o                         
  -8   2   3          0.03          1.70         1.80 o                         
  -7   2   3         41.92         38.54         1.27 o                         
  -6   2   3          4.79          3.19         0.81 o                         
  -5   2   3          6.24          3.92         0.71 o                         
  -4   2   3         65.17         69.47         0.97 o                         
  -3   2   3         20.45         20.85         0.67 o                         
  -2   2   3       1199.06       1220.67         3.43 o                         
  -1   2   3        236.07        239.42         4.60 o                         
   0   2   3          3.69          9.94         1.28 o                         
   1   2   3        113.99        117.09         0.89 o                         
   2   2   3        193.05        203.57         1.46 o                         
   3   2   3        263.89        256.08         4.27 o                         
   4   2   3         14.72          9.97         0.70 o                         
   5   2   3          0.14          0.38         0.78 o                         
   6   2   3         12.69         15.96         1.39 o                         
   7   2   3          4.65          2.69         1.34 o                         
   8   2   3          3.38          5.46         2.74 o                         
   9   2   3          9.18          8.05         2.23 o                         
  10   2   3          0.99          1.98         1.82 o                         
 -10   3   3          3.04          1.22         3.19 o                         
  -9   3   3         28.79         26.39         3.12 o                         
  -8   3   3         26.98         30.73         3.50 o                         
  -7   3   3          1.58          1.77         1.70 o                         
  -6   3   3         49.09         50.17         1.51 o                         
  -5   3   3         72.64         78.40         1.28 o                         
  -4   3   3        150.06        152.14         1.74 o                         
  -3   3   3         18.37         17.89         0.80 o                         
  -2   3   3          0.65          1.03         0.60 o                         
  -1   3   3       1516.60       1580.56         4.19 o                         
   0   3   3       1374.97       1462.59         4.81 o                         
   1   3   3        219.04        231.22         1.58 o                         
   2   3   3          7.20         11.69         0.74 o                         
   3   3   3        203.27        213.58         2.47 o                         
   4   3   3        115.89        124.20         2.26 o                         
   5   3   3          9.65          8.90         1.26 o                         
   6   3   3         53.54         49.68         1.97 o                         
   7   3   3         14.76          8.78         2.36 o                         
   8   3   3          6.61         10.32         2.49 o                         
   9   3   3         80.03         71.66         4.09 o                         
  10   3   3         24.05         26.79         2.73 o                         
 -10   4   3          3.19          2.28         2.71 o                         
  -9   4   3          2.93          7.68         3.40 o                         
  -8   4   3          0.55         -1.47         1.92 o                         
  -7   4   3          3.27          3.87         1.71 o                         
  -6   4   3          0.03          1.18         1.15 o                         
  -5   4   3          0.61          0.61         1.38 o                         
  -4   4   3         12.44         13.72         1.38 o                         
  -3   4   3        364.08        386.86         3.60 o                         
  -2   4   3        135.64        137.93         2.38 o                         
  -1   4   3        375.50        377.11         8.03 o                         
   0   4   3         97.72         87.22         1.45 o                         
   1   4   3        362.19        344.22         2.65 o                         
   2   4   3        148.50        153.73         2.69 o                         
   3   4   3         14.03         14.11         1.22 o                         
   4   4   3          4.62          4.24         1.99 o                         
   5   4   3          1.94          1.21         2.00 o                         
   6   4   3         12.25         13.97         1.60 o                         
   7   4   3          3.00         -1.34         2.64 o                         
   8   4   3          4.80          3.41         2.50 o                         
   9   4   3          2.05         -1.15         2.97 o                         
  -9   5   3          1.93          2.08         3.48 o                         
  -8   5   3          0.00         -2.01         2.01 o                         
  -7   5   3          0.53          1.13         1.88 o                         
  -6   5   3         29.72         36.34         2.10 o                         
  -5   5   3         46.45         50.76         3.41 o                         
  -4   5   3         69.03         63.11         2.51 o                         
  -3   5   3         62.35         60.94         2.16 o                         
  -2   5   3          1.45         -0.28         1.60 o                         
  -1   5   3         77.87         73.58         3.70 o                         
   0   5   3        945.01        955.23        12.84 o                         
   1   5   3          1.73          1.59         1.45 o                         
   2   5   3        109.28        102.10         3.21 o                         
   3   5   3         41.12         40.94         1.78 o                         
   4   5   3         52.71         50.25         2.96 o                         
   5   5   3         11.74         10.76         2.51 o                         
   6   5   3          3.35          2.27         1.74 o                         
   7   5   3        107.94        124.94         3.13 o                         
   8   5   3         45.17         46.22         4.03 o                         
   9   5   3         13.15         15.59         4.11 o                         
  -8   6   3          0.57          2.82         3.11 o                         
  -7   6   3          2.26          2.33         2.64 o                         
  -6   6   3          5.11          4.94         2.47 o                         
  -5   6   3         29.98         24.38         3.26 o                         
  -4   6   3         16.43         15.29         1.90 o                         
  -3   6   3         33.66         34.38         2.02 o                         
  -2   6   3        222.65        233.77         3.69 o                         
  -1   6   3         38.84         39.76         2.69 o                         
   0   6   3          2.15          1.72         1.91 o                         
   1   6   3         16.68         14.84         1.91 o                         
   2   6   3         30.47         27.97         1.90 o                         
   3   6   3          3.74          5.33         1.48 o                         
   4   6   3         10.01          7.18         2.79 o                         
   5   6   3          0.05          0.29         2.57 o                         
   6   6   3         54.30         49.52         3.46 o                         
   7   6   3         15.29         10.36         2.11 o                         
   8   6   3          0.64          4.20         2.90 o                         
  -6   7   3         12.34         11.50         3.38 o                         
  -5   7   3          1.42         -0.03         2.53 o                         
  -4   7   3          1.34          3.28         1.92 o                         
  -3   7   3          8.92          5.70         1.83 o                         
  -2   7   3          8.62          8.94         2.02 o                         
  -1   7   3         30.07         27.80         2.12 o                         
   0   7   3         34.25         31.93         2.36 o                         
   1   7   3          0.75         -3.08         3.08 o                         
   2   7   3         13.84         14.86         2.04 o                         
   3   7   3          4.29          5.90         3.07 o                         
   4   7   3          1.10          6.38         3.04 o                         
   5   7   3          1.52          2.54         3.10 o                         
   6   7   3          8.15          9.70         2.87 o                         
  -3   8   3          1.09         -2.29         2.29 o                         
  -2   8   3          1.37          0.05         3.06 o                         
  -1   8   3         28.24         23.30         6.01 o                         
   0   8   3          5.57         13.18         2.44 o                         
   1   8   3         52.40         52.89         2.84 o                         
   2   8   3          1.13          4.34         2.52 o                         
 -11   0   4         25.47         29.62         3.66 o                         
 -10   0   4         99.58         92.04         4.51 o                         
  -9   0   4        694.25        689.54         9.06 o                         
  -8   0   4         69.16         65.16         3.56 o                         
  -7   0   4        240.28        222.55         4.75 o                         
  -6   0   4       4046.10       3771.99        19.53 o                         
  -5   0   4       1592.14       1544.07         6.55 o                         
  -4   0   4        333.97        273.05         3.05 o                         
  -3   0   4       1135.96        995.09         9.41 o                         
  -2   0   4       3115.90       3113.32        25.10 o                         
  -1   0   4       7277.31       6908.15        46.48 o                         
   0   0   4       9161.01       8034.78        43.97 o                         
   1   0   4       6595.54       6061.98       179.70 o                         
   2   0   4      57728.66      61364.43       226.39 o                         
   3   0   4       1001.21       1062.11         6.68 o                         
   4   0   4       6216.11       6310.10        18.61 o                         
   5   0   4        118.62        114.25         3.11 o                         
   6   0   4        852.79        871.30         8.25 o                         
   7   0   4         18.80         19.07         2.41 o                         
   8   0   4        156.94        155.17         4.27 o                         
   9   0   4          6.37         11.45         1.91 o                         
  10   0   4         11.61         10.49         2.91 o                         
  11   0   4         33.71         38.37         4.08 o                         
 -11   1   4          3.38          8.37         4.90 o                         
 -10   1   4          1.23          3.67         2.84 o                         
  -9   1   4          0.40          2.09         1.92 o                         
  -8   1   4        522.73        515.38         5.24 o                         
  -7   1   4        404.87        388.89         5.46 o                         
  -6   1   4        121.61        116.04         1.31 o                         
  -5   1   4         97.84        101.49         1.10 o                         
  -4   1   4       1031.07       1060.65         6.66 o                         
  -3   1   4       2516.60       2555.02         7.85 o                         
  -2   1   4         74.05         66.97         1.05 o                         
  -1   1   4       1463.10       1317.89         6.33 o                         
   0   1   4        306.73        345.26         4.91 o                         
   1   1   4        209.97        299.17         2.66 o                         
   2   1   4        562.67        612.43         7.65 o                         
   3   1   4       5549.78       5713.79        31.31 o                         
   4   1   4        654.90        707.50         5.54 o                         
   5   1   4         83.99         96.75         1.57 o                         
   6   1   4         16.39         15.74         2.40 o                         
   7   1   4        276.79        269.65         3.61 o                         
   8   1   4        207.28        202.85         7.86 o                         
   9   1   4         13.11         11.71         1.61 o                         
  10   1   4         16.01         19.74         1.79 o                         
  11   1   4          0.01         -0.31         1.88 o                         
 -10   2   4          0.56         -0.15         3.32 o                         
  -9   2   4          4.96          3.84         1.69 o                         
  -8   2   4          0.31         -0.94         1.71 o                         
  -7   2   4         66.87         55.96         1.63 o                         
  -6   2   4        194.95        191.87         1.95 o                         
  -5   2   4         32.21         37.64         1.07 o                         
  -4   2   4        113.18        102.65         1.10 o                         
  -3   2   4        644.96        638.12        10.47 o                         
  -2   2   4        507.11        459.30         5.71 o                         
  -1   2   4         43.68         49.28         1.01 o                         
   0   2   4      15964.33      17318.06        62.99 o                         
   1   2   4        927.03        925.29         2.55 o                         
   2   2   4        219.53        219.20         1.50 o                         
   3   2   4       1043.56       1050.06        17.68 o                         
   4   2   4       1572.49       1618.81        12.38 o                         
   5   2   4        656.93        636.02         7.44 o                         
   6   2   4        293.99        305.31        11.12 o                         
   7   2   4        147.76        151.37         3.59 o                         
   8   2   4        246.72        249.20         5.86 o                         
   9   2   4         36.94         35.69         3.41 o                         
  10   2   4          0.30         -0.81         2.25 o                         
 -10   3   4          7.87          7.22         2.87 o                         
  -9   3   4         23.83         22.72         3.02 o                         
  -8   3   4        555.36        533.84         5.43 o                         
  -7   3   4        267.15        264.47         7.80 o                         
  -6   3   4         37.59         37.74         1.13 o                         
  -5   3   4         53.65         50.12         1.26 o                         
  -4   3   4         21.93         23.81         0.97 o                         
  -3   3   4         63.36         56.96         1.07 o                         
  -2   3   4          0.81         -0.04         0.55 o                         
  -1   3   4        112.42        111.20         1.77 o                         
   0   3   4       1935.21       2156.69        14.09 o                         
   1   3   4        516.41        529.73         2.67 o                         
   2   3   4         93.24        121.15         3.11 o                         
   3   3   4          0.79          0.66         0.69 o                         
   4   3   4        140.05        151.65         3.24 o                         
   5   3   4         56.34         66.45         1.90 o                         
   6   3   4         18.03         15.27         1.45 o                         
   7   3   4         39.65         35.93         3.02 o                         
   8   3   4        340.74        333.79         6.54 o                         
   9   3   4          3.67          2.84         2.91 o                         
  10   3   4          4.35          7.88         2.47 o                         
 -10   4   4         18.31         22.03         3.50 o                         
  -9   4   4         31.38         39.45         3.97 o                         
  -8   4   4         47.89         44.69         2.39 o                         
  -7   4   4         55.05         60.75         3.30 o                         
  -6   4   4         78.95         84.59         5.01 o                         
  -5   4   4         62.51         55.14         2.20 o                         
  -4   4   4          4.94          8.00         2.84 o                         
  -3   4   4         14.84         14.48         1.02 o                         
  -2   4   4        691.73        698.39         7.70 o                         
  -1   4   4        274.20        265.83         4.35 o                         
   0   4   4       2081.61       2217.26        10.85 o                         
   1   4   4        137.00        136.79         1.85 o                         
   2   4   4        230.66        256.22         4.45 o                         
   3   4   4         16.30         17.87         1.25 o                         
   4   4   4        119.93        120.45         3.49 o                         
   5   4   4          1.20         -2.03         2.03 o                         
   6   4   4        104.17        108.53         2.65 o                         
   7   4   4         34.07         33.33         2.88 o                         
   8   4   4          7.11          4.96         2.52 o                         
   9   4   4         13.30          9.19         3.16 o                         
  -9   5   4          1.16          0.32         3.42 o                         
  -8   5   4        113.92        125.15         5.37 o                         
  -7   5   4         54.23         55.32         4.10 o                         
  -6   5   4         13.14         11.22         2.75 o                         
  -5   5   4          0.27          1.26         1.54 o                         
  -4   5   4        189.04        176.33         6.09 o                         
  -3   5   4         17.60         14.46         1.59 o                         
  -2   5   4         58.29         54.58         2.05 o                         
  -1   5   4         99.30         94.47         4.91 o                         
   0   5   4          5.74          9.99         1.74 o                         
   1   5   4          4.34          5.65         1.50 o                         
   2   5   4         16.60         16.25         1.59 o                         
   3   5   4         49.09         48.14         1.87 o                         
   4   5   4          0.02         -1.28         2.27 o                         
   5   5   4          1.76          1.63         1.96 o                         
   6   5   4          9.53          9.06         1.90 o                         
   7   5   4          0.22         -2.09         2.97 o                         
   8   5   4         84.16         93.59         4.80 o                         
   9   5   4          3.78         -2.95         2.95 o                         
  -8   6   4         16.11         14.40         2.90 o                         
  -7   6   4          0.64         -1.06         3.23 o                         
  -6   6   4         60.39         68.01         4.21 o                         
  -5   6   4          2.10          1.00         2.87 o                         
  -4   6   4          2.79          2.78         1.75 o                         
  -3   6   4        110.38         99.45         2.68 o                         
  -2   6   4        161.53        170.68         4.97 o                         
  -1   6   4        544.36        544.57         5.26 o                         
   0   6   4         28.48         28.67         5.58 o                         
   1   6   4          3.45          3.78         1.71 o                         
   2   6   4         81.94         78.60         2.50 o                         
   3   6   4         26.82         29.04         3.06 o                         
   4   6   4         18.92         21.92         2.79 o                         
   5   6   4          1.03         -0.11         2.77 o                         
   6   6   4         56.41         71.58         3.92 o                         
   7   6   4          2.30          2.59         2.42 o                         
   8   6   4          1.78         -2.57         3.19 o                         
  -5   7   4          0.30          5.94         3.27 o                         
  -4   7   4          2.04          1.22         1.95 o                         
  -3   7   4          9.49          8.90         1.93 o                         
  -2   7   4         68.31         62.06         3.12 o                         
  -1   7   4          3.22          1.90         1.79 o                         
   0   7   4          3.13          1.15         1.90 o                         
   1   7   4          2.39          2.26         1.79 o                         
   2   7   4          0.98         -1.17         1.95 o                         
   3   7   4          0.13          0.53         2.31 o                         
   4   7   4         19.34         21.35         3.10 o                         
   5   7   4          3.52          8.52         2.75 o                         
   6   7   4          1.91          4.33         3.30 o                         
  -3   8   4         17.03         13.71         3.16 o                         
  -2   8   4          7.42          5.36         2.65 o                         
  -1   8   4          3.76          4.60         2.00 o                         
   0   8   4         56.13         49.73         2.55 o                         
   1   8   4          0.42         -0.34         2.13 o                         
 -11   1   5          1.24          0.52         2.40 o                         
 -10   1   5         82.58         84.89         2.99 o                         
  -9   1   5         13.67         15.93         2.16 o                         
  -8   1   5         95.22        104.75         2.85 o                         
  -7   1   5         50.24         49.99         2.54 o                         
  -6   1   5          0.18          1.35         0.84 o                         
  -5   1   5         80.30         72.09         1.04 o                         
  -4   1   5          3.51          3.37         0.43 o                         
  -3   1   5        112.27         98.82         0.88 o                         
  -2   1   5        153.77        143.32         2.10 o                         
  -1   1   5        641.17        603.63         8.28 o                         
   0   1   5        188.98        176.70         2.11 o                         
   1   1   5        996.20       1008.12         6.24 o                         
   2   1   5        439.76        417.31         6.46 o                         
   3   1   5        974.24        951.04         3.75 o                         
   4   1   5       1085.35       1070.39         4.25 o                         
   5   1   5          0.80          0.28         0.76 o                         
   6   1   5         97.26        100.82         3.61 o                         
   7   1   5         48.91         44.92         3.13 o                         
   8   1   5          2.59          4.18         1.67 o                         
   9   1   5          2.10          2.77         2.39 o                         
  10   1   5          1.71          1.61         1.65 o                         
  11   1   5          3.72          3.63         2.92 o                         
 -10   2   5          1.16          1.09         1.71 o                         
  -9   2   5         73.11         62.60         2.52 o                         
  -8   2   5          0.20          2.89         1.80 o                         
  -7   2   5         71.07         72.22         1.78 o                         
  -6   2   5          1.07          1.95         0.84 o                         
  -5   2   5         70.19         77.50         1.21 o                         
  -4   2   5        100.79        106.77         1.28 o                         
  -3   2   5        325.14        326.23         2.80 o                         
  -2   2   5        257.04        270.83         2.27 o                         
  -1   2   5        173.23        161.60         2.84 o                         
   0   2   5        470.54        441.95         8.02 o                         
   1   2   5         32.08         39.73         0.69 o                         
   2   2   5        599.13        588.95         2.34 o                         
   3   2   5        318.23        303.36         1.76 o                         
   4   2   5        325.28        309.69         2.87 o                         
   5   2   5         95.81         90.10         2.71 o                         
   6   2   5         94.75        110.60         2.25 o                         
   7   2   5          1.51          1.76         2.49 o                         
   8   2   5          6.26          8.39         2.92 o                         
   9   2   5         17.62         12.81         2.54 o                         
  10   2   5         15.40         22.46         2.70 o                         
  11   2   5         15.09         19.11         3.64 o                         
 -10   3   5          9.33          6.33         2.84 o                         
  -9   3   5         10.92          8.24         2.65 o                         
  -8   3   5         11.36         16.01         1.94 o                         
  -7   3   5         76.41         72.85         4.85 o                         
  -6   3   5         27.76         28.92         1.41 o                         
  -5   3   5         46.35         44.61         1.09 o                         
  -4   3   5         83.02        100.51         1.66 o                         
  -3   3   5          5.54          7.17         0.73 o                         
  -2   3   5        140.67        143.70         2.39 o                         
  -1   3   5        296.62        338.66         7.77 o                         
   0   3   5        368.15        328.40         5.91 o                         
   1   3   5         46.11         54.59         0.93 o                         
   2   3   5         26.33         29.34         0.88 o                         
   3   3   5          0.06          1.13         0.72 o                         
   4   3   5         15.96         17.77         1.83 o                         
   5   3   5          0.07          0.75         1.23 o                         
   6   3   5         21.26         18.83         2.71 o                         
   7   3   5         25.03         25.83         3.13 o                         
   8   3   5         34.10         37.45         3.10 o                         
   9   3   5          1.82         -0.40         2.82 o                         
  10   3   5          0.88          3.79         3.25 o                         
 -10   4   5         54.39         57.61         4.22 o                         
  -9   4   5         31.23         31.15         3.58 o                         
  -8   4   5          1.03         -0.93         1.75 o                         
  -7   4   5          2.86          5.01         1.91 o                         
  -6   4   5          2.13          1.65         1.58 o                         
  -5   4   5          4.40          3.60         1.31 o                         
  -4   4   5         11.59         12.25         1.38 o                         
  -3   4   5         10.89          6.20         1.11 o                         
  -2   4   5        356.57        367.58         3.57 o                         
  -1   4   5         53.05         56.57         1.04 o                         
   0   4   5        457.14        491.87         4.46 o                         
   1   4   5        730.99        756.19         3.23 o                         
   2   4   5        318.78        336.28         3.22 o                         
   3   4   5        171.37        184.82         2.48 o                         
   4   4   5         26.76         30.33         2.47 o                         
   5   4   5          0.01         -2.06         2.06 o                         
   6   4   5         24.83         27.54         2.12 o                         
   7   4   5         10.44          8.18         3.01 o                         
   8   4   5          4.12          3.36         2.84 o                         
   9   4   5          4.92          4.00         2.93 o                         
  10   4   5         27.05         18.17         3.07 o                         
  -9   5   5          5.30          6.27         3.54 o                         
  -8   5   5          7.10          9.80         2.33 o                         
  -7   5   5          6.40          8.07         1.82 o                         
  -6   5   5         38.41         40.34         3.43 o                         
  -5   5   5         30.67         26.37         1.78 o                         
  -4   5   5         46.85         44.43         1.94 o                         
  -3   5   5         23.81         25.26         1.70 o                         
  -2   5   5        138.84        134.12         2.64 o                         
  -1   5   5        211.10        203.51         6.39 o                         
   0   5   5        176.80        186.44         5.17 o                         
   1   5   5         25.96         25.00         1.75 o                         
   2   5   5          0.20          3.83         4.66 o                         
   3   5   5          8.24          7.35         1.28 o                         
   4   5   5         15.55         14.56         2.56 o                         
   5   5   5          0.08         -2.18         2.18 o                         
   6   5   5         19.67         22.46         1.93 o                         
   7   5   5          0.19          1.29         2.46 o                         
   8   5   5          0.45          3.27         2.47 o                         
   9   5   5          0.27         -2.71         3.51 o                         
  -8   6   5          0.08         -2.69         3.29 o                         
  -7   6   5          8.41          2.99         2.47 o                         
  -6   6   5          3.60          1.27         2.48 o                         
  -5   6   5          0.73          0.06         2.27 o                         
  -4   6   5          0.01         -0.37         1.68 o                         
  -3   6   5        109.46         99.65         2.76 o                         
  -2   6   5        101.03         98.85         5.11 o                         
  -1   6   5         16.32         16.70         2.14 o                         
   0   6   5        247.84        232.63         3.74 o                         
   1   6   5          9.93         11.30         1.75 o                         
   2   6   5          8.62          6.88         1.62 o                         
   3   6   5          6.75          7.68         2.81 o                         
   4   6   5         20.46         18.44         2.99 o                         
   5   6   5          6.24          5.84         2.61 o                         
   6   6   5         31.05         30.23         3.41 o                         
   7   6   5         17.41         22.24         3.28 o                         
  -5   7   5          1.04          0.15         2.57 o                         
  -4   7   5          0.45          2.21         1.92 o                         
  -3   7   5          3.33          0.42         1.89 o                         
  -2   7   5         32.87         34.28         2.30 o                         
  -1   7   5          4.92          5.41         1.97 o                         
   0   7   5         90.61         89.76         2.98 o                         
   1   7   5          5.58          1.20         1.92 o                         
   2   7   5          3.52          2.29         1.74 o                         
   3   7   5          6.84         11.37         3.22 o                         
   4   7   5          0.32          0.24         2.88 o                         
   5   7   5          2.42          1.73         2.48 o                         
   6   7   5         20.75         23.34         3.53 o                         
  -3   8   5          6.33          1.00         2.54 o                         
  -2   8   5          2.28          3.16         3.31 o                         
  -1   8   5          0.43         -1.20         2.52 o                         
   0   8   5          0.84          2.19         2.91 o                         
   1   8   5          6.17          5.01         2.76 o                         
 -11   0   6          1.98          0.23         2.47 o                         
 -10   0   6         80.80         80.62         4.29 o                         
  -9   0   6         21.03         23.67         2.94 o                         
  -8   0   6         34.40         34.46         3.03 o                         
  -7   0   6        139.62        140.60         3.98 o                         
  -6   0   6        546.11        511.03         6.39 o                         
  -5   0   6        990.98       1043.58         8.09 o                         
  -4   0   6       1440.15       1510.18        16.79 o                         
  -3   0   6        198.50        175.86         4.14 o                         
  -2   0   6       1037.94        950.98         5.32 o                         
  -1   0   6       3169.88       2985.49         8.26 o                         
   0   0   6       1762.76       1685.52         5.66 o                         
   1   0   6       2641.65       2288.74        11.27 o                         
   2   0   6        324.52        240.61         2.06 o                         
   3   0   6        778.88        721.70         5.87 o                         
   4   0   6       2015.41       2197.76        11.38 o                         
   5   0   6        165.32        185.95         4.01 o                         
   6   0   6          1.95          0.02         2.00 o                         
   7   0   6        351.04        341.96         6.07 o                         
   8   0   6          0.70          1.72         2.50 o                         
   9   0   6          2.81          4.75         1.79 o                         
  10   0   6         14.69         17.54         2.12 o                         
  11   0   6         22.35         26.21         4.00 o                         
 -11   1   6          3.91          2.51         1.60 o                         
 -10   1   6         84.50         97.97         3.13 o                         
  -9   1   6        208.68        204.93         3.83 o                         
  -8   1   6       1373.59       1372.77        26.23 o                         
  -7   1   6         52.72         62.65         2.26 o                         
  -6   1   6        874.24        874.18         7.35 o                         
  -5   1   6        331.32        327.85         1.66 o                         
  -4   1   6        227.50        253.34         1.32 o                         
  -3   1   6       3433.87       3568.50         8.83 o                         
  -2   1   6       2592.51       2498.55         5.12 o                         
  -1   1   6        357.07        320.42         1.68 o                         
   0   1   6       1681.52       1735.30        11.60 o                         
   1   1   6        319.61        365.31         4.28 o                         
   2   1   6        191.89        158.12         1.61 o                         
   3   1   6         97.11        128.62         6.51 o                         
   4   1   6       2015.85       2023.48        11.57 o                         
   5   1   6        690.90        715.62        18.45 o                         
   6   1   6         90.31         96.35         3.61 o                         
   7   1   6        221.49        211.11         5.25 o                         
   8   1   6        387.91        385.27         4.73 o                         
   9   1   6          4.20          0.02         1.80 o                         
  10   1   6         65.79         67.36         2.30 o                         
  11   1   6          3.65          3.13         2.33 o                         
 -10   2   6         33.57         30.77         3.74 o                         
  -9   2   6         57.81         52.74         2.46 o                         
  -8   2   6        422.03        411.18         6.26 o                         
  -7   2   6        383.15        391.72         3.42 o                         
  -6   2   6       1070.55       1046.68         6.87 o                         
  -5   2   6         30.97         34.06         1.34 o                         
  -4   2   6          7.63          7.64         0.45 o                         
  -3   2   6         62.03         56.21         1.52 o                         
  -2   2   6        918.93        863.94         3.17 o                         
  -1   2   6        424.05        413.45         4.76 o                         
   0   2   6       1978.03       2007.76         7.00 o                         
   1   2   6        382.81        446.37         3.28 o                         
   2   2   6        539.77        523.28         3.57 o                         
   3   2   6       1677.47       1671.52         6.10 o                         
   4   2   6          6.72         10.19         1.10 o                         
   5   2   6        782.52        787.17         4.68 o                         
   6   2   6        164.31        146.82         4.54 o                         
   7   2   6         48.87         53.25         3.57 o                         
   8   2   6        138.51        145.62         4.95 o                         
   9   2   6         21.35         21.41         2.93 o                         
  10   2   6         11.76         10.38         3.43 o                         
  11   2   6          0.40         -2.98         3.35 o                         
 -10   3   6         46.52         58.20         4.11 o                         
  -9   3   6         61.00         49.69         3.52 o                         
  -8   3   6         49.79         48.51         2.41 o                         
  -7   3   6         42.88         45.08         1.70 o                         
  -6   3   6          0.19         -0.16         1.02 o                         
  -5   3   6         82.02         89.80         2.13 o                         
  -4   3   6        674.39        613.23         3.54 o                         
  -3   3   6        490.82        490.80         2.80 o                         
  -2   3   6       1109.32       1174.32        17.56 o                         
  -1   3   6         24.02         20.66         0.61 o                         
   0   3   6        169.58        162.13         3.31 o                         
   1   3   6        229.84        231.09         1.61 o                         
   2   3   6         14.18         16.49         0.70 o                         
   3   3   6       1662.78       1670.47         8.82 o                         
   4   3   6        204.08        194.79         3.50 o                         
   5   3   6        264.79        258.78         7.11 o                         
   6   3   6          4.34          3.56         2.36 o                         
   7   3   6        303.45        316.59         6.38 o                         
   8   3   6        119.71        117.41         4.58 o                         
   9   3   6         23.20         14.28         3.15 o                         
  10   3   6         12.57         21.37         3.34 o                         
  -9   4   6          0.55         -0.79         2.89 o                         
  -8   4   6         32.84         34.14         3.54 o                         
  -7   4   6        162.16        148.34         3.57 o                         
  -6   4   6         48.41         48.98         4.21 o                         
  -5   4   6         19.78         18.38         3.15 o                         
  -4   4   6         65.56         69.48         2.51 o                         
  -3   4   6        198.23        207.50         2.71 o                         
  -2   4   6        153.97        135.05         3.69 o                         
  -1   4   6          4.53          6.48         0.91 o                         
   0   4   6        369.83        384.98         3.89 o                         
   1   4   6        556.18        560.06         2.83 o                         
   2   4   6        154.00        143.25         4.74 o                         
   3   4   6        167.15        186.83         3.21 o                         
   4   4   6          1.82          2.84         1.99 o                         
   5   4   6          1.57          2.33         1.53 o                         
   6   4   6        136.05        152.38         3.03 o                         
   7   4   6         12.73         13.04         2.85 o                         
   8   4   6         50.34         42.46         3.82 o                         
   9   4   6         13.04         10.75         2.66 o                         
  10   4   6          0.99         -2.78         2.78 o                         
  -9   5   6          4.05          7.02         3.36 o                         
  -8   5   6        174.80        184.52         3.88 o                         
  -7   5   6          2.51          1.66         2.89 o                         
  -6   5   6          7.29          9.17         2.70 o                         
  -5   5   6          4.57          4.58         1.50 o                         
  -4   5   6          7.75          7.54         1.48 o                         
  -3   5   6        115.65        100.67         2.48 o                         
  -2   5   6          8.72         11.03         1.58 o                         
  -1   5   6         60.24         61.55         2.93 o                         
   0   5   6        791.02        794.77        24.68 o                         
   1   5   6        438.03        408.25         4.09 o                         
   2   5   6          0.25          2.90         1.40 o                         
   3   5   6         12.03         12.12         2.37 o                         
   4   5   6         30.49         31.17         2.75 o                         
   5   5   6          5.02          4.93         2.42 o                         
   6   5   6          2.01          4.46         1.95 o                         
   7   5   6         48.03         46.01         3.91 o                         
   8   5   6        122.93        132.39         5.45 o                         
   9   5   6          4.87          5.17         3.03 o                         
  -8   6   6         11.77         16.06         3.76 o                         
  -7   6   6         26.29         22.49         3.65 o                         
  -6   6   6         66.87         62.97         4.15 o                         
  -5   6   6          0.76          0.87         1.70 o                         
  -4   6   6          0.01         -1.44         1.67 o                         
  -3   6   6         81.16         84.07         3.07 o                         
  -2   6   6          8.13          8.41         1.86 o                         
  -1   6   6         92.69         93.05         2.80 o                         
   0   6   6        132.14        121.43         4.85 o                         
   1   6   6         63.13         76.16         5.90 o                         
   2   6   6         79.71         79.49         2.90 o                         
   3   6   6         16.49         12.63         2.53 o                         
   4   6   6         18.01         17.63         2.84 o                         
   5   6   6         13.96         11.71         2.71 o                         
   6   6   6         31.75         30.10         2.83 o                         
   7   6   6          4.44         14.46         3.55 o                         
  -5   7   6          0.14         -2.24         3.33 o                         
  -4   7   6          6.34          3.69         1.89 o                         
  -3   7   6         13.11         12.91         1.99 o                         
  -2   7   6         26.62         21.38         2.30 o                         
  -1   7   6          1.85          3.60         1.73 o                         
   0   7   6         62.30         61.48         2.61 o                         
   1   7   6          0.58         -1.06         1.77 o                         
   2   7   6          0.19         -1.11         1.69 o                         
   3   7   6          8.39          7.53         2.78 o                         
   4   7   6          5.96         10.91         2.91 o                         
   5   7   6          0.21          1.33         2.99 o                         
   6   7   6          0.12         -2.31         2.97 o                         
  -2   8   6         31.99         29.42         3.25 o                         
  -1   8   6          9.91         12.34         2.22 o                         
   0   8   6         13.25          7.86         3.41 o                         
   1   8   6          0.55          2.04         2.41 o                         
 -11   1   7          1.12         -0.35         3.54 o                         
 -10   1   7          2.46          2.53         1.94 o                         
  -9   1   7          5.92          6.25         1.83 o                         
  -8   1   7         31.57         40.34         2.36 o                         
  -7   1   7        169.20        158.63         3.37 o                         
  -6   1   7         75.80         69.78         2.01 o                         
  -5   1   7          8.67         11.03         0.66 o                         
  -4   1   7        799.75        788.75         4.32 o                         
  -3   1   7        344.98        366.93         2.67 o                         
  -2   1   7        159.40        148.05         3.22 o                         
  -1   1   7         46.12         36.64         0.72 o                         
   0   1   7       1523.82       1513.92        10.48 o                         
   1   1   7         46.23         47.69         0.68 o                         
   2   1   7          5.40          7.09         0.69 o                         
   3   1   7        471.77        483.40         3.22 o                         
   4   1   7        763.11        698.76         6.30 o                         
   5   1   7         99.16         86.78         2.21 o                         
   6   1   7         17.12         24.89         2.86 o                         
   7   1   7         31.59         33.36         3.40 o                         
   8   1   7          3.99          4.29         3.10 o                         
   9   1   7         17.11         12.42         1.97 o                         
  10   1   7          0.70          0.11         3.04 o                         
  11   1   7          0.04         -3.80         3.80 o                         
 -10   2   7          2.51          0.17         1.57 o                         
  -9   2   7         10.73          9.13         1.90 o                         
  -8   2   7         64.65         64.05         1.94 o                         
  -7   2   7        132.94        139.37         2.64 o                         
  -6   2   7          0.91          2.45         1.07 o                         
  -5   2   7         66.42         65.76         1.44 o                         
  -4   2   7         11.24         11.14         0.62 o                         
  -3   2   7         18.34         19.22         0.85 o                         
  -2   2   7       1357.65       1350.84         5.90 o                         
  -1   2   7         16.88         13.20         0.61 o                         
   0   2   7        100.05        124.11         1.65 o                         
   1   2   7         41.60         47.08         0.60 o                         
   2   2   7         12.66         13.58         0.60 o                         
   3   2   7         17.75         20.91         0.82 o                         
   4   2   7        634.31        582.45         6.08 o                         
   5   2   7         12.32         14.34         1.25 o                         
   6   2   7         62.08         62.31         3.48 o                         
   7   2   7         17.55         14.68         3.00 o                         
   8   2   7          6.71         12.92         3.04 o                         
   9   2   7          0.65         -2.57         2.67 o                         
  10   2   7          0.00          0.75         3.07 o                         
 -10   3   7          7.24          7.75         3.37 o                         
  -9   3   7         15.73          9.69         2.86 o                         
  -8   3   7          6.12          6.86         1.88 o                         
  -7   3   7        381.62        356.28         4.30 o                         
  -6   3   7         15.58         15.04         1.24 o                         
  -5   3   7          7.41          9.14         1.02 o                         
  -4   3   7         13.96         13.37         0.95 o                         
  -3   3   7          6.64          6.38         0.77 o                         
  -2   3   7        223.81        246.55         1.93 o                         
  -1   3   7         16.28         21.07         0.70 o                         
   0   3   7          1.36          1.57         0.73 o                         
   1   3   7        632.03        666.16         4.26 o                         
   2   3   7        714.64        721.82         2.89 o                         
   3   3   7        931.87        883.21        14.15 o                         
   4   3   7        384.29        372.20        11.23 o                         
   5   3   7         15.90         17.02         2.39 o                         
   6   3   7         31.20         31.73         3.04 o                         
   7   3   7         37.57         32.89         3.23 o                         
   8   3   7         20.24         23.80         3.54 o                         
   9   3   7          7.90          0.78         3.26 o                         
  10   3   7          0.05          6.41         3.23 o                         
  -9   4   7         12.69         13.36         3.02 o                         
  -8   4   7         16.68         16.59         3.08 o                         
  -7   4   7         52.15         51.05         5.04 o                         
  -6   4   7         33.11         26.81         1.99 o                         
  -5   4   7          4.13          1.63         1.35 o                         
  -4   4   7          4.90          1.78         1.23 o                         
  -3   4   7        126.87        123.03         2.19 o                         
  -2   4   7        125.15        129.47         2.01 o                         
  -1   4   7         51.46         55.79         1.32 o                         
   0   4   7          0.50          1.35         0.89 o                         
   1   4   7       1008.58       1003.80         4.36 o                         
   2   4   7          0.29          0.95         1.10 o                         
   3   4   7        614.47        610.69         6.65 o                         
   4   4   7          0.69          3.27         1.92 o                         
   5   4   7         39.36         41.00         2.00 o                         
   6   4   7         28.69         31.62         3.52 o                         
   7   4   7         38.75         38.87         3.78 o                         
   8   4   7          0.76         -2.07         2.70 o                         
   9   4   7          4.64          5.10         2.94 o                         
  -9   5   7         71.57         74.28         3.25 o                         
  -8   5   7          4.15          7.72         2.23 o                         
  -7   5   7         26.37         25.44         2.94 o                         
  -6   5   7         10.65          8.07         2.50 o                         
  -5   5   7          3.04          4.55         2.39 o                         
  -4   5   7          1.20         -0.26         1.48 o                         
  -3   5   7         41.36         39.07         2.03 o                         
  -2   5   7        101.39         91.33         2.42 o                         
  -1   5   7         55.67         47.11         1.95 o                         
   0   5   7         26.17         28.31         1.76 o                         
   1   5   7        272.47        256.82         3.40 o                         
   2   5   7        849.74        826.91         5.64 o                         
   3   5   7         29.62         33.13         2.73 o                         
   4   5   7          3.88          6.89         2.16 o                         
   5   5   7          3.53          1.15         2.06 o                         
   6   5   7         21.36         17.43         2.00 o                         
   7   5   7          6.24          7.19         2.75 o                         
   8   5   7          0.07         -2.19         3.35 o                         
  -7   6   7          8.20          8.35         2.72 o                         
  -6   6   7          4.32          5.19         2.61 o                         
  -5   6   7          5.16          4.38         1.92 o                         
  -4   6   7          1.10          1.42         1.57 o                         
  -3   6   7          0.07          0.15         1.82 o                         
  -2   6   7         11.95         10.30         1.84 o                         
  -1   6   7          7.83         11.03         1.70 o                         
   0   6   7        137.98        139.38         3.05 o                         
   1   6   7        178.41        192.39         3.38 o                         
   2   6   7          0.24          0.65         2.17 o                         
   3   6   7          8.54         10.70         2.83 o                         
   4   6   7          0.10         -1.26         2.72 o                         
   5   6   7          7.55         13.29         3.01 o                         
   6   6   7         17.83         16.33         2.19 o                         
   7   6   7          0.96          6.78         3.35 o                         
  -5   7   7          0.14         -0.10         2.43 o                         
  -4   7   7          0.63          0.95         1.92 o                         
  -3   7   7          3.46          2.82         1.88 o                         
  -2   7   7          0.02          0.71         1.81 o                         
  -1   7   7          9.60          8.66         2.02 o                         
   0   7   7          3.05          3.43         1.94 o                         
   1   7   7          7.28          6.57         1.82 o                         
   2   7   7          3.91          5.89         2.49 o                         
   3   7   7          5.64          7.32         2.74 o                         
   4   7   7          2.30          1.26         2.13 o                         
   5   7   7          0.68         -1.72         3.08 o                         
   6   7   7          0.00          0.46         2.50 o                         
  -1   8   7          0.92          0.13         3.41 o                         
   0   8   7          3.32          3.80         3.01 o                         
   1   8   7          4.39          3.48         2.42 o                         
 -11   0   8          6.19         -0.69         3.22 o                         
 -10   0   8         30.51         30.85         3.33 o                         
  -9   0   8         93.04        105.03         4.34 o                         
  -8   0   8        182.30        181.05         4.79 o                         
  -7   0   8        667.14        684.64         8.02 o                         
  -6   0   8         87.66         93.59         3.13 o                         
  -5   0   8       3579.57       3581.70         9.62 o                         
  -4   0   8       3891.19       4038.10        35.11 o                         
  -3   0   8          8.98         10.44         1.30 o                         
  -2   0   8       7155.17       6807.20        15.65 o                         
  -1   0   8        548.82        562.42         4.03 o                         
   0   0   8        385.92        403.35         3.07 o                         
   1   0   8       3294.91       3159.63         6.73 o                         
   2   0   8        268.11        263.78         5.88 o                         
   3   0   8         48.31         44.16         1.95 o                         
   4   0   8        905.28        906.27         7.72 o                         
   5   0   8         36.41         39.51         2.51 o                         
   6   0   8       1860.55       1832.62        12.77 o                         
   7   0   8         30.59         26.64         3.25 o                         
   8   0   8         88.30         87.31         4.36 o                         
   9   0   8         20.74         16.42         3.20 o                         
  10   0   8         10.76          6.58         2.07 o                         
  11   0   8          7.10          5.38         2.85 o                         
 -11   1   8          4.40         -2.91         2.91 o                         
 -10   1   8         80.09         87.94         2.99 o                         
  -9   1   8         12.46         10.05         1.75 o                         
  -8   1   8        364.62        344.24         4.45 o                         
  -7   1   8          5.49          8.47         1.59 o                         
  -6   1   8         19.56         17.82         2.36 o                         
  -5   1   8         15.89         14.47         0.88 o                         
  -4   1   8         21.50         22.95         0.66 o                         
  -3   1   8       2957.85       3087.82        10.62 o                         
  -2   1   8       4994.29       4914.06        23.91 o                         
  -1   1   8        249.37        252.98         1.88 o                         
   0   1   8        301.96        284.99         3.76 o                         
   1   1   8       1809.53       1769.97        12.08 o                         
   2   1   8        279.51        300.96         1.93 o                         
   3   1   8       1912.72       2007.62         9.46 o                         
   4   1   8          0.22          0.52         0.67 o                         
   5   1   8        238.23        237.95         3.26 o                         
   6   1   8        187.67        211.32         3.57 o                         
   7   1   8       1116.78       1125.43        11.12 o                         
   8   1   8        217.53        211.62         5.77 o                         
   9   1   8          1.05          0.99         1.69 o                         
  10   1   8         30.79         32.31         3.89 o                         
  11   1   8          0.23         -3.29         3.49 o                         
 -11   2   8          1.37          3.91         2.67 o                         
 -10   2   8         40.18         36.35         2.26 o                         
  -9   2   8         50.26         51.94         2.45 o                         
  -8   2   8         57.24         60.63         2.20 o                         
  -7   2   8          8.36          6.92         1.33 o                         
  -6   2   8         60.95         62.54         1.77 o                         
  -5   2   8        130.01        129.88         2.02 o                         
  -4   2   8         93.13         81.29         1.79 o                         
  -3   2   8         36.67         42.29         1.06 o                         
  -2   2   8       1738.61       1755.29         5.73 o                         
  -1   2   8        931.06        945.54        11.40 o                         
   0   2   8        477.39        495.59         3.35 o                         
   1   2   8        165.56        172.97         1.96 o                         
   2   2   8       2330.82       2353.51        12.24 o                         
   3   2   8        496.83        467.57         3.32 o                         
   4   2   8         44.40         51.19         1.51 o                         
   5   2   8         27.46         18.78         2.60 o                         
   6   2   8        688.21        657.01         8.20 o                         
   7   2   8         53.53         54.08         3.48 o                         
   8   2   8          3.97          5.91         3.22 o                         
   9   2   8          1.85          1.88         2.68 o                         
  10   2   8         15.59         12.76         3.15 o                         
 -10   3   8         28.80         27.43         3.80 o                         
  -9   3   8        112.94        117.47         4.82 o                         
  -8   3   8        275.46        259.33         4.04 o                         
  -7   3   8         17.27         19.60         1.49 o                         
  -6   3   8        605.44        586.00         4.07 o                         
  -5   3   8          0.26          0.02         1.00 o                         
  -4   3   8        737.06        719.02         9.86 o                         
  -3   3   8        135.32        133.66         2.75 o                         
  -2   3   8        123.73        117.75         1.44 o                         
  -1   3   8        167.45        223.14         1.92 o                         
   0   3   8        178.27        161.32         1.89 o                         
   1   3   8        131.65        115.52         1.28 o                         
   2   3   8        772.79        763.39         4.56 o                         
   3   3   8       1125.18       1102.39         7.60 o                         
   4   3   8          2.91          5.30         1.29 o                         
   5   3   8        387.27        378.37         6.54 o                         
   6   3   8         77.28         66.37         3.57 o                         
   7   3   8        276.66        262.80         6.33 o                         
   8   3   8        130.52        128.08         4.93 o                         
   9   3   8          9.14          4.96         3.36 o                         
  10   3   8        105.85        130.61         5.67 o                         
  -9   4   8          0.89          2.16         1.83 o                         
  -8   4   8         55.69         57.82         3.31 o                         
  -7   4   8         36.17         38.41         3.44 o                         
  -6   4   8        271.14        267.17         5.64 o                         
  -5   4   8        220.53        231.72         3.40 o                         
  -4   4   8          8.23          6.99         1.33 o                         
  -3   4   8         27.12         32.23         1.37 o                         
  -2   4   8        234.25        243.09         3.56 o                         
  -1   4   8         21.49         23.63         1.26 o                         
   0   4   8         56.45         55.65         1.35 o                         
   1   4   8        127.57        125.11         1.79 o                         
   2   4   8          5.48          9.60         1.65 o                         
   3   4   8         90.24        108.81         3.31 o                         
   4   4   8         27.76         25.32         2.29 o                         
   5   4   8         43.39         41.29         2.07 o                         
   6   4   8        300.51        291.23         6.28 o                         
   7   4   8          0.34          1.91         2.98 o                         
   8   4   8          2.17         -2.76         2.91 o                         
   9   4   8          0.28          0.77         3.49 o                         
  -9   5   8         10.85         13.72         4.80 o                         
  -8   5   8         33.52         36.91         3.84 o                         
  -7   5   8          9.53         12.65         3.37 o                         
  -6   5   8         10.29         13.65         3.08 o                         
  -5   5   8          1.09          0.49         2.55 o                         
  -4   5   8         54.66         55.99         3.29 o                         
  -3   5   8         13.62         11.83         1.73 o                         
  -2   5   8        112.04        108.30         2.64 o                         
  -1   5   8          0.01          0.19         1.49 o                         
   0   5   8          0.95          1.54         1.36 o                         
   1   5   8          0.01          1.85         1.52 o                         
   2   5   8         83.86         93.67         4.10 o                         
   3   5   8         19.50         21.61         2.60 o                         
   4   5   8          0.32         -1.01         2.29 o                         
   5   5   8          0.82         -0.79         2.46 o                         
   6   5   8          0.34         -0.74         2.58 o                         
   7   5   8         19.47         23.65         3.59 o                         
   8   5   8         69.41         60.27         4.10 o                         
  -7   6   8         42.38         49.21         4.22 o                         
  -6   6   8         12.04          9.96         3.27 o                         
  -5   6   8         60.31         58.99         2.38 o                         
  -4   6   8          0.05          0.98         1.75 o                         
  -3   6   8         47.50         42.55         4.02 o                         
  -2   6   8         93.01         90.70         2.77 o                         
  -1   6   8          0.01         -0.91         1.71 o                         
   0   6   8         66.35         71.52         2.44 o                         
   1   6   8        411.11        407.70         4.60 o                         
   2   6   8          0.62          0.54         1.63 o                         
   3   6   8          4.46          4.13         2.45 o                         
   4   6   8          9.13          9.23         2.37 o                         
   5   6   8         38.04         42.15         3.11 o                         
   6   6   8         17.57         14.33         2.30 o                         
   7   6   8          1.26          2.24         3.12 o                         
  -5   7   8          0.20         -1.88         1.88 o                         
  -4   7   8          0.41          2.47         2.02 o                         
  -3   7   8          0.70         -0.33         1.97 o                         
  -2   7   8          1.02          0.70         1.77 o                         
  -1   7   8          7.81          3.89         1.88 o                         
   0   7   8          3.44          1.19         1.66 o                         
   1   7   8          1.77          2.10         1.79 o                         
   2   7   8          1.13         -0.94         2.71 o                         
   3   7   8          0.01         -1.30         3.04 o                         
   4   7   8         15.36         15.50         3.09 o                         
   5   7   8          3.00          0.88         2.72 o                         
  -1   8   8          8.77         11.80         3.22 o                         
   0   8   8          7.13          1.55         2.83 o                         
   1   8   8          0.15          0.42         2.51 o                         
 -11   1   9          2.90          5.27         2.51 o                         
 -10   1   9          0.82          3.69         1.83 o                         
  -9   1   9          0.03         -0.91         1.57 o                         
  -8   1   9         77.04         78.55         2.65 o                         
  -7   1   9         70.37         66.16         2.29 o                         
  -6   1   9         32.03         30.39         1.65 o                         
  -5   1   9        115.11        118.04         1.71 o                         
  -4   1   9        140.59        152.82         1.57 o                         
  -3   1   9         33.19         33.40         0.64 o                         
  -2   1   9        727.52        779.08         3.49 o                         
  -1   1   9          1.64          1.40         0.52 o                         
   0   1   9        778.99        760.14         2.71 o                         
   1   1   9        799.82        813.21         5.02 o                         
   2   1   9          5.51          7.14         0.71 o                         
   3   1   9         59.80         63.82         1.07 o                         
   4   1   9         33.73         36.55         1.42 o                         
   5   1   9         13.86         18.01         1.63 o                         
   6   1   9         65.67         66.93         2.46 o                         
   7   1   9          0.78          4.19         3.03 o                         
   8   1   9         12.82         16.01         3.57 o                         
   9   1   9         23.00         21.67         3.17 o                         
  10   1   9          0.09         -2.91         3.47 o                         
 -11   2   9          0.38         -1.80         1.80 o                         
 -10   2   9          2.95          0.99         1.91 o                         
  -9   2   9          2.67          3.24         1.78 o                         
  -8   2   9          5.66          4.31         1.38 o                         
  -7   2   9        298.13        284.63         4.40 o                         
  -6   2   9          0.65          1.35         1.12 o                         
  -5   2   9         84.00         81.71         1.60 o                         
  -4   2   9         67.33         57.87         1.34 o                         
  -3   2   9         11.45         11.41         0.81 o                         
  -2   2   9         94.85        102.98         1.57 o                         
  -1   2   9        259.06        271.57         2.97 o                         
   0   2   9       1520.94       1645.92        16.74 o                         
   1   2   9         13.27         11.48         0.54 o                         
   2   2   9          0.17          1.06         0.44 o                         
   3   2   9        117.65        116.63         2.78 o                         
   4   2   9        432.26        385.88         3.29 o                         
   5   2   9         47.51         43.38         3.02 o                         
   6   2   9         20.27         21.97         3.03 o                         
   7   2   9         65.78         64.15         3.61 o                         
   8   2   9          4.72          4.66         3.24 o                         
   9   2   9          0.99         -2.61         2.61 o                         
  10   2   9         19.28         10.68         3.42 o                         
 -10   3   9          1.91          0.05         3.30 o                         
  -9   3   9          0.31         -0.26         2.04 o                         
  -8   3   9         71.42         75.53         2.15 o                         
  -7   3   9         34.73         29.95         1.54 o                         
  -6   3   9         53.18         56.69         2.80 o                         
  -5   3   9        264.57        259.08         5.33 o                         
  -4   3   9          4.28          7.83         0.91 o                         
  -3   3   9         45.92         42.93         1.89 o                         
  -2   3   9        243.91        252.70         3.25 o                         
  -1   3   9        156.32        158.23         2.08 o                         
   0   3   9          0.04          1.65         0.58 o                         
   1   3   9         19.68         18.78         0.78 o                         
   2   3   9         64.58         68.37         1.76 o                         
   3   3   9         29.31         28.16         2.02 o                         
   4   3   9         32.83         34.40         1.65 o                         
   5   3   9        176.00        169.59         2.80 o                         
   6   3   9        101.12         97.82         4.27 o                         
   7   3   9          6.89          4.07         2.69 o                         
   8   3   9          7.10          8.18         2.76 o                         
   9   3   9         17.53         17.34         3.58 o                         
  10   3   9         10.74         23.49         3.99 o                         
  -9   4   9          1.63          1.40         2.87 o                         
  -8   4   9        214.11        227.89         4.12 o                         
  -7   4   9        141.09        142.95         4.22 o                         
  -6   4   9        249.09        231.85         9.62 o                         
  -5   4   9        198.94        194.93         4.53 o                         
  -4   4   9          6.11          6.82         1.47 o                         
  -3   4   9         87.61         89.69         1.94 o                         
  -2   4   9        143.90        138.28         4.47 o                         
  -1   4   9         45.73         45.48         1.47 o                         
   0   4   9         83.84         88.47         2.40 o                         
   1   4   9        149.11        154.49         2.74 o                         
   2   4   9        127.90        144.25         1.90 o                         
   3   4   9        700.57        694.89         7.09 o                         
   4   4   9        242.03        256.36         4.66 o                         
   5   4   9         78.10         76.81         2.37 o                         
   6   4   9        107.71        109.54         4.54 o                         
   7   4   9          1.83          5.03         3.22 o                         
   8   4   9         14.10         10.31         3.37 o                         
   9   4   9          0.58         -2.37         3.27 o                         
  -9   5   9         45.87         51.38         3.91 o                         
  -8   5   9        104.60        113.11         4.52 o                         
  -7   5   9          0.44          2.39         2.76 o                         
  -6   5   9          3.37          3.75         2.90 o                         
  -5   5   9          3.47          3.06         2.71 o                         
  -4   5   9          3.74          1.31         2.44 o                         
  -3   5   9         16.54         14.53         2.36 o                         
  -2   5   9          4.00          4.75         1.49 o                         
  -1   5   9          9.55         10.40         1.66 o                         
   0   5   9         45.24         48.19         1.96 o                         
   1   5   9         46.13         42.77         1.42 o                         
   2   5   9        306.34        307.60         3.61 o                         
   3   5   9          0.87          4.71         2.13 o                         
   4   5   9         22.45         22.98         2.37 o                         
   5   5   9          0.10         -0.36         1.99 o                         
   6   5   9          6.53          6.23         3.15 o                         
   7   5   9          1.67          2.74         3.21 o                         
   8   5   9          0.93          0.76         3.57 o                         
  -7   6   9         49.30         52.50         4.03 o                         
  -6   6   9         10.65         11.13         3.24 o                         
  -5   6   9          9.55         13.13         2.03 o                         
  -4   6   9         21.71         22.89         2.84 o                         
  -3   6   9          1.06          0.36         2.02 o                         
  -2   6   9          0.81          0.59         1.62 o                         
  -1   6   9         12.56         11.58         1.83 o                         
   0   6   9          2.01         -0.32         1.79 o                         
   1   6   9         57.01         57.86         4.94 o                         
   2   6   9         35.16         34.51         3.08 o                         
   3   6   9          1.65          2.50         2.56 o                         
   4   6   9         27.51         33.51         3.24 o                         
   5   6   9          0.53         -0.39         2.28 o                         
   6   6   9          0.07          3.30         3.15 o                         
  -5   7   9          0.93          3.21         2.01 o                         
  -4   7   9          0.01         -1.85         1.85 o                         
  -3   7   9         15.81         13.21         2.27 o                         
  -2   7   9          2.05          0.11         1.83 o                         
  -1   7   9          0.03          0.15         1.69 o                         
   0   7   9         14.54         14.39         1.91 o                         
   1   7   9          6.10          6.17         1.85 o                         
   2   7   9          1.30         -1.45         3.13 o                         
   3   7   9          7.68          4.58         2.99 o                         
   4   7   9          0.35         -0.05         2.82 o                         
   5   7   9          3.50          7.54         2.70 o                         
   0   8   9          0.08          4.49         3.06 o                         
 -11   0  10         32.65         27.96         3.05 o                         
 -10   0  10         12.75         15.79         2.51 o                         
  -9   0  10         85.95         92.04         4.16 o                         
  -8   0  10         81.66         91.91         3.93 o                         
  -7   0  10         11.92         12.08         2.15 o                         
  -6   0  10         15.90         13.96         2.14 o                         
  -5   0  10        636.62        575.76        10.45 o                         
  -4   0  10        324.05        312.25         2.71 o                         
  -3   0  10       3008.14       3130.15        12.22 o                         
  -2   0  10       5160.18       5107.58        14.39 o                         
  -1   0  10        136.15        144.51         2.35 o                         
   0   0  10       1147.32       1176.89         3.96 o                         
   1   0  10       1728.24       1700.53        15.79 o                         
   2   0  10       2682.93       2655.42         7.54 o                         
   3   0  10        497.64        489.14         3.61 o                         
   4   0  10        379.80        377.82         5.36 o                         
   5   0  10          8.76          8.38         2.10 o                         
   6   0  10        270.63        277.94         5.60 o                         
   7   0  10          1.17          3.83         2.76 o                         
   8   0  10         71.76         62.16         3.87 o                         
   9   0  10         30.81         31.71         3.27 o                         
  10   0  10          3.19          4.62         3.47 o                         
  11   0  10          0.11         -2.64         3.08 o                         
 -11   1  10         47.82         44.12         3.55 o                         
 -10   1  10          1.13         -1.66         1.66 o                         
  -9   1  10          6.21          5.01         1.67 o                         
  -8   1  10        254.22        235.18         4.51 o                         
  -7   1  10        441.57        430.99         4.67 o                         
  -6   1  10        311.74        299.51         5.59 o                         
  -5   1  10          0.15          0.81         0.87 o                         
  -4   1  10       2846.26       2819.63        10.06 o                         
  -3   1  10        246.94        285.13         5.17 o                         
  -2   1  10        915.97        877.32         3.48 o                         
  -1   1  10        162.97        150.59         1.43 o                         
   0   1  10        473.29        477.90         2.75 o                         
   1   1  10       4961.29       4917.19        43.99 o                         
   2   1  10         94.89         90.84         1.13 o                         
   3   1  10       1545.94       1496.61         7.80 o                         
   4   1  10        422.36        417.24         3.97 o                         
   5   1  10         85.95         85.51         2.33 o                         
   6   1  10         51.54         42.80         3.28 o                         
   7   1  10        102.69         99.94         4.27 o                         
   8   1  10        402.04        396.91         7.70 o                         
   9   1  10          4.88          2.08         2.89 o                         
  10   1  10         43.29         36.90         4.17 o                         
 -11   2  10         11.12         17.48         2.97 o                         
 -10   2  10         23.17         27.03         3.09 o                         
  -9   2  10         57.73         65.04         2.57 o                         
  -8   2  10         29.28         28.74         3.70 o                         
  -7   2  10         14.91         11.50         1.37 o                         
  -6   2  10        912.25        897.05         4.95 o                         
  -5   2  10        100.29         98.47         1.80 o                         
  -4   2  10         23.31         20.72         1.04 o                         
  -3   2  10         93.24         92.51         2.37 o                         
  -2   2  10       1170.75       1123.12        13.09 o                         
  -1   2  10         84.53        100.78         1.24 o                         
   0   2  10       1269.39       1320.67        13.00 o                         
   1   2  10        338.22        379.99         3.97 o                         
   2   2  10        825.08        842.46        11.45 o                         
   3   2  10         82.53         93.02         2.17 o                         
   4   2  10          0.04          0.38         0.97 o                         
   5   2  10        648.57        703.75         8.24 o                         
   6   2  10         53.42         45.86         3.49 o                         
   7   2  10         17.40         16.05         3.23 o                         
   8   2  10         11.48          8.21         2.75 o                         
   9   2  10         18.73         18.13         3.31 o                         
  10   2  10         32.83         33.04         3.81 o                         
 -10   3  10         24.66         24.57         3.65 o                         
  -9   3  10          0.03          1.05         2.03 o                         
  -8   3  10        110.44        115.72         2.45 o                         
  -7   3  10         55.18         60.28         1.88 o                         
  -6   3  10        163.22        169.76         3.01 o                         
  -5   3  10          0.23          1.68         1.24 o                         
  -4   3  10        291.92        281.15         2.59 o                         
  -3   3  10         43.58         36.07         1.13 o                         
  -2   3  10        829.59        786.95         3.59 o                         
  -1   3  10        451.67        482.60         5.02 o                         
   0   3  10        319.54        364.32         6.14 o                         
   1   3  10       1175.65       1151.45         8.45 o                         
   2   3  10         54.19         50.68         1.01 o                         
   3   3  10        276.01        262.53         3.01 o                         
   4   3  10          0.18          2.08         1.35 o                         
   5   3  10         95.17         99.10         4.26 o                         
   6   3  10          7.28          7.51         2.91 o                         
   7   3  10          4.06          5.74         3.32 o                         
   8   3  10        165.75        163.52         5.61 o                         
   9   3  10         20.79         25.98         3.54 o                         
  -9   4  10         31.45         28.62         4.49 o                         
  -8   4  10          0.02          2.13         2.10 o                         
  -7   4  10          9.26          9.16         2.04 o                         
  -6   4  10         75.26         80.12         2.69 o                         
  -5   4  10         33.99         27.51         1.86 o                         
  -4   4  10        299.37        306.72         3.45 o                         
  -3   4  10         92.07         96.54         2.06 o                         
  -2   4  10         27.84         25.21         1.70 o                         
  -1   4  10        121.02        106.96         2.05 o                         
   0   4  10         37.98         45.85         1.33 o                         
   1   4  10         36.60         35.83         1.24 o                         
   2   4  10        352.47        326.00         2.72 o                         
   3   4  10        123.00        118.02         3.41 o                         
   4   4  10        140.75        160.19         3.86 o                         
   5   4  10        207.56        219.54         7.30 o                         
   6   4  10          3.54          2.75         3.20 o                         
   7   4  10         34.88         31.70         3.38 o                         
   8   4  10          0.02         -0.70         2.91 o                         
   9   4  10          0.30          0.46         2.97 o                         
  -9   5  10         63.84         64.65         4.58 o                         
  -8   5  10          0.03          3.70         3.42 o                         
  -7   5  10          0.10         -1.80         2.99 o                         
  -6   5  10        164.12        172.69         5.11 o                         
  -5   5  10          2.99          4.38         2.94 o                         
  -4   5  10         97.37         91.30         4.00 o                         
  -3   5  10         64.23         59.98         3.34 o                         
  -2   5  10        141.51        145.77         2.98 o                         
  -1   5  10          0.01          2.07         1.50 o                         
   0   5  10         18.63         16.89         1.71 o                         
   1   5  10         45.49         46.44         1.49 o                         
   2   5  10        384.52        398.87         8.01 o                         
   3   5  10        384.38        387.36         6.22 o                         
   4   5  10         17.52         13.03         2.56 o                         
   5   5  10         43.74         44.46         3.12 o                         
   6   5  10         11.49         10.70         3.36 o                         
   7   5  10         27.24         25.53         3.33 o                         
   8   5  10         64.43         67.18         4.56 o                         
  -7   6  10          2.87          1.46         3.30 o                         
  -6   6  10         35.98         36.10         3.63 o                         
  -5   6  10         53.99         56.82         2.59 o                         
  -4   6  10          2.28          4.25         2.09 o                         
  -3   6  10          1.14          0.16         1.86 o                         
  -2   6  10         40.11         32.80         2.07 o                         
  -1   6  10          4.34          4.79         1.84 o                         
   0   6  10         26.92         26.71         1.93 o                         
   1   6  10          0.96         -0.04         1.67 o                         
   2   6  10          5.58          6.52         2.41 o                         
   3   6  10         86.87         94.23         4.18 o                         
   4   6  10         22.25         22.11         3.05 o                         
   5   6  10         10.36          9.11         2.85 o                         
   6   6  10         48.03         52.40         4.23 o                         
  -5   7  10         11.14         12.30         3.09 o                         
  -4   7  10          2.59          2.75         1.90 o                         
  -3   7  10          7.27          4.39         3.81 o                         
  -2   7  10         11.00         10.24         1.87 o                         
  -1   7  10          7.51          7.51         1.87 o                         
   0   7  10         17.78         14.83         2.12 o                         
   1   7  10         12.94         15.23         1.97 o                         
   2   7  10          8.11          9.97         3.18 o                         
   3   7  10          7.06         10.17         3.08 o                         
   4   7  10          0.23         -2.95         2.95 o                         
   5   7  10          4.31          2.07         2.44 o                         
   0   8  10         13.32         11.46         3.34 o                         
 -10   1  11          4.50          4.72         1.73 o                         
  -9   1  11          1.27          2.49         1.67 o                         
  -8   1  11          1.91          2.66         3.17 o                         
  -7   1  11         14.13         12.98         1.83 o                         
  -6   1  11          7.11          7.04         1.39 o                         
  -5   1  11        208.83        203.40         2.22 o                         
  -4   1  11        127.15        126.32         2.16 o                         
  -3   1  11          0.85          1.12         0.77 o                         
  -2   1  11       2060.34       2229.34        15.51 o                         
  -1   1  11          9.58          5.29         0.62 o                         
   0   1  11          0.38          0.50         0.68 o                         
   1   1  11       1109.93       1166.95        12.98 o                         
   2   1  11        712.18        770.10         7.67 o                         
   3   1  11          5.30          4.81         0.72 o                         
   4   1  11         50.64         46.54         1.80 o                         
   5   1  11          0.68          3.51         1.63 o                         
   6   1  11         31.80         26.10         2.15 o                         
   7   1  11          0.64          0.16         2.53 o                         
   8   1  11          1.48          2.09         3.14 o                         
   9   1  11          1.86          0.39         3.00 o                         
  10   1  11          0.68         -3.50         3.50 o                         
 -11   2  11         11.22          6.08         2.79 o                         
 -10   2  11          3.96          2.34         1.59 o                         
  -9   2  11          0.80          0.43         1.68 o                         
  -8   2  11         67.50         63.61         3.03 o                         
  -7   2  11         29.54         29.98         1.56 o                         
  -6   2  11         44.90         49.81         1.70 o                         
  -5   2  11        215.04        217.84         3.05 o                         
  -4   2  11         35.64         35.44         1.19 o                         
  -3   2  11        165.28        160.59         1.85 o                         
  -2   2  11         40.94         44.91         1.07 o                         
  -1   2  11         26.92         29.46         0.90 o                         
   0   2  11        965.49       1020.73         9.11 o                         
   1   2  11         87.74         78.46         1.10 o                         
   2   2  11         25.37         27.77         0.76 o                         
   3   2  11         56.23         48.41         1.25 o                         
   4   2  11         51.96         44.19         1.46 o                         
   5   2  11         23.10         26.52         3.05 o                         
   6   2  11        334.17        316.59         6.40 o                         
   7   2  11         15.62         17.41         3.01 o                         
   8   2  11          1.36          0.52         2.79 o                         
   9   2  11          1.22         -1.57         3.28 o                         
  10   2  11          1.77          2.27         3.79 o                         
 -10   3  11          6.03          9.20         3.50 o                         
  -9   3  11          6.01          6.02         2.02 o                         
  -8   3  11          0.46          1.38         1.36 o                         
  -7   3  11          5.32          9.31         1.54 o                         
  -6   3  11        181.49        183.50         2.57 o                         
  -5   3  11       1003.72        974.31         5.33 o                         
  -4   3  11         42.92         45.91         1.39 o                         
  -3   3  11        213.39        218.44         2.20 o                         
  -2   3  11        115.54        118.36         2.27 o                         
  -1   3  11         74.94         83.57         1.25 o                         
   0   3  11        229.05        246.23         1.99 o                         
   1   3  11        268.39        286.73         3.10 o                         
   2   3  11         24.40         18.95         0.82 o                         
   3   3  11         16.38         14.55         1.29 o                         
   4   3  11        210.28        194.68         4.01 o                         
   5   3  11        680.53        627.30         8.39 o                         
   6   3  11         95.27         85.59         4.12 o                         
   7   3  11          9.74         17.11         3.12 o                         
   8   3  11          3.06          2.99         2.80 o                         
   9   3  11         17.35         17.50         4.16 o                         
  -9   4  11          3.22          2.95         2.27 o                         
  -8   4  11         10.83         11.61         2.24 o                         
  -7   4  11          6.65          7.34         1.84 o                         
  -6   4  11          4.92          2.94         1.97 o                         
  -5   4  11         88.71         89.92         3.62 o                         
  -4   4  11        156.27        160.42         4.52 o                         
  -3   4  11        102.45        111.23         2.27 o                         
  -2   4  11         51.46         44.85         1.57 o                         
  -1   4  11          6.72          4.16         1.20 o                         
   0   4  11         57.42         59.83         2.32 o                         
   1   4  11        135.52        138.46         1.93 o                         
   2   4  11         30.53         26.88         1.19 o                         
   3   4  11        380.57        368.79         5.37 o                         
   4   4  11          0.59          0.87         1.78 o                         
   5   4  11        146.40        151.95         4.97 o                         
   6   4  11         44.91         44.56         4.02 o                         
   7   4  11        167.11        173.01         5.79 o                         
   8   4  11          0.04          2.44         3.34 o                         
  -8   5  11         26.59         25.41         3.54 o                         
  -7   5  11         36.19         37.90         3.60 o                         
  -6   5  11         52.06         53.34         3.92 o                         
  -5   5  11        130.33        126.40         4.67 o                         
  -4   5  11        167.19        161.64         4.85 o                         
  -3   5  11         29.11         28.02         3.10 o                         
  -2   5  11          1.39          1.08         2.30 o                         
  -1   5  11         45.62         43.89         2.12 o                         
   0   5  11         32.12         32.11         1.91 o                         
   1   5  11          1.92          3.51         1.05 o                         
   2   5  11         13.61         15.05         1.58 o                         
   3   5  11         88.81         88.69         3.52 o                         
   4   5  11        271.51        253.14         5.13 o                         
   5   5  11         38.28         37.79         2.29 o                         
   6   5  11         11.53         15.09         3.55 o                         
   7   5  11         10.15          6.12         3.47 o                         
  -7   6  11         11.71         14.98         3.55 o                         
  -6   6  11         12.16         14.02         2.01 o                         
  -5   6  11          3.71          5.67         1.81 o                         
  -4   6  11          5.64          4.56         2.01 o                         
  -3   6  11          1.77          2.85         1.84 o                         
  -2   6  11          4.42          3.42         1.85 o                         
  -1   6  11          1.68          1.11         1.73 o                         
   0   6  11         16.77         15.65         1.95 o                         
   1   6  11         10.54          6.56         1.65 o                         
   2   6  11         28.86         30.41         3.14 o                         
   3   6  11         66.31         63.25         3.63 o                         
   4   6  11         28.99         28.17         3.04 o                         
   5   6  11          9.70          8.05         2.86 o                         
   6   6  11          8.81          4.22         3.57 o                         
  -5   7  11          8.36          9.90         2.76 o                         
  -4   7  11          0.83          0.68         2.09 o                         
  -3   7  11          0.10         -1.46         1.70 o                         
  -2   7  11          2.41          2.46         1.71 o                         
  -1   7  11         16.99         17.34         2.06 o                         
   0   7  11          0.05          1.19         1.99 o                         
   1   7  11          3.52          1.56         3.06 o                         
   2   7  11          6.43          6.25         2.92 o                         
   3   7  11          7.69          8.08         2.73 o                         
   4   7  11          0.48          3.11         3.10 o                         
   5   7  11         17.17         14.47         2.84 o                         
 -10   0  12         13.58         14.01         2.92 o                         
  -9   0  12         27.50         28.68         3.19 o                         
  -8   0  12        202.51        200.33         5.15 o                         
  -7   0  12         35.97         33.81         2.67 o                         
  -6   0  12        203.19        211.55         4.53 o                         
  -5   0  12        413.04        387.15         5.47 o                         
  -4   0  12         33.00         23.74         1.85 o                         
  -3   0  12        727.59        808.30         6.60 o                         
  -2   0  12        832.16        852.95         6.27 o                         
  -1   0  12         65.16         82.49         1.10 o                         
   0   0  12        141.68        148.31         1.65 o                         
   1   0  12         11.15          3.99         0.79 o                         
   2   0  12        673.08        649.65        10.94 o                         
   3   0  12         95.09         83.73         1.79 o                         
   4   0  12         24.72         19.73         2.30 o                         
   5   0  12        114.54        121.58         3.91 o                         
   6   0  12          9.10          9.74         2.66 o                         
   7   0  12          3.63          3.24         2.95 o                         
   8   0  12         22.53         22.10         3.27 o                         
   9   0  12          2.38         -0.13         3.05 o                         
  10   0  12         30.13         29.84         4.20 o                         
 -10   1  12         26.42         28.00         2.20 o                         
  -9   1  12          0.37          0.71         1.69 o                         
  -8   1  12        190.65        194.87         3.68 o                         
  -7   1  12        318.32        304.67         9.73 o                         
  -6   1  12         48.55         41.94         1.92 o                         
  -5   1  12         36.34         30.67         1.15 o                         
  -4   1  12        449.19        424.01        10.91 o                         
  -3   1  12          8.95         13.22         1.07 o                         
  -2   1  12        779.52        804.81        11.77 o                         
  -1   1  12       1418.82       1440.67        14.93 o                         
   0   1  12        115.59         94.39         2.79 o                         
   1   1  12       2174.07       2168.50         5.51 o                         
   2   1  12        175.40        166.89         2.17 o                         
   3   1  12         38.56         31.05         1.19 o                         
   4   1  12         64.13         57.80         2.75 o                         
   5   1  12         73.45         80.08         2.42 o                         
   6   1  12        257.30        258.50         4.04 o                         
   7   1  12         43.96         34.56         3.60 o                         
   8   1  12         77.86         63.20         4.08 o                         
   9   1  12         88.26         90.74         4.95 o                         
  10   1  12          2.82          0.46         3.60 o                         
 -10   2  12         32.12         28.17         4.48 o                         
  -9   2  12         10.72         10.05         1.76 o                         
  -8   2  12        282.73        277.88         4.16 o                         
  -7   2  12          6.11          7.01         1.64 o                         
  -6   2  12          4.70          4.23         1.25 o                         
  -5   2  12        829.14        802.25         4.53 o                         
  -4   2  12         34.51         29.80         1.25 o                         
  -3   2  12        114.34        100.53         2.28 o                         
  -2   2  12         31.27         28.54         0.99 o                         
  -1   2  12       1241.98       1271.10         4.96 o                         
   0   2  12        266.13        260.91         1.93 o                         
   1   2  12       1129.97       1236.01         3.97 o                         
   2   2  12         27.04         22.89         0.96 o                         
   3   2  12          7.16          8.10         0.90 o                         
   4   2  12        566.92        566.33         7.14 o                         
   5   2  12         59.90         60.43         3.41 o                         
   6   2  12         16.47         14.55         2.97 o                         
   7   2  12          1.29          3.78         3.06 o                         
   8   2  12          9.15          7.67         3.30 o                         
   9   2  12          0.24         -2.30         3.49 o                         
 -10   3  12         21.18         20.67         3.48 o                         
  -9   3  12         11.01          9.16         2.13 o                         
  -8   3  12         35.37         30.74         1.73 o                         
  -7   3  12        665.08        677.01         6.09 o                         
  -6   3  12        212.95        216.92         2.83 o                         
  -5   3  12        101.95         99.34         1.98 o                         
  -4   3  12        275.15        274.28         2.69 o                         
  -3   3  12          3.05          0.02         1.07 o                         
  -2   3  12       1377.62       1340.38         7.14 o                         
  -1   3  12          3.59          4.54         0.66 o                         
   0   3  12          9.62         10.56         1.20 o                         
   1   3  12       1532.31       1696.01        17.87 o                         
   2   3  12         35.96         28.61         0.89 o                         
   3   3  12          0.19          0.01         1.14 o                         
   4   3  12        628.51        629.21         5.57 o                         
   5   3  12         57.47         57.86         3.86 o                         
   6   3  12        150.81        154.93         5.27 o                         
   7   3  12        285.98        280.84         6.82 o                         
   8   3  12         90.14         88.08         4.82 o                         
   9   3  12         34.81         39.58         4.23 o                         
  -9   4  12         25.93         32.24         2.78 o                         
  -8   4  12         41.83         41.53         4.52 o                         
  -7   4  12         86.61         92.58         3.04 o                         
  -6   4  12        203.73        200.43         3.67 o                         
  -5   4  12        228.19        234.00         2.87 o                         
  -4   4  12          0.02          2.55         1.48 o                         
  -3   4  12        227.15        224.79         4.26 o                         
  -2   4  12          0.79          1.63         1.19 o                         
  -1   4  12        124.11        128.33         2.98 o                         
   0   4  12        166.80        169.73         2.56 o                         
   1   4  12         51.71         49.75         1.41 o                         
   2   4  12          4.53          4.99         1.36 o                         
   3   4  12          0.06          1.96         1.43 o                         
   4   4  12         50.73         52.07         2.78 o                         
   5   4  12        150.67        165.61         5.33 o                         
   6   4  12         42.01         31.99         3.69 o                         
   7   4  12          0.61          1.75         3.23 o                         
   8   4  12         34.82         38.67         3.91 o                         
  -8   5  12          2.93          5.28         3.13 o                         
  -7   5  12         22.16         22.53         3.75 o                         
  -6   5  12         51.24         50.22         3.99 o                         
  -5   5  12          0.01          2.39         2.71 o                         
  -4   5  12         19.89         22.74         2.94 o                         
  -3   5  12         16.41         18.75         3.00 o                         
  -2   5  12        145.85        152.97         4.41 o                         
  -1   5  12          1.71          0.21         1.49 o                         
   0   5  12         24.28         24.07         1.34 o                         
   1   5  12         34.79         28.73         1.39 o                         
   2   5  12         24.00         26.28         1.82 o                         
   3   5  12          5.98          8.45         2.20 o                         
   4   5  12         14.62         22.98         2.76 o                         
   5   5  12         65.76         74.84         4.27 o                         
   6   5  12         31.04         21.58         3.45 o                         
   7   5  12         11.18          6.75         3.49 o                         
  -6   6  12         19.51         16.35         2.97 o                         
  -5   6  12          0.62          0.28         2.43 o                         
  -4   6  12         16.71         23.54         2.15 o                         
  -3   6  12          6.25          7.82         1.81 o                         
  -2   6  12          0.19         -0.47         1.87 o                         
  -1   6  12         14.68         13.99         4.00 o                         
   0   6  12          0.93         -2.06         2.16 o                         
   1   6  12          5.46          3.52         1.79 o                         
   2   6  12         17.33         10.15         2.82 o                         
   3   6  12         22.96         16.38         2.55 o                         
   4   6  12          4.74          6.72         2.31 o                         
   5   6  12         21.94         21.59         3.02 o                         
  -5   7  12          0.29         -1.08         2.74 o                         
  -4   7  12          0.07         -2.15         2.15 o                         
  -3   7  12         11.08         11.28         2.21 o                         
  -2   7  12          9.91          6.45         1.83 o                         
  -1   7  12          2.57          3.49         2.57 o                         
   0   7  12          2.15          2.81         2.01 o                         
   1   7  12         15.89         10.67         3.54 o                         
   2   7  12         12.07         10.33         2.79 o                         
   3   7  12          0.04         -2.26         2.58 o                         
   4   7  12          2.86          2.76         2.98 o                         
 -10   1  13         13.62         15.01         2.29 o                         
  -9   1  13         13.67         15.38         2.00 o                         
  -8   1  13          5.69          7.12         1.92 o                         
  -7   1  13          1.58          2.54         1.67 o                         
  -6   1  13          6.57          6.40         1.54 o                         
  -5   1  13          2.16          1.03         1.19 o                         
  -4   1  13          2.15          1.86         1.27 o                         
  -3   1  13         82.82         93.65         4.13 o                         
  -2   1  13        351.45        379.25         8.80 o                         
  -1   1  13          6.13          9.90         1.01 o                         
   0   1  13        142.96        149.72         2.54 o                         
   1   1  13          6.85          9.82         1.25 o                         
   2   1  13        152.46        149.89         2.47 o                         
   3   1  13        467.18        490.85         2.98 o                         
   4   1  13          0.48         -0.52         1.14 o                         
   5   1  13         11.93         14.18         3.73 o                         
   6   1  13         36.93         39.23         2.44 o                         
   7   1  13          0.23          2.54         3.05 o                         
   8   1  13          1.33          1.54         3.15 o                         
   9   1  13          7.42          4.89         3.70 o                         
  10   1  13          5.08          0.58         3.09 o                         
 -10   2  13          0.73         -1.17         2.01 o                         
  -9   2  13          1.35          0.36         1.54 o                         
  -8   2  13         48.33         47.39         2.28 o                         
  -7   2  13         62.74         54.08         2.15 o                         
  -6   2  13        297.78        287.47         3.13 o                         
  -5   2  13        283.46        279.61         4.29 o                         
  -4   2  13         11.15         11.79         1.05 o                         
  -3   2  13          4.31          4.17         0.86 o                         
  -2   2  13          0.93          4.69         0.79 o                         
  -1   2  13         21.72         24.20         0.91 o                         
   0   2  13         32.27         27.64         0.89 o                         
   1   2  13        758.25        749.06         5.35 o                         
   2   2  13        824.29        853.73         7.71 o                         
   3   2  13        140.65        134.01         1.48 o                         
   4   2  13         59.73         64.25         2.20 o                         
   5   2  13         82.39         79.26         3.78 o                         
   6   2  13        124.70        128.88         4.72 o                         
   7   2  13          1.06          2.20         3.03 o                         
   8   2  13          0.20          1.23         2.75 o                         
   9   2  13         13.70         14.64         3.45 o                         
  -9   3  13          4.57          4.76         1.64 o                         
  -8   3  13         84.10         81.04         2.23 o                         
  -7   3  13          3.90          6.18         1.41 o                         
  -6   3  13         78.44         86.72         2.07 o                         
  -5   3  13         18.89         17.34         1.39 o                         
  -4   3  13        180.07        176.92         3.35 o                         
  -3   3  13        440.45        440.24         3.57 o                         
  -2   3  13         53.36         56.39         1.30 o                         
  -1   3  13          9.94         12.30         1.18 o                         
   0   3  13          3.83          1.17         1.06 o                         
   1   3  13         13.05         19.36         2.33 o                         
   2   3  13         22.96         21.18         1.41 o                         
   3   3  13         25.30         26.11         1.27 o                         
   4   3  13         21.67         21.91         1.61 o                         
   5   3  13         67.52         71.12         4.02 o                         
   6   3  13         19.55         32.57         3.98 o                         
   7   3  13        140.85        138.08         5.35 o                         
   8   3  13         35.33         33.96         3.78 o                         
   9   3  13         10.44         21.00         3.72 o                         
  -9   4  13          0.58         -0.49         2.97 o                         
  -8   4  13         70.45         69.58         3.38 o                         
  -7   4  13          6.53          7.38         1.75 o                         
  -6   4  13        112.60        119.28         3.00 o                         
  -5   4  13        155.16        159.08         3.56 o                         
  -4   4  13        933.51        867.43        12.97 o                         
  -3   4  13        574.88        550.81         7.17 o                         
  -2   4  13          1.45         -0.66         1.29 o                         
  -1   4  13          6.56          4.38         1.27 o                         
   0   4  13         52.06         55.85         1.77 o                         
   1   4  13          4.70          2.16         0.99 o                         
   2   4  13          0.53          1.12         1.37 o                         
   3   4  13          0.24         -0.53         2.60 o                         
   4   4  13          8.49         10.21         1.64 o                         
   5   4  13        257.60        240.93         6.11 o                         
   6   4  13         55.35         44.61         3.63 o                         
   7   4  13         15.44         11.85         3.07 o                         
   8   4  13         47.29         44.96         4.09 o                         
  -8   5  13          3.27          1.71         3.51 o                         
  -7   5  13         79.50         83.90         4.51 o                         
  -6   5  13         34.27         32.85         3.22 o                         
  -5   5  13          0.42          1.90         2.49 o                         
  -4   5  13         40.86         40.85         3.43 o                         
  -3   5  13         48.38         51.12         3.30 o                         
  -2   5  13        104.68        110.22         4.14 o                         
  -1   5  13          0.03          0.84         2.25 o                         
   0   5  13          6.91          6.55         1.60 o                         
   1   5  13          0.36         -1.10         1.10 o                         
   2   5  13          0.01         -0.63         1.40 o                         
   3   5  13          8.56          7.46         2.37 o                         
   4   5  13         29.22         29.46         2.93 o                         
   5   5  13          1.35          2.53         3.07 o                         
   6   5  13          3.37          1.27         2.70 o                         
   7   5  13          2.42          6.58         3.14 o                         
  -6   6  13          0.53          2.66         3.35 o                         
  -5   6  13         52.57         58.51         3.99 o                         
  -4   6  13         24.69         24.93         2.15 o                         
  -3   6  13          0.85          0.75         1.72 o                         
  -2   6  13          0.19         -0.13         1.91 o                         
  -1   6  13         36.10         34.43         2.50 o                         
   0   6  13         15.41         17.73         1.98 o                         
   1   6  13          4.38          4.76         2.55 o                         
   2   6  13          0.67         -0.83         2.64 o                         
   3   6  13          3.85          4.10         2.23 o                         
   4   6  13          1.36          0.87         2.09 o                         
   5   6  13          0.01         -3.50         3.50 o                         
  -4   7  13          0.41         -0.73         3.04 o                         
  -3   7  13          0.03          0.86         1.79 o                         
  -2   7  13          9.59         12.99         1.95 o                         
  -1   7  13         28.54         39.40         2.53 o                         
   0   7  13          0.01          0.94         2.34 o                         
   1   7  13         11.01          6.15         3.26 o                         
   2   7  13          0.09          3.54         2.56 o                         
   3   7  13          1.35          2.14         2.58 o                         
   4   7  13          1.10         -0.18         3.06 o                         
 -10   0  14         90.67         93.53         4.72 o                         
  -9   0  14        133.23        132.79         4.81 o                         
  -8   0  14        275.57        277.87         6.14 o                         
  -7   0  14          1.09          2.78         2.45 o                         
  -6   0  14          0.85          0.42         1.95 o                         
  -5   0  14        341.34        334.98         5.28 o                         
  -4   0  14        174.68        179.50         3.77 o                         
  -3   0  14         24.69         21.85         1.77 o                         
  -2   0  14        186.73        207.10         3.46 o                         
  -1   0  14       2948.66       2961.75         7.76 o                         
   0   0  14        573.23        558.69         8.37 o                         
   1   0  14          2.63          2.15         0.90 o                         
   2   0  14         35.68         36.88         1.55 o                         
   3   0  14         52.85         55.52         1.64 o                         
   4   0  14       2048.42       2036.71         8.58 o                         
   5   0  14         31.01         39.95         2.89 o                         
   6   0  14         64.81         66.69         3.83 o                         
   7   0  14         40.22         43.60         3.71 o                         
   8   0  14          4.44          4.76         3.46 o                         
   9   0  14         27.39         22.88         3.32 o                         
 -10   1  14         20.65         20.68         2.38 o                         
  -9   1  14         26.18         26.29         2.29 o                         
  -8   1  14         95.09         95.16         5.16 o                         
  -7   1  14        149.62        138.41         3.03 o                         
  -6   1  14        318.02        306.71         3.90 o                         
  -5   1  14        116.22        112.37         2.48 o                         
  -4   1  14          0.49          0.78         1.08 o                         
  -3   1  14        842.84        855.64         9.24 o                         
  -2   1  14        893.99        914.22         4.95 o                         
  -1   1  14        198.23        221.20         2.43 o                         
   0   1  14         16.76         20.00         0.89 o                         
   1   1  14       1688.81       1729.76        13.97 o                         
   2   1  14        441.91        493.20         7.00 o                         
   3   1  14        611.02        582.13         3.05 o                         
   4   1  14          6.28          3.81         1.16 o                         
   5   1  14         69.07         66.80         2.42 o                         
   6   1  14        156.11        156.84         3.49 o                         
   7   1  14         69.04         72.74         4.08 o                         
   8   1  14         68.70         72.39         4.60 o                         
   9   1  14         35.99         38.73         4.20 o                         
 -10   2  14         11.27         18.28         3.77 o                         
  -9   2  14         12.31         17.85         2.07 o                         
  -8   2  14        227.54        229.83         4.77 o                         
  -7   2  14         51.04         49.25         2.24 o                         
  -6   2  14        113.71        106.26         2.60 o                         
  -5   2  14        841.36        868.87         8.99 o                         
  -4   2  14          6.11          4.81         1.03 o                         
  -3   2  14         91.77         99.31         1.66 o                         
  -2   2  14         19.08         19.03         1.09 o                         
  -1   2  14         50.09         58.22         1.22 o                         
   0   2  14          1.40          1.77         0.70 o                         
   1   2  14         79.02         76.94         1.42 o                         
   2   2  14        170.67        178.34         2.32 o                         
   3   2  14        151.06        161.67         1.96 o                         
   4   2  14        699.59        699.55         9.24 o                         
   5   2  14        133.90        137.74         4.45 o                         
   6   2  14          9.67         15.96         3.14 o                         
   7   2  14         10.09         11.75         3.51 o                         
   8   2  14          5.10         11.09         3.84 o                         
   9   2  14          4.99          6.85         3.60 o                         
  -9   3  14          6.27          4.65         1.61 o                         
  -8   3  14          6.63          3.67         1.46 o                         
  -7   3  14         25.95         27.16         1.65 o                         
  -6   3  14         87.63         92.21         2.13 o                         
  -5   3  14         20.10         20.89         1.41 o                         
  -4   3  14        419.68        423.20         4.18 o                         
  -3   3  14         28.73         34.19         1.29 o                         
  -2   3  14        368.11        382.76         6.68 o                         
  -1   3  14         17.06         22.29         1.43 o                         
   0   3  14         50.94         53.03         1.64 o                         
   1   3  14        200.80        191.01         2.56 o                         
   2   3  14        110.67        116.22         3.32 o                         
   3   3  14        160.43        154.01         2.81 o                         
   4   3  14         24.41         18.55         2.71 o                         
   5   3  14         36.20         37.49         3.61 o                         
   6   3  14        361.51        402.97         7.72 o                         
   7   3  14          5.34          1.43         2.91 o                         
   8   3  14          6.57         15.52         3.84 o                         
   9   3  14          1.03         -1.32         3.99 o                         
  -9   4  14         54.05         54.42         2.85 o                         
  -8   4  14         13.16         11.17         2.12 o                         
  -7   4  14          3.95          9.40         2.11 o                         
  -6   4  14          1.87          2.51         1.75 o                         
  -5   4  14         46.45         52.59         2.19 o                         
  -4   4  14         30.26         29.42         1.79 o                         
  -3   4  14        468.05        472.22         4.52 o                         
  -2   4  14        121.82        130.87         2.61 o                         
  -1   4  14          0.04          0.47         1.25 o                         
   0   4  14        120.36        118.66         7.02 o                         
   1   4  14         35.17         33.30         1.34 o                         
   2   4  14          5.22          3.54         1.32 o                         
   3   4  14          4.96          4.60         1.47 o                         
   4   4  14        267.47        261.42         3.78 o                         
   5   4  14          6.92          3.22         3.10 o                         
   6   4  14         59.63         62.08         4.17 o                         
   7   4  14         29.65         30.83         3.94 o                         
   8   4  14          6.07          0.55         3.78 o                         
  -8   5  14          0.21         -0.03         2.95 o                         
  -7   5  14        162.58        181.63         5.99 o                         
  -6   5  14          2.96          6.35         3.13 o                         
  -5   5  14         41.98         38.08         3.22 o                         
  -4   5  14         76.94         74.83         3.99 o                         
  -3   5  14         74.34         74.73         3.49 o                         
  -2   5  14        145.38        133.82         4.14 o                         
  -1   5  14        111.56        114.80         2.53 o                         
   0   5  14          1.44          0.99         1.12 o                         
   1   5  14         99.15        100.20         2.07 o                         
   2   5  14         23.92         23.34         1.69 o                         
   3   5  14          2.15          3.03         2.38 o                         
   4   5  14         66.74         66.72         3.31 o                         
   5   5  14          9.76          9.89         3.05 o                         
   6   5  14         47.70         54.61         4.14 o                         
   7   5  14         14.12         16.79         3.77 o                         
  -6   6  14         26.86         26.98         3.77 o                         
  -5   6  14          6.82          6.47         3.35 o                         
  -4   6  14         35.31         38.36         3.15 o                         
  -3   6  14         52.34         55.19         2.46 o                         
  -2   6  14          0.64          3.47         1.91 o                         
  -1   6  14          0.87          0.89         1.57 o                         
   0   6  14          0.11          0.03         1.77 o                         
   1   6  14          8.26          6.20         2.51 o                         
   2   6  14          0.03         -1.14         2.61 o                         
   3   6  14          5.91          9.88         2.45 o                         
   4   6  14          0.18         -0.44         2.09 o                         
   5   6  14         23.24         26.28         4.23 o                         
  -3   7  14         26.45         23.11         2.52 o                         
  -2   7  14         16.97         16.39         2.04 o                         
  -1   7  14         15.47         17.66         2.43 o                         
   0   7  14         15.46         12.99         1.98 o                         
   1   7  14          3.43          2.31         3.33 o                         
   2   7  14         21.85         22.71         3.22 o                         
   3   7  14          4.38         13.24         2.93 o                         
   4   7  14          0.05          0.34         2.92 o                         
 -10   1  15          8.23         12.23         2.16 o                         
  -9   1  15         16.25         24.31         2.20 o                         
  -8   1  15         71.94         62.95         4.26 o                         
  -7   1  15          1.54          0.63         1.73 o                         
  -6   1  15          8.46          6.70         1.61 o                         
  -5   1  15        447.50        413.56         5.44 o                         
  -4   1  15        232.44        208.73         2.93 o                         
  -3   1  15        136.59        146.77         2.33 o                         
  -2   1  15         80.25         77.29         5.62 o                         
  -1   1  15         33.13         28.46         0.96 o                         
   0   1  15        532.70        517.27         3.44 o                         
   1   1  15         62.71         65.56         2.98 o                         
   2   1  15          0.80          0.50         0.68 o                         
   3   1  15        406.48        425.38         2.70 o                         
   4   1  15        146.39        145.96         3.30 o                         
   5   1  15         11.38         12.74         2.00 o                         
   6   1  15         71.05         71.72         2.81 o                         
   7   1  15          1.04          1.92         3.39 o                         
   8   1  15          9.70         19.91         3.43 o                         
   9   1  15          1.53          3.96         2.97 o                         
 -10   2  15          3.34         -2.46         2.46 o                         
  -9   2  15          9.18          7.13         1.93 o                         
  -8   2  15         10.84         13.89         1.91 o                         
  -7   2  15          4.87          4.28         1.59 o                         
  -6   2  15         83.83         91.27         2.56 o                         
  -5   2  15         91.85        100.01         2.40 o                         
  -4   2  15         57.69         54.55         1.55 o                         
  -3   2  15         60.18         52.93         1.41 o                         
  -2   2  15         36.17         34.94         1.17 o                         
  -1   2  15         81.35         93.98         2.24 o                         
   0   2  15        446.79        486.34         2.92 o                         
   1   2  15          2.33          2.67         0.68 o                         
   2   2  15          7.43         13.54         0.94 o                         
   3   2  15          0.78          0.53         1.36 o                         
   4   2  15         10.27         10.15         1.71 o                         
   5   2  15         15.02         16.69         2.99 o                         
   6   2  15         70.06         58.86         3.69 o                         
   7   2  15         46.12         51.29         3.78 o                         
   8   2  15         94.29        108.14         5.13 o                         
   9   2  15         12.03         18.67         3.96 o                         
  -9   3  15         15.92         15.71         2.69 o                         
  -8   3  15          6.72          5.90         1.54 o                         
  -7   3  15         11.74         11.98         1.56 o                         
  -6   3  15         71.32         68.10         2.01 o                         
  -5   3  15         37.41         42.65         2.87 o                         
  -4   3  15        138.18        140.37         2.19 o                         
  -3   3  15        331.12        325.22         3.61 o                         
  -2   3  15         70.61         66.75         1.49 o                         
  -1   3  15        454.86        464.17        12.78 o                         
   0   3  15         31.80         39.24         1.58 o                         
   1   3  15          0.23         -0.10         1.10 o                         
   2   3  15          8.23          7.50         2.09 o                         
   3   3  15         76.26         63.19         1.66 o                         
   4   3  15        149.59        148.18         3.47 o                         
   5   3  15        130.27        139.84         5.09 o                         
   6   3  15         40.87         38.41         3.54 o                         
   7   3  15        126.78        130.78         5.44 o                         
   8   3  15         20.40         21.25         3.67 o                         
  -9   4  15          0.00          5.15         2.26 o                         
  -8   4  15          0.42         -0.52         1.78 o                         
  -7   4  15          0.00          1.33         1.61 o                         
  -6   4  15         14.35          9.10         1.82 o                         
  -5   4  15         20.69         23.19         2.01 o                         
  -4   4  15          0.35          0.11         1.40 o                         
  -3   4  15          4.52          5.17         1.46 o                         
  -2   4  15        453.04        458.36         4.83 o                         
  -1   4  15         74.56         69.94         5.36 o                         
   0   4  15        178.66        172.05         5.34 o                         
   1   4  15         93.66         81.96         2.10 o                         
   2   4  15          4.03          3.72         1.81 o                         
   3   4  15         88.72         89.08         2.33 o                         
   4   4  15         43.97         42.15         2.14 o                         
   5   4  15         27.84         31.34         3.59 o                         
   6   4  15          2.13          3.29         3.46 o                         
   7   4  15          0.21         -3.44         3.71 o                         
   8   4  15         21.21         15.93         3.29 o                         
  -7   5  15          0.47          0.60         2.86 o                         
  -6   5  15         23.04         24.88         3.58 o                         
  -5   5  15          0.34         -0.85         2.89 o                         
  -4   5  15         10.63         10.44         2.88 o                         
  -3   5  15        117.54         98.55         3.99 o                         
  -2   5  15        284.51        253.66         5.52 o                         
  -1   5  15         47.79         45.13         2.02 o                         
   0   5  15         18.71         22.45         1.47 o                         
   1   5  15         33.68         34.41         1.83 o                         
   2   5  15          5.50          3.01         1.42 o                         
   3   5  15          2.21          1.79         1.58 o                         
   4   5  15         28.02         30.69         2.51 o                         
   5   5  15          1.03         -1.36         2.65 o                         
   6   5  15         13.03          7.44         3.41 o                         
  -5   6  15          7.54          5.84         3.09 o                         
  -4   6  15         26.24         24.12         3.18 o                         
  -3   6  15          4.21          8.65         1.99 o                         
  -2   6  15         13.19         15.16         2.05 o                         
  -1   6  15         10.10         11.61         2.03 o                         
   0   6  15         24.62         22.31         2.14 o                         
   1   6  15          0.10         -1.62         2.29 o                         
   2   6  15          4.47          3.33         2.80 o                         
   3   6  15          0.01          0.46         2.21 o                         
   4   6  15          0.07          0.56         2.01 o                         
   5   6  15          9.64         16.87         4.18 o                         
  -3   7  15          0.35         -0.77         3.05 o                         
  -2   7  15          0.64          1.84         1.97 o                         
  -1   7  15         31.34         34.67         2.75 o                         
   0   7  15         17.03         19.96         3.91 o                         
   1   7  15         15.53         14.34         3.60 o                         
   2   7  15          0.42          3.79         3.15 o                         
   3   7  15          0.68         -1.65         2.94 o                         
 -10   0  16         18.66         19.43         3.32 o                         
  -9   0  16          2.63          6.68         2.86 o                         
  -8   0  16        212.55        208.62         5.58 o                         
  -7   0  16        948.21        898.32         9.85 o                         
  -6   0  16         46.44         51.14         3.00 o                         
  -5   0  16        332.99        339.10         5.55 o                         
  -4   0  16        144.12        172.40         3.90 o                         
  -3   0  16        452.09        471.58         5.63 o                         
  -2   0  16        284.90        280.09         4.24 o                         
  -1   0  16        362.45        342.21         4.54 o                         
   0   0  16        241.39        224.04         3.72 o                         
   1   0  16          0.02          0.28         0.87 o                         
   2   0  16         30.97         45.43         1.47 o                         
   3   0  16          0.07          1.06         1.09 o                         
   4   0  16         19.91         21.63         1.60 o                         
   5   0  16         12.93         12.50         2.82 o                         
   6   0  16         83.81         82.51         4.02 o                         
   7   0  16         55.11         60.72         4.33 o                         
   8   0  16          1.72          3.70         3.24 o                         
   9   0  16         28.95         28.90         4.34 o                         
 -10   1  16         28.19         29.24         2.44 o                         
  -9   1  16         22.53         26.16         2.34 o                         
  -8   1  16          5.56          7.77         1.94 o                         
  -7   1  16        211.72        191.45         4.06 o                         
  -6   1  16        396.83        390.18         9.00 o                         
  -5   1  16        273.59        250.20         8.41 o                         
  -4   1  16        283.68        281.82        11.05 o                         
  -3   1  16        158.39        175.25         2.60 o                         
  -2   1  16        255.51        263.79         3.66 o                         
  -1   1  16         41.80         32.29         1.24 o                         
   0   1  16        249.66        230.02         5.09 o                         
   1   1  16        139.85        152.28         1.84 o                         
   2   1  16         53.65         61.44         1.20 o                         
   3   1  16          0.03          4.51         0.88 o                         
   4   1  16         37.53         34.03         1.42 o                         
   5   1  16        489.78        453.80        10.72 o                         
   6   1  16          5.58          5.73         2.05 o                         
   7   1  16         21.94         23.50         3.33 o                         
   8   1  16         24.15         28.42         3.88 o                         
   9   1  16         10.28          7.42         3.90 o                         
 -10   2  16         19.77         21.35         3.32 o                         
  -9   2  16         21.79         27.68         2.26 o                         
  -8   2  16         64.29         66.60         2.56 o                         
  -7   2  16        201.77        211.15         5.19 o                         
  -6   2  16        309.67        301.32         6.05 o                         
  -5   2  16          0.39          0.51         1.58 o                         
  -4   2  16          1.50          3.18         1.26 o                         
  -3   2  16         51.78         52.22         1.47 o                         
  -2   2  16        239.70        213.91         2.51 o                         
  -1   2  16        569.22        555.17         3.34 o                         
   0   2  16        163.15        169.26         2.95 o                         
   1   2  16        444.12        423.12         3.66 o                         
   2   2  16         50.32         57.15         1.36 o                         
   3   2  16        103.18        108.80         5.11 o                         
   4   2  16         66.65         72.82         2.39 o                         
   5   2  16         39.82         40.82         3.46 o                         
   6   2  16        244.85        235.92         6.05 o                         
   7   2  16        162.46        202.26         6.35 o                         
   8   2  16          3.92          8.40         3.87 o                         
   9   2  16          1.41          6.05         3.24 o                         
  -9   3  16          5.09          1.07         1.60 o                         
  -8   3  16          1.04          3.45         2.23 o                         
  -7   3  16        149.77        141.80         2.72 o                         
  -6   3  16         77.08         63.97         1.95 o                         
  -5   3  16        632.68        625.14        11.06 o                         
  -4   3  16         14.06         13.76         1.28 o                         
  -3   3  16        504.82        515.82         6.24 o                         
  -2   3  16         47.77         42.08         1.80 o                         
  -1   3  16         43.14         47.18         2.33 o                         
   0   3  16        383.23        352.32         5.05 o                         
   1   3  16        218.07        209.55         2.83 o                         
   2   3  16        279.84        274.87         4.97 o                         
   3   3  16          5.99          7.78         1.19 o                         
   4   3  16          9.83         11.39         3.49 o                         
   5   3  16        267.99        273.08         6.47 o                         
   6   3  16         29.03         24.64         3.41 o                         
   7   3  16          5.56          7.82         3.53 o                         
   8   3  16          7.82          8.34         3.99 o                         
  -9   4  16         35.53         30.66         3.11 o                         
  -8   4  16         52.28         52.78         2.92 o                         
  -7   4  16        109.79        100.88         4.92 o                         
  -6   4  16          0.39         -0.08         1.69 o                         
  -5   4  16        207.04        212.61         7.19 o                         
  -4   4  16         42.50         34.66         1.88 o                         
  -3   4  16          2.79          1.62         1.46 o                         
  -2   4  16          8.48         18.08         1.76 o                         
  -1   4  16         13.28         15.90         2.81 o                         
   0   4  16         34.26         38.33         1.95 o                         
   1   4  16         90.14         95.40         3.33 o                         
   2   4  16          6.94          8.48         1.45 o                         
   3   4  16         14.31         13.56         1.56 o                         
   4   4  16         29.67         29.71         3.13 o                         
   5   4  16          0.00          1.71         2.59 o                         
   6   4  16          0.13         -2.29         3.26 o                         
   7   4  16         39.40         40.30         4.33 o                         
  -7   5  16         42.71         49.47         4.25 o                         
  -6   5  16          2.70          7.03         2.68 o                         
  -5   5  16          4.53          6.44         3.06 o                         
  -4   5  16         21.03         17.00         2.96 o                         
  -3   5  16          0.04          1.26         2.56 o                         
  -2   5  16         56.14         52.20         4.32 o                         
  -1   5  16         15.13         16.96         2.00 o                         
   0   5  16         44.59         44.33         1.71 o                         
   1   5  16         68.73         64.42         2.25 o                         
   2   5  16          5.16          3.06         1.47 o                         
   3   5  16          7.75          4.90         1.71 o                         
   4   5  16         10.66         10.27         2.00 o                         
   5   5  16         13.60         13.40         3.16 o                         
   6   5  16         46.11         45.96         4.36 o                         
  -5   6  16          4.07          2.90         2.84 o                         
  -4   6  16          0.72          2.11         2.93 o                         
  -3   6  16         19.75         18.62         3.10 o                         
  -2   6  16         37.17         35.82         2.32 o                         
  -1   6  16         15.46         18.67         2.12 o                         
   0   6  16         21.59         24.53         2.13 o                         
   1   6  16         61.19         61.78         3.81 o                         
   2   6  16          1.05          0.35         2.96 o                         
   3   6  16          0.20         -1.37         2.19 o                         
   4   6  16          1.50         -1.12         2.07 o                         
  -2   7  16         12.54          8.68         2.71 o                         
  -1   7  16         20.86         23.07         2.68 o                         
   0   7  16          2.98         14.01         3.69 o                         
   1   7  16          1.52          2.52         2.90 o                         
   2   7  16         61.82         63.37         4.48 o                         
  -9   1  17          4.66          4.72         2.14 o                         
  -8   1  17         26.56         26.88         2.24 o                         
  -7   1  17          1.12          2.97         1.68 o                         
  -6   1  17         42.52         25.81         3.13 o                         
  -5   1  17          7.64          7.43         1.49 o                         
  -4   1  17         17.78         15.06         1.55 o                         
  -3   1  17        684.70        655.37        10.84 o                         
  -2   1  17         11.81         12.54         1.27 o                         
  -1   1  17         33.34         40.31         2.16 o                         
   0   1  17         91.96         99.81         3.09 o                         
   1   1  17          1.55          6.80         0.90 o                         
   2   1  17          1.15          1.43         0.74 o                         
   3   1  17         11.35         13.23         0.93 o                         
   4   1  17         29.72         31.38         1.23 o                         
   5   1  17        176.96        176.22         5.72 o                         
   6   1  17          0.98          0.70         2.20 o                         
   7   1  17         14.23          8.74         3.65 o                         
   8   1  17         39.73         50.46         4.64 o                         
   9   1  17          1.46          3.13         3.97 o                         
  -9   2  17          1.64          1.77         1.70 o                         
  -8   2  17          0.30          1.39         1.81 o                         
  -7   2  17         21.89         19.73         3.55 o                         
  -6   2  17         73.21         63.79         2.41 o                         
  -5   2  17        296.27        278.94         8.08 o                         
  -4   2  17        694.53        675.86         6.02 o                         
  -3   2  17          0.22          0.59         1.24 o                         
  -2   2  17        117.53        107.88         3.19 o                         
  -1   2  17         24.53         27.78         1.35 o                         
   0   2  17         25.68         31.25         1.33 o                         
   1   2  17          2.13          3.01         0.87 o                         
   2   2  17          1.95          2.19         1.29 o                         
   3   2  17        157.65        153.90         3.35 o                         
   4   2  17        120.27        103.61         2.72 o                         
   5   2  17         93.54         88.81         4.21 o                         
   6   2  17         63.54         73.70         4.60 o                         
   7   2  17         30.71         33.90         4.13 o                         
   8   2  17         20.72         20.52         3.70 o                         
  -9   3  17         22.24         29.73         2.36 o                         
  -8   3  17          1.03         -1.11         1.53 o                         
  -7   3  17          3.14          3.62         2.27 o                         
  -6   3  17        137.82        136.19         2.54 o                         
  -5   3  17         35.17         34.66         1.69 o                         
  -4   3  17         33.37         39.35         1.57 o                         
  -3   3  17          6.96          6.96         1.15 o                         
  -2   3  17         72.89         68.54         2.12 o                         
  -1   3  17        234.86        251.01         3.46 o                         
   0   3  17         51.51         47.60         2.39 o                         
   1   3  17        112.72        114.27         2.29 o                         
   2   3  17         38.19         38.52         2.00 o                         
   3   3  17          0.18          0.46         1.10 o                         
   4   3  17          0.40         -1.24         1.66 o                         
   5   3  17          9.37         12.15         3.31 o                         
   6   3  17          0.15          4.84         2.94 o                         
   7   3  17         17.11          7.24         3.21 o                         
   8   3  17          5.77          7.78         3.61 o                         
  -8   4  17          0.36          1.79         2.47 o                         
  -7   4  17          0.51          1.10         2.59 o                         
  -6   4  17         10.93         10.31         1.88 o                         
  -5   4  17         11.88         12.54         1.58 o                         
  -4   4  17         58.60         59.85         2.17 o                         
  -3   4  17          1.04         -0.31         1.57 o                         
  -2   4  17        420.53        400.78         4.34 o                         
  -1   4  17        378.65        337.20         7.43 o                         
   0   4  17         23.49         28.40         1.75 o                         
   1   4  17          5.09          3.12         2.11 o                         
   2   4  17          1.87          2.74         1.49 o                         
   3   4  17         15.69         13.02         1.29 o                         
   4   4  17          2.81          3.97         3.02 o                         
   5   4  17          9.25          2.51         2.66 o                         
   6   4  17          3.76          4.03         3.54 o                         
   7   4  17         17.45         17.31         3.67 o                         
  -7   5  17          0.03          2.65         3.06 o                         
  -6   5  17          4.78          5.64         3.46 o                         
  -5   5  17         18.75         19.91         3.25 o                         
  -4   5  17          0.12          1.42         2.38 o                         
  -3   5  17          9.67          4.71         2.77 o                         
  -2   5  17         61.30         61.55         2.25 o                         
  -1   5  17        242.81        243.27         3.66 o                         
   0   5  17         62.96         60.96         1.87 o                         
   1   5  17          5.27          6.44         3.28 o                         
   2   5  17          0.05         -0.74         1.36 o                         
   3   5  17          5.36          5.10         1.73 o                         
   4   5  17         12.60         19.64         3.74 o                         
   5   5  17          0.16         -0.82         3.05 o                         
   6   5  17          0.00          1.08         3.38 o                         
  -5   6  17         40.82         51.51         4.29 o                         
  -4   6  17          1.88          0.33         3.08 o                         
  -3   6  17          0.05          3.37         2.84 o                         
  -2   6  17          1.50         -0.12         1.89 o                         
  -1   6  17         56.68         53.89         2.52 o                         
   0   6  17          0.56          4.65         2.91 o                         
   1   6  17          1.56          3.14         2.85 o                         
   2   6  17         20.29         26.45         3.35 o                         
   3   6  17          2.84          1.39         2.48 o                         
   4   6  17          0.19          0.62         2.50 o                         
  -2   7  17         12.43         17.35         3.09 o                         
  -1   7  17          0.28          3.75         2.92 o                         
  -9   0  18          8.48          3.33         2.87 o                         
  -8   0  18         24.18         26.30         3.15 o                         
  -7   0  18         34.62         43.02         3.14 o                         
  -6   0  18          1.44          3.61         2.26 o                         
  -5   0  18          2.81          1.24         2.01 o                         
  -4   0  18          0.60          1.83         1.72 o                         
  -3   0  18         23.86         23.82         2.11 o                         
  -2   0  18       1058.30        993.01         8.23 o                         
  -1   0  18          3.31          9.33         1.78 o                         
   0   0  18        115.13        103.52         2.94 o                         
   1   0  18        431.26        402.61         8.18 o                         
   2   0  18        277.51        252.91         3.08 o                         
   3   0  18          0.00          0.19         1.15 o                         
   4   0  18        631.88        612.26         5.20 o                         
   5   0  18         66.97         59.85         3.32 o                         
   6   0  18        588.23        558.84         8.61 o                         
   7   0  18          2.97          1.70         3.25 o                         
   8   0  18        111.86        124.67         5.70 o                         
   9   0  18          2.81          5.98         3.09 o                         
  -9   1  18         37.32         34.21         2.84 o                         
  -8   1  18         10.09          6.27         1.98 o                         
  -7   1  18         23.71         23.09         3.30 o                         
  -6   1  18         19.40         19.35         1.81 o                         
  -5   1  18         17.15         20.57         1.70 o                         
  -4   1  18        569.49        531.20         4.71 o                         
  -3   1  18         91.00         99.38         3.04 o                         
  -2   1  18        190.73        169.51         2.64 o                         
  -1   1  18        786.44        756.21         4.97 o                         
   0   1  18        256.01        254.26         2.34 o                         
   1   1  18         80.22         88.29         3.45 o                         
   2   1  18        197.77        194.24         2.83 o                         
   3   1  18          0.03          1.02         0.83 o                         
   4   1  18          3.39          3.04         0.99 o                         
   5   1  18          0.22          0.94         1.82 o                         
   6   1  18        132.87        134.95         3.59 o                         
   7   1  18          4.93          4.09         2.95 o                         
   8   1  18         28.96         30.46         4.00 o                         
  -9   2  18         10.79         15.03         2.21 o                         
  -8   2  18         66.23         61.36         2.55 o                         
  -7   2  18        297.43        317.71         7.18 o                         
  -6   2  18          3.10          0.32         1.52 o                         
  -5   2  18         50.55         49.19         2.07 o                         
  -4   2  18        692.58        677.30        13.53 o                         
  -3   2  18        164.90        166.49         3.58 o                         
  -2   2  18        192.01        182.29         6.19 o                         
  -1   2  18        193.20        199.27         3.19 o                         
   0   2  18          5.30          6.48         0.93 o                         
   1   2  18         39.02         36.91         1.23 o                         
   2   2  18          0.00          0.62         1.39 o                         
   3   2  18         71.47         69.48         2.31 o                         
   4   2  18         30.72         34.72         3.04 o                         
   5   2  18         17.80         13.06         3.29 o                         
   6   2  18        310.31        318.43         7.08 o                         
   7   2  18         48.80         47.64         4.02 o                         
   8   2  18         87.51        104.18         5.73 o                         
  -9   3  18          0.78          0.21         1.84 o                         
  -8   3  18          0.48          1.56         1.62 o                         
  -7   3  18         56.04         49.81         2.79 o                         
  -6   3  18          6.63          7.58         1.45 o                         
  -5   3  18         16.18         16.93         1.41 o                         
  -4   3  18         80.11         73.09         1.88 o                         
  -3   3  18        229.84        223.82         2.65 o                         
  -2   3  18         14.32         12.86         1.59 o                         
  -1   3  18         90.89        104.65         2.41 o                         
   0   3  18        147.50        142.65         2.61 o                         
   1   3  18         13.22         18.32         2.41 o                         
   2   3  18          2.45          3.23         1.54 o                         
   3   3  18         28.90         34.46         4.68 o                         
   4   3  18         11.17         10.84         1.80 o                         
   5   3  18          4.98          5.15         3.23 o                         
   6   3  18         96.21         78.53         4.41 o                         
   7   3  18          0.09         -0.03         3.29 o                         
   8   3  18         44.05         40.74         4.40 o                         
  -8   4  18         92.35        107.35         4.83 o                         
  -7   4  18         17.98         16.41         3.58 o                         
  -6   4  18         21.27         24.54         1.84 o                         
  -5   4  18          6.72          9.48         1.57 o                         
  -4   4  18          1.24          1.17         1.46 o                         
  -3   4  18         16.39         11.04         1.63 o                         
  -2   4  18         70.67         75.36         4.28 o                         
  -1   4  18        200.66        227.33         5.55 o                         
   0   4  18         15.93         19.60         2.76 o                         
   1   4  18          1.16          2.29         2.02 o                         
   2   4  18         80.85         74.47         2.25 o                         
   3   4  18          4.05          5.18         1.42 o                         
   4   4  18         12.74          8.05         1.96 o                         
   5   4  18         25.62         18.91         3.44 o                         
   6   4  18         99.81         93.34         5.15 o                         
   7   4  18          3.93          7.23         3.09 o                         
  -6   5  18          8.40          8.40         3.16 o                         
  -5   5  18         17.54         17.32         2.94 o                         
  -4   5  18         15.43         15.64         2.66 o                         
  -3   5  18         81.57         74.35         3.89 o                         
  -2   5  18         48.91         44.74         2.05 o                         
  -1   5  18        216.35        230.53         5.34 o                         
   0   5  18         52.03         57.41         4.53 o                         
   1   5  18         63.75         59.38         3.68 o                         
   2   5  18          7.88          7.74         1.66 o                         
   3   5  18         54.61         61.31         3.33 o                         
   4   5  18          0.04         -0.69         3.32 o                         
   5   5  18         24.33         18.17         3.83 o                         
  -4   6  18          4.57         12.03         3.43 o                         
  -3   6  18         12.06         15.62         3.07 o                         
  -2   6  18         15.96         12.63         2.08 o                         
  -1   6  18         63.74         63.72         2.73 o                         
   0   6  18          7.66          5.48         2.52 o                         
   1   6  18          1.44          1.20         2.92 o                         
   2   6  18          0.82          4.93         2.78 o                         
   3   6  18         30.85         27.46         3.32 o                         
   4   6  18          0.23         -0.33         2.88 o                         
  -1   7  18         55.36         52.70         3.87 o                         
  -9   1  19         19.92         29.38         6.07 o                         
  -8   1  19          8.17          8.24         3.99 o                         
  -7   1  19          0.77          4.84         1.73 o                         
  -6   1  19        157.67        126.62         2.98 o                         
  -5   1  19          2.96          3.95         1.47 o                         
  -4   1  19         36.01         32.21         1.87 o                         
  -3   1  19       1132.44       1094.71         6.49 o                         
  -2   1  19         83.56         74.44         2.13 o                         
  -1   1  19         29.42         46.65         1.90 o                         
   0   1  19         53.19         62.16         3.42 o                         
   1   1  19         20.30         21.70         1.63 o                         
   2   1  19         26.25         26.65         1.32 o                         
   3   1  19         16.41         18.42         1.07 o                         
   4   1  19          0.37          0.70         0.98 o                         
   5   1  19         77.21         71.49         2.59 o                         
   6   1  19          3.00          2.06         2.03 o                         
   7   1  19         12.00          8.37         3.52 o                         
   8   1  19         32.31         26.13         4.36 o                         
  -9   2  19          4.94          2.96         1.97 o                         
  -8   2  19          0.29          1.61         1.82 o                         
  -7   2  19          0.26         -1.08         1.47 o                         
  -6   2  19          0.24         -0.69         2.49 o                         
  -5   2  19        105.43         94.61         2.58 o                         
  -4   2  19         29.96         36.54         1.97 o                         
  -3   2  19        397.74        394.62         4.08 o                         
  -2   2  19        174.18        165.33         2.75 o                         
  -1   2  19          4.38          6.09         1.27 o                         
   0   2  19         96.47         94.83         1.99 o                         
   1   2  19         27.49         28.31         1.38 o                         
   2   2  19        206.84        200.31         3.23 o                         
   3   2  19          6.15          7.18         1.65 o                         
   4   2  19         63.74         52.59         2.30 o                         
   5   2  19         31.23         23.49         3.57 o                         
   6   2  19         27.20         25.66         3.78 o                         
   7   2  19          8.67          7.83         3.59 o                         
   8   2  19         45.34         37.64         4.29 o                         
  -9   3  19          5.68         12.13         2.96 o                         
  -8   3  19          0.39          2.24         2.10 o                         
  -7   3  19         19.74         19.89         4.34 o                         
  -6   3  19          7.93          9.58         1.67 o                         
  -5   3  19         31.21         30.05         1.64 o                         
  -4   3  19         55.92         52.02         1.75 o                         
  -3   3  19          2.00          3.79         2.40 o                         
  -2   3  19          1.71          1.20         1.49 o                         
  -1   3  19         28.71         32.22         2.49 o                         
   0   3  19         46.42         41.05         1.91 o                         
   1   3  19        110.58        104.84         2.52 o                         
   2   3  19         13.21         12.39         1.69 o                         
   3   3  19          0.89          0.66         1.62 o                         
   4   3  19         17.03         17.14         3.14 o                         
   5   3  19          8.48          4.22         3.04 o                         
   6   3  19         25.59         19.48         3.71 o                         
   7   3  19         55.12         52.37         4.51 o                         
  -7   4  19          0.62          3.45         1.52 o                         
  -6   4  19         13.83         16.83         1.99 o                         
  -5   4  19          0.94          2.14         1.79 o                         
  -4   4  19          5.47          2.93         1.54 o                         
  -3   4  19         34.59         35.64         1.97 o                         
  -2   4  19          1.38          1.67         1.62 o                         
  -1   4  19          2.54          3.80         2.16 o                         
   0   4  19        100.15         95.86         4.57 o                         
   1   4  19         50.53         41.20         2.88 o                         
   2   4  19         74.02         68.97         2.28 o                         
   3   4  19         32.00         24.87         1.55 o                         
   4   4  19          0.93          2.10         1.89 o                         
   5   4  19          7.52          5.27         3.52 o                         
   6   4  19          8.23         12.89         3.94 o                         
  -6   5  19          5.47          3.76         3.08 o                         
  -5   5  19         11.02         12.86         3.19 o                         
  -4   5  19          7.66          6.65         2.69 o                         
  -3   5  19          1.11          1.49         1.48 o                         
  -2   5  19          3.63          3.63         3.09 o                         
  -1   5  19          0.74          2.32         1.71 o                         
   0   5  19        116.29         95.73         3.72 o                         
   1   5  19          0.00         -0.47         2.49 o                         
   2   5  19          0.42          4.02         1.78 o                         
   3   5  19          0.33         -0.65         1.92 o                         
   4   5  19          6.35          5.28         2.78 o                         
   5   5  19          7.65         15.01         3.95 o                         
  -4   6  19          0.07          0.58         2.70 o                         
  -3   6  19         21.44         22.98         3.66 o                         
  -2   6  19         21.00         15.26         3.19 o                         
  -1   6  19          7.74          8.61         2.24 o                         
   0   6  19         50.73         48.78         3.93 o                         
   1   6  19          0.11          1.85         2.34 o                         
   2   6  19          6.34          4.77         1.81 o                         
   3   6  19          0.05          0.62         2.76 o                         
  -9   0  20          0.08         -2.51         2.51 o                         
  -8   0  20         10.35         13.28         3.01 o                         
  -7   0  20        329.31        298.12         6.37 o                         
  -6   0  20         38.46         34.49         2.75 o                         
  -5   0  20        109.35        108.17         3.83 o                         
  -4   0  20         31.69         28.93         2.36 o                         
  -3   0  20        102.54         86.28         3.17 o                         
  -2   0  20        101.80        106.86         3.47 o                         
  -1   0  20       1366.65       1397.30        10.12 o                         
   0   0  20         88.45         78.34         3.13 o                         
   1   0  20        268.04        267.41         4.67 o                         
   2   0  20         13.07         13.23         1.38 o                         
   3   0  20         23.55         26.71         1.61 o                         
   4   0  20          8.74         14.12         1.72 o                         
   5   0  20         39.14         33.63         3.13 o                         
   6   0  20         28.95         33.04         3.31 o                         
   7   0  20          7.75         10.94         3.38 o                         
   8   0  20          2.97          0.45         3.81 o                         
  -9   1  20         15.71         16.09         2.34 o                         
  -8   1  20          0.12          0.70         1.70 o                         
  -7   1  20         25.82         22.76         2.65 o                         
  -6   1  20          4.31          0.66         1.53 o                         
  -5   1  20        319.05        252.20         4.70 o                         
  -4   1  20        260.18        217.56         3.28 o                         
  -3   1  20          3.54          5.53         1.66 o                         
  -2   1  20        266.83        267.55         3.48 o                         
  -1   1  20       1453.05       1499.21        28.52 o                         
   0   1  20        461.50        444.37         8.16 o                         
   1   1  20         20.02         19.57         1.92 o                         
   2   1  20        243.74        217.59         2.52 o                         
   3   1  20         62.36         51.35         1.37 o                         
   4   1  20         88.43         86.03         1.67 o                         
   5   1  20         39.57         34.57         2.31 o                         
   6   1  20          1.17          8.67         3.51 o                         
   7   1  20         21.88         27.20         4.20 o                         
   8   1  20          6.08          1.40         3.70 o                         
  -9   2  20          3.20          1.96         1.82 o                         
  -8   2  20          5.43          3.63         1.94 o                         
  -7   2  20         98.20         97.14         2.83 o                         
  -6   2  20         11.97         10.25         1.82 o                         
  -5   2  20          1.47         -0.10         1.51 o                         
  -4   2  20        464.60        414.29         4.44 o                         
  -3   2  20        362.89        343.06         7.90 o                         
  -2   2  20        300.02        308.12         3.63 o                         
  -1   2  20         90.82         97.26         2.25 o                         
   0   2  20          4.04          2.78         1.26 o                         
   1   2  20        189.02        183.13         5.07 o                         
   2   2  20          7.32          7.98         1.63 o                         
   3   2  20          4.37          3.94         1.52 o                         
   4   2  20         14.35         12.70         1.63 o                         
   5   2  20         22.93         21.06         3.40 o                         
   6   2  20         69.83         64.68         4.08 o                         
   7   2  20         79.80         79.67         5.10 o                         
   8   2  20          0.16          2.12         3.60 o                         
  -8   3  20          9.65         11.60         2.11 o                         
  -7   3  20          4.63          3.39         1.53 o                         
  -6   3  20          7.37          4.33         1.64 o                         
  -5   3  20        121.09        114.04         3.10 o                         
  -4   3  20         45.93         39.61         1.69 o                         
  -3   3  20         99.44        100.36         2.70 o                         
  -2   3  20         21.39         23.34         2.20 o                         
  -1   3  20        898.86        900.63        18.93 o                         
   0   3  20        106.19        114.36         2.53 o                         
   1   3  20          0.72          0.68         1.71 o                         
   2   3  20        246.19        240.65         5.15 o                         
   3   3  20         10.39          9.91         2.47 o                         
   4   3  20          1.53         -1.65         1.90 o                         
   5   3  20          8.41          4.76         3.06 o                         
   6   3  20          1.15          3.59         3.22 o                         
   7   3  20         10.65         16.97         4.32 o                         
  -7   4  20          0.35         -0.66         1.90 o                         
  -6   4  20          0.72          1.72         1.78 o                         
  -5   4  20          8.94          6.08         1.98 o                         
  -4   4  20          0.51          1.09         2.12 o                         
  -3   4  20          3.97          4.63         1.64 o                         
  -2   4  20         64.57         65.58         2.39 o                         
  -1   4  20         23.71         20.32         1.93 o                         
   0   4  20         63.36         56.14         3.28 o                         
   1   4  20         33.36         28.84         2.57 o                         
   2   4  20          2.74          1.60         1.60 o                         
   3   4  20         12.85         10.44         2.02 o                         
   4   4  20         41.05         42.07         2.40 o                         
   5   4  20         19.71         23.70         3.76 o                         
   6   4  20         65.70         73.70         4.92 o                         
  -5   5  20         35.04         37.42         3.95 o                         
  -4   5  20          7.88          4.20         2.82 o                         
  -3   5  20         28.18         33.65         4.90 o                         
  -2   5  20         17.65         23.12         2.11 o                         
  -1   5  20         62.77         73.94         2.60 o                         
   0   5  20        122.06        110.66         4.02 o                         
   1   5  20         35.57         33.09         2.15 o                         
   2   5  20         69.02         60.81         2.45 o                         
   3   5  20          0.22         -0.99         1.61 o                         
   4   5  20          1.39          5.52         3.23 o                         
   5   5  20          0.80          2.19         3.09 o                         
  -3   6  20         14.28          5.09         3.32 o                         
  -2   6  20          0.31          0.83         2.88 o                         
  -1   6  20          0.55          0.44         2.85 o                         
   0   6  20         34.51         38.86         3.60 o                         
   1   6  20         62.33         61.41         4.13 o                         
   2   6  20         13.81         12.60         1.99 o                         
   3   6  20         23.61         25.61         3.04 o                         
  -8   1  21          8.57         11.94         2.13 o                         
  -7   1  21          2.64          3.98         1.72 o                         
  -6   1  21          3.48          4.81         1.62 o                         
  -5   1  21         45.79         34.42         2.09 o                         
  -4   1  21        177.14        144.91         5.37 o                         
  -3   1  21          0.82          0.70         1.60 o                         
  -2   1  21        177.99        178.95         5.52 o                         
  -1   1  21       1049.60       1056.77         6.47 o                         
   0   1  21          6.98         10.86         1.53 o                         
   1   1  21         49.45         52.28         1.91 o                         
   2   1  21          3.34          6.64         1.19 o                         
   3   1  21          7.58          7.27         1.13 o                         
   4   1  21         15.24         16.26         1.23 o                         
   5   1  21         19.33         21.02         1.71 o                         
   6   1  21         70.07         63.58         4.42 o                         
   7   1  21         48.33         45.70         3.92 o                         
   8   1  21          0.61         -1.72         3.49 o                         
  -8   2  21         28.60         29.37         3.56 o                         
  -7   2  21          5.93          5.44         1.85 o                         
  -6   2  21          3.61          4.33         1.61 o                         
  -5   2  21         52.51         43.11         2.13 o                         
  -4   2  21         74.02         58.01         2.21 o                         
  -3   2  21        161.22        173.20         3.10 o                         
  -2   2  21        354.39        349.45         3.94 o                         
  -1   2  21         14.04         14.21         1.62 o                         
   0   2  21         22.52         18.48         1.48 o                         
   1   2  21          0.09          1.61         1.47 o                         
   2   2  21          3.14          1.48         1.48 o                         
   3   2  21          0.27          2.57         2.95 o                         
   4   2  21          0.02         -1.02         1.76 o                         
   5   2  21         11.76         15.76         3.53 o                         
   6   2  21          9.22         10.25         3.07 o                         
   7   2  21          2.32          6.02         3.77 o                         
  -8   3  21         31.26         46.81         3.00 o                         
  -7   3  21         26.16         31.27         2.26 o                         
  -6   3  21         23.75         23.04         1.99 o                         
  -5   3  21          0.01         -0.36         1.68 o                         
  -4   3  21          9.74          8.21         2.42 o                         
  -3   3  21         48.95         45.48         2.94 o                         
  -2   3  21          0.71          0.59         2.31 o                         
  -1   3  21         23.04         29.81         2.95 o                         
   0   3  21          2.85          3.39         2.21 o                         
   1   3  21          0.08          0.84         1.56 o                         
   2   3  21         51.42         54.72         2.92 o                         
   3   3  21         37.14         32.69         2.05 o                         
   4   3  21          4.73          4.14         1.79 o                         
   5   3  21          0.11          1.27         2.52 o                         
   6   3  21          0.35          0.30         3.22 o                         
   7   3  21          5.57          6.15         4.02 o                         
  -7   4  21          6.61          2.89         2.54 o                         
  -6   4  21          1.93          2.63         2.60 o                         
  -5   4  21          5.30          6.12         1.71 o                         
  -4   4  21          0.64          0.95         4.02 o                         
  -3   4  21          5.15          6.60         1.79 o                         
  -2   4  21          6.21          5.90         1.51 o                         
  -1   4  21         32.68         29.96         2.02 o                         
   0   4  21         59.38         57.02         3.32 o                         
   1   4  21         35.43         28.91         2.85 o                         
   2   4  21         35.46         42.02         2.52 o                         
   3   4  21          2.20          0.64         2.07 o                         
   4   4  21          9.73          9.59         2.18 o                         
   5   4  21          4.50         -3.36         3.36 o                         
   6   4  21          1.40          0.60         3.01 o                         
  -5   5  21          3.07         -0.38         2.71 o                         
  -4   5  21          0.05          0.73         3.14 o                         
  -3   5  21          1.79          4.14         1.63 o                         
  -2   5  21          4.45          1.89         1.65 o                         
  -1   5  21         37.21         31.66         4.16 o                         
   0   5  21         17.21         19.22         2.72 o                         
   1   5  21         50.32         47.05         2.44 o                         
   2   5  21         18.10         15.50         1.78 o                         
   3   5  21          0.45          2.18         1.90 o                         
   4   5  21          1.97          4.81         3.59 o                         
  -3   6  21          3.48          3.50         3.17 o                         
  -2   6  21          4.73          1.37         3.24 o                         
  -1   6  21         10.29         10.48         3.29 o                         
   0   6  21          0.09          3.49         3.28 o                         
   1   6  21         22.18         20.00         3.10 o                         
   2   6  21          0.09          3.37         3.64 o                         
   3   6  21          3.02          2.31         2.03 o                         
  -8   0  22         31.36         39.96         3.16 o                         
  -7   0  22         65.45         59.06         3.46 o                         
  -6   0  22         17.10         14.46         2.58 o                         
  -5   0  22         79.33         63.17         3.37 o                         
  -4   0  22          2.48          1.01         2.12 o                         
  -3   0  22          0.31         -0.91         2.14 o                         
  -2   0  22        327.85        332.58         5.66 o                         
  -1   0  22        272.51        290.56         5.27 o                         
   0   0  22        645.84        666.95         7.55 o                         
   1   0  22         11.43         16.32         2.30 o                         
   2   0  22         68.70         66.35         3.01 o                         
   3   0  22          0.23         -1.35         1.35 o                         
   4   0  22          5.17          3.70         1.54 o                         
   5   0  22          0.53          1.80         2.71 o                         
   6   0  22        227.95        216.92         6.30 o                         
   7   0  22         16.74         28.72         4.14 o                         
   8   0  22          0.86          3.19         4.01 o                         
  -8   1  22          0.09          2.12         2.09 o                         
  -7   1  22         15.83         14.86         2.00 o                         
  -6   1  22          2.80          1.97         1.52 o                         
  -5   1  22         12.60          9.19         1.64 o                         
  -4   1  22        163.52        149.57         4.01 o                         
  -3   1  22         22.21         17.77         1.77 o                         
  -2   1  22        925.39        884.32         6.21 o                         
  -1   1  22        419.79        483.16         8.34 o                         
   0   1  22        104.89         95.67         2.45 o                         
   1   1  22        155.54        160.33         2.84 o                         
   2   1  22        205.17        187.38         3.03 o                         
   3   1  22         55.34         44.37         2.47 o                         
   4   1  22          7.51          9.04         1.89 o                         
   5   1  22          1.50          0.39         1.87 o                         
   6   1  22          1.79         -2.26         3.16 o                         
   7   1  22          0.37          4.53         3.50 o                         
  -8   2  22         26.34         36.72         2.61 o                         
  -7   2  22         13.36         12.41         1.85 o                         
  -6   2  22          6.06          6.70         1.66 o                         
  -5   2  22          9.97         15.47         2.43 o                         
  -4   2  22          4.45          2.52         1.56 o                         
  -3   2  22         17.36         16.49         1.70 o                         
  -2   2  22        145.93        149.35         2.92 o                         
  -1   2  22         11.79         10.73         1.61 o                         
   0   2  22         11.02         13.30         2.42 o                         
   1   2  22        277.73        282.38         5.53 o                         
   2   2  22          0.08         -0.10         1.66 o                         
   3   2  22          0.19          0.02         1.65 o                         
   4   2  22          4.56          3.50         1.87 o                         
   5   2  22         33.84         26.86         2.43 o                         
   6   2  22         41.73         34.92         3.74 o                         
   7   2  22         21.22         19.28         3.53 o                         
  -8   3  22          6.29          4.46         2.06 o                         
  -7   3  22          3.43          8.32         4.16 o                         
  -6   3  22          2.75          4.20         1.49 o                         
  -5   3  22        114.72        116.98         6.22 o                         
  -4   3  22        229.04        218.91         5.12 o                         
  -3   3  22         75.57         79.51         3.54 o                         
  -2   3  22        194.54        187.37         4.84 o                         
  -1   3  22        377.54        411.18         6.63 o                         
   0   3  22        246.47        253.34         5.54 o                         
   1   3  22         86.56         79.41         3.53 o                         
   2   3  22        102.89        101.01         2.93 o                         
   3   3  22        108.40         94.68         2.95 o                         
   4   3  22         56.17         54.88         3.27 o                         
   5   3  22          0.83         -1.80         2.74 o                         
   6   3  22          0.03         -2.17         3.20 o                         
  -7   4  22         93.60        116.83         4.49 o                         
  -6   4  22         27.22         37.23         2.81 o                         
  -5   4  22          3.97          3.73         1.85 o                         
  -4   4  22          1.14          1.00         1.77 o                         
  -3   4  22         13.55         12.87         1.96 o                         
  -2   4  22         22.42         24.93         5.67 o                         
  -1   4  22          0.73          1.12         1.60 o                         
   0   4  22         28.00         24.44         2.60 o                         
   1   4  22         72.72         85.84         2.76 o                         
   2   4  22          0.06         -1.83         1.83 o                         
   3   4  22         36.20         35.00         3.35 o                         
   4   4  22         18.87         13.39         2.10 o                         
   5   4  22          0.98          1.03         2.97 o                         
   6   4  22          0.51          4.38         3.44 o                         
  -5   5  22         53.75         54.30         4.10 o                         
  -4   5  22         34.31         33.97         3.81 o                         
  -3   5  22          7.53          8.14         1.88 o                         
  -2   5  22         45.65         40.69         2.40 o                         
  -1   5  22        137.98        138.23         6.46 o                         
   0   5  22         36.81         45.67         3.10 o                         
   1   5  22          3.01          5.06         1.84 o                         
   2   5  22         17.99         18.70         1.71 o                         
   3   5  22         12.86         17.57         2.11 o                         
   4   5  22         15.75         16.03         3.30 o                         
  -3   6  22          8.89          8.87         3.48 o                         
  -2   6  22          0.25         -0.96         3.23 o                         
  -1   6  22          5.44          6.47         3.01 o                         
   0   6  22         14.88         11.73         2.92 o                         
   1   6  22          3.59          1.25         3.24 o                         
   2   6  22          1.52          1.39         1.94 o                         
  -8   1  23         24.19         32.01         2.44 o                         
  -7   1  23         11.38         11.08         1.99 o                         
  -6   1  23          7.01          7.82         1.60 o                         
  -5   1  23          5.31          4.47         1.69 o                         
  -4   1  23         74.43         68.37         3.09 o                         
  -3   1  23          0.48          1.05         1.51 o                         
  -2   1  23         11.81         18.05         6.09 o                         
  -1   1  23        512.10        527.15         4.94 o                         
   0   1  23         33.45         61.33         6.66 o                         
   1   1  23          1.98          6.17         1.64 o                         
   2   1  23         66.34         73.87         2.29 o                         
   3   1  23          4.00          4.57         1.29 o                         
   4   1  23          0.29         -1.23         1.63 o                         
   5   1  23          0.21          0.05         1.78 o                         
   6   1  23          1.14          0.42         2.75 o                         
   7   1  23          0.73          3.08         3.68 o                         
  -8   2  23          5.74          5.02         2.21 o                         
  -7   2  23          0.00          0.72         1.86 o                         
  -6   2  23          3.14          5.32         1.83 o                         
  -5   2  23          7.63          5.88         1.57 o                         
  -4   2  23         35.56         33.20         1.96 o                         
  -3   2  23        241.55        225.37         3.51 o                         
  -2   2  23         38.57         36.23         2.08 o                         
  -1   2  23        289.30        291.98         3.77 o                         
   0   2  23        113.68        104.95         3.85 o                         
   1   2  23         27.32         28.39         2.73 o                         
   2   2  23         72.20         68.14         3.57 o                         
   3   2  23          0.43          0.44         1.82 o                         
   4   2  23         46.62         44.95         3.37 o                         
   5   2  23          3.76          1.68         1.97 o                         
   6   2  23         35.39         38.97         3.75 o                         
   7   2  23          8.04          5.95         3.13 o                         
  -8   3  23          2.13          5.91         3.17 o                         
  -7   3  23          0.43          0.84         1.90 o                         
  -6   3  23         18.83         14.33         3.05 o                         
  -5   3  23          0.84         -1.90         2.07 o                         
  -4   3  23          2.75          5.23         2.21 o                         
  -3   3  23         32.88         26.68         2.81 o                         
  -2   3  23          1.57          2.97         2.27 o                         
  -1   3  23         17.38         24.73         2.78 o                         
   0   3  23         12.34         13.14         2.59 o                         
   1   3  23         36.36         36.92         2.97 o                         
   2   3  23          8.03          5.34         1.90 o                         
   3   3  23          4.28          5.70         1.84 o                         
   4   3  23          0.34          1.30         2.07 o                         
   5   3  23          1.88         -1.12         3.21 o                         
   6   3  23          1.55         -3.00         3.00 o                         
  -7   4  23         38.61         44.68         3.18 o                         
  -6   4  23          6.12          9.13         2.13 o                         
  -5   4  23          1.30          1.80         2.35 o                         
  -4   4  23         37.36         43.93         3.93 o                         
  -3   4  23          4.47          2.77         1.74 o                         
  -2   4  23          0.07          1.07         1.61 o                         
  -1   4  23         26.05         23.58         2.15 o                         
   0   4  23          7.53         15.08         2.75 o                         
   1   4  23          1.64         -1.60         2.18 o                         
   2   4  23          0.03          2.01         3.06 o                         
   3   4  23          4.01          3.10         2.02 o                         
   4   4  23          1.62         -0.96         1.71 o                         
   5   4  23          0.45         -1.90         3.01 o                         
  -4   5  23          0.37          2.72         1.93 o                         
  -3   5  23          1.21          2.54         1.59 o                         
  -2   5  23          0.05          0.51         1.85 o                         
  -1   5  23          1.98          6.05         2.60 o                         
   0   5  23          8.78          7.47         2.24 o                         
   1   5  23          1.90          5.92         3.11 o                         
   2   5  23          0.16         -1.08         1.99 o                         
   3   5  23          3.56          6.37         2.06 o                         
   4   5  23          0.19          7.00         3.52 o                         
  -2   6  23         23.34         33.62         4.06 o                         
   1   6  23          9.95          8.62         4.43 o                         
  -8   0  24         91.36        103.78         4.87 o                         
  -7   0  24          2.28          1.06         2.62 o                         
  -6   0  24         21.29         19.04         2.99 o                         
  -5   0  24          0.41          0.34         1.94 o                         
  -4   0  24         96.76        105.77         3.91 o                         
  -3   0  24          1.22         -0.80         2.23 o                         
  -2   0  24         10.35          6.78         2.34 o                         
  -1   0  24        355.43        371.25         6.12 o                         
   0   0  24        519.56        507.53         7.02 o                         
   1   0  24        794.23        857.49         9.14 o                         
   2   0  24        176.78        188.75         4.67 o                         
   3   0  24          4.11          0.29         2.12 o                         
   4   0  24          7.22          4.87         1.57 o                         
   5   0  24          1.01         -1.05         1.70 o                         
   6   0  24          0.35          0.75         2.74 o                         
   7   0  24         28.23         33.23         4.01 o                         
  -8   1  24         32.88         30.69         3.63 o                         
  -7   1  24          5.76          4.74         1.75 o                         
  -6   1  24         17.77         12.04         2.31 o                         
  -5   1  24         76.28         60.62         2.44 o                         
  -4   1  24        271.33        250.28         3.88 o                         
  -3   1  24         43.49         33.07         1.98 o                         
  -2   1  24         20.14         17.51         1.77 o                         
  -1   1  24        462.57        476.77         4.86 o                         
   0   1  24        950.16        923.01        16.37 o                         
   1   1  24        129.60        143.66         2.94 o                         
   2   1  24         59.30         50.54         2.21 o                         
   3   1  24         95.57         69.79         2.36 o                         
   4   1  24          2.49         -0.37         1.66 o                         
   5   1  24          1.75          3.74         2.85 o                         
   6   1  24          8.13          9.39         3.00 o                         
   7   1  24         10.85          9.86         3.93 o                         
  -7   2  24          2.88          4.09         1.80 o                         
  -6   2  24          3.05          0.82         1.57 o                         
  -5   2  24          2.12         -0.30         1.63 o                         
  -4   2  24         79.94         80.03         2.55 o                         
  -3   2  24          8.22         10.58         1.75 o                         
  -2   2  24        124.08        117.63         2.78 o                         
  -1   2  24        233.27        241.10         3.62 o                         
   0   2  24          0.65          5.03         2.43 o                         
   1   2  24          0.12          0.58         2.50 o                         
   2   2  24         65.11         69.50         3.55 o                         
   3   2  24         15.85         15.54         1.94 o                         
   4   2  24          3.43          2.54         2.51 o                         
   5   2  24          0.86         -0.08         1.71 o                         
   6   2  24          2.66          8.53         3.17 o                         
  -7   3  24         24.31         33.08         2.35 o                         
  -6   3  24          3.08          4.14         2.49 o                         
  -5   3  24          2.84          1.22         2.25 o                         
  -4   3  24        110.38        117.64         4.29 o                         
  -3   3  24          3.02         -0.70         2.27 o                         
  -2   3  24          0.28         -0.50         2.10 o                         
  -1   3  24        150.53        161.12         4.84 o                         
   0   3  24        164.39        172.59         5.05 o                         
   1   3  24         22.82         22.00         3.06 o                         
   2   3  24         12.61         12.39         2.91 o                         
   3   3  24         17.65         19.41         3.87 o                         
   4   3  24          0.53          1.10         1.81 o                         
   5   3  24          8.57          5.67         3.63 o                         
   6   3  24          0.00          3.23         3.07 o                         
  -6   4  24          4.24          1.61         2.14 o                         
  -5   4  24         48.58         48.29         3.56 o                         
  -4   4  24          1.43          0.26         2.52 o                         
  -3   4  24          1.31          3.74         2.07 o                         
  -2   4  24         14.35         14.67         2.61 o                         
  -1   4  24         61.34         58.04         3.37 o                         
   0   4  24          0.02          0.23         2.69 o                         
   1   4  24         19.91         20.04         2.82 o                         
   2   4  24         45.67         38.82         2.34 o                         
   3   4  24          1.85          1.19         1.84 o                         
   4   4  24          1.96         -0.22         1.97 o                         
   5   4  24          0.66         -2.07         3.51 o                         
  -4   5  24         14.01         15.19         2.01 o                         
  -3   5  24          0.61         -0.64         1.81 o                         
  -2   5  24         32.73         33.50         2.29 o                         
  -1   5  24         82.84         87.09         3.92 o                         
   0   5  24         55.00         41.98         3.29 o                         
   1   5  24          0.10          1.59         3.33 o                         
   2   5  24         20.22         18.24         1.65 o                         
   3   5  24         44.03         41.41         3.09 o                         
  -7   1  25         30.38         44.76         2.53 o                         
  -6   1  25         11.42         15.82         2.95 o                         
  -5   1  25          0.08          2.66         1.59 o                         
  -4   1  25         11.57         13.39         2.01 o                         
  -3   1  25        101.72         95.17         7.52 o                         
  -2   1  25        173.09        173.58         3.26 o                         
  -1   1  25          8.32         17.78         1.96 o                         
   0   1  25        243.95        263.06         4.10 o                         
   1   1  25        346.04        372.47         4.54 o                         
   2   1  25         16.85         23.21         2.03 o                         
   3   1  25         31.93         29.31         2.03 o                         
   4   1  25          1.29          1.43         1.71 o                         
   5   1  25         14.74         14.11         2.12 o                         
   6   1  25          6.87         11.57         3.45 o                         
   7   1  25          2.75          1.09         3.57 o                         
  -7   2  25          0.79          5.53         2.18 o                         
  -6   2  25         15.89         21.17         2.21 o                         
  -5   2  25          2.92          4.95         1.67 o                         
  -4   2  25         28.82         29.97         1.99 o                         
  -3   2  25         52.72         46.30         2.84 o                         
  -2   2  25          1.60          2.42         1.52 o                         
  -1   2  25          8.63          7.18         2.74 o                         
   0   2  25         25.82         24.81         3.09 o                         
   1   2  25          0.10          0.05         2.53 o                         
   2   2  25          3.80          6.33         2.56 o                         
   3   2  25          6.08          6.32         2.82 o                         
   4   2  25          1.36         -0.95         2.00 o                         
   5   2  25          3.10         -0.42         1.99 o                         
   6   2  25          6.89          7.07         3.15 o                         
  -7   3  25          5.29          5.62         2.57 o                         
  -6   3  25         11.51          8.55         2.31 o                         
  -5   3  25          1.07         -0.58         2.58 o                         
  -4   3  25          0.33         -1.38         2.49 o                         
  -3   3  25          0.08          0.48         2.28 o                         
  -2   3  25          8.79         14.03         2.69 o                         
  -1   3  25         44.21         44.94         3.28 o                         
   0   3  25          3.49          2.05         2.47 o                         
   1   3  25         12.09         16.14         2.94 o                         
   2   3  25         37.03         32.04         3.33 o                         
   3   3  25          4.98          2.45         2.88 o                         
   4   3  25          1.94         -2.36         5.24 o                         
   5   3  25          0.04          0.56         4.42 o                         
   6   3  25          0.96         -0.23         3.09 o                         
  -5   4  25         13.71         20.71         3.05 o                         
  -4   4  25          5.39         12.07         2.98 o                         
  -3   4  25          3.32          8.41         2.54 o                         
  -2   4  25          2.73          2.94         2.60 o                         
  -1   4  25          0.00          2.71         2.68 o                         
   0   4  25          2.14          2.29         2.51 o                         
   1   4  25         13.73         11.55         2.98 o                         
   2   4  25          6.67          4.01         2.44 o                         
   3   4  25          0.09          0.63         2.15 o                         
   4   4  25         14.44         16.91         3.32 o                         
  -4   5  25         11.51         12.15         2.56 o                         
  -3   5  25          2.19          2.52         4.75 o                         
  -2   5  25          1.79          2.82         2.04 o                         
  -1   5  25          2.45          8.02         2.95 o                         
   0   5  25          0.37         -2.72         2.97 o                         
   1   5  25          6.55          3.35         5.63 o                         
   2   5  25          6.48          6.18         2.35 o                         
   3   5  25          1.50          3.35         3.60 o                         
  -7   0  26         45.05         40.84         3.65 o                         
  -6   0  26         10.49          9.46         2.23 o                         
  -5   0  26          0.48         -0.77         2.39 o                         
  -4   0  26        136.74        151.86         4.63 o                         
  -3   0  26          0.01          0.95         2.32 o                         
  -2   0  26         24.59         22.81         2.33 o                         
  -1   0  26          2.01          0.26         2.01 o                         
   0   0  26        356.88        353.95         6.31 o                         
   1   0  26        185.38        190.06         4.99 o                         
   2   0  26        116.81        110.85         4.05 o                         
   3   0  26          2.31         -0.08         2.16 o                         
   4   0  26         25.02         26.86         2.54 o                         
   5   0  26          0.06         -0.45         2.25 o                         
   6   0  26          4.53         -2.44         3.56 o                         
  -7   1  26         34.16         46.24         2.51 o                         
  -6   1  26          0.20          1.34         2.33 o                         
  -5   1  26         15.98         10.40         1.86 o                         
  -4   1  26        164.75        166.03        10.61 o                         
  -3   1  26          8.96         11.79         1.79 o                         
  -2   1  26         40.88         39.06         2.13 o                         
  -1   1  26         51.34         56.60         2.32 o                         
   0   1  26          0.80          7.45         1.71 o                         
   1   1  26         93.46        100.25         2.84 o                         
   2   1  26         69.10         72.82         2.63 o                         
   3   1  26        190.78        186.20         5.30 o                         
   4   1  26         34.65         35.59         3.05 o                         
   5   1  26         14.27         13.27         2.24 o                         
   6   1  26          2.59         -1.93         3.40 o                         
  -7   2  26          4.77          1.46         3.04 o                         
  -6   2  26          0.25          0.75         2.61 o                         
  -5   2  26          3.08          3.10         1.68 o                         
  -4   2  26         65.01         62.94         2.44 o                         
  -3   2  26          0.41          2.30         1.65 o                         
  -2   2  26         36.55         27.97         3.68 o                         
  -1   2  26          0.29          2.99         2.61 o                         
   0   2  26          0.31         -1.44         2.36 o                         
   1   2  26         20.48         32.16         3.23 o                         
   2   2  26          4.56          5.93         2.99 o                         
   3   2  26        123.64        135.36         4.88 o                         
   4   2  26          1.74         -0.73         2.69 o                         
   5   2  26          7.69          8.36         2.23 o                         
   6   2  26         10.73          8.11         3.14 o                         
  -6   3  26         10.57          9.30         3.00 o                         
  -5   3  26          7.63          3.83         2.82 o                         
  -4   3  26         64.42         62.83         3.88 o                         
  -3   3  26         28.11         25.32         2.83 o                         
  -2   3  26         84.95         90.77         4.19 o                         
  -1   3  26         92.74         95.92         4.07 o                         
   0   3  26          4.33          4.14         2.84 o                         
   1   3  26         14.20          9.81         2.49 o                         
   2   3  26        120.90        108.96         4.55 o                         
   3   3  26         56.65         49.95         3.72 o                         
   4   3  26         15.06         19.78         2.33 o                         
   5   3  26          3.42          4.18         2.92 o                         
  -5   4  26         44.43         62.48         3.98 o                         
  -4   4  26         59.00         80.56         4.25 o                         
  -3   4  26          0.02         -2.04         2.68 o                         
  -2   4  26          2.81         -1.98         1.98 o                         
  -1   4  26          3.01          2.81         2.31 o                         
   0   4  26         12.55          9.25         2.73 o                         
   1   4  26          0.02          1.43         2.88 o                         
   2   4  26          3.84          0.47         2.39 o                         
   3   4  26         10.20         10.63         2.70 o                         
   4   4  26          2.23         -3.20         3.74 o                         
  -3   5  26          0.66          1.31         4.23 o                         
  -2   5  26          1.67          0.67         2.57 o                         
  -1   5  26         16.55         16.05         2.97 o                         
   0   5  26         33.07         37.56         3.68 o                         
   1   5  26          0.01          0.10         1.73 o                         
  -6   1  27          3.23          4.67         2.02 o                         
  -5   1  27          0.72         -0.29         1.49 o                         
  -4   1  27          3.28          6.13         2.01 o                         
  -3   1  27          0.39          4.79         2.49 o                         
  -2   1  27          3.63          3.53         1.64 o                         
  -1   1  27          0.70          0.71         1.52 o                         
   0   1  27          2.52          1.79         1.69 o                         
   1   1  27         46.80         44.16         2.39 o                         
   2   1  27        105.98        127.99         6.05 o                         
   3   1  27          1.36          1.05         2.68 o                         
   4   1  27         15.56         14.78         2.48 o                         
   5   1  27          1.76          5.06         2.62 o                         
   6   1  27          0.24         -3.15         3.15 o                         
  -6   2  27          6.93          9.58         2.00 o                         
  -5   2  27         10.33         17.98         2.06 o                         
  -4   2  27          0.41          2.65         1.61 o                         
  -3   2  27          0.94          1.62         1.97 o                         
  -2   2  27          8.24          6.38         2.64 o                         
  -1   2  27        171.66        170.92         4.96 o                         
   0   2  27         72.60         66.95         3.75 o                         
   1   2  27        111.43        113.99         4.59 o                         
   2   2  27         44.81         47.20         3.74 o                         
   3   2  27          4.34         10.16         2.91 o                         
   4   2  27         15.01          8.43         3.08 o                         
   5   2  27          0.43          2.85         4.85 o                         
   6   2  27          2.10         -0.10         2.92 o                         
  -5   3  27          2.94          6.62         2.64 o                         
  -4   3  27         52.25         56.39         3.79 o                         
  -3   3  27          4.84          4.69         2.52 o                         
  -2   3  27         12.73         11.10         2.90 o                         
  -1   3  27          2.30          4.49         2.95 o                         
   0   3  27          5.75          4.94         2.55 o                         
   1   3  27         20.78         26.13         3.35 o                         
   2   3  27          0.08          0.82         2.41 o                         
   3   3  27          0.75         -2.76         2.76 o                         
   4   3  27         11.83         11.70         3.03 o                         
   5   3  27          1.88          4.74         3.68 o                         
  -4   4  27         13.33         14.22         2.92 o                         
  -3   4  27         32.73         28.85         3.41 o                         
  -2   4  27          2.25          1.78         2.43 o                         
  -1   4  27         11.47         14.49         3.21 o                         
   0   4  27          5.65          0.87         2.79 o                         
   1   4  27          0.18          4.57         2.75 o                         
   2   4  27         10.71          8.75         2.44 o                         
  -6   0  28         18.48         15.69         3.26 o                         
  -5   0  28         17.45         21.31         2.99 o                         
  -4   0  28         60.50         73.65         3.83 o                         
  -3   0  28          5.80          9.84         2.62 o                         
  -2   0  28          1.81         -2.29         2.29 o                         
  -1   0  28         28.91         33.19         2.93 o                         
   0   0  28         21.85         24.62         3.10 o                         
   1   0  28         65.77         65.90         3.60 o                         
   2   0  28        286.66        312.57         6.53 o                         
   3   0  28        124.37        134.49         4.72 o                         
   4   0  28          9.27          5.27         2.54 o                         
   5   0  28          5.20          5.04         2.65 o                         
  -6   1  28        104.93        124.21         3.49 o                         
  -5   1  28          1.57          0.98         1.85 o                         
  -4   1  28         16.89         20.84         2.04 o                         
  -3   1  28          0.31         -0.56         1.60 o                         
  -2   1  28         16.83         19.63         1.83 o                         
  -1   1  28          0.09         -0.34         1.70 o                         
   0   1  28         60.12         53.88         2.36 o                         
   1   1  28        101.15        108.08         3.00 o                         
   2   1  28         77.08         76.72         4.33 o                         
   3   1  28         28.95         29.58         3.19 o                         
   4   1  28          0.01         -2.07         2.11 o                         
   5   1  28          7.50         10.74         2.86 o                         
  -6   2  28          4.86          6.82         2.42 o                         
  -5   2  28          0.63         -1.46         1.74 o                         
  -4   2  28         16.45         13.80         3.49 o                         
  -3   2  28          0.00         -1.33         2.08 o                         
  -2   2  28         17.46         17.60         2.74 o                         
  -1   2  28          0.60          1.15         2.20 o                         
   0   2  28         17.62         15.07         3.04 o                         
   1   2  28         15.18         18.00         3.04 o                         
   2   2  28         90.93        106.57         4.51 o                         
   3   2  28         41.29         36.58         3.20 o                         
   4   2  28          9.34          6.96         2.71 o                         
  -4   3  28         15.23         17.89         3.19 o                         
  -3   3  28         80.85         96.26         4.34 o                         
  -2   3  28          1.52          0.25         2.80 o                         
  -1   3  28          0.22          2.46         2.73 o                         
   0   3  28         66.80         68.72         4.22 o                         
   1   3  28         19.42         20.72         3.18 o                         
   2   3  28         13.00         14.35         3.21 o                         
   3   3  28          0.01         -2.78         2.78 o                         
  -2   4  28         15.89         19.13         3.48 o                         
  -1   4  28         14.48         11.15         2.82 o                         
   0   4  28          0.00         -1.27         2.29 o                         
   1   4  28          3.60          6.15         2.86 o                         
  -6   1  29         66.60         71.16         4.07 o                         
  -5   1  29         25.83         34.16         2.23 o                         
  -4   1  29          0.41          1.03         1.70 o                         
  -3   1  29          0.07          2.86         1.71 o                         
  -2   1  29         23.35         21.02         3.42 o                         
  -1   1  29          6.15          7.42         2.31 o                         
   0   1  29         62.64         65.89         2.52 o                         
   1   1  29         13.11         16.87         2.03 o                         
   2   1  29        127.69        125.48         4.58 o                         
   3   1  29         40.76         38.68         3.26 o                         
   4   1  29         13.21         10.03         2.64 o                         
   5   1  29          7.89          5.65         2.90 o                         
  -6   2  29          2.23          5.44         2.66 o                         
  -5   2  29          2.64          7.53         2.86 o                         
  -4   2  29          2.85          3.90         4.03 o                         
  -3   2  29          0.48         -0.53         2.35 o                         
  -2   2  29         32.66         33.77         3.20 o                         
  -1   2  29         18.68         18.94         2.82 o                         
   0   2  29          1.92          1.64         2.81 o                         
   1   2  29          2.20          3.56         2.75 o                         
   2   2  29          0.05          4.53         3.05 o                         
   3   2  29         16.68         19.79         3.00 o                         
  -3   3  29         27.67         37.53         3.51 o                         
  -2   3  29         30.23         40.45         3.72 o                         
  -1   3  29         32.00         29.72         3.07 o                         
   0   3  29         10.19         11.91         2.80 o                         
   1   3  29          1.40          2.44         2.94 o                         
   2   3  29          0.98         -0.75         3.08 o                         
  -5   0  30         67.14         93.14         4.17 o                         
  -4   0  30          1.05          0.15         2.39 o                         
  -3   0  30          3.04          5.91         2.41 o                         
  -2   0  30         13.05         20.82         2.75 o                         
  -1   0  30          2.65          1.39         2.47 o                         
   0   0  30          3.00          7.71         2.90 o                         
   1   0  30          0.97          6.07         3.09 o                         
   2   0  30         55.40         51.92         3.42 o                         
   3   0  30          0.11          0.73         2.64 o                         
   4   0  30         13.01          8.02         2.78 o                         
  -5   1  30          6.31          5.70         2.69 o                         
  -4   1  30          0.40          0.85         1.54 o                         
  -3   1  30         14.82         15.51         2.10 o                         
  -2   1  30          2.19          2.50         1.56 o                         
  -1   1  30         41.56         41.53         2.36 o                         
   0   1  30          4.06          2.04         1.77 o                         
   1   1  30          0.33          0.91         2.98 o                         
   2   1  30          6.32         15.40         3.40 o                         
   3   1  30         48.92         52.31         3.99 o                         
   4   1  30         60.75         72.84         4.33 o                         
  -5   2  30          0.61          0.21         2.26 o                         
  -3   2  30          0.63          3.17         2.80 o                         
  -2   2  30         18.03         18.10         2.87 o                         
  -1   2  30         10.94         16.06         2.96 o                         
   0   2  30          0.12         -0.85         2.38 o                         
   1   2  30          0.15         -0.51         2.70 o                         
   2   2  30          2.97          1.38         2.60 o                         
   3   2  30         71.54         78.19         4.51 o                         
  -1   3  30         93.06        118.43         5.04 o                         
   0   3  30          0.56          4.81         3.11 o                         
  -4   1  31         12.55         17.76         3.21 o                         
  -3   1  31          0.25          2.53         3.28 o                         
  -2   1  31          2.94          5.14         1.87 o                         
  -1   1  31          6.41          8.51         2.17 o                         
   0   1  31          2.46          1.35         1.79 o                         
   1   1  31          1.06          0.11         2.91 o                         
   2   1  31          0.01          5.00         2.43 o                         
   3   1  31          0.08          8.18         2.71 o                         
  -2   2  31          0.71          0.12         2.35 o                         
  -1   2  31         17.75         25.38         3.48 o                         
   0   2  31          3.75          1.09         2.87 o                         
   1   2  31         22.58         22.48         2.99 o                         
  -3   0  32         23.35         20.23         2.96 o                         
  -2   0  32          7.48          8.98         3.02 o                         
  -1   0  32          0.89          0.88         2.63 o                         
   0   0  32          0.18          0.72         2.85 o                         
   1   0  32          0.30         -1.39         2.42 o                         
   2   0  32         11.69         13.00         2.59 o                         
   3   0  32         22.86         21.54         2.86 o                         
  -4   1  32         28.89         42.88         3.59 o                         
  -3   1  32          7.85          6.61         2.81 o                         
  -2   1  32          7.73          6.17         2.03 o                         
  -1   1  32         45.85         54.17         2.67 o                         
   0   1  32         28.96         35.47         3.79 o                         
   1   1  32         12.48         14.26         2.80 o                         
   2   1  32          3.24          4.57         3.11 o                         
  -3   1  33          3.41         -0.40         2.37 o                         
  -2   1  33          4.74         10.46         2.49 o                         
                                                                                
