# Supplementary material for: Twelve 4-(4-meth­oxy­phen­yl)piperazin-1-ium salts containing organic anions: supra­molecular assembly in one, two and three dimensions
Source: Acta Crystallogr E Crystallogr Commun. 2019 Sep 20;75(Pt 10):1494–506. doi: 10.1107/S2056989019012702 (PMC6775724; doi:10.1107/S2056989019012702)
Supplement: Supplementary file 12 [file e-75-01494-XIsup12.hkl]

data_XI                                                                         
_shelx_title ' sk9cg'                                                           
_shelx_refln_list_code          4                                               
_shelx_F_calc_maximum      166.38                                               
_exptl_crystal_F_000       736.00                                               
_reflns_d_resolution_high  0.7643                                               
                                                                                
loop_                                                                           
 _space_group_symop_operation_xyz                                               
 'x, y, z'                                                                      
 '-x, -y, z+1/2'                                                                
 '-x+1/2, y, z+1/2'                                                             
 'x+1/2, -y, z'                                                                 
                                                                                
_cell_length_a    10.6117                                                       
_cell_length_b    13.8080                                                       
_cell_length_c    10.9137                                                       
_cell_angle_alpha  90.000                                                       
_cell_angle_beta   90.000                                                       
_cell_angle_gamma  90.000                                                       
                                                                                
_shelx_F_squared_multiplier     1.000                                           
                                                                                
loop_                                                                           
 _refln_index_h                                                                 
 _refln_index_k                                                                 
 _refln_index_l                                                                 
 _refln_F_squared_calc                                                          
 _refln_F_squared_meas                                                          
 _refln_F_squared_sigma                                                         
 _refln_observed_status                                                         
   0   0 -14         69.85         61.41         4.50 o                         
   0   1 -14         50.45         64.68         3.08 o                         
   1   1 -14        223.60        242.55         6.24 o                         
   0   2 -14         11.85          5.53         3.58 o                         
   1   2 -14         77.87         78.74         4.50 o                         
   1   3 -14         59.64         57.57         3.65 o                         
   2   0 -13        255.38        306.30         7.13 o                         
   1   1 -13        262.41        280.90         5.41 o                         
   2   1 -13          8.30          6.10         2.60 o                         
   3   1 -13         71.25         83.12         3.71 o                         
   1   2 -13          1.97          1.29         2.04 o                         
   2   2 -13          0.17         -3.23         4.15 o                         
   3   2 -13         54.95         51.82         5.69 o                         
   1   3 -13         49.94         47.95         3.12 o                         
   2   3 -13         52.52         64.80         5.97 o                         
   3   3 -13         49.65         63.67         5.39 o                         
   1   4 -13          6.98          9.59         1.77 o                         
   2   4 -13          5.46          3.39         4.19 o                         
   1   5 -13          5.88          1.32         1.77 o                         
   1   6 -13         18.64         12.12         3.42 o                         
   0   0 -12         69.75         72.77         4.03 o                         
   2   0 -12         49.90         64.64         4.38 o                         
   4   0 -12        410.29        461.13         8.51 o                         
   6   0 -12         14.62         11.67         4.15 o                         
   0   1 -12        121.70        123.33         7.23 o                         
   1   1 -12        146.38        147.02         2.43 o                         
   2   1 -12          3.05          1.95         1.93 o                         
   3   1 -12         90.35        104.80         3.56 o                         
   4   1 -12         27.78         26.96         3.00 o                         
   5   1 -12         32.96         30.89         3.32 o                         
   6   1 -12          2.29          2.45         2.87 o                         
   0   2 -12        284.41        297.63        11.39 o                         
   1   2 -12        134.38        127.48         2.45 o                         
   2   2 -12         37.77         40.85         2.15 o                         
   3   2 -12          5.21         -0.18         2.97 o                         
   4   2 -12        229.04        239.95         4.85 o                         
   5   2 -12         10.54          9.54         2.70 o                         
   6   2 -12         22.58         25.52         3.25 o                         
   0   3 -12         56.55         59.81         3.07 o                         
   1   3 -12         95.48         99.63         2.24 o                         
   2   3 -12          3.86          3.23         2.32 o                         
   3   3 -12        167.80        165.61         4.20 o                         
   4   3 -12        280.84        306.65        11.82 o                         
   5   3 -12         15.42         13.47         2.82 o                         
   0   4 -12        117.43        121.79         8.56 o                         
   1   4 -12         21.87         20.90         1.91 o                         
   2   4 -12         70.76         77.10         4.33 o                         
   3   4 -12         70.25         75.66         4.70 o                         
   4   4 -12         69.16         61.06         3.80 o                         
   5   4 -12         64.97         81.99         5.61 o                         
   0   5 -12        238.85        245.78        11.34 o                         
   1   5 -12        118.89        108.98         6.18 o                         
   2   5 -12         21.08         16.43         2.22 o                         
   3   5 -12         32.89         35.45         3.28 o                         
   4   5 -12        137.11        160.25        15.91 o                         
   0   6 -12         62.67         62.29         6.01 o                         
   1   6 -12         51.74         57.79         4.67 o                         
   2   6 -12         66.61         64.79         3.33 o                         
   3   6 -12        228.49        257.43        20.75 o                         
   0   7 -12         79.82         87.84        12.99 o                         
   1   7 -12         80.75         81.01         6.77 o                         
   2   7 -12         10.05          9.81         3.06 o                         
   3   7 -12          6.58         10.74         4.60 o                         
   0   8 -12         61.46         59.77         7.81 o                         
   1   8 -12          6.21         -0.72         2.11 o                         
   2   8 -12        155.11        148.10         5.29 o                         
   0   9 -12         70.92         74.49         4.06 o                         
   1   9 -12         98.37         96.50         6.17 o                         
   2   9 -12          5.24          1.29         3.44 o                         
   2   0 -11        232.10        216.57         3.68 o                         
   4   0 -11         60.96         69.65         4.61 o                         
   6   0 -11         59.91         56.92         4.96 o                         
   8   0 -11        344.36        404.75         8.72 o                         
   1   1 -11        165.48        149.73         4.27 o                         
   2   1 -11         46.24         39.71         1.75 o                         
   3   1 -11        142.49        149.61         5.42 o                         
   4   1 -11         61.87         55.84         3.09 o                         
   5   1 -11         89.16         93.15         3.91 o                         
   6   1 -11         10.82         10.31         3.14 o                         
   7   1 -11        112.61        131.90         5.86 o                         
   8   1 -11         46.87         64.36         3.97 o                         
   1   2 -11        353.27        355.10         6.34 o                         
   2   2 -11        133.26        126.15         3.82 o                         
   3   2 -11         22.06         18.19         2.72 o                         
   4   2 -11         87.76         97.37         3.73 o                         
   5   2 -11          4.40         -0.09         3.72 o                         
   6   2 -11        137.53        145.48         4.16 o                         
   7   2 -11         16.98         12.80         3.22 o                         
   8   2 -11        158.23        198.47         8.72 o                         
   1   3 -11          1.75         -1.60         1.60 o                         
   2   3 -11         43.72         35.08         1.69 o                         
   3   3 -11         11.87         10.84         2.75 o                         
   4   3 -11        162.84        167.64         3.99 o                         
   5   3 -11        155.06        158.81         5.25 o                         
   6   3 -11         91.50         92.52         3.71 o                         
   7   3 -11         68.89         79.12         4.07 o                         
   8   3 -11        112.22        124.73         5.39 o                         
   1   4 -11        192.36        218.75         5.53 o                         
   2   4 -11         35.75         37.79         1.99 o                         
   3   4 -11         15.93          8.84         3.33 o                         
   4   4 -11         21.04         21.59         3.07 o                         
   5   4 -11        206.63        219.27         9.21 o                         
   6   4 -11        108.40        112.26         4.14 o                         
   7   4 -11         25.48         35.11         7.36 o                         
   1   5 -11         13.40          8.55         2.15 o                         
   2   5 -11         11.97         12.32         1.76 o                         
   3   5 -11         41.35         40.90         3.25 o                         
   4   5 -11        142.02        164.34        13.73 o                         
   5   5 -11         18.43         12.00         3.50 o                         
   6   5 -11          2.84          0.85         3.25 o                         
   7   5 -11         25.63         19.74         4.74 o                         
   1   6 -11         95.76        104.54         4.27 o                         
   2   6 -11        130.96        137.27         3.53 o                         
   3   6 -11         16.18         18.12         3.15 o                         
   4   6 -11          9.77          8.90         2.99 o                         
   5   6 -11        130.12        137.18        11.76 o                         
   6   6 -11         27.76         34.58         3.15 o                         
   1   7 -11         18.11         22.70         1.89 o                         
   2   7 -11         26.73         28.82         3.59 o                         
   3   7 -11         96.40        113.66         9.18 o                         
   4   7 -11         13.60         15.66         3.29 o                         
   5   7 -11         42.56         40.40         3.01 o                         
   1   8 -11         12.80          7.32         2.03 o                         
   2   8 -11        138.06        146.22         6.31 o                         
   3   8 -11          2.67         -0.06         3.12 o                         
   4   8 -11         20.12         16.88         3.09 o                         
   1   9 -11         31.44         22.96         2.05 o                         
   2   9 -11         11.11         15.12         2.76 o                         
   3   9 -11        203.87        205.95        11.96 o                         
   1  10 -11         62.56         70.49         2.53 o                         
   2  10 -11        103.01        101.68         4.85 o                         
   1  11 -11         17.90         15.04         3.62 o                         
   0   0 -10        830.55        789.79         8.24 o                         
   2   0 -10        984.92        915.60        14.29 o                         
   4   0 -10        858.30        861.30         9.75 o                         
   6   0 -10         18.04         12.60         4.18 o                         
   8   0 -10         51.92         47.80         5.16 o                         
   0   1 -10          1.33         -1.42         2.16 o                         
   1   1 -10         84.40         80.03         2.90 o                         
   2   1 -10          4.97          5.17         1.47 o                         
   3   1 -10        607.90        607.20        28.95 o                         
   4   1 -10         60.51         57.77         3.98 o                         
   5   1 -10         12.70         16.72         2.77 o                         
   6   1 -10         32.19         32.95         3.07 o                         
   7   1 -10        118.97        140.16         7.46 o                         
   8   1 -10         14.29          5.95         7.65 o                         
   9   1 -10        200.44        234.20         5.74 o                         
   0   2 -10       1165.01       1145.69        61.66 o                         
   1   2 -10        565.42        561.79        10.14 o                         
   2   2 -10        162.27        152.24         4.69 o                         
   3   2 -10         61.06         60.63         2.95 o                         
   4   2 -10        846.96        803.07        49.42 o                         
   5   2 -10         21.78         24.36         2.87 o                         
   6   2 -10          8.83          3.72         4.64 o                         
   7   2 -10         16.34         16.06         2.87 o                         
   8   2 -10         60.52         59.42         3.79 o                         
   9   2 -10         12.65         11.96         5.84 o                         
   0   3 -10        248.07        231.51         6.39 o                         
   1   3 -10         21.97         21.62         1.60 o                         
   2   3 -10         13.43          9.59         1.55 o                         
   3   3 -10        201.07        208.41         9.47 o                         
   4   3 -10         12.13         13.55         4.76 o                         
   5   3 -10        112.88        106.02         3.76 o                         
   6   3 -10         26.71         25.99         3.14 o                         
   7   3 -10        119.96        132.43         4.01 o                         
   8   3 -10         20.59         16.21         3.33 o                         
   9   3 -10         50.04         61.84         5.11 o                         
   0   4 -10        101.32         99.97         3.00 o                         
   1   4 -10         47.66         38.69         1.69 o                         
   2   4 -10         49.54         57.49         1.81 o                         
   3   4 -10         87.26         87.31         3.21 o                         
   4   4 -10         99.53         91.70         4.43 o                         
   5   4 -10         78.71         81.35         3.50 o                         
   6   4 -10         75.38         76.18         3.43 o                         
   7   4 -10         68.03         73.77         3.78 o                         
   8   4 -10         14.19          9.00         3.05 o                         
   9   4 -10         12.26         11.30         3.65 o                         
   0   5 -10        580.74        642.41        37.23 o                         
   1   5 -10          3.39          2.04         1.60 o                         
   2   5 -10         33.89         27.52         1.71 o                         
   3   5 -10         94.59         88.93         4.35 o                         
   4   5 -10        117.95        130.57         7.65 o                         
   5   5 -10         79.76         77.36         3.67 o                         
   6   5 -10         60.96         58.18         3.44 o                         
   7   5 -10         82.95         88.20         4.76 o                         
   8   5 -10         16.45         19.74         3.10 o                         
   9   5 -10         26.43         26.02         3.82 o                         
   0   6 -10        262.59        280.07        13.09 o                         
   1   6 -10        107.25        116.22         5.75 o                         
   2   6 -10        268.80        286.76         9.98 o                         
   3   6 -10         50.45         46.88         2.55 o                         
   4   6 -10         90.42         91.10         7.67 o                         
   5   6 -10        129.41        142.79        16.63 o                         
   6   6 -10          9.05         12.32         2.92 o                         
   7   6 -10         81.24         93.22        12.27 o                         
   8   6 -10          2.20         -2.84         2.84 o                         
   0   7 -10        209.04        219.13        13.79 o                         
   1   7 -10        179.88        193.65         5.20 o                         
   2   7 -10         78.90         79.07         2.18 o                         
   3   7 -10        154.25        146.45         8.00 o                         
   4   7 -10        220.26        226.71        22.34 o                         
   5   7 -10        126.34        132.21         8.31 o                         
   6   7 -10         32.30         38.31         3.09 o                         
   7   7 -10          8.25         19.72         3.00 o                         
   8   7 -10          9.05         11.68         5.03 o                         
   0   8 -10          7.44          1.09         2.68 o                         
   1   8 -10        143.74        156.13         2.73 o                         
   2   8 -10        232.98        236.44         6.27 o                         
   3   8 -10         28.83         25.18         2.34 o                         
   4   8 -10        403.03        438.52        11.54 o                         
   5   8 -10         11.24          7.16         3.30 o                         
   6   8 -10         70.18         83.45         3.74 o                         
   7   8 -10          2.59          7.60         4.89 o                         
   0   9 -10        363.71        373.29        22.87 o                         
   1   9 -10         63.56         54.23         2.14 o                         
   2   9 -10        267.40        277.73         9.21 o                         
   3   9 -10         18.92         22.15         2.56 o                         
   4   9 -10         23.07         21.26         5.67 o                         
   5   9 -10         39.51         29.52         3.20 o                         
   6   9 -10          2.33         -3.66         4.86 o                         
   0  10 -10          4.37          2.49         2.71 o                         
   1  10 -10        181.65        180.35         3.88 o                         
   2  10 -10         10.62         13.01         2.54 o                         
   3  10 -10         40.29         44.10         2.93 o                         
   4  10 -10        288.57        327.94        20.93 o                         
   0  11 -10        132.09        166.70        25.03 o                         
   1  11 -10         16.07         21.71         1.95 o                         
   2  11 -10        153.16        145.25         5.98 o                         
   3  11 -10         27.64         23.73         4.10 o                         
   0  12 -10         75.15         82.21         4.29 o                         
   1  12 -10         32.65         38.11         3.00 o                         
   2  12 -10          8.18          5.24         4.27 o                         
   3  12 -10         20.26         13.85         3.77 o                         
   2   0  -9        508.60        431.06         5.10 o                         
   4   0  -9        891.11        859.19         9.28 o                         
   6   0  -9         28.68         32.85         3.63 o                         
   8   0  -9        147.23        151.68         5.32 o                         
  10   0  -9         37.16         41.19         4.68 o                         
   1   1  -9        425.17        395.94         4.44 o                         
   2   1  -9         80.15         83.30         3.06 o                         
   3   1  -9        185.25        164.98         5.65 o                         
   4   1  -9          9.30         10.16         2.44 o                         
   5   1  -9        423.20        386.53        20.81 o                         
   6   1  -9        158.02        160.35         3.58 o                         
   7   1  -9          7.43          1.24         4.16 o                         
   8   1  -9          5.55         -0.75         3.89 o                         
   9   1  -9         26.87         36.00         3.45 o                         
  10   1  -9          9.36          3.82         3.91 o                         
   1   2  -9        351.41        334.25         6.43 o                         
   2   2  -9       1063.26        978.67        13.22 o                         
   3   2  -9         51.25         47.54         1.91 o                         
   4   2  -9        285.00        258.31        12.04 o                         
   5   2  -9        198.19        181.60         5.95 o                         
   6   2  -9         86.67         71.36         3.04 o                         
   7   2  -9        171.16        160.15         5.85 o                         
   8   2  -9        166.73        172.57         4.16 o                         
   9   2  -9         28.44         23.82         2.45 o                         
  10   2  -9        113.25        110.39         5.62 o                         
   1   3  -9         54.62         48.65         1.78 o                         
   2   3  -9        453.97        433.00         7.54 o                         
   3   3  -9         65.81         54.89         2.07 o                         
   4   3  -9        177.77        177.64         3.86 o                         
   5   3  -9        145.33        135.52         3.58 o                         
   6   3  -9         60.10         61.80         2.93 o                         
   7   3  -9         94.11         86.40         3.84 o                         
   8   3  -9        198.67        201.11        10.00 o                         
   9   3  -9         79.38         94.18        13.57 o                         
  10   3  -9         45.74         33.85         4.42 o                         
   1   4  -9        662.63        655.94        10.92 o                         
   2   4  -9        153.71        146.67         3.53 o                         
   3   4  -9         41.83         38.02         3.25 o                         
   4   4  -9         44.53         39.17         2.81 o                         
   5   4  -9        114.10        112.73         6.08 o                         
   6   4  -9         87.22         94.74         4.92 o                         
   7   4  -9        221.73        233.25         7.64 o                         
   8   4  -9         51.77         51.59         3.66 o                         
   9   4  -9         57.12         57.06         6.46 o                         
  10   4  -9         49.68         45.40         5.19 o                         
   1   5  -9        232.63        229.30         5.72 o                         
   2   5  -9         54.02         58.95         1.78 o                         
   3   5  -9         21.62         17.52         1.89 o                         
   4   5  -9         13.41         18.37         2.79 o                         
   5   5  -9         14.65          8.86         3.05 o                         
   6   5  -9        141.07        156.62         6.78 o                         
   7   5  -9         38.57         35.78         3.09 o                         
   8   5  -9        638.68        640.91         9.10 o                         
   9   5  -9         61.62         72.03        10.26 o                         
   1   6  -9        124.76        116.15         6.22 o                         
   2   6  -9        118.28        131.99         4.25 o                         
   3   6  -9         39.68         35.82         3.86 o                         
   4   6  -9         36.31         38.73         2.87 o                         
   5   6  -9        355.62        378.21        11.41 o                         
   6   6  -9        223.77        238.18        18.45 o                         
   7   6  -9          5.09          8.45         4.08 o                         
   8   6  -9         57.82         81.66         3.08 o                         
   9   6  -9         11.75         14.35         2.93 o                         
   1   7  -9        118.71        117.30         4.99 o                         
   2   7  -9        247.07        246.60         6.44 o                         
   3   7  -9        236.38        234.21        12.26 o                         
   4   7  -9         40.39         40.15         3.53 o                         
   5   7  -9        245.60        244.65         7.23 o                         
   6   7  -9        242.78        245.56         4.80 o                         
   7   7  -9        174.74        185.62         7.04 o                         
   8   7  -9        276.68        301.68        12.58 o                         
   9   7  -9         10.59          3.86         8.34 o                         
   1   8  -9        143.81        129.17         2.34 o                         
   2   8  -9         20.37         24.46         2.24 o                         
   3   8  -9          4.04          1.71         2.16 o                         
   4   8  -9         13.21          7.86         6.74 o                         
   5   8  -9         67.98         57.81         3.32 o                         
   6   8  -9         12.88          5.78         2.45 o                         
   7   8  -9          3.61         -0.48         2.60 o                         
   8   8  -9        174.11        189.10         3.88 o                         
   1   9  -9         52.13         58.32         1.95 o                         
   2   9  -9         63.42         65.21         2.16 o                         
   3   9  -9        198.07        207.31         8.40 o                         
   4   9  -9        129.87        131.45         4.98 o                         
   5   9  -9         34.03         31.31         3.19 o                         
   6   9  -9         44.68         35.94         3.81 o                         
   7   9  -9         79.29         83.05         3.23 o                         
   8   9  -9         23.60         30.93        10.69 o                         
   1  10  -9         74.02         72.58         3.70 o                         
   2  10  -9        340.91        357.08         4.57 o                         
   3  10  -9        206.40        222.69        12.45 o                         
   4  10  -9         16.87         23.06         3.49 o                         
   5  10  -9         17.73         17.34         2.54 o                         
   6  10  -9         82.73         88.23         3.19 o                         
   7  10  -9         26.98         31.02         3.66 o                         
   1  11  -9         58.42         64.19         5.33 o                         
   2  11  -9         38.40         43.05         2.24 o                         
   3  11  -9          9.72          9.06         3.19 o                         
   4  11  -9         20.21         19.79         3.21 o                         
   5  11  -9         94.97         88.03         3.96 o                         
   6  11  -9         42.17         45.70         4.61 o                         
   1  12  -9         82.83         93.91         2.83 o                         
   2  12  -9         40.22         46.17         5.68 o                         
   3  12  -9        213.00        214.30        15.59 o                         
   5  12  -9         20.24         27.01         4.93 o                         
   1  13  -9          6.06         11.22         2.43 o                         
   0   0  -8       2363.88       2090.95        11.36 o                         
   2   0  -8        669.82        602.60        17.56 o                         
   4   0  -8        450.44        376.18         6.08 o                         
   6   0  -8        408.03        420.76         8.01 o                         
   8   0  -8        329.46        318.21        19.75 o                         
  10   0  -8         29.87         40.64         4.37 o                         
   0   1  -8        177.29        168.04         5.16 o                         
   1   1  -8        863.16        744.72         8.75 o                         
   2   1  -8         18.35         16.86         1.31 o                         
   3   1  -8          7.05          7.00         1.12 o                         
   4   1  -8         40.92         39.85         2.76 o                         
   5   1  -8        759.03        694.88        16.78 o                         
   6   1  -8         14.87         14.17         1.48 o                         
   7   1  -8         45.78         42.32         1.61 o                         
   8   1  -8         20.63         16.59         1.84 o                         
   9   1  -8        282.13        320.69        13.03 o                         
  10   1  -8          1.22          3.41         2.67 o                         
  11   1  -8         88.70         90.39         9.63 o                         
   0   2  -8        707.86        650.38         6.45 o                         
   1   2  -8         38.05         38.05         1.45 o                         
   2   2  -8       1332.15       1234.50        15.75 o                         
   3   2  -8        443.47        420.01         8.99 o                         
   4   2  -8         40.10         40.80         2.55 o                         
   5   2  -8         80.38         71.69         2.19 o                         
   6   2  -8         17.02         14.64         1.91 o                         
   7   2  -8         70.59         62.31         1.89 o                         
   8   2  -8         45.60         41.03         1.95 o                         
   9   2  -8        448.09        427.94        13.34 o                         
  10   2  -8         12.19         14.45         6.15 o                         
  11   2  -8         50.43         60.60         8.28 o                         
   0   3  -8        119.60        114.68         2.63 o                         
   1   3  -8        642.43        617.61         8.00 o                         
   2   3  -8        295.90        281.18         2.59 o                         
   3   3  -8        355.55        327.17         4.78 o                         
   4   3  -8       1684.06       1652.27         8.70 o                         
   5   3  -8        423.77        412.13         3.78 o                         
   6   3  -8         59.82         59.13         2.17 o                         
   7   3  -8         50.42         47.12         1.93 o                         
   8   3  -8         14.06         12.75         2.70 o                         
   9   3  -8         24.09         23.29         2.63 o                         
  10   3  -8         71.52         63.17         3.72 o                         
  11   3  -8         27.84         19.24         4.96 o                         
   0   4  -8        968.71        914.47        33.28 o                         
   1   4  -8        299.03        305.16         6.58 o                         
   2   4  -8       1452.40       1435.19        15.91 o                         
   3   4  -8        311.08        292.73         5.56 o                         
   4   4  -8         69.24         73.89         2.30 o                         
   5   4  -8        263.60        274.38         3.79 o                         
   6   4  -8         82.43         80.76         2.61 o                         
   7   4  -8        232.60        234.45         7.83 o                         
   8   4  -8         46.38         45.18         3.01 o                         
   9   4  -8        105.65        101.86         5.56 o                         
  10   4  -8          2.04         -2.51         3.24 o                         
   0   5  -8        257.03        271.76         8.52 o                         
   1   5  -8        450.30        435.81         7.24 o                         
   2   5  -8        753.54        736.26         5.95 o                         
   3   5  -8        294.91        295.50         7.01 o                         
   4   5  -8        992.24        998.49        23.46 o                         
   5   5  -8        169.12        164.66         2.95 o                         
   6   5  -8        205.94        211.77         6.86 o                         
   7   5  -8         22.24         30.77         2.45 o                         
   8   5  -8         59.34         61.40         3.44 o                         
   9   5  -8         19.89         22.01         2.48 o                         
  10   5  -8         41.75         32.47         4.10 o                         
   0   6  -8        775.22        775.21        32.35 o                         
   1   6  -8        209.98        215.36         3.58 o                         
   2   6  -8         38.58         39.81         1.60 o                         
   3   6  -8        495.36        503.14         8.22 o                         
   4   6  -8        139.35        143.34         3.28 o                         
   5   6  -8         18.02         16.07         2.03 o                         
   6   6  -8         25.92         29.27         2.48 o                         
   7   6  -8          1.06          3.30         2.11 o                         
   8   6  -8         46.21         54.99         2.91 o                         
   9   6  -8         49.69         53.57         2.61 o                         
  10   6  -8          3.35          1.55         4.10 o                         
   0   7  -8        601.26        572.17        15.58 o                         
   1   7  -8         18.82         17.85         2.09 o                         
   2   7  -8        431.30        438.98        10.93 o                         
   3   7  -8        118.55        120.48         2.89 o                         
   4   7  -8        152.17        163.08         5.39 o                         
   5   7  -8        309.04        322.84         6.96 o                         
   6   7  -8        203.88        208.89         3.35 o                         
   7   7  -8        154.57        164.70         3.46 o                         
   8   7  -8          4.77          4.85         3.39 o                         
   9   7  -8          7.29          3.68         3.39 o                         
  10   7  -8         17.91         22.56         4.10 o                         
   0   8  -8        416.83        444.46         6.05 o                         
   1   8  -8        287.76        291.39         4.53 o                         
   2   8  -8        135.40        138.96         2.13 o                         
   3   8  -8          7.07          5.50         1.91 o                         
   4   8  -8        224.82        225.75         3.31 o                         
   5   8  -8         19.95         15.35         2.57 o                         
   6   8  -8         64.20         61.48         2.68 o                         
   7   8  -8         99.96         95.66         3.09 o                         
   8   8  -8         15.12         15.46         3.11 o                         
   9   8  -8         11.27          2.23         2.90 o                         
   0   9  -8        146.34        147.10         3.98 o                         
   1   9  -8        269.85        267.29         4.55 o                         
   2   9  -8        137.90        150.16         3.17 o                         
   3   9  -8        174.46        174.67         6.72 o                         
   4   9  -8        314.28        329.83         8.47 o                         
   5   9  -8        309.10        330.68        11.63 o                         
   6   9  -8          1.07         -0.38         2.21 o                         
   7   9  -8        184.29        186.08         3.48 o                         
   8   9  -8         22.34         19.48         2.59 o                         
   9   9  -8         26.35         35.76         4.49 o                         
   0  10  -8        259.61        296.43         5.14 o                         
   1  10  -8        517.12        561.67         4.47 o                         
   2  10  -8        101.23        103.66         3.49 o                         
   3  10  -8        204.97        181.19         4.16 o                         
   4  10  -8        444.02        414.92        13.80 o                         
   5  10  -8         38.28         32.64         2.64 o                         
   6  10  -8         63.93         62.63         2.77 o                         
   7  10  -8        116.25        125.84         6.58 o                         
   8  10  -8         11.22          8.02         2.51 o                         
   0  11  -8        332.41        372.56         5.65 o                         
   1  11  -8        349.90        365.25         9.75 o                         
   2  11  -8         60.49         68.71         5.18 o                         
   3  11  -8         75.26         66.21         6.01 o                         
   4  11  -8        115.52        113.29         5.03 o                         
   5  11  -8         38.27         38.89         4.15 o                         
   6  11  -8          1.34          2.55         2.49 o                         
   7  11  -8          5.05         15.16         5.40 o                         
   0  12  -8        108.13        104.49         3.78 o                         
   1  12  -8        349.73        386.78         6.15 o                         
   2  12  -8         43.03         49.55         3.19 o                         
   3  12  -8         74.34         82.09         9.41 o                         
   4  12  -8         21.47         26.26         7.35 o                         
   5  12  -8          8.69         12.65         3.00 o                         
   6  12  -8         10.08          2.28         3.33 o                         
   0  13  -8        201.21        209.59         5.07 o                         
   1  13  -8         36.36         45.17         2.41 o                         
   2  13  -8         14.53         14.33         2.27 o                         
   3  13  -8          2.30          4.12         4.08 o                         
   4  13  -8        134.68        130.62         6.13 o                         
   5  13  -8         17.64         12.00         3.83 o                         
   0  14  -8        153.58        149.91         4.55 o                         
   1  14  -8         52.53         57.02         7.57 o                         
   2  14  -8         38.92         50.65         2.65 o                         
   3  14  -8         19.37         20.77         3.67 o                         
   2   0  -7        809.54        726.99        17.23 o                         
   4   0  -7        333.82        294.51         3.14 o                         
   6   0  -7       1274.50       1188.58        28.14 o                         
   8   0  -7        481.48        455.17         6.35 o                         
  10   0  -7        963.39        944.50        11.39 o                         
   1   1  -7       1859.86       1683.94        12.39 o                         
   2   1  -7        632.32        623.69         3.23 o                         
   3   1  -7        213.90        168.44         1.53 o                         
   4   1  -7         35.83         32.74         1.25 o                         
   5   1  -7         94.15         87.19         1.69 o                         
   6   1  -7         22.84         17.60         1.61 o                         
   7   1  -7        909.39        822.98         8.21 o                         
   8   1  -7         77.44         82.52         2.15 o                         
   9   1  -7        158.30        150.70         3.74 o                         
  10   1  -7        108.67        122.17         4.17 o                         
  11   1  -7         15.02         16.89         2.68 o                         
   1   2  -7        306.57        300.92         4.98 o                         
   2   2  -7        165.49        165.86         1.70 o                         
   3   2  -7        564.54        507.89         6.95 o                         
   4   2  -7         87.81         78.94         1.51 o                         
   5   2  -7        193.16        187.52         2.21 o                         
   6   2  -7        609.79        601.31         7.43 o                         
   7   2  -7         45.37         44.21         1.82 o                         
   8   2  -7        141.96        140.14         4.16 o                         
   9   2  -7         39.28         41.47         4.97 o                         
  10   2  -7        185.76        173.86         4.41 o                         
  11   2  -7          7.65          1.47         3.34 o                         
   1   3  -7        268.42        270.23         2.48 o                         
   2   3  -7       1135.47       1112.77        12.80 o                         
   3   3  -7        239.21        221.02         4.48 o                         
   4   3  -7         20.75         13.49         1.07 o                         
   5   3  -7        160.03        150.99         2.12 o                         
   6   3  -7         42.99         38.86         1.84 o                         
   7   3  -7        219.99        209.10         5.33 o                         
   8   3  -7        314.52        329.28        10.51 o                         
   9   3  -7         22.12         18.11         6.66 o                         
  10   3  -7        164.60        178.08        10.20 o                         
  11   3  -7         62.07         66.15         3.94 o                         
   1   4  -7        244.51        233.22         2.49 o                         
   2   4  -7         71.43         73.37         1.41 o                         
   3   4  -7       1594.54       1517.66        22.74 o                         
   4   4  -7        278.94        259.44         4.09 o                         
   5   4  -7        213.42        187.86         2.38 o                         
   6   4  -7        298.73        290.40         3.08 o                         
   7   4  -7         39.01         28.02         1.85 o                         
   8   4  -7         22.15         23.20         1.86 o                         
   9   4  -7          4.35          1.98         2.78 o                         
  10   4  -7         16.85         12.74         4.68 o                         
  11   4  -7         82.90         96.15         5.33 o                         
   1   5  -7        248.33        245.29         1.94 o                         
   2   5  -7       1768.54       1722.74        28.23 o                         
   3   5  -7          8.33          8.79         1.30 o                         
   4   5  -7        126.14        125.71         2.40 o                         
   5   5  -7        934.65        948.57        13.80 o                         
   6   5  -7         45.41         45.87         1.88 o                         
   7   5  -7        229.65        242.08         2.81 o                         
   8   5  -7        299.78        328.14         7.91 o                         
   9   5  -7         73.68         80.03         3.53 o                         
  10   5  -7        190.35        220.96         4.92 o                         
  11   5  -7         42.48         57.02         4.86 o                         
   1   6  -7         46.77         49.57         1.54 o                         
   2   6  -7        548.04        540.14         7.80 o                         
   3   6  -7       1300.23       1299.65        41.17 o                         
   4   6  -7        137.01        131.10         4.64 o                         
   5   6  -7        194.06        176.06         6.16 o                         
   6   6  -7        303.95        320.67         8.29 o                         
   7   6  -7         25.01         30.61         2.55 o                         
   8   6  -7        178.11        192.35         6.03 o                         
   9   6  -7          2.39          1.47         2.74 o                         
  10   6  -7          3.99          0.92         3.27 o                         
   1   7  -7        677.67        665.21        11.25 o                         
   2   7  -7        341.73        332.38         6.19 o                         
   3   7  -7        118.05        110.26         2.50 o                         
   4   7  -7        127.05        124.51         3.74 o                         
   5   7  -7         82.47         87.43         2.77 o                         
   6   7  -7        261.74        252.23         4.27 o                         
   7   7  -7        101.25        105.22         3.71 o                         
   8   7  -7        179.56        177.89         4.08 o                         
   9   7  -7         43.88         38.96         2.60 o                         
  10   7  -7        178.19        196.20         4.53 o                         
   1   8  -7        100.64         98.43         3.43 o                         
   2   8  -7        151.19        169.14         3.14 o                         
   3   8  -7        700.08        704.85        12.91 o                         
   4   8  -7        242.88        246.50         3.22 o                         
   5   8  -7          1.32         -2.11         2.11 o                         
   6   8  -7        228.32        235.50         2.86 o                         
   7   8  -7         63.11         62.05         2.22 o                         
   8   8  -7         73.86         75.48         2.50 o                         
   9   8  -7         57.75         54.47         2.66 o                         
  10   8  -7         24.41         24.82         4.58 o                         
   1   9  -7        778.60        787.20        15.22 o                         
   2   9  -7        219.66        194.52         3.12 o                         
   3   9  -7        223.88        220.16         4.72 o                         
   4   9  -7         12.52         10.58         2.07 o                         
   5   9  -7        111.88         98.05         2.84 o                         
   6   9  -7        159.78        162.08         4.10 o                         
   7   9  -7        127.65        129.13         2.56 o                         
   8   9  -7        110.21        117.20         5.70 o                         
   9   9  -7         86.19         80.99         7.64 o                         
   1  10  -7          4.46          3.68         1.86 o                         
   2  10  -7        148.37        141.41         5.85 o                         
   3  10  -7        134.70        147.30         8.05 o                         
   4  10  -7         58.16         56.84         2.85 o                         
   5  10  -7        199.64        198.42         5.35 o                         
   6  10  -7        126.22        142.80         5.00 o                         
   7  10  -7         92.97         90.94         3.13 o                         
   8  10  -7         25.71         25.78         3.19 o                         
   9  10  -7         17.48         19.85         2.77 o                         
   1  11  -7        162.37        160.67         5.65 o                         
   2  11  -7        264.78        270.93        10.69 o                         
   3  11  -7         18.23         19.15         1.89 o                         
   4  11  -7         55.64         46.96         2.86 o                         
   5  11  -7         83.81         85.34         4.91 o                         
   6  11  -7         15.54         13.04         2.49 o                         
   7  11  -7         18.59         20.95         2.92 o                         
   8  11  -7        154.95        167.69        14.81 o                         
   1  12  -7         39.20         38.12         3.10 o                         
   2  12  -7          4.72          6.67         1.79 o                         
   3  12  -7        324.56        343.75        35.27 o                         
   4  12  -7         23.23         27.83        10.05 o                         
   5  12  -7        148.49        178.11        18.24 o                         
   6  12  -7         36.60         43.44         4.48 o                         
   7  12  -7         36.14         45.95         5.81 o                         
   1  13  -7         18.52         17.94         2.87 o                         
   2  13  -7        111.18        102.51         3.16 o                         
   3  13  -7          5.53          5.13         2.82 o                         
   4  13  -7         21.75         22.81         4.81 o                         
   5  13  -7          3.03          4.39         2.63 o                         
   1  14  -7         24.44         26.09         2.43 o                         
   2  14  -7         88.16         85.01         2.57 o                         
   3  14  -7        117.45        112.64        15.60 o                         
   4  14  -7         24.01         34.18         5.57 o                         
   1  15  -7        149.94        140.49         4.55 o                         
   2  15  -7         72.39         79.44         3.29 o                         
   0   0  -6        872.94        807.23         6.09 o                         
   2   0  -6       4471.67       4026.67        38.06 o                         
   4   0  -6        248.00        194.04         8.16 o                         
   6   0  -6        965.34        924.21        55.18 o                         
   8   0  -6        414.02        387.36        13.40 o                         
  10   0  -6         39.51         37.76         4.80 o                         
   0   1  -6        444.21        424.04         5.82 o                         
   1   1  -6        633.80        604.58         4.83 o                         
   2   1  -6        554.45        510.89         4.77 o                         
   3   1  -6        564.12        508.49         3.42 o                         
   4   1  -6        502.53        463.75         8.02 o                         
   5   1  -6       1333.70       1215.76        17.63 o                         
   6   1  -6         90.44         83.95         1.89 o                         
   7   1  -6        202.49        197.80         4.67 o                         
   8   1  -6        113.54        117.42         2.53 o                         
   9   1  -6         56.34         52.74         2.88 o                         
  10   1  -6         19.91         20.23         3.25 o                         
  11   1  -6        184.14        182.77         7.57 o                         
   0   2  -6        659.23        642.74         2.99 o                         
   1   2  -6        370.71        384.86         6.01 o                         
   2   2  -6        985.81        901.43        10.92 o                         
   3   2  -6        665.98        636.04         5.77 o                         
   4   2  -6        388.93        356.02         7.26 o                         
   5   2  -6        231.08        218.00         2.23 o                         
   6   2  -6        847.77        832.88        15.56 o                         
   7   2  -6        456.13        431.35         8.29 o                         
   8   2  -6         17.10         19.36         1.67 o                         
   9   2  -6        179.91        190.00        10.58 o                         
  10   2  -6         14.06         13.93         2.98 o                         
  11   2  -6         87.52         89.44         5.15 o                         
   0   3  -6        484.70        531.30         4.65 o                         
   1   3  -6       1684.02       1658.78        12.90 o                         
   2   3  -6       1831.53       1744.57        16.25 o                         
   3   3  -6        211.27        197.44         1.63 o                         
   4   3  -6        239.53        228.81         2.65 o                         
   5   3  -6        192.39        187.73         2.16 o                         
   6   3  -6        192.77        178.46         2.31 o                         
   7   3  -6        137.45        135.90         2.46 o                         
   8   3  -6         59.14         62.29         2.00 o                         
   9   3  -6         72.02         82.13         3.46 o                         
  10   3  -6         46.60         42.64         4.31 o                         
  11   3  -6         54.49         61.99         6.82 o                         
   0   4  -6        265.66        260.06         2.97 o                         
   1   4  -6       3300.65       3457.19        32.87 o                         
   2   4  -6        109.12         94.77         1.30 o                         
   3   4  -6        872.62        853.97         9.59 o                         
   4   4  -6         65.03         66.51         1.33 o                         
   5   4  -6        563.85        518.26         5.46 o                         
   6   4  -6        189.12        180.74         4.90 o                         
   7   4  -6         82.77         77.76         3.51 o                         
   8   4  -6         78.92         90.46         4.36 o                         
   9   4  -6        387.59        412.16         8.83 o                         
  10   4  -6         10.62          7.27         2.95 o                         
  11   4  -6        139.06        152.37         4.67 o                         
   0   5  -6       2160.94       2146.79        10.10 o                         
   1   5  -6        582.70        585.16         7.10 o                         
   2   5  -6       1179.98       1212.42         4.68 o                         
   3   5  -6        998.71       1015.50         8.01 o                         
   4   5  -6        914.92        909.59        12.15 o                         
   5   5  -6         31.63         40.55         2.17 o                         
   6   5  -6        112.51        115.82         2.91 o                         
   7   5  -6        244.49        256.32         7.38 o                         
   8   5  -6         45.91         54.00         2.09 o                         
   9   5  -6         14.74         14.78         5.54 o                         
  10   5  -6         11.54         13.52         2.95 o                         
  11   5  -6         45.16         51.58         4.11 o                         
   0   6  -6       1100.82       1085.62         7.36 o                         
   1   6  -6       1598.36       1589.97        19.62 o                         
   2   6  -6         38.93         40.28         1.15 o                         
   3   6  -6        185.58        198.45         1.95 o                         
   4   6  -6       1723.72       1708.69         5.20 o                         
   5   6  -6       2104.26       2139.40        15.36 o                         
   6   6  -6         45.46         45.16         2.45 o                         
   7   6  -6        198.22        178.74         2.92 o                         
   8   6  -6        113.77        109.13         7.01 o                         
   9   6  -6        122.42        132.97         3.98 o                         
  10   6  -6         35.62         40.08         3.43 o                         
  11   6  -6         82.51        108.30         5.83 o                         
   0   7  -6        452.52        447.73         5.10 o                         
   1   7  -6        723.57        727.20        11.77 o                         
   2   7  -6        686.26        704.33         9.84 o                         
   3   7  -6        511.47        494.83         4.38 o                         
   4   7  -6        910.77        891.64        14.29 o                         
   5   7  -6        368.02        367.71         2.96 o                         
   6   7  -6         33.15         34.66         1.77 o                         
   7   7  -6        229.90        235.15         3.78 o                         
   8   7  -6         16.85         17.50         3.46 o                         
   9   7  -6         35.61         39.34         3.14 o                         
  10   7  -6         62.38         55.96         3.41 o                         
   0   8  -6       1366.72       1361.77         8.11 o                         
   1   8  -6        969.06        974.47        13.78 o                         
   2   8  -6         89.03         86.58         1.84 o                         
   3   8  -6        457.87        493.62        10.31 o                         
   4   8  -6        134.60        120.45         2.16 o                         
   5   8  -6        395.89        397.68         4.53 o                         
   6   8  -6        280.21        279.62         4.45 o                         
   7   8  -6        108.04        105.63         2.38 o                         
   8   8  -6        116.50        120.95         6.31 o                         
   9   8  -6         11.79         10.23         3.25 o                         
  10   8  -6         33.33         39.97         8.72 o                         
   0   9  -6        235.76        227.50         4.18 o                         
   1   9  -6        223.90        237.31         8.10 o                         
   2   9  -6        184.70        169.74         6.02 o                         
   3   9  -6         74.93         83.02         3.32 o                         
   4   9  -6        157.88        167.71         2.36 o                         
   5   9  -6        294.59        316.21         8.71 o                         
   6   9  -6        169.25        170.01         3.08 o                         
   7   9  -6        109.19        108.62         3.31 o                         
   8   9  -6         83.75         87.05         2.93 o                         
   9   9  -6          8.97         -0.62         3.30 o                         
   0  10  -6       1098.84       1127.34         7.72 o                         
   1  10  -6         59.00         62.24         2.10 o                         
   2  10  -6         52.89         65.24         2.09 o                         
   3  10  -6        169.18        161.38         5.45 o                         
   4  10  -6         85.93         77.53         2.80 o                         
   5  10  -6         74.34         69.29         3.32 o                         
   6  10  -6         75.95         74.04         2.17 o                         
   7  10  -6         22.40         21.38         1.81 o                         
   8  10  -6        136.88        135.92         6.68 o                         
   9  10  -6         51.91         72.24         6.78 o                         
   0  11  -6        829.41        809.58         6.86 o                         
   1  11  -6          5.82          9.61         1.87 o                         
   2  11  -6          7.53          8.37         1.98 o                         
   3  11  -6         19.10         17.74         1.66 o                         
   4  11  -6        484.14        504.95        36.22 o                         
   5  11  -6         92.99        103.36         6.62 o                         
   6  11  -6         61.29         61.93         2.25 o                         
   7  11  -6         10.46          8.39         2.00 o                         
   8  11  -6         72.25         74.41         6.33 o                         
   0  12  -6          4.92          1.46         2.58 o                         
   1  12  -6         34.10         29.41         2.20 o                         
   2  12  -6         54.30         50.59         3.89 o                         
   3  12  -6        293.95        281.09        12.77 o                         
   4  12  -6         15.16         16.09         2.63 o                         
   5  12  -6         58.42         56.42         5.63 o                         
   6  12  -6         40.93         40.91         2.40 o                         
   7  12  -6          8.41          8.50         2.65 o                         
   8  12  -6         64.63         61.20         2.70 o                         
   0  13  -6         30.36         24.05         3.45 o                         
   1  13  -6        141.44        137.68         2.93 o                         
   2  13  -6         18.88         14.63         2.12 o                         
   3  13  -6          4.54          7.03         1.81 o                         
   4  13  -6        569.02        551.14        40.68 o                         
   5  13  -6         15.85         23.02         3.16 o                         
   6  13  -6         12.87         13.98         3.02 o                         
   7  13  -6          8.05          5.43         3.23 o                         
   0  14  -6        314.02        310.97         5.65 o                         
   1  14  -6         88.17         90.62         2.90 o                         
   2  14  -6         32.88         32.59         2.32 o                         
   3  14  -6        177.45        174.99         6.92 o                         
   4  14  -6         29.97         36.41         4.69 o                         
   5  14  -6         26.49         25.06         3.39 o                         
   0  15  -6         12.04          7.12         3.84 o                         
   1  15  -6        194.50        175.91         7.26 o                         
   2  15  -6         52.26         54.05         2.78 o                         
   3  15  -6          2.53         10.88         4.47 o                         
   2  16  -6         67.76         74.33         4.45 o                         
   2   0  -5       2392.02       2002.88        24.49 o                         
   4   0  -5         89.01         76.82         4.04 o                         
   6   0  -5       1245.79       1131.95        23.65 o                         
   8   0  -5        214.16        202.33         3.34 o                         
  10   0  -5        348.19        355.99         7.22 o                         
  12   0  -5         85.27        104.15         5.94 o                         
   1   1  -5        508.36        422.86         3.46 o                         
   2   1  -5        386.08        400.61         3.94 o                         
   3   1  -5       3654.63       3419.80        19.53 o                         
   4   1  -5        125.42        124.41         2.05 o                         
   5   1  -5          7.89          9.90         1.03 o                         
   6   1  -5         88.10         73.48         1.76 o                         
   7   1  -5        250.80        220.14         4.12 o                         
   8   1  -5        151.95        145.91         2.55 o                         
   9   1  -5         87.07         86.62         3.25 o                         
  10   1  -5         45.08         40.85         3.75 o                         
  11   1  -5          8.23          7.87         3.18 o                         
   1   2  -5       3384.94       3332.50        25.90 o                         
   2   2  -5        167.26        164.33         2.19 o                         
   3   2  -5       1207.60       1150.07        11.77 o                         
   4   2  -5         56.80         57.87         0.85 o                         
   5   2  -5          3.31          4.10         1.80 o                         
   6   2  -5       1127.00       1059.65         7.77 o                         
   7   2  -5        225.50        200.02         3.14 o                         
   8   2  -5         10.84          7.93         1.86 o                         
   9   2  -5         93.95         87.50         3.25 o                         
  10   2  -5        375.85        373.71         5.42 o                         
  11   2  -5        245.60        241.57         5.06 o                         
  12   2  -5         14.70         17.63         3.59 o                         
   1   3  -5        191.17        198.21         2.20 o                         
   2   3  -5        687.67        639.61         6.76 o                         
   3   3  -5       3177.14       3153.06        24.21 o                         
   4   3  -5         51.07         49.85         1.29 o                         
   5   3  -5        116.63        105.93         1.91 o                         
   6   3  -5       1176.63       1130.49        10.58 o                         
   7   3  -5        588.41        582.97        11.64 o                         
   8   3  -5        137.23        152.89         9.42 o                         
   9   3  -5        220.97        225.47         4.47 o                         
  10   3  -5        300.40        309.17         9.36 o                         
  11   3  -5         85.84         99.96         4.32 o                         
  12   3  -5         34.30         25.63         5.67 o                         
   1   4  -5       1178.32       1228.76        13.18 o                         
   2   4  -5        801.76        851.14         8.96 o                         
   3   4  -5       2709.35       2751.13        16.96 o                         
   4   4  -5        143.73        153.17         1.37 o                         
   5   4  -5        515.27        509.96         7.10 o                         
   6   4  -5        275.62        252.45         5.02 o                         
   7   4  -5        667.99        647.04        18.07 o                         
   8   4  -5        200.69        206.04        11.19 o                         
   9   4  -5         87.47         85.36         3.26 o                         
  10   4  -5        304.09        299.25         9.16 o                         
  11   4  -5         62.15         62.32         3.99 o                         
   1   5  -5         28.15         38.82         2.27 o                         
   2   5  -5        662.38        631.49         4.24 o                         
   3   5  -5        197.83        201.61         2.04 o                         
   4   5  -5          1.53          3.20         0.86 o                         
   5   5  -5         32.42         30.37         1.51 o                         
   6   5  -5        793.92        799.50        14.14 o                         
   7   5  -5        172.15        176.85         2.44 o                         
   8   5  -5         48.60         41.58         3.95 o                         
   9   5  -5         32.07         30.32         3.43 o                         
  10   5  -5        400.73        411.52         5.85 o                         
  11   5  -5         38.86         50.09         3.96 o                         
   1   6  -5        672.45        686.94         6.85 o                         
   2   6  -5       1230.57       1268.51        13.21 o                         
   3   6  -5        951.47        944.42         7.58 o                         
   4   6  -5        216.54        230.24         7.01 o                         
   5   6  -5        443.70        417.64         5.79 o                         
   6   6  -5        255.68        263.87         5.07 o                         
   7   6  -5       2057.15       2092.42        20.17 o                         
   8   6  -5        277.98        282.52         3.50 o                         
   9   6  -5        134.12        137.65         4.19 o                         
  10   6  -5         13.45         16.41         3.85 o                         
  11   6  -5         53.30         55.94         9.29 o                         
   1   7  -5        531.45        535.32         3.49 o                         
   2   7  -5         83.10         81.08         1.29 o                         
   3   7  -5        151.19        155.08         5.25 o                         
   4   7  -5         65.37         64.78         1.64 o                         
   5   7  -5        152.82        148.69         3.06 o                         
   6   7  -5         93.88        100.39         2.12 o                         
   7   7  -5         13.65         16.48         2.30 o                         
   8   7  -5         51.72         50.96         2.28 o                         
   9   7  -5          7.07          4.21         3.07 o                         
  10   7  -5         61.79         58.36         6.28 o                         
  11   7  -5          7.46          5.97         2.95 o                         
   1   8  -5         90.66         89.68         2.02 o                         
   2   8  -5       1165.88       1243.60        20.41 o                         
   3   8  -5        111.64         96.07         2.16 o                         
   4   8  -5        208.14        203.62         2.71 o                         
   5   8  -5        480.62        483.36        16.31 o                         
   6   8  -5        865.04        887.35         9.55 o                         
   7   8  -5        383.44        395.46         5.98 o                         
   8   8  -5        515.21        530.02        14.48 o                         
   9   8  -5         20.32         21.78         3.52 o                         
  10   8  -5         74.53         72.13         4.54 o                         
   1   9  -5        636.73        648.34         7.13 o                         
   2   9  -5         24.10         28.05         1.74 o                         
   3   9  -5        260.57        268.60         3.19 o                         
   4   9  -5        297.33        300.12         2.89 o                         
   5   9  -5        639.01        634.59         7.06 o                         
   6   9  -5          6.48          4.73         1.83 o                         
   7   9  -5         56.20         62.60         2.67 o                         
   8   9  -5         68.17         83.61         5.77 o                         
   9   9  -5         36.24         32.14        11.01 o                         
  10   9  -5          9.67          3.79         3.43 o                         
   1  10  -5        372.49        372.07         6.55 o                         
   2  10  -5        189.16        183.58         6.83 o                         
   3  10  -5        148.27        160.41         4.78 o                         
   4  10  -5        118.15        115.73         2.72 o                         
   5  10  -5         97.85         99.24         2.53 o                         
   6  10  -5         48.88         47.52         2.19 o                         
   7  10  -5        110.81        120.36         5.04 o                         
   8  10  -5        284.73        304.17        10.32 o                         
   9  10  -5         12.87          4.29         3.40 o                         
   1  11  -5        150.90        153.36         3.52 o                         
   2  11  -5        480.22        450.28         7.75 o                         
   3  11  -5        238.03        218.77         5.29 o                         
   4  11  -5        384.22        374.87        24.05 o                         
   5  11  -5          4.94         10.45         1.83 o                         
   6  11  -5         50.16         49.01         2.47 o                         
   7  11  -5        168.33        161.16         8.74 o                         
   8  11  -5        306.27        316.05        15.31 o                         
   9  11  -5         26.96         25.87         4.14 o                         
   1  12  -5        301.38        317.84         5.36 o                         
   2  12  -5         51.36         42.78         2.25 o                         
   3  12  -5         91.36         99.17         3.39 o                         
   4  12  -5          7.86          8.17         3.14 o                         
   5  12  -5        327.66        320.65        24.07 o                         
   6  12  -5         22.10         26.24         2.19 o                         
   7  12  -5         18.70         21.07         2.18 o                         
   8  12  -5         22.49         23.98         2.94 o                         
   1  13  -5         80.44         76.52         4.30 o                         
   2  13  -5        247.37        243.52         6.77 o                         
   3  13  -5         74.80         65.27         2.23 o                         
   4  13  -5         65.19         62.55        11.91 o                         
   5  13  -5          8.03          9.27         2.90 o                         
   6  13  -5        126.76        136.90         8.76 o                         
   7  13  -5         53.14         57.90         3.08 o                         
   8  13  -5         68.34         67.85         3.80 o                         
   1  14  -5        284.55        283.41         9.26 o                         
   2  14  -5        183.20        174.16         8.16 o                         
   3  14  -5        377.88        356.07         5.93 o                         
   4  14  -5         29.55         28.65         3.15 o                         
   5  14  -5         87.14         86.32         3.61 o                         
   6  14  -5         72.87         71.35         4.62 o                         
   1  15  -5         16.64         19.01         2.84 o                         
   2  15  -5          8.39          8.30         2.30 o                         
   3  15  -5         59.80         53.99         2.45 o                         
   4  15  -5          3.57         -0.80         3.14 o                         
   1  16  -5         79.25         81.55         3.15 o                         
   2  16  -5        544.78        594.32         8.02 o                         
   3  16  -5         82.41         80.00         4.90 o                         
   0   0  -4       3837.17       3604.08        10.77 o                         
   2   0  -4       3711.28       3233.45        35.75 o                         
   4   0  -4          4.93          5.20         0.67 o                         
   6   0  -4        224.72        232.16         3.38 o                         
   8   0  -4        393.87        385.19         6.52 o                         
  10   0  -4        146.63        154.89         5.78 o                         
  12   0  -4         40.94         53.54         4.84 o                         
   0   1  -4       1465.19       1364.42        22.53 o                         
   1   1  -4      12245.25      12038.02        51.43 o                         
   2   1  -4        655.42        586.80         4.14 o                         
   3   1  -4        959.17        964.88        11.62 o                         
   4   1  -4        346.63        335.45         5.51 o                         
   5   1  -4        175.77        182.63         4.08 o                         
   6   1  -4        488.97        467.47         4.21 o                         
   7   1  -4        343.25        325.23         8.66 o                         
   8   1  -4        100.93         96.37         4.30 o                         
   9   1  -4        382.60        374.22         7.06 o                         
  10   1  -4        187.10        188.37         6.38 o                         
  11   1  -4        117.09        121.03         4.17 o                         
  12   1  -4          3.52          9.94         3.42 o                         
   0   2  -4        326.81        307.20         7.69 o                         
   1   2  -4       1765.31       1756.32        22.27 o                         
   2   2  -4       2517.52       2378.78        14.60 o                         
   3   2  -4        336.57        361.00         3.67 o                         
   4   2  -4       1509.88       1445.49        11.14 o                         
   5   2  -4       1342.92       1286.64         5.02 o                         
   6   2  -4        114.50        113.23         2.21 o                         
   7   2  -4        651.52        611.68        13.08 o                         
   8   2  -4         30.45         31.17         2.62 o                         
   9   2  -4         10.89          8.91         3.26 o                         
  10   2  -4         80.95         79.40         3.40 o                         
  11   2  -4        179.88        177.79         4.93 o                         
  12   2  -4         11.41          7.67         3.53 o                         
   0   3  -4       3139.89       3335.47       118.67 o                         
   1   3  -4       1664.19       1711.51        17.59 o                         
   2   3  -4       2427.94       2343.92        21.57 o                         
   3   3  -4        334.24        353.97         2.57 o                         
   4   3  -4        938.02        912.44         4.56 o                         
   5   3  -4        410.03        424.23         3.82 o                         
   6   3  -4        142.83        130.97         3.03 o                         
   7   3  -4         33.22         33.58         2.41 o                         
   8   3  -4        270.58        274.01         7.47 o                         
   9   3  -4        129.74        146.75         3.86 o                         
  10   3  -4        110.69        104.39         3.88 o                         
  11   3  -4         29.04         23.10         3.71 o                         
  12   3  -4          8.36          7.57         3.49 o                         
   0   4  -4        854.73        919.73         5.49 o                         
   1   4  -4       2188.54       2460.61        30.69 o                         
   2   4  -4       2511.76       2636.90        26.08 o                         
   3   4  -4       1767.35       1787.64        15.40 o                         
   4   4  -4       1651.69       1703.80        26.03 o                         
   5   4  -4       4122.55       4246.75        19.99 o                         
   6   4  -4        420.10        409.84        10.58 o                         
   7   4  -4        449.02        422.81         9.23 o                         
   8   4  -4         34.16         33.68         2.73 o                         
   9   4  -4        234.67        226.61         7.57 o                         
  10   4  -4         32.68         20.54         3.44 o                         
  11   4  -4        188.65        186.08         6.06 o                         
  12   4  -4          3.42         -1.91         3.74 o                         
   0   5  -4       3411.44       3367.87        10.47 o                         
   1   5  -4       1113.21       1278.93        17.93 o                         
   2   5  -4       1281.06       1266.76        11.60 o                         
   3   5  -4         66.32         72.61         2.11 o                         
   4   5  -4        478.99        481.11         9.82 o                         
   5   5  -4        350.09        352.48         4.81 o                         
   6   5  -4       1603.46       1632.66         6.15 o                         
   7   5  -4        105.79        106.71         2.09 o                         
   8   5  -4          6.81          4.84         1.88 o                         
   9   5  -4          1.20         -1.78         3.08 o                         
  10   5  -4         10.96          6.95         3.38 o                         
  11   5  -4         22.83         19.93         3.43 o                         
   0   6  -4        945.37       1035.16         5.84 o                         
   1   6  -4        247.44        258.03         4.06 o                         
   2   6  -4        151.15        154.14         5.06 o                         
   3   6  -4        490.28        503.87         5.66 o                         
   4   6  -4       1655.62       1696.57        14.75 o                         
   5   6  -4       1969.97       1956.28        29.61 o                         
   6   6  -4        871.60        904.63        15.20 o                         
   7   6  -4        202.90        201.77         2.46 o                         
   8   6  -4        191.86        203.56         2.95 o                         
   9   6  -4        388.39        409.07        20.51 o                         
  10   6  -4         70.37         66.00         3.66 o                         
  11   6  -4        112.69        114.33         4.31 o                         
   0   7  -4       1145.49       1259.86         6.45 o                         
   1   7  -4        211.87        242.48         2.96 o                         
   2   7  -4        382.79        400.47         9.51 o                         
   3   7  -4        868.92        852.48        13.57 o                         
   4   7  -4        486.56        480.20         3.99 o                         
   5   7  -4         15.96         15.62         1.75 o                         
   6   7  -4        421.06        440.33        16.14 o                         
   7   7  -4        246.72        257.14         3.27 o                         
   8   7  -4         22.48         21.33         2.04 o                         
   9   7  -4        584.51        633.06         6.52 o                         
  10   7  -4         10.51          9.20         2.71 o                         
  11   7  -4          3.91          4.60         2.91 o                         
   0   8  -4        441.11        472.62         4.38 o                         
   1   8  -4        503.04        524.34         9.78 o                         
   2   8  -4        693.30        679.48        23.08 o                         
   3   8  -4        515.62        528.01         3.06 o                         
   4   8  -4       1706.67       1669.89        20.49 o                         
   5   8  -4        469.76        477.40         7.29 o                         
   6   8  -4        358.07        376.30         7.57 o                         
   7   8  -4        166.12        163.42         3.39 o                         
   8   8  -4         48.28         48.59         4.30 o                         
   9   8  -4        135.72        136.75         4.34 o                         
  10   8  -4         26.02         33.79         3.48 o                         
  11   8  -4        106.46        118.12         5.18 o                         
   0   9  -4       1814.04       1972.68         8.55 o                         
   1   9  -4        227.09        242.76         6.84 o                         
   2   9  -4        851.97        896.75         9.02 o                         
   3   9  -4       1153.99       1127.41        17.50 o                         
   4   9  -4         56.82         62.76         2.50 o                         
   5   9  -4        252.36        262.07         5.28 o                         
   6   9  -4         84.69         75.78         2.27 o                         
   7   9  -4        105.22        115.74         8.31 o                         
   8   9  -4         53.68         60.27         4.14 o                         
   9   9  -4        217.79        210.01        13.38 o                         
  10   9  -4         15.16          8.10         3.53 o                         
   0  10  -4        245.13        234.31         3.86 o                         
   1  10  -4        196.38        192.85         2.54 o                         
   2  10  -4        840.43        846.83        24.67 o                         
   3  10  -4        785.10        806.96        12.63 o                         
   4  10  -4        129.21        129.26         5.26 o                         
   5  10  -4         15.23         13.44         1.78 o                         
   6  10  -4         41.43         50.95         3.39 o                         
   7  10  -4         74.54         73.14         5.44 o                         
   8  10  -4         32.15         28.52         3.26 o                         
   9  10  -4         38.30         40.42         5.19 o                         
  10  10  -4         22.49         17.32         4.33 o                         
   0  11  -4       1221.82       1211.64         7.61 o                         
   1  11  -4        280.90        262.74         3.05 o                         
   2  11  -4        155.50        151.77         2.62 o                         
   3  11  -4         41.12         39.27         2.21 o                         
   4  11  -4         62.68         57.53         4.17 o                         
   5  11  -4          0.78          2.11         1.68 o                         
   6  11  -4        222.17        214.54         3.10 o                         
   7  11  -4        269.21        262.56        13.08 o                         
   8  11  -4         47.57         48.94         3.98 o                         
   9  11  -4          6.40          3.99         3.25 o                         
   0  12  -4          5.32         10.24         2.97 o                         
   1  12  -4        686.63        690.89        16.97 o                         
   2  12  -4          8.28          7.99         1.96 o                         
   3  12  -4         16.38         21.80         3.73 o                         
   4  12  -4         86.12         82.47         2.85 o                         
   5  12  -4        223.94        220.12        10.72 o                         
   6  12  -4         16.99         15.01         2.15 o                         
   7  12  -4        168.48        181.58         6.27 o                         
   8  12  -4         70.74         68.07         4.88 o                         
   0  13  -4        831.63        877.20         7.75 o                         
   1  13  -4         81.72         81.53         2.69 o                         
   2  13  -4        157.61        154.67        16.53 o                         
   3  13  -4         40.63         39.60         2.40 o                         
   4  13  -4         22.85         25.64         2.80 o                         
   5  13  -4         29.52         25.88         3.02 o                         
   6  13  -4         62.23         63.62         8.26 o                         
   7  13  -4         96.42         97.21         2.93 o                         
   8  13  -4        172.47        178.25         3.75 o                         
   0  14  -4        268.37        261.47         5.13 o                         
   1  14  -4        277.22        282.06        11.37 o                         
   2  14  -4        177.45        172.40         6.45 o                         
   3  14  -4         21.16         20.24         2.35 o                         
   4  14  -4        332.49        314.03         8.87 o                         
   5  14  -4         67.67         65.44         4.43 o                         
   6  14  -4          7.91          5.40         2.96 o                         
   7  14  -4         60.15         57.76         4.52 o                         
   0  15  -4        863.29        934.82         8.97 o                         
   1  15  -4        124.63        123.82         3.16 o                         
   2  15  -4         19.85         21.06         2.59 o                         
   3  15  -4        180.00        198.54         7.11 o                         
   4  15  -4          0.87          6.88         8.03 o                         
   5  15  -4         59.83         57.20         7.37 o                         
   0  16  -4        207.96        222.24         5.90 o                         
   1  16  -4        125.90        127.20         3.49 o                         
   2  16  -4        107.77        121.59         6.49 o                         
   3  16  -4         74.61         73.88         4.64 o                         
   2   0  -3       4087.75       3753.96        27.11 o                         
   4   0  -3        402.05        451.01         3.02 o                         
   6   0  -3        409.56        362.97         3.31 o                         
   8   0  -3       1581.75       1540.39        11.67 o                         
  10   0  -3        310.97        324.27         6.85 o                         
  12   0  -3        504.24        526.54         9.84 o                         
   1   1  -3        737.93        704.46         6.84 o                         
   2   1  -3         54.14         59.92         0.81 o                         
   3   1  -3       6530.61       6288.81        27.55 o                         
   4   1  -3        319.54        296.19         5.68 o                         
   5   1  -3       3051.30       2947.44        19.53 o                         
   6   1  -3        523.09        521.15         6.30 o                         
   7   1  -3       1461.45       1387.19        24.50 o                         
   8   1  -3         80.15         81.09         3.06 o                         
   9   1  -3        794.71        734.15        36.21 o                         
  10   1  -3         43.32         43.39         3.13 o                         
  11   1  -3        177.28        182.42         4.52 o                         
  12   1  -3         60.61         68.66         3.98 o                         
   1   2  -3         71.32         60.14         1.37 o                         
   2   2  -3       1281.56       1256.23        10.31 o                         
   3   2  -3        187.94        198.41         3.44 o                         
   4   2  -3        886.21        846.80        14.26 o                         
   5   2  -3        368.93        371.60         3.92 o                         
   6   2  -3       1921.16       1891.57        30.83 o                         
   7   2  -3        321.71        304.95         8.62 o                         
   8   2  -3        630.23        592.08        25.25 o                         
   9   2  -3        166.69        163.73         3.77 o                         
  10   2  -3         57.17         59.38         3.35 o                         
  11   2  -3        167.99        173.26         4.76 o                         
  12   2  -3        159.48        168.11         5.20 o                         
   1   3  -3        395.63        383.21         4.11 o                         
   2   3  -3       4097.44       4350.73        28.26 o                         
   3   3  -3       1922.31       2034.81        10.62 o                         
   4   3  -3        186.06        183.40         5.30 o                         
   5   3  -3         84.90         68.12         1.33 o                         
   6   3  -3       1625.37       1582.86        26.16 o                         
   7   3  -3        340.26        349.21        11.63 o                         
   8   3  -3         15.47         14.56         2.54 o                         
   9   3  -3         35.40         34.77         3.11 o                         
  10   3  -3         65.26         56.80         3.45 o                         
  11   3  -3         64.03         63.22         3.83 o                         
  12   3  -3        161.07        157.64         5.03 o                         
   1   4  -3       7889.37       8387.92        60.44 o                         
   2   4  -3        173.74        179.79         3.00 o                         
   3   4  -3        262.98        266.90         4.12 o                         
   4   4  -3        719.53        761.56        13.39 o                         
   5   4  -3        283.09        274.76         3.83 o                         
   6   4  -3        489.73        498.80         3.39 o                         
   7   4  -3        823.54        848.83        15.32 o                         
   8   4  -3        531.42        502.57         8.38 o                         
   9   4  -3        147.01        144.45         3.81 o                         
  10   4  -3         97.56         88.44         3.66 o                         
  11   4  -3         46.48         41.72         6.07 o                         
  12   4  -3         43.10         42.21         6.88 o                         
   1   5  -3       1172.44       1360.76         7.87 o                         
   2   5  -3        382.69        405.69         8.60 o                         
   3   5  -3       1215.91       1216.79         6.86 o                         
   4   5  -3        777.82        747.05         5.23 o                         
   5   5  -3        286.62        280.06         2.63 o                         
   6   5  -3       1638.26       1664.38        23.14 o                         
   7   5  -3         28.08         32.08         3.00 o                         
   8   5  -3        167.68        155.38         6.00 o                         
   9   5  -3          1.17         -1.08         2.64 o                         
  10   5  -3        186.28        175.60         9.02 o                         
  11   5  -3         37.47         37.11         6.31 o                         
  12   5  -3        155.70        174.90         9.42 o                         
   1   6  -3       2750.39       3017.76        26.20 o                         
   2   6  -3         20.45         36.05         1.42 o                         
   3   6  -3        136.97        134.82         4.75 o                         
   4   6  -3        288.90        306.78         6.57 o                         
   5   6  -3         79.68         79.14         3.24 o                         
   6   6  -3        293.20        304.40         7.29 o                         
   7   6  -3        953.11        960.97        19.88 o                         
   8   6  -3        810.37        801.32         9.92 o                         
   9   6  -3         17.97         17.99         3.02 o                         
  10   6  -3        136.49        137.59         4.40 o                         
  11   6  -3          6.98          6.34         4.17 o                         
  12   6  -3         21.60         13.59         5.66 o                         
   1   7  -3        619.00        665.76         9.29 o                         
   2   7  -3        633.83        687.45         9.31 o                         
   3   7  -3       2247.19       2285.78         5.74 o                         
   4   7  -3        586.36        596.66         3.81 o                         
   5   7  -3         86.57         85.27         2.61 o                         
   6   7  -3        679.61        676.33         9.21 o                         
   7   7  -3          2.28          2.30         1.60 o                         
   8   7  -3        106.46        104.42         3.45 o                         
   9   7  -3        102.17        104.02         3.53 o                         
  10   7  -3        117.26        122.56         4.37 o                         
  11   7  -3         56.09         56.73         4.08 o                         
   1   8  -3         97.88        103.12         3.91 o                         
   2   8  -3       2950.17       3027.76        15.71 o                         
   3   8  -3        207.12        207.58         1.86 o                         
   4   8  -3        182.02        185.62         3.92 o                         
   5   8  -3        189.00        197.42         4.08 o                         
   6   8  -3         15.68         10.70         1.69 o                         
   7   8  -3        616.67        633.51        22.40 o                         
   8   8  -3         29.19         24.20         3.78 o                         
   9   8  -3        221.68        209.26         5.99 o                         
  10   8  -3        373.37        423.44        11.86 o                         
  11   8  -3          5.00          8.15         3.54 o                         
   1   9  -3          4.72          3.60         1.34 o                         
   2   9  -3        148.54        167.03         2.17 o                         
   3   9  -3       1360.31       1391.37        19.71 o                         
   4   9  -3        300.12        336.66         6.41 o                         
   5   9  -3        422.35        421.24        10.74 o                         
   6   9  -3        249.22        234.24        11.50 o                         
   7   9  -3        239.76        251.90         8.85 o                         
   8   9  -3          9.72          4.49         3.16 o                         
   9   9  -3         16.85         13.22         3.37 o                         
  10   9  -3        101.51        102.26         7.35 o                         
   1  10  -3        548.17        548.03        14.84 o                         
   2  10  -3         74.41         84.93         6.40 o                         
   3  10  -3        377.59        415.68        25.48 o                         
   4  10  -3         75.48         70.60         1.94 o                         
   5  10  -3        614.51        594.87        12.37 o                         
   6  10  -3        144.50        143.27         5.11 o                         
   7  10  -3        369.26        372.40        11.18 o                         
   8  10  -3        160.66        154.39         4.12 o                         
   9  10  -3        164.50        167.50         8.41 o                         
  10  10  -3         80.95         79.67         3.88 o                         
   1  11  -3        154.15        143.67         3.56 o                         
   2  11  -3        303.43        288.10         4.50 o                         
   3  11  -3        929.40        870.51         6.88 o                         
   4  11  -3        919.42        838.54         9.62 o                         
   5  11  -3         25.99         25.23         2.01 o                         
   6  11  -3        270.68        269.30        16.50 o                         
   7  11  -3         13.44         15.26         2.24 o                         
   8  11  -3        147.69        140.95         4.40 o                         
   9  11  -3         76.77         68.17         3.32 o                         
   1  12  -3        780.09        756.94         7.53 o                         
   2  12  -3         60.15         55.24         4.94 o                         
   3  12  -3         45.81         44.24         3.36 o                         
   4  12  -3          9.45          6.50         2.44 o                         
   5  12  -3          2.63          0.72         2.58 o                         
   6  12  -3         50.13         46.64         2.21 o                         
   7  12  -3        107.59        100.06         2.66 o                         
   8  12  -3         10.40          4.84         2.76 o                         
   9  12  -3         46.40         49.64         3.76 o                         
   1  13  -3          4.07          6.79         2.30 o                         
   2  13  -3        577.20        577.67        19.43 o                         
   3  13  -3         20.28         19.48         2.50 o                         
   4  13  -3        250.41        252.15        15.37 o                         
   5  13  -3         16.26         15.81         2.89 o                         
   6  13  -3        525.62        462.24         9.63 o                         
   7  13  -3         43.38         45.33         2.46 o                         
   8  13  -3         77.53         67.92         7.42 o                         
   1  14  -3        175.56        189.15         3.45 o                         
   2  14  -3         70.26         76.70         6.06 o                         
   3  14  -3         50.06         46.82         3.40 o                         
   4  14  -3          9.23          7.50         2.21 o                         
   5  14  -3         82.94         77.58         7.00 o                         
   6  14  -3         79.05         69.73         3.82 o                         
   7  14  -3        284.23        274.93        25.67 o                         
   1  15  -3        123.99        124.70         4.84 o                         
   2  15  -3        263.41        274.25         3.98 o                         
   3  15  -3        183.72        208.88         5.90 o                         
   4  15  -3         49.17         57.35         5.21 o                         
   5  15  -3         38.31         39.99         5.93 o                         
   6  15  -3         99.59         95.18         4.74 o                         
   1  16  -3          3.13          3.63         5.39 o                         
   2  16  -3        235.91        257.23        14.50 o                         
   3  16  -3         62.52         73.70         3.18 o                         
   4  16  -3        136.60        137.52         5.46 o                         
   1  17  -3         63.61         71.18         4.48 o                         
   2  17  -3         62.55         64.55         4.97 o                         
   3  17  -3        242.58        248.98         6.04 o                         
   0   0  -2       5481.26       5773.25        10.02 o                         
   2   0  -2        414.51        335.85         3.39 o                         
   4   0  -2       6826.81       6191.63        18.23 o                         
   6   0  -2        877.06        838.65        12.71 o                         
   8   0  -2         16.88         11.53         3.49 o                         
  10   0  -2         62.81         56.48         4.43 o                         
  12   0  -2        121.61        131.56         6.53 o                         
   0   1  -2       1603.26       1586.77        48.45 o                         
   1   1  -2       1339.96       1308.38         5.50 o                         
   2   1  -2       3757.71       3642.10        53.00 o                         
   3   1  -2       5818.04       5419.53        28.40 o                         
   4   1  -2        144.49        120.68         1.37 o                         
   5   1  -2       5682.27       5491.53        32.58 o                         
   6   1  -2         24.87         19.64         0.99 o                         
   7   1  -2        797.67        723.55        11.76 o                         
   8   1  -2         72.90         66.53         4.04 o                         
   9   1  -2        270.98        265.41         4.22 o                         
  10   1  -2         82.95         75.75         3.33 o                         
  11   1  -2        143.03        135.49         8.44 o                         
  12   1  -2          4.08          7.92         3.56 o                         
  13   1  -2         38.93         38.85         7.92 o                         
   0   2  -2      21381.27      23033.17        90.87 o                         
   1   2  -2       5258.06       5642.54        96.64 o                         
   2   2  -2       9783.38      10039.63        34.59 o                         
   3   2  -2       4395.30       4522.11        37.25 o                         
   4   2  -2       2037.33       1997.75        23.55 o                         
   5   2  -2        531.94        547.40         6.25 o                         
   6   2  -2        652.28        629.31        11.78 o                         
   7   2  -2        508.73        477.34        18.51 o                         
   8   2  -2        916.72        903.93         8.27 o                         
   9   2  -2        215.21        225.86        19.50 o                         
  10   2  -2        186.38        169.62         4.31 o                         
  11   2  -2        174.63        169.28         4.53 o                         
  12   2  -2         58.33         56.85         3.81 o                         
  13   2  -2        163.68        179.55         7.54 o                         
   0   3  -2      11501.40      11625.73        60.56 o                         
   1   3  -2       1092.26       1120.75        18.89 o                         
   2   3  -2       4761.68       5008.91        20.32 o                         
   3   3  -2       1005.52        998.13        12.48 o                         
   4   3  -2        234.20        224.81         3.24 o                         
   5   3  -2       1261.60       1298.20         9.81 o                         
   6   3  -2       1339.53       1352.36        18.66 o                         
   7   3  -2        347.68        349.31        10.24 o                         
   8   3  -2        134.12        132.77         3.43 o                         
   9   3  -2        508.62        496.13         5.58 o                         
  10   3  -2        135.61        123.93         4.46 o                         
  11   3  -2         97.70         89.32         4.15 o                         
  12   3  -2          7.25         -3.74         3.74 o                         
   0   4  -2      12044.11      12463.85        63.12 o                         
   1   4  -2       7855.36       8511.45        78.47 o                         
   2   4  -2       3031.20       3253.16        31.15 o                         
   3   4  -2         73.27         56.06         0.96 o                         
   4   4  -2        998.67       1030.90         6.94 o                         
   5   4  -2        413.98        381.54         7.29 o                         
   6   4  -2         26.48         24.50         1.16 o                         
   7   4  -2       1825.60       1848.28        54.06 o                         
   8   4  -2        309.02        295.89         6.62 o                         
   9   4  -2        323.00        301.19         5.38 o                         
  10   4  -2        218.56        219.26         4.58 o                         
  11   4  -2        100.46        100.55         4.07 o                         
  12   4  -2          4.49         -1.29         5.27 o                         
   0   5  -2      16934.95      17539.69        79.74 o                         
   1   5  -2       2105.51       2219.31        19.91 o                         
   2   5  -2       3215.50       3342.26        19.85 o                         
   3   5  -2        569.18        576.84         6.57 o                         
   4   5  -2        401.43        389.15         4.96 o                         
   5   5  -2        116.14        109.64         1.70 o                         
   6   5  -2        555.88        590.47         7.54 o                         
   7   5  -2         55.79         51.85         2.21 o                         
   8   5  -2        413.64        409.23         6.94 o                         
   9   5  -2         16.60         15.08         2.66 o                         
  10   5  -2          3.66          1.93         3.77 o                         
  11   5  -2          6.70          1.50         3.47 o                         
  12   5  -2         31.00         29.97         4.06 o                         
   0   6  -2        277.46        338.99         2.89 o                         
   1   6  -2        980.92        949.15         9.21 o                         
   2   6  -2        933.55        921.78         4.59 o                         
   3   6  -2       1160.38       1290.17         3.38 o                         
   4   6  -2         66.60         80.11         2.22 o                         
   5   6  -2        661.80        668.03         7.94 o                         
   6   6  -2        104.19        125.64         5.91 o                         
   7   6  -2        122.63        124.68         6.19 o                         
   8   6  -2         40.93         37.43         2.70 o                         
   9   6  -2         45.51         45.74         3.11 o                         
  10   6  -2        184.79        181.85         4.32 o                         
  11   6  -2         73.02         71.13         3.86 o                         
  12   6  -2         22.31         15.77         4.98 o                         
   0   7  -2       3726.86       3988.28         9.97 o                         
   1   7  -2        788.60        837.83         9.69 o                         
   2   7  -2       1556.16       1678.93         9.99 o                         
   3   7  -2        266.16        278.65         3.09 o                         
   4   7  -2       1231.94       1337.14        30.71 o                         
   5   7  -2        576.60        591.60        12.20 o                         
   6   7  -2        183.66        190.58         5.67 o                         
   7   7  -2        562.19        591.29         9.80 o                         
   8   7  -2         46.73         50.00         3.44 o                         
   9   7  -2        552.36        558.54        12.82 o                         
  10   7  -2          3.59          6.62         3.80 o                         
  11   7  -2         78.17         82.11         4.19 o                         
  12   7  -2          7.67         -0.03         6.33 o                         
   0   8  -2       3344.66       3490.06        10.06 o                         
   1   8  -2         20.86         22.13         1.36 o                         
   2   8  -2        654.01        663.90         3.30 o                         
   3   8  -2        117.72        129.96         2.72 o                         
   4   8  -2       1064.68       1084.29        18.05 o                         
   5   8  -2        165.16        157.23         3.07 o                         
   6   8  -2        418.84        396.24         9.84 o                         
   7   8  -2        241.87        243.44         9.90 o                         
   8   8  -2        225.63        232.58         5.40 o                         
   9   8  -2         37.32         34.74         4.23 o                         
  10   8  -2         21.21         19.39         3.55 o                         
  11   8  -2          0.35          2.26         5.18 o                         
   0   9  -2        543.06        570.08         4.78 o                         
   2   9  -2         86.97         78.14         5.56 o                         
   3   9  -2         37.08         31.41         1.27 o                         
   4   9  -2        194.61        201.21         6.78 o                         
   5   9  -2        352.15        346.82         4.92 o                         
   6   9  -2        245.88        231.55         9.74 o                         
   7   9  -2        223.37        223.13         8.13 o                         
   8   9  -2         18.65         12.06         4.15 o                         
   9   9  -2        500.62        493.30         5.83 o                         
  10   9  -2         29.70         25.69         4.02 o                         
  11   9  -2         49.26         39.12         4.07 o                         
   0  10  -2       1264.42       1349.93         7.61 o                         
   1  10  -2        606.55        581.02         5.31 o                         
   2  10  -2        576.38        558.30         5.27 o                         
   3  10  -2        502.40        471.02         4.88 o                         
   4  10  -2        280.63        272.73         6.00 o                         
   5  10  -2        356.92        351.27         6.99 o                         
   6  10  -2        403.64        384.26         8.20 o                         
   7  10  -2        271.33        267.07         7.30 o                         
   8  10  -2         50.50         52.72         3.46 o                         
   9  10  -2        124.58        119.15         3.88 o                         
  10  10  -2         42.33         34.84         4.10 o                         
   0  11  -2       1658.18       1750.32         8.95 o                         
   1  11  -2       1284.33       1344.19        56.55 o                         
   2  11  -2          9.14          7.59         1.91 o                         
   3  11  -2        200.45        207.71        21.81 o                         
   4  11  -2        551.00        522.71        25.73 o                         
   5  11  -2        240.29        225.72         3.01 o                         
   6  11  -2        165.41        140.25         2.54 o                         
   7  11  -2         43.72         46.35         2.25 o                         
   8  11  -2         29.22         36.02         3.32 o                         
   9  11  -2        137.44        135.89         4.34 o                         
  10  11  -2         66.42         77.58         6.95 o                         
   0  12  -2        544.71        613.54         6.31 o                         
   1  12  -2        503.96        539.07         7.62 o                         
   2  12  -2        177.76        184.44        16.04 o                         
   3  12  -2        422.77        408.93         5.51 o                         
   4  12  -2        146.71        128.92        10.54 o                         
   5  12  -2        359.47        361.98        19.62 o                         
   6  12  -2         69.72         61.69         3.67 o                         
   7  12  -2         97.91         87.50         3.84 o                         
   8  12  -2         35.68         26.62         2.97 o                         
   9  12  -2        187.79        205.64        10.09 o                         
   0  13  -2        741.71        772.79         7.24 o                         
   1  13  -2        113.33        134.41         2.94 o                         
   2  13  -2        262.04        280.78         3.60 o                         
   3  13  -2         37.82         50.62         2.57 o                         
   4  13  -2        769.24        767.37        29.61 o                         
   5  13  -2         17.44         19.71         3.10 o                         
   6  13  -2        122.28        115.15         5.77 o                         
   7  13  -2          4.61          0.87         2.36 o                         
   8  13  -2        116.84        114.52         8.33 o                         
   0  14  -2        148.73        153.23         4.75 o                         
   1  14  -2         52.69         62.15         4.90 o                         
   2  14  -2        192.08        213.82         6.86 o                         
   3  14  -2         83.85         89.07         5.63 o                         
   4  14  -2          1.83          7.57         2.33 o                         
   5  14  -2        215.00        179.96         7.14 o                         
   6  14  -2        128.27        106.19         6.39 o                         
   7  14  -2        107.31        108.94        10.88 o                         
   0  15  -2        233.58        245.49         5.83 o                         
   1  15  -2        368.86        411.13         4.75 o                         
   2  15  -2        206.43        211.93         3.79 o                         
   3  15  -2         31.51         26.39         2.81 o                         
   4  15  -2         65.76         60.53         2.57 o                         
   5  15  -2         97.52         98.50        10.94 o                         
   6  15  -2        164.11        139.52         7.93 o                         
   7  15  -2        110.81        126.73         5.48 o                         
   0  16  -2        324.85        378.95         6.86 o                         
   1  16  -2          9.06          9.94         4.38 o                         
   2  16  -2        222.60        231.29         6.02 o                         
   3  16  -2         24.70         20.23         3.86 o                         
   4  16  -2        399.95        376.46         7.99 o                         
   5  16  -2         43.01         50.60         4.82 o                         
   0  17  -2         15.02          8.16         4.20 o                         
   1  17  -2         52.61         67.10         5.43 o                         
   2  17  -2         17.36         17.72         4.15 o                         
   3  17  -2         55.53         46.69         5.08 o                         
   2   0  -1      27683.79      25955.92       331.07 o                         
   4   0  -1       6106.73       5735.48        28.59 o                         
   6   0  -1       2462.13       2276.70        48.75 o                         
   8   0  -1        713.11        683.35         7.80 o                         
  10   0  -1         10.01          9.98         3.70 o                         
  12   0  -1        729.92        803.93        11.77 o                         
   1   1  -1       1267.52       1248.14        67.24 o                         
   2   1  -1       9249.67       9167.45        12.79 o                         
   3   1  -1       4694.43       4448.11        53.24 o                         
   4   1  -1        578.15        601.39         8.86 o                         
   5   1  -1       1345.59       1152.50         8.51 o                         
   6   1  -1        526.62        547.53        13.93 o                         
   7   1  -1        874.59        827.47        10.05 o                         
   8   1  -1         43.60         35.90         2.53 o                         
   9   1  -1        414.12        384.03        14.06 o                         
  10   1  -1        362.12        369.82         5.16 o                         
  11   1  -1         73.85         83.16         5.43 o                         
  12   1  -1         47.28         45.63         3.83 o                         
  13   1  -1          3.33         -0.61         3.89 o                         
   1   2  -1       5150.05       5406.51        63.26 o                         
   2   2  -1       4012.07       4121.44        24.80 o                         
   3   2  -1       1140.45       1190.18         7.21 o                         
   4   2  -1       3947.47       3936.64        70.67 o                         
   5   2  -1        853.90        845.11        11.12 o                         
   6   2  -1        478.12        452.03        11.18 o                         
   7   2  -1          4.86          3.81         1.91 o                         
   8   2  -1        845.03        780.51        20.60 o                         
   9   2  -1        294.68        279.48         6.55 o                         
  10   2  -1         19.26         16.59         2.84 o                         
  11   2  -1         32.55         33.67         3.78 o                         
  12   2  -1        447.55        480.62         7.39 o                         
  13   2  -1         34.40         33.67        10.73 o                         
   1   3  -1       1955.45       2096.05        20.32 o                         
   2   3  -1       1250.74       1285.86        15.77 o                         
   3   3  -1        197.37        237.33         7.47 o                         
   4   3  -1       1429.57       1470.08        29.09 o                         
   5   3  -1       1286.05       1348.73        29.74 o                         
   6   3  -1        502.57        569.69         7.74 o                         
   7   3  -1        500.01        479.49         4.48 o                         
   8   3  -1        566.04        526.12         8.37 o                         
   9   3  -1        604.72        577.45        19.37 o                         
  10   3  -1        687.66        712.35        24.68 o                         
  11   3  -1        179.86        169.46         4.67 o                         
  12   3  -1        152.77        156.09         4.94 o                         
  13   3  -1         29.17         29.03         5.22 o                         
   1   4  -1       3738.87       3747.84        85.21 o                         
   2   4  -1        718.83        763.57         8.31 o                         
   3   4  -1       6602.60       6941.61        81.32 o                         
   4   4  -1       1345.58       1414.42        30.91 o                         
   5   4  -1       2264.73       2421.37        20.03 o                         
   6   4  -1         73.17         80.39         2.29 o                         
   7   4  -1        229.83        229.70         3.51 o                         
   8   4  -1         21.23         15.40         2.96 o                         
   9   4  -1        429.71        411.22         5.12 o                         
  10   4  -1        153.54        153.02        10.44 o                         
  11   4  -1        167.24        160.70        12.74 o                         
  12   4  -1         53.19         41.66         3.82 o                         
  13   4  -1         35.36         35.93         6.57 o                         
   1   5  -1        894.56        974.16        19.46 o                         
   2   5  -1       4469.33       4823.03        85.61 o                         
   3   5  -1         54.70         70.02         1.69 o                         
   4   5  -1       3027.96       3306.72        37.23 o                         
   5   5  -1        352.74        379.06         7.34 o                         
   6   5  -1        305.32        305.12        11.25 o                         
   7   5  -1        788.92        807.47         5.85 o                         
   8   5  -1       1309.28       1288.50         7.78 o                         
   9   5  -1        141.02        136.09         3.64 o                         
  10   5  -1         57.07         65.82         3.44 o                         
  11   5  -1         49.39         41.93         5.74 o                         
  12   5  -1        118.33        122.76         9.31 o                         
   1   6  -1       1784.70       1959.66         4.56 o                         
   2   6  -1        550.97        561.06         3.95 o                         
   3   6  -1       1903.31       2054.83        15.01 o                         
   4   6  -1        607.81        633.72         3.64 o                         
   5   6  -1        582.47        587.59        11.38 o                         
   6   6  -1        386.58        368.85        15.20 o                         
   7   6  -1        163.30        162.17         8.99 o                         
   8   6  -1         85.50         88.53         3.45 o                         
   9   6  -1        186.26        185.58         3.90 o                         
  10   6  -1        143.68        143.70         4.14 o                         
  11   6  -1        103.36        105.65         4.36 o                         
  12   6  -1         52.95         52.00         4.91 o                         
   1   7  -1       2489.50       2537.97         8.06 o                         
   2   7  -1        524.58        614.58        21.75 o                         
   3   7  -1       1191.64       1293.92        11.98 o                         
   4   7  -1       1477.33       1488.50        13.47 o                         
   5   7  -1         40.10         33.27         1.10 o                         
   6   7  -1         40.30         38.02         2.93 o                         
   7   7  -1        214.31        216.93         8.62 o                         
   8   7  -1        419.69        401.94         4.81 o                         
   9   7  -1         65.21         58.38         3.39 o                         
  10   7  -1          8.33          6.72         3.27 o                         
  11   7  -1        125.55        144.12         4.55 o                         
  12   7  -1         93.12        119.39         6.71 o                         
   1   8  -1        347.01        399.38        25.79 o                         
   2   8  -1        874.47        951.98        71.41 o                         
   3   8  -1         13.34         16.95         1.81 o                         
   4   8  -1        743.21        753.85         7.29 o                         
   5   8  -1        185.61        168.42         4.81 o                         
   6   8  -1       1582.38       1554.41        19.49 o                         
   7   8  -1        119.10        109.90         2.64 o                         
   8   8  -1         94.13         74.80         9.55 o                         
   9   8  -1        308.54        319.50         4.95 o                         
  10   8  -1        101.01         95.33         3.94 o                         
  11   8  -1         96.17         90.05         6.77 o                         
   1   9  -1       1993.31       1958.99         8.30 o                         
   2   9  -1        378.02        398.14        14.50 o                         
   3   9  -1        321.09        342.00        15.80 o                         
   4   9  -1        141.34        148.81         3.03 o                         
   5   9  -1         73.97         62.90         1.50 o                         
   6   9  -1        480.80        484.63         4.79 o                         
   7   9  -1        680.31        682.57         5.62 o                         
   8   9  -1        105.08         97.45         3.41 o                         
   9   9  -1         62.65         59.32         3.28 o                         
  10   9  -1          0.12         -0.86         3.52 o                         
  11   9  -1         33.58         32.27         5.94 o                         
   1  10  -1         18.14         21.03         1.86 o                         
   2  10  -1        980.36       1059.13        36.14 o                         
   3  10  -1        476.64        483.72        20.43 o                         
   4  10  -1        129.01        128.62         4.57 o                         
   5  10  -1        133.75        123.74         6.04 o                         
   6  10  -1       1045.45       1036.58        19.48 o                         
   7  10  -1        111.43        116.15         3.26 o                         
   8  10  -1         95.03         86.63         6.29 o                         
   9  10  -1        163.36        157.03         3.97 o                         
  10  10  -1        203.34        188.16         4.89 o                         
  11  10  -1         50.13         52.90         7.21 o                         
   1  11  -1        192.02        199.01         2.94 o                         
   2  11  -1        399.05        432.95         6.45 o                         
   3  11  -1        129.59        148.20         2.73 o                         
   4  11  -1         26.29         28.97         1.75 o                         
   5  11  -1        200.48        185.84         6.40 o                         
   6  11  -1        370.71        378.29        10.85 o                         
   7  11  -1         93.37         93.21         3.81 o                         
   8  11  -1         23.74         23.09         4.02 o                         
   9  11  -1         65.41         66.81         3.66 o                         
  10  11  -1         84.53         81.58         4.17 o                         
   1  12  -1        933.32       1043.48         5.61 o                         
   2  12  -1        722.88        772.41        20.63 o                         
   3  12  -1       1866.15       1979.59        26.70 o                         
   4  12  -1         29.55         27.90         2.32 o                         
   5  12  -1          8.18          5.90         2.89 o                         
   6  12  -1         44.74         44.39         5.17 o                         
   7  12  -1        152.28        155.41        10.67 o                         
   8  12  -1        115.58         95.88         3.29 o                         
   9  12  -1         98.08        100.44         4.06 o                         
   1  13  -1         61.44         79.55         2.98 o                         
   2  13  -1         24.39         33.77         2.53 o                         
   3  13  -1         61.97         63.24         2.72 o                         
   4  13  -1         19.31         14.46         2.57 o                         
   5  13  -1          0.36         -2.08         2.61 o                         
   6  13  -1        301.13        317.70        28.90 o                         
   7  13  -1          1.98          2.28         2.85 o                         
   8  13  -1        103.60        101.56         3.95 o                         
   1  14  -1          5.20          7.39         4.62 o                         
   2  14  -1        112.96        123.64         3.43 o                         
   3  14  -1        281.48        286.82         8.22 o                         
   4  14  -1        175.26        172.51        12.24 o                         
   5  14  -1         91.28         70.84         6.09 o                         
   6  14  -1        181.79        185.61        24.65 o                         
   7  14  -1         34.46         36.82         7.63 o                         
   1  15  -1        354.79        380.18        10.15 o                         
   2  15  -1        147.04        137.60         3.54 o                         
   3  15  -1         64.42         66.20         6.39 o                         
   4  15  -1          0.55         -2.76         2.76 o                         
   5  15  -1         80.11         62.29         7.58 o                         
   6  15  -1         74.24         73.72         9.58 o                         
   7  15  -1         68.92         86.42         5.16 o                         
   1  16  -1         46.76         49.91         3.21 o                         
   2  16  -1        298.65        304.10        15.05 o                         
   3  16  -1         40.79         36.45         7.79 o                         
   4  16  -1        140.19        131.14         8.54 o                         
   5  16  -1         13.65         14.22         3.12 o                         
   1  17  -1        219.90        229.19         4.43 o                         
   2  17  -1         23.87         28.32         4.92 o                         
   3  17  -1         43.33         35.93         4.24 o                         
   4  17  -1          0.17         -1.42         3.85 o                         
   2   0   0       1916.91       1773.99         5.33 o                         
   4   0   0         18.10         20.95         1.40 o                         
   6   0   0        996.97        925.97         7.00 o                         
   8   0   0       1154.78       1126.18         9.50 o                         
  10   0   0          0.68         -3.07         3.92 o                         
  12   0   0        388.45        409.40         8.45 o                         
   2   1   0       1097.35       1048.39        26.23 o                         
   3   1   0       2564.66       2394.73        28.15 o                         
   4   1   0        221.12        222.13         8.45 o                         
   5   1   0       1899.37       1735.14        27.28 o                         
   6   1   0          1.47          1.33         0.91 o                         
   7   1   0       1698.82       1609.61        32.09 o                         
   8   1   0         93.71         84.94         6.47 o                         
   9   1   0        398.48        348.54         4.59 o                         
  10   1   0          2.76          3.42         2.48 o                         
  11   1   0         70.77         78.93         3.85 o                         
  12   1   0          5.38          8.39         1.99 o                         
  13   1   0        177.15        182.96         3.60 o                         
   0   2   0      11884.92      10203.29        38.34 o                         
   1   2   0        853.81        954.10        17.60 o                         
   2   2   0       1862.45       1897.28        13.61 o                         
   3   2   0       3118.68       2918.28        40.51 o                         
   4   2   0       2716.18       2872.82        41.33 o                         
   5   2   0        104.94        107.24         2.79 o                         
   6   2   0       1233.20       1272.91        34.11 o                         
   7   2   0        219.73        174.20         2.93 o                         
   8   2   0         88.66         75.60         3.19 o                         
   9   2   0        907.36        862.13         6.61 o                         
  10   2   0        436.16        449.57        10.34 o                         
  11   2   0        242.29        234.30         4.86 o                         
  12   2   0         12.32         18.43         2.32 o                         
  13   2   0         17.58         10.97         2.25 o                         
   0   3   0       6809.11       6275.89        33.36 o                         
   1   3   0       3244.80       3333.23        69.55 o                         
   2   3   0        179.57        196.30         8.39 o                         
   3   3   0        843.81        922.78        18.63 o                         
   4   3   0       3928.68       3982.45        37.20 o                         
   5   3   0        132.48        141.91         5.66 o                         
   6   3   0          3.67          7.40         1.69 o                         
   7   3   0       1437.93       1421.47        17.65 o                         
   8   3   0        142.47        138.94         3.23 o                         
   9   3   0         74.67         61.17         2.94 o                         
  10   3   0         71.09         68.29         3.69 o                         
  11   3   0        114.45        108.07         3.69 o                         
  12   3   0          2.23          3.76         1.97 o                         
  13   3   0        228.35        242.77         4.60 o                         
   0   4   0       2514.71       2625.96         6.19 o                         
   1   4   0       2676.04       2736.73        48.42 o                         
   2   4   0         97.82        121.09         4.22 o                         
   3   4   0        744.49        616.73        10.10 o                         
   4   4   0        593.27        669.02        14.64 o                         
   5   4   0        162.79        157.67         5.03 o                         
   6   4   0         70.44         83.19         1.25 o                         
   7   4   0        580.79        533.24         4.65 o                         
   8   4   0        717.34        737.02         8.32 o                         
   9   4   0         24.39         24.68         2.52 o                         
  10   4   0         43.55         44.94         3.80 o                         
  11   4   0         79.98         82.54         3.79 o                         
  12   4   0          2.14          5.11         2.03 o                         
  13   4   0        210.64        217.49         3.42 o                         
   0   5   0        951.13       1186.25         4.68 o                         
   1   5   0         29.63         34.19         1.81 o                         
   2   5   0          4.16          5.70         0.67 o                         
   3   5   0       1572.78       1736.91        19.63 o                         
   4   5   0       3408.06       3425.64        32.77 o                         
   5   5   0       4557.89       4775.53        18.61 o                         
   6   5   0         76.85         87.35         1.41 o                         
   7   5   0         61.95         59.98         2.67 o                         
   8   5   0          2.90          4.20         2.62 o                         
   9   5   0         11.14          8.07         2.58 o                         
  10   5   0          5.19          6.41         2.87 o                         
  11   5   0          3.29          1.80         2.44 o                         
  12   5   0          0.34          4.14         2.12 o                         
  13   5   0          7.33          8.64         5.77 o                         
   0   6   0          9.57          5.62         1.21 o                         
   1   6   0        640.18        733.22         2.94 o                         
   2   6   0       2819.11       2814.48        22.98 o                         
   3   6   0        516.63        452.05         2.13 o                         
   4   6   0         20.79         36.07         2.38 o                         
   5   6   0       1619.76       1645.37        16.18 o                         
   6   6   0        611.53        635.88        12.02 o                         
   7   6   0       1307.78       1289.12        19.65 o                         
   8   6   0         98.03        102.82         3.19 o                         
   9   6   0        183.71        186.44         3.93 o                         
  10   6   0        148.18        163.46         8.69 o                         
  11   6   0         66.92         70.83         3.15 o                         
  12   6   0          2.31          3.81         1.97 o                         
   0   7   0       4144.67       4746.14        11.46 o                         
   1   7   0        611.34        652.64        31.50 o                         
   2   7   0         22.21         33.05         2.05 o                         
   3   7   0        671.67        794.18        29.01 o                         
   4   7   0        300.70        284.65         3.28 o                         
   5   7   0        722.07        704.50        15.14 o                         
   6   7   0         77.60         84.31         6.84 o                         
   7   7   0        159.93        158.05         7.62 o                         
   8   7   0        132.23        116.81        13.66 o                         
   9   7   0         18.89         17.15         2.96 o                         
  10   7   0        103.19        115.73         4.75 o                         
  11   7   0        250.46        270.74         8.75 o                         
  12   7   0          0.94          1.26         2.44 o                         
   0   8   0       1400.06       1578.83         7.22 o                         
   1   8   0       2511.87       2664.68         9.02 o                         
   2   8   0        670.73        691.37        33.97 o                         
   3   8   0         10.52         11.36         1.12 o                         
   4   8   0       1905.43       1931.60        21.34 o                         
   5   8   0         32.61         36.36         1.51 o                         
   6   8   0        953.63        969.96        23.42 o                         
   7   8   0        298.84        278.50         4.01 o                         
   8   8   0        401.95        379.42        13.28 o                         
   9   8   0         12.46          6.72         2.83 o                         
  10   8   0         76.86         79.61         6.21 o                         
  11   8   0        103.97        102.01         6.12 o                         
  12   8   0         55.72         69.73         6.28 o                         
   0   9   0        940.02       1059.24         6.65 o                         
   1   9   0        810.54        874.50         7.89 o                         
   2   9   0       2534.78       2634.22         9.88 o                         
   3   9   0         21.23         16.17         2.66 o                         
   4   9   0        415.31        431.55         7.16 o                         
   5   9   0        643.19        602.64         6.64 o                         
   6   9   0         15.02         22.44         1.86 o                         
   7   9   0        617.33        620.17         7.73 o                         
   8   9   0        273.62        283.35         9.03 o                         
   9   9   0         24.92         13.11         2.89 o                         
  10   9   0        106.54         98.63         8.33 o                         
  11   9   0          8.28          3.12         3.58 o                         
   0  10   0       2690.62       2962.04        11.33 o                         
   1  10   0        367.89        395.67         5.07 o                         
   2  10   0        297.59        338.13         4.81 o                         
   3  10   0         91.43         93.30         8.87 o                         
   4  10   0        336.83        294.45        15.74 o                         
   5  10   0          0.97          1.43         1.72 o                         
   6  10   0        935.37        882.66        23.58 o                         
   7  10   0        309.03        294.74         8.68 o                         
   8  10   0          1.31          3.45         2.53 o                         
   9  10   0        503.08        446.79         5.64 o                         
  10  10   0          2.03         -1.30         3.62 o                         
  11  10   0          2.87          8.55         6.66 o                         
   0  11   0        691.79        772.80         6.65 o                         
   1  11   0        527.52        587.90        12.01 o                         
   2  11   0       1030.29       1146.69         5.84 o                         
   3  11   0        148.14        157.93        11.67 o                         
   4  11   0        578.19        587.61        59.24 o                         
   5  11   0        387.29        398.05        45.88 o                         
   6  11   0         31.34         28.43         1.96 o                         
   7  11   0          5.06         10.03         2.42 o                         
   8  11   0         33.24         31.65         2.75 o                         
   9  11   0         25.43         20.04         6.16 o                         
  10  11   0          0.85          6.93         3.11 o                         
   0  12   0        780.05        884.64         7.75 o                         
   1  12   0       1379.21       1508.52        20.49 o                         
   2  12   0          0.12          0.93         2.25 o                         
   3  12   0        503.54        493.37        29.88 o                         
   4  12   0         22.86         15.73         2.23 o                         
   5  12   0         29.99         25.66         5.22 o                         
   6  12   0        283.67        286.19        28.19 o                         
   7  12   0          0.21          0.55         2.69 o                         
   8  12   0          1.11         -2.91         2.91 o                         
   9  12   0        499.24        488.58         6.06 o                         
  10  12   0         50.94         40.53         6.53 o                         
   0  13   0        465.55        545.26         6.81 o                         
   1  13   0        566.93        613.53         9.54 o                         
   2  13   0        650.29        702.66        38.86 o                         
   3  13   0          4.20          7.18         4.04 o                         
   4  13   0        125.54        130.93        17.73 o                         
   5  13   0          0.43         -1.78         3.72 o                         
   6  13   0         32.20         32.52         4.52 o                         
   7  13   0         15.49         13.36         5.88 o                         
   8  13   0          4.41          1.16         6.22 o                         
   9  13   0         57.18         56.72         6.49 o                         
   0  14   0        530.12        600.95         7.86 o                         
   1  14   0        657.88        658.51         7.44 o                         
   2  14   0         32.26         47.30         7.29 o                         
   3  14   0         65.96         57.70         6.31 o                         
   4  14   0         18.33         23.40         9.24 o                         
   5  14   0          0.32          7.94         6.13 o                         
   6  14   0         10.34         16.22         3.04 o                         
   7  14   0          0.82          5.90         2.93 o                         
   8  14   0         73.55         73.38         6.29 o                         
   0  15   0        258.91        264.97         6.17 o                         
   1  15   0        224.95        230.62        16.19 o                         
   2  15   0        215.85        207.94        12.95 o                         
   3  15   0         56.88         47.75        10.30 o                         
   4  15   0         16.09         10.76         8.68 o                         
   5  15   0        136.30        152.19        20.82 o                         
   6  15   0         39.64         38.77         7.99 o                         
   7  15   0          3.70          0.88         6.38 o                         
   0  16   0        464.12        458.83         7.78 o                         
   1  16   0         11.42          9.72         4.46 o                         
   2  16   0         44.66         47.48         3.54 o                         
   3  16   0         62.97         46.32         7.50 o                         
   4  16   0        106.44         78.23        15.52 o                         
   5  16   0          6.48          9.51         3.77 o                         
   6  16   0         32.53         35.86         5.31 o                         
   0  17   0          3.52          9.58         4.88 o                         
   1  17   0          5.13          4.58         2.97 o                         
   2  17   0          2.42          2.73         4.62 o                         
   3  17   0        141.37        104.67         5.18 o                         
   4   0   1       5984.99       5604.12        13.21 o                         
   6   0   1       2455.14       2345.57        10.86 o                         
   8   0   1        708.58        645.62         7.14 o                         
  10   0   1          9.80         12.12         2.30 o                         
  12   0   1        709.87        759.87        10.85 o                         
   2   1   1       9327.65       8540.46       415.22 o                         
   3   1   1       4708.23       4428.18        44.89 o                         
   4   1   1        564.70        576.82         7.25 o                         
   5   1   1       1297.98       1205.83        32.40 o                         
   6   1   1        531.06        543.91        13.52 o                         
   7   1   1        866.97        810.08        17.57 o                         
   8   1   1         43.63         35.76         2.30 o                         
   9   1   1        412.86        386.92         8.17 o                         
  10   1   1        366.11        354.86         9.28 o                         
  11   1   1         71.40         70.45         3.78 o                         
  12   1   1         45.65         51.72         2.25 o                         
  13   1   1          3.39          7.96         2.17 o                         
   2   2   1       3954.29       4053.13        14.24 o                         
   3   2   1       1099.94       1146.95         8.18 o                         
   4   2   1       3940.81       3850.59        74.38 o                         
   5   2   1        845.53        791.25        27.02 o                         
   6   2   1        474.92        431.50         7.61 o                         
   7   2   1          5.08          1.71         1.94 o                         
   8   2   1        804.34        764.34        33.55 o                         
   9   2   1        299.10        296.49        10.25 o                         
  10   2   1         20.22         20.80         1.62 o                         
  11   2   1         34.41         35.62         2.06 o                         
  12   2   1        455.21        460.04         5.76 o                         
  13   2   1         33.90         35.75         3.14 o                         
   2   3   1       1210.25       1327.03        33.68 o                         
   3   3   1        200.66        220.73         4.18 o                         
   4   3   1       1433.12       1481.48        20.75 o                         
   5   3   1       1334.40       1339.86        20.08 o                         
   6   3   1        511.82        565.81         5.60 o                         
   7   3   1        521.53        530.52         4.45 o                         
   8   3   1        569.19        575.05        18.35 o                         
   9   3   1        608.77        657.85        20.49 o                         
  10   3   1        683.95        707.64         9.30 o                         
  11   3   1        177.11        175.40         3.92 o                         
  12   3   1        152.48        173.45         7.07 o                         
  13   3   1         29.17         34.15         2.55 o                         
   1   4   1       3726.53       3815.90         8.47 o                         
   2   4   1        716.08        790.87        20.07 o                         
   3   4   1       6653.76       7006.34       150.27 o                         
   4   4   1       1342.33       1400.55        20.45 o                         
   5   4   1       2342.55       2596.22        71.66 o                         
   6   4   1         66.01         73.22         2.01 o                         
   7   4   1        234.37        271.19        10.76 o                         
   8   4   1         23.98         24.81         2.50 o                         
   9   4   1        424.20        445.89        12.47 o                         
  10   4   1        158.65        172.65         5.73 o                         
  11   4   1        171.94        173.67         4.71 o                         
  12   4   1         57.30         61.55         4.73 o                         
  13   4   1         34.23         38.18         3.09 o                         
   1   5   1        873.06        927.71        38.40 o                         
   2   5   1       4550.24       4768.50        69.73 o                         
   3   5   1         47.90         68.22         1.64 o                         
   4   5   1       3065.42       3305.51        38.38 o                         
   5   5   1        345.99        372.15         5.91 o                         
   6   5   1        306.61        308.17         5.55 o                         
   7   5   1        774.81        826.35        25.13 o                         
   8   5   1       1325.21       1386.34        33.34 o                         
   9   5   1        141.19        153.13         4.01 o                         
  10   5   1         55.75         65.14         1.97 o                         
  11   5   1         49.39         56.74         5.30 o                         
  12   5   1        124.53        152.98        11.76 o                         
  13   5   1        126.35        126.27         7.06 o                         
   1   6   1       1825.87       1911.83        60.76 o                         
   2   6   1        565.21        569.56         8.25 o                         
   3   6   1       1827.89       2091.16        39.43 o                         
   4   6   1        603.79        689.63        30.96 o                         
   5   6   1        556.71        591.31        15.16 o                         
   6   6   1        381.97        384.52         7.02 o                         
   7   6   1        156.01        155.13         4.83 o                         
   8   6   1         86.00        100.71         2.98 o                         
   9   6   1        186.74        199.19         5.42 o                         
  10   6   1        145.09        157.93         6.48 o                         
  11   6   1        107.16        120.56         6.65 o                         
  12   6   1         52.40         55.95         3.41 o                         
  13   6   1         48.34         44.21         4.90 o                         
   1   7   1       2509.36       2572.31        53.88 o                         
   2   7   1        524.66        593.32        20.70 o                         
   3   7   1       1196.22       1375.60        25.10 o                         
   4   7   1       1468.04       1621.71        41.87 o                         
   5   7   1         39.36         40.38         2.81 o                         
   6   7   1         37.05         42.07         2.66 o                         
   7   7   1        225.40        260.24        18.05 o                         
   8   7   1        434.78        482.60        27.47 o                         
   9   7   1         62.84         71.34         6.59 o                         
  10   7   1          7.03          6.09         1.88 o                         
  11   7   1        125.24        158.60        13.53 o                         
  12   7   1         93.88        107.04         6.90 o                         
   1   8   1        354.25        391.41        11.61 o                         
   2   8   1        855.27        889.77        67.95 o                         
   3   8   1         14.75         14.93         1.91 o                         
   4   8   1        735.29        765.39        26.59 o                         
   5   8   1        169.96        164.03         6.91 o                         
   6   8   1       1562.56       1506.77        12.93 o                         
   7   8   1        112.75         98.10         3.16 o                         
   8   8   1         99.19         86.23         3.79 o                         
   9   8   1        303.14        300.44        13.76 o                         
  10   8   1         98.35        104.75         3.87 o                         
  11   8   1         97.12         95.25         7.23 o                         
  12   8   1         50.28         42.30         5.57 o                         
   1   9   1       1983.81       1960.30        60.53 o                         
   2   9   1        374.36        387.16         4.38 o                         
   3   9   1        336.75        352.10        50.16 o                         
   4   9   1        145.70        166.99        10.50 o                         
   5   9   1         68.09         60.57         3.40 o                         
   6   9   1        477.19        494.42        11.55 o                         
   7   9   1        692.47        692.18         5.93 o                         
   8   9   1        105.64        101.41         5.38 o                         
   9   9   1         63.33         60.53         3.19 o                         
  10   9   1          0.44         -3.18         3.18 o                         
  11   9   1         32.04         37.21         3.56 o                         
  12   9   1         31.14         26.52         5.61 o                         
   1  10   1         19.05         18.39         2.71 o                         
   2  10   1        978.98       1078.87         7.50 o                         
   3  10   1        473.21        507.09         5.37 o                         
   4  10   1        126.71        142.90         3.38 o                         
   5  10   1        139.88        124.32         2.85 o                         
   6  10   1       1053.37        969.95         7.94 o                         
   7  10   1        103.91        105.04         5.05 o                         
   8  10   1         89.90         79.05         4.56 o                         
   9  10   1        158.50        157.33         4.09 o                         
  10  10   1        202.11        198.16         4.61 o                         
  11  10   1         50.51         45.04         7.24 o                         
   1  11   1        203.74        202.00         9.80 o                         
   2  11   1        390.72        417.48         5.45 o                         
   3  11   1        127.29        144.81         3.83 o                         
   4  11   1         25.93         39.27         3.24 o                         
   5  11   1        204.13        204.13        19.24 o                         
   6  11   1        370.28        349.12         4.26 o                         
   7  11   1         94.53         93.05         2.95 o                         
   8  11   1         24.31         25.80         5.17 o                         
   9  11   1         66.13         64.33         3.19 o                         
  10  11   1         77.54         82.97         3.82 o                         
   1  12   1        916.26        988.61         8.65 o                         
   2  12   1        716.17        763.53         7.80 o                         
   3  12   1       1876.89       1981.27        11.44 o                         
   4  12   1         30.19         32.34         3.32 o                         
   5  12   1          6.65         11.30         4.19 o                         
   6  12   1         43.19         43.01         8.00 o                         
   7  12   1        155.04        139.57         6.12 o                         
   8  12   1        113.07         92.89         3.49 o                         
   9  12   1        101.83        105.97         4.15 o                         
  10  12   1          3.43          4.82         6.79 o                         
   1  13   1         61.11         69.04         7.50 o                         
   2  13   1         31.18         27.21         7.35 o                         
   3  13   1         61.88         63.90         3.92 o                         
   4  13   1         19.43         22.13         3.64 o                         
   5  13   1          0.55          4.33         2.51 o                         
   6  13   1        295.91        309.59        39.84 o                         
   7  13   1          2.05          0.45         5.01 o                         
   8  13   1        103.73         93.09         6.14 o                         
   9  13   1         47.64         44.25         6.68 o                         
   1  14   1          3.93          1.77         2.80 o                         
   2  14   1        116.63        112.08        14.47 o                         
   3  14   1        274.90        291.96         6.25 o                         
   4  14   1        180.90        192.32         5.31 o                         
   5  14   1         90.03         77.79         9.67 o                         
   6  14   1        178.19        181.26        16.46 o                         
   7  14   1         33.62         30.05         5.20 o                         
   8  14   1         27.77         22.06         6.57 o                         
   1  15   1        357.24        334.54        10.11 o                         
   2  15   1        152.98        124.49         3.58 o                         
   3  15   1         61.28         66.52         4.34 o                         
   4  15   1          0.61          2.67         4.43 o                         
   5  15   1         79.98         74.29         3.60 o                         
   6  15   1         75.95         82.72        10.18 o                         
   7  15   1         69.43         66.53         6.88 o                         
   1  16   1         48.14         40.70         3.31 o                         
   2  16   1        303.29        296.36         7.03 o                         
   3  16   1         40.97         36.54         5.04 o                         
   4  16   1        141.77        132.23         5.15 o                         
   5  16   1         13.77         13.52         3.57 o                         
   6  16   1         34.56         33.04         4.24 o                         
   1  17   1        218.96        199.87         4.43 o                         
   2  17   1         24.01         19.15         5.00 o                         
   4   0   2       6919.31       6386.59        13.20 o                         
   6   0   2        857.37        815.82         6.21 o                         
   8   0   2         18.19         13.00         1.76 o                         
  10   0   2         57.42         60.50         2.65 o                         
  12   0   2        125.12        126.73         4.00 o                         
   2   1   2       3741.27       3800.42         6.72 o                         
   3   1   2       5857.58       5355.53       121.20 o                         
   4   1   2        150.73        133.31         2.43 o                         
   5   1   2       5696.55       5366.57       147.71 o                         
   6   1   2         27.05         23.54         1.04 o                         
   7   1   2        791.92        720.82        13.55 o                         
   8   1   2         70.44         65.98         1.54 o                         
   9   1   2        286.42        294.45         6.00 o                         
  10   1   2         81.92         81.58         2.63 o                         
  11   1   2        148.15        142.73         4.56 o                         
  12   1   2          3.73          6.55         2.22 o                         
  13   1   2         38.33         36.12         3.91 o                         
   3   2   2       4378.38       4502.60        18.80 o                         
   4   2   2       1905.47       1917.47        24.04 o                         
   5   2   2        538.37        572.28         8.36 o                         
   6   2   2        646.46        678.91        30.40 o                         
   7   2   2        497.54        493.13        23.76 o                         
   8   2   2        920.91        908.29         6.78 o                         
   9   2   2        224.92        247.53        10.31 o                         
  10   2   2        182.15        179.20         5.32 o                         
  11   2   2        167.70        167.20         3.96 o                         
  12   2   2         59.83         55.73         2.20 o                         
  13   2   2        165.55        178.78         7.13 o                         
   2   3   2       4653.85       4990.03        53.12 o                         
   3   3   2       1024.82       1019.92        12.03 o                         
   4   3   2        224.08        230.65         7.41 o                         
   5   3   2       1285.24       1441.54        35.80 o                         
   6   3   2       1341.27       1454.55        55.97 o                         
   7   3   2        347.66        382.76        25.33 o                         
   8   3   2        130.16        151.77        10.82 o                         
   9   3   2        508.93        551.31        30.80 o                         
  10   3   2        136.87        150.69         7.18 o                         
  11   3   2        100.38        104.18         4.03 o                         
  12   3   2          8.30          7.64         2.11 o                         
  13   3   2          5.46          0.61         4.72 o                         
   2   4   2       3013.25       3320.49         7.71 o                         
   3   4   2         71.94         58.33         1.06 o                         
   4   4   2       1001.42       1111.95        25.83 o                         
   5   4   2        412.23        428.18        13.75 o                         
   6   4   2         23.24         26.28         1.50 o                         
   7   4   2       1799.53       1991.26        90.17 o                         
   8   4   2        312.95        358.48        21.81 o                         
   9   4   2        307.36        332.55        15.47 o                         
  10   4   2        216.64        240.14        12.05 o                         
  11   4   2        108.96        120.04         4.53 o                         
  12   4   2          4.79          3.44         2.26 o                         
  13   4   2        108.22        129.90         6.35 o                         
   0   5   2      16923.52      18248.56        97.29 o                         
   1   5   2       2134.66       2306.25         8.04 o                         
   3   5   2        561.85        569.56         6.08 o                         
   4   5   2        423.89        447.53        16.47 o                         
   5   5   2        109.60        109.94         2.47 o                         
   6   5   2        545.57        640.49        32.80 o                         
   7   5   2         52.97         52.13         1.40 o                         
   8   5   2        428.56        473.98        21.77 o                         
   9   5   2         16.86         20.78         1.62 o                         
  10   5   2          4.19          4.73         1.63 o                         
  11   5   2          7.17          5.92         1.77 o                         
  12   5   2         30.17         38.35         2.37 o                         
  13   5   2         33.23         43.56         4.89 o                         
   0   6   2        253.53        304.01         3.63 o                         
   1   6   2        989.96        873.46         5.34 o                         
   2   6   2        920.27        883.39         5.37 o                         
   3   6   2       1127.88       1248.31         9.76 o                         
   4   6   2         68.99         84.18         1.95 o                         
   5   6   2        679.10        727.75        32.09 o                         
   6   6   2        104.85        130.88         7.51 o                         
   7   6   2        129.70        139.57         7.84 o                         
   8   6   2         41.05         43.19         3.32 o                         
   9   6   2         39.33         41.89         3.84 o                         
  10   6   2        185.80        213.63        12.38 o                         
  11   6   2         71.08         81.70         4.09 o                         
  12   6   2         20.94         19.67         2.74 o                         
   0   7   2       3646.32       3623.36        11.83 o                         
   1   7   2        811.61        793.28         3.96 o                         
   2   7   2       1604.06       1571.18         7.68 o                         
   3   7   2        259.74        255.08         3.49 o                         
   4   7   2       1233.75       1312.79        23.31 o                         
   5   7   2        585.44        613.80        14.16 o                         
   6   7   2        176.78        187.36         7.50 o                         
   7   7   2        571.45        624.44        21.90 o                         
   8   7   2         49.90         52.45         1.58 o                         
   9   7   2        537.68        592.35        20.13 o                         
  10   7   2          3.79          1.44         1.77 o                         
  11   7   2         78.94         85.59         5.66 o                         
  12   7   2          7.32          7.35         2.41 o                         
   0   8   2       3355.26       3134.15        11.75 o                         
   1   8   2         27.77         24.46         1.67 o                         
   2   8   2        674.64        633.34         5.52 o                         
   3   8   2        113.18        122.57         2.98 o                         
   4   8   2       1064.22       1059.24         5.28 o                         
   5   8   2        160.15        150.97         6.75 o                         
   6   8   2        405.67        384.02         4.44 o                         
   7   8   2        236.44        238.24         7.89 o                         
   8   8   2        225.29        236.41        11.91 o                         
   9   8   2         38.34         45.81         3.76 o                         
  10   8   2         20.58         18.53         3.14 o                         
  11   8   2          0.50         -3.83         4.57 o                         
   0   9   2        560.93        509.93         5.47 o                         
   1   9   2       1020.59        900.94         4.98 o                         
   2   9   2         95.40         88.67         3.06 o                         
   3   9   2         37.58         38.98         2.71 o                         
   4   9   2        186.50        190.49         5.56 o                         
   5   9   2        352.69        338.76         9.19 o                         
   6   9   2        248.94        232.31        10.42 o                         
   7   9   2        220.70        209.76         3.57 o                         
   8   9   2         19.10         18.67         2.69 o                         
   9   9   2        497.32        484.54        18.75 o                         
  10   9   2         31.56         30.92         4.04 o                         
  11   9   2         50.06         49.02         4.19 o                         
   0  10   2       1233.22       1061.58         8.00 o                         
   1  10   2        615.71        531.59        14.42 o                         
   2  10   2        565.86        544.75         5.86 o                         
   3  10   2        500.02        487.32         5.66 o                         
   4  10   2        270.75        288.31         4.69 o                         
   5  10   2        345.46        346.18        22.52 o                         
   6  10   2        399.97        389.42        12.40 o                         
   7  10   2        279.22        271.93         6.67 o                         
   8  10   2         47.35         46.86         3.40 o                         
   9  10   2        125.10        127.49         3.84 o                         
  10  10   2         38.79         39.21         4.49 o                         
   0  11   2       1690.84       1570.17        10.19 o                         
   1  11   2       1279.43       1116.63        36.49 o                         
   2  11   2          6.80          3.09         3.06 o                         
   3  11   2        205.12        206.27         4.70 o                         
   4  11   2        559.48        549.24         6.45 o                         
   5  11   2        245.55        239.99        17.34 o                         
   6  11   2        166.98        156.96        10.99 o                         
   7  11   2         42.26         42.05         2.86 o                         
   8  11   2         30.67         34.77         3.93 o                         
   9  11   2        143.40        129.59         6.88 o                         
  10  11   2         66.25         66.36         4.54 o                         
   0  12   2        540.29        484.20         6.61 o                         
   1  12   2        497.29        426.15        12.06 o                         
   2  12   2        179.60        164.83         4.99 o                         
   3  12   2        431.73        420.10         6.35 o                         
   4  12   2        144.10        133.40         4.28 o                         
   5  12   2        358.68        358.01        39.95 o                         
   6  12   2         72.59         65.76         5.63 o                         
   7  12   2         96.97         81.17         5.53 o                         
   8  12   2         34.89         30.98         4.76 o                         
   9  12   2        187.63        188.72         5.61 o                         
   0  13   2        759.17        720.59         8.40 o                         
   1  13   2        115.15        100.73         5.59 o                         
   3  13   2         37.99         35.76         4.00 o                         
   4  13   2        775.47        740.43         8.08 o                         
   5  13   2         17.36         11.94         4.53 o                         
   6  13   2        128.99        125.31         6.79 o                         
   7  13   2          4.11          3.01         4.98 o                         
   0  14   2        136.47        107.79         5.31 o                         
   1  14   2         50.42         39.34         3.03 o                         
   2  14   2        191.91        184.89         5.52 o                         
   3  14   2         82.18         73.33         4.61 o                         
   4  14   2          2.15          3.77         3.39 o                         
   5  14   2        217.50        200.30        12.29 o                         
   6  14   2        129.39        116.79         4.93 o                         
   7  14   2        105.64         93.51         6.68 o                         
   0  15   2        235.41        201.58         6.47 o                         
   1  15   2        363.66        318.40        22.25 o                         
   2  15   2        211.65        189.53         6.04 o                         
   3  15   2         30.81         30.78         4.33 o                         
   4  15   2         72.91         64.68         4.78 o                         
   5  15   2         92.13         88.07         5.58 o                         
   6  15   2        165.54        155.63         7.52 o                         
   0  16   2        338.72        299.76         7.31 o                         
   1  16   2          8.73          2.66         4.10 o                         
   2  16   2        219.15        206.71         6.36 o                         
   3  16   2         22.65         14.39         4.09 o                         
   4  16   2        403.11        392.66         8.12 o                         
   5  16   2         40.11         38.74         4.00 o                         
   6  16   2         17.10         14.40         8.10 o                         
   4   0   3        418.99        458.75        29.68 o                         
   6   0   3        400.36        329.76        23.20 o                         
   8   0   3       1560.11       1516.91         9.91 o                         
  10   0   3        296.38        300.15        20.48 o                         
  12   0   3        514.53        455.97         7.04 o                         
   2   1   3         50.17         65.02         0.86 o                         
   3   1   3       6525.23       6248.03        10.51 o                         
   4   1   3        318.19        277.51         7.67 o                         
   5   1   3       3050.71       2897.60        68.54 o                         
   6   1   3        544.49        533.66         8.97 o                         
   7   1   3       1455.72       1321.49        42.63 o                         
   8   1   3         78.09         79.14         1.58 o                         
   9   1   3        793.03        754.53        24.91 o                         
  10   1   3         42.66         38.70         2.30 o                         
  11   1   3        177.62        171.50         4.64 o                         
  12   1   3         61.76         57.16         2.98 o                         
   2   2   3       1216.54       1257.45        18.17 o                         
   3   2   3        197.20        211.95        11.68 o                         
   4   2   3        883.06        822.07        12.73 o                         
   5   2   3        373.13        377.07         8.94 o                         
   6   2   3       1886.26       1874.93        32.13 o                         
   7   2   3        322.95        307.60         5.21 o                         
   8   2   3        647.91        610.19         9.49 o                         
   9   2   3        168.24        172.94         2.16 o                         
  10   2   3         53.78         56.88         1.82 o                         
  11   2   3        168.39        174.30         4.42 o                         
  12   2   3        159.76        166.95         3.58 o                         
   2   3   3       4102.72       4412.56         8.28 o                         
   3   3   3       1860.06       2031.35        29.43 o                         
   4   3   3        173.97        180.68        10.68 o                         
   5   3   3         86.64         74.80         1.14 o                         
   6   3   3       1612.39       1652.89        36.25 o                         
   7   3   3        350.41        359.70         7.93 o                         
   8   3   3         17.49         16.32         1.30 o                         
   9   3   3         32.19         33.68         2.15 o                         
  10   3   3         64.07         63.49         2.04 o                         
  11   3   3         59.74         66.66         2.44 o                         
  12   3   3        156.89        177.38         3.79 o                         
   3   4   3        283.52        283.72         4.67 o                         
   4   4   3        717.69        751.04         4.15 o                         
   5   4   3        269.45        276.13         3.84 o                         
   6   4   3        471.82        518.03        12.06 o                         
   7   4   3        852.62        934.93        26.32 o                         
   8   4   3        522.30        522.38        12.42 o                         
   9   4   3        150.96        163.78         4.74 o                         
  10   4   3        100.58        105.80         2.50 o                         
  11   4   3         50.56         57.76         2.31 o                         
  12   4   3         41.76         51.04         2.37 o                         
   3   5   3       1232.52       1250.05        11.70 o                         
   4   5   3        783.18        759.13        19.43 o                         
   5   5   3        295.47        303.15         5.03 o                         
   6   5   3       1631.01       1680.45        30.01 o                         
   7   5   3         32.16         33.01         3.39 o                         
   8   5   3        174.48        185.89         9.68 o                         
   9   5   3          1.12          3.20         1.51 o                         
  10   5   3        186.29        203.00        13.61 o                         
  11   5   3         38.11         43.57         2.28 o                         
  12   5   3        156.09        180.99         6.23 o                         
   3   6   3        142.39        131.97         2.67 o                         
   4   6   3        285.52        292.16         3.09 o                         
   5   6   3         78.85         79.90         1.49 o                         
   6   6   3        292.46        323.26         9.62 o                         
   7   6   3        959.30        999.28        30.77 o                         
   8   6   3        818.94        895.96        29.71 o                         
   9   6   3         15.56         18.46         3.30 o                         
  10   6   3        135.75        163.78        12.32 o                         
  11   6   3          8.52          7.40         2.26 o                         
  12   6   3         22.79         22.90         2.21 o                         
   2   7   3        632.05        622.31         5.23 o                         
   3   7   3       2229.35       2156.84         9.52 o                         
   4   7   3        589.23        594.60         3.91 o                         
   5   7   3         93.09         88.26         1.64 o                         
   6   7   3        696.92        735.96         9.60 o                         
   7   7   3          2.31          0.51         1.21 o                         
   8   7   3        108.37        108.18         4.62 o                         
   9   7   3        102.13        109.24         5.93 o                         
  10   7   3        121.20        130.38         5.67 o                         
  11   7   3         55.45         53.02         2.24 o                         
  12   7   3        100.78        104.52         2.81 o                         
   3   8   3        209.11        197.23         3.84 o                         
   4   8   3        173.45        168.36         8.99 o                         
   5   8   3        197.63        209.36        12.69 o                         
   6   8   3         16.78         17.09         4.17 o                         
   7   8   3        614.86        614.70         4.91 o                         
   8   8   3         28.24         31.92         3.09 o                         
   9   8   3        218.63        212.89         4.87 o                         
  10   8   3        372.55        384.13         6.51 o                         
  11   8   3          4.05         -3.22         3.47 o                         
  12   8   3         51.08         40.31         5.03 o                         
   1   9   3          6.25         -0.43         2.52 o                         
   2   9   3        148.69        143.46         3.81 o                         
   4   9   3        290.49        304.45         4.92 o                         
   5   9   3        419.77        402.69         6.03 o                         
   6   9   3        252.39        237.55         6.71 o                         
   7   9   3        240.83        232.49         3.48 o                         
   8   9   3         10.64         10.64         3.32 o                         
   9   9   3         16.86         17.67         3.55 o                         
  10   9   3        101.86        108.14         4.91 o                         
  11   9   3         55.85         61.34         4.74 o                         
   2  10   3         89.01         69.92         3.56 o                         
   4  10   3         74.71         61.66         8.24 o                         
   5  10   3        611.76        556.61         7.29 o                         
   6  10   3        142.98        135.48         4.75 o                         
   7  10   3        363.52        359.99         5.47 o                         
   8  10   3        152.56        146.44         4.33 o                         
   9  10   3        169.65        172.01         4.94 o                         
  10  10   3         81.23         92.03         4.40 o                         
   2  11   3        305.21        255.04         5.30 o                         
   3  11   3        903.38        762.95         7.74 o                         
   4  11   3        900.20        776.97         7.81 o                         
   5  11   3         26.26         16.54         4.01 o                         
   6  11   3        275.78        263.50         6.41 o                         
   8  11   3        145.47        142.64         4.76 o                         
   9  11   3         76.87         78.59         4.49 o                         
  10  11   3         43.26         34.24         3.79 o                         
   3  12   3         46.23         34.73         4.12 o                         
   4  12   3          9.00          4.20         3.23 o                         
   5  12   3          2.01         -1.54         2.62 o                         
   3  13   3         19.27         14.25         3.71 o                         
   4  13   3        255.50        231.23         6.00 o                         
   5  13   3         16.36          9.55         2.74 o                         
   6  13   3        519.42        482.99         7.61 o                         
   2  14   3         75.55         60.47         4.45 o                         
   3  14   3         49.17         35.79         3.96 o                         
   4  14   3          9.74         -0.18         4.39 o                         
   5  14   3         85.50         73.66         4.92 o                         
   6  14   3         78.88         57.20         5.16 o                         
   4  15   3         47.70         38.60         4.71 o                         
   5  15   3         41.16         29.04         4.38 o                         
   4  16   3        138.95        109.64         5.83 o                         
   5  16   3         21.52          6.43         4.49 o                         
   4   0   4          2.14          1.72         0.99 o                         
   6   0   4        235.58        231.30        20.01 o                         
   8   0   4        408.03        316.45         4.46 o                         
  10   0   4        147.76        133.34         3.99 o                         
  12   0   4         40.84         26.43         3.60 o                         
   3   1   4        940.15        967.35         3.47 o                         
   4   1   4        351.32        362.01        11.88 o                         
   5   1   4        181.02        194.64        15.08 o                         
   6   1   4        496.58        467.48        14.71 o                         
   7   1   4        338.45        305.34        13.33 o                         
   8   1   4        100.61         92.97         6.17 o                         
   9   1   4        376.29        333.64        11.56 o                         
  10   1   4        185.71        165.81         7.26 o                         
  11   1   4        121.19        102.88         3.92 o                         
  12   1   4          3.73         -0.86         2.42 o                         
   3   2   4        326.87        372.90        24.26 o                         
   4   2   4       1495.63       1410.31         5.74 o                         
   5   2   4       1335.35       1314.84        70.45 o                         
   6   2   4        112.05        109.50         3.47 o                         
   7   2   4        646.95        626.80        18.64 o                         
   8   2   4         32.49         33.46         1.47 o                         
   9   2   4          9.70          7.82         1.85 o                         
  10   2   4         80.95         74.57         3.02 o                         
  11   2   4        186.18        170.31         3.34 o                         
  12   2   4         11.23          4.89         2.48 o                         
   2   3   4       2446.23       2422.24         5.60 o                         
   3   3   4        336.11        373.35        14.48 o                         
   4   3   4        922.41        908.94        21.20 o                         
   5   3   4        418.62        439.64        18.55 o                         
   6   3   4        154.38        146.28         2.20 o                         
   7   3   4         31.90         35.86         1.41 o                         
   8   3   4        272.94        277.29         4.25 o                         
   9   3   4        126.77        149.54         3.28 o                         
  10   3   4        105.69        105.05         7.04 o                         
  11   3   4         29.78         27.47         2.54 o                         
  12   3   4          8.75         11.17         2.39 o                         
   3   4   4       1786.21       1831.47         6.61 o                         
   4   4   4       1629.53       1694.81         7.01 o                         
   5   4   4       4156.43       4289.74       115.22 o                         
   6   4   4        412.89        410.05         4.37 o                         
   7   4   4        464.12        460.85         5.96 o                         
   8   4   4         32.18         35.23         1.59 o                         
   9   4   4        230.27        243.39         3.10 o                         
  10   4   4         32.24         26.82         2.31 o                         
  11   4   4        189.09        202.31         3.93 o                         
  12   4   4          3.41         -0.98         2.29 o                         
   3   5   4         79.06         87.91         1.98 o                         
   4   5   4        501.90        503.92         7.30 o                         
   5   5   4        364.70        361.78         4.09 o                         
   6   5   4       1580.36       1619.87         8.09 o                         
   7   5   4        100.66        105.27         4.57 o                         
   8   5   4          5.27          5.53         1.79 o                         
   9   5   4          0.70          1.07         2.42 o                         
  10   5   4         10.76         12.50         2.24 o                         
  11   5   4         22.92         24.26         2.73 o                         
  12   5   4          3.48          3.88         2.47 o                         
   3   6   4        495.58        521.42         4.32 o                         
   4   6   4       1609.64       1653.63         8.40 o                         
   5   6   4       1988.83       1983.95        35.26 o                         
   6   6   4        873.68        895.07         6.26 o                         
   7   6   4        199.79        196.31         3.80 o                         
   8   6   4        191.51        201.17         2.35 o                         
   9   6   4        384.28        418.77        10.11 o                         
  10   6   4         71.23         68.95         2.24 o                         
  11   6   4        112.55        111.99         4.98 o                         
  12   6   4         36.77         30.85         4.17 o                         
   4   7   4        481.88        463.25         5.13 o                         
   5   7   4         12.64         14.39         2.11 o                         
   6   7   4        412.08        423.88         4.68 o                         
   7   7   4        246.82        243.99         4.15 o                         
   8   7   4         20.71         16.61         3.08 o                         
   9   7   4        576.84        640.53        22.57 o                         
  10   7   4          9.91          6.28         1.85 o                         
  11   7   4          3.53          0.43         2.10 o                         
  12   7   4          7.35          2.75         2.36 o                         
   4   8   4       1753.70       1715.49         9.76 o                         
   6   8   4        369.87        388.51         4.82 o                         
   7   8   4        168.01        165.09         3.68 o                         
   8   8   4         48.60         49.65         3.41 o                         
   9   8   4        135.43        141.98         4.49 o                         
  10   8   4         24.78         29.57         3.39 o                         
   7   9   4        106.15        113.42         3.78 o                         
   8   9   4         53.81         48.13         3.21 o                         
   9   9   4        217.17        215.30         4.75 o                         
  10   9   4         16.11         19.51         3.76 o                         
   8  10   4         33.08         28.51         3.37 o                         
   9  10   4         39.54         47.69         3.69 o                         
  10  10   4         23.61         21.87         3.73 o                         
  10  11   4         11.86          8.38         3.46 o                         
  10   0   5        338.76        287.43         4.94 o                         
  12   0   5         84.28         73.94         3.68 o                         
   4   1   5        123.41        137.80         1.64 o                         
   9   1   5         89.78         79.19         2.23 o                         
  10   1   5         44.95         32.51         2.23 o                         
  11   1   5          7.27          3.17         1.87 o                         
  12   1   5         30.74         16.71         2.26 o                         
   4   2   5         62.91         72.30         1.38 o                         
   5   2   5          2.47          2.11         1.22 o                         
  10   2   5        367.93        353.29         5.80 o                         
  11   2   5        245.03        215.97        10.73 o                         
  12   2   5         15.18          7.86         2.58 o                         
   4   3   5         47.32         48.92         1.38 o                         
   5   3   5        117.61        112.18         2.14 o                         
  11   3   5         88.24         99.05         2.87 o                         
  12   3   5         31.64         20.93         3.29 o                         
   5   4   5        519.30        546.78         4.07 o                         
   6   4   5        279.77        265.49         3.48 o                         
   5   5   5         31.93         31.32         1.87 o                         
   6   5   5        791.69        808.38         5.63 o                         
   6   6   5        244.05        250.34         3.66 o                         
   7   6   5       2088.03       2161.53         9.84 o                         
   6   7   5         88.46         98.35         2.99 o                         
   7   7   5         14.74         17.04         2.59 o                         
   7   8   5        395.06        398.13         4.93 o                         
   8   9   5         69.00         83.09         3.73 o                         
                                                                                
