# Supplementary material for: Twelve 4-(4-meth­oxy­phen­yl)piperazin-1-ium salts containing organic anions: supra­molecular assembly in one, two and three dimensions
Source: Acta Crystallogr E Crystallogr Commun. 2019 Sep 20;75(Pt 10):1494–506. doi: 10.1107/S2056989019012702 (PMC6775724; doi:10.1107/S2056989019012702)
Supplement: Supplementary file 13 [file e-75-01494-XIIsup13.hkl]

data_XII                                                                        
_shelx_title ' sk12cgr'                                                         
_shelx_refln_list_code          4                                               
_shelx_F_calc_maximum      185.06                                               
_exptl_crystal_F_000       664.00                                               
_reflns_d_resolution_high  0.7684                                               
                                                                                
loop_                                                                           
 _space_group_symop_operation_xyz                                               
 'x, y, z'                                                                      
 '-x+1/2, y+1/2, -z+1/2'                                                        
 '-x, -y, -z'                                                                   
 'x-1/2, -y-1/2, z-1/2'                                                         
                                                                                
_cell_length_a     9.1597                                                       
_cell_length_b    15.1434                                                       
_cell_length_c    10.8742                                                       
_cell_angle_alpha  90.000                                                       
_cell_angle_beta  102.067                                                       
_cell_angle_gamma  90.000                                                       
                                                                                
_shelx_F_squared_multiplier     1.000                                           
                                                                                
loop_                                                                           
 _refln_index_h                                                                 
 _refln_index_k                                                                 
 _refln_index_l                                                                 
 _refln_F_squared_calc                                                          
 _refln_F_squared_meas                                                          
 _refln_F_squared_sigma                                                         
 _refln_observed_status                                                         
   2  -5  -5       1218.72       1242.40        11.25 o                         
   2  -4  -5        303.38        313.64         5.61 o                         
   2  -3  -5        123.68        145.64         4.00 o                         
   3  -3  -5         58.15         67.31         3.09 o                         
   3  -2  -5       1520.34       1495.83        11.57 o                         
   4  -2  -5         83.90         89.12         3.73 o                         
   3  -1  -5         84.07         76.36         3.29 o                         
   4  -1  -5        738.54        771.51         8.69 o                         
   5   0  -5        555.36        530.91         7.43 o                         
   4   1  -5        738.54        779.14         8.05 o                         
   5   1  -5         16.97         12.83         2.42 o                         
   6   1  -5        105.22        105.70         4.04 o                         
   5   2  -5        138.00        132.71         3.89 o                         
   0  -9  -4        171.00        167.01         4.38 o                         
   0  -8  -4        153.86        163.96         4.21 o                         
   1  -8  -4         53.92         57.44         3.30 o                         
   1  -7  -4         59.06         67.22         3.34 o                         
   2  -7  -4        873.02        897.25         9.88 o                         
   1  -6  -4         14.46         19.45         2.53 o                         
   2  -6  -4       2181.91       2108.45        14.35 o                         
   1  -5  -4       4576.12       4433.84        18.67 o                         
   2  -5  -4        260.57        261.36         5.26 o                         
   3  -5  -4        264.20        255.25         5.51 o                         
   1  -4  -4         17.10         19.66         2.40 o                         
   2  -4  -4       1226.37       1216.24        10.17 o                         
   3  -4  -4         26.19         31.34         2.78 o                         
   2  -3  -4        124.97        121.91         3.62 o                         
   3  -3  -4       1792.57       1737.49        12.27 o                         
   4  -3  -4         81.97         94.15         3.71 o                         
   2  -2  -4        755.73        819.69         7.68 o                         
   3  -2  -4        651.09        678.41         7.48 o                         
   4  -2  -4        710.51        742.81         8.45 o                         
   2  -1  -4        512.42        509.67         5.94 o                         
   3  -1  -4       3356.74       3305.17        15.43 o                         
   4  -1  -4        652.10        666.61         7.63 o                         
   5  -1  -4        428.46        457.58         6.90 o                         
   4   0  -4        181.73        180.37         4.03 o                         
   3   1  -4       3356.74       3319.27        14.31 o                         
   4   1  -4        652.09        682.13         6.97 o                         
   5   1  -4        428.46        451.38         6.24 o                         
   6   1  -4        117.08        116.85         4.10 o                         
   4   2  -4        710.51        753.42         6.97 o                         
   5   2  -4       1946.72       1924.54        11.77 o                         
   6   2  -4         10.48          9.86         2.30 o                         
   5   3  -4        222.79        213.20         3.97 o                         
   0 -10  -3        121.21        116.78         3.75 o                         
   0  -9  -3        901.22        844.48         8.55 o                         
   1  -9  -3          0.54         -0.09         1.98 o                         
   0  -8  -3         44.60         45.49         2.47 o                         
   1  -8  -3         95.49         88.53         3.60 o                         
   0  -7  -3        976.26       1066.24         8.83 o                         
   1  -7  -3        796.34        735.03         8.16 o                         
   0  -6  -3          0.25          1.49         1.61 o                         
   1  -6  -3       1730.84       1802.89        11.86 o                         
   0  -5  -3          1.55         11.15         1.74 o                         
   1  -5  -3       1677.48       1727.61        11.00 o                         
   2  -5  -3        458.19        476.37         6.43 o                         
   1  -4  -3         24.20         18.60         2.13 o                         
   2  -4  -3       1005.79       1090.14         9.07 o                         
   1  -3  -3        996.91       1009.82         7.79 o                         
   2  -3  -3        498.23        450.18         5.80 o                         
   1  -2  -3        453.45        437.07         5.00 o                         
   2  -2  -3         42.33         47.87         2.22 o                         
   2  -1  -3        860.57        870.18         6.91 o                         
   3  -1  -3        461.73        483.38         5.75 o                         
  -2   0  -2        509.41        565.24         5.32 o                         
   3   0  -3       1668.41       1669.10         9.77 o                         
   3   1  -3        461.73        470.58         5.01 o                         
   4   1  -3        122.87        146.62         3.34 o                         
   3   2  -3        115.16        124.54         2.63 o                         
   4   2  -3         99.59        114.20         2.80 o                         
   5   2  -3        190.79        203.62         4.01 o                         
   4   3  -3        111.08        126.90         2.73 o                         
   5   3  -3          0.08          2.30         1.56 o                         
   0 -10  -2        134.67        127.42         3.77 o                         
  -1  -9  -2        161.71        161.51         3.44 o                         
   0  -9  -2         19.48         16.38         2.06 o                         
  -1  -8  -2          6.86         13.22         1.58 o                         
   0  -8  -2        726.35        833.46         7.79 o                         
  -1  -7  -2        451.71        449.70         4.89 o                         
   0  -7  -2       2291.36       2362.27        12.21 o                         
   0  -6  -2       4981.52       5077.47        16.90 o                         
   0  -5  -2        483.92        431.76         4.80 o                         
   0  -4  -2       1683.62       1795.80         8.85 o                         
   0  -3  -2      13710.47      12320.28        86.07 o                         
   1  -3  -2       1627.57       1600.70         8.81 o                         
   1  -2  -2       8774.02       7615.98        17.58 o                         
   1  -1  -2        498.76        480.65         4.31 o                         
   2   0  -2       1044.69       1062.55         6.44 o                         
   2   1  -2         81.21         65.44         1.81 o                         
   3   2  -2          1.78          0.63         1.17 o                         
   3   3  -2       1315.19       1218.68         5.77 o                         
   4   3  -2        707.41        800.73         5.66 o                         
   4   4  -2       2504.14       2610.48         8.60 o                         
  -1  -9  -1        784.83        747.56         6.50 o                         
  -1  -8  -1        120.01        123.08         2.72 o                         
  -1  -7  -1         22.03         24.19         1.52 o                         
  -1  -6  -1         17.65         23.16         1.34 o                         
  -1  -5  -1        456.62        426.98         3.59 o                         
   0  -3  -1       2030.76       2130.34         7.79 o                         
   0  -2  -1         83.22         67.10         1.59 o                         
   1   0  -1        481.83        390.12         2.87 o                         
   1   1  -1         49.47         58.38         1.06 o                         
   4   5  -1         61.86         51.82         0.98 o                         
  -2  -8   0         23.54         23.38         1.01 o                         
  -1  -1   1         49.47         54.05         1.08 o                         
   0   2   1         83.22         69.38         1.65 o                         
   1   3   1        160.45        172.08         2.15 o                         
   1   4   1        925.45        918.44         5.04 o                         
   2   5   1        727.37        768.33         4.55 o                         
   3   6   1       1536.30       1573.77         6.55 o                         
  -2  -3   2       1062.28        986.10         4.80 o                         
  -2  -2   2       2661.41       2477.64         8.21 o                         
  -1   1   2        498.76        489.96         4.43 o                         
   0   2   2       6332.88       6303.05        14.83 o                         
   0   3   2      13710.47      12783.13        90.37 o                         
   1   4   2       2132.21       2226.20         9.49 o                         
   1   5   2        438.88        460.72         4.73 o                         
   2   5   2        240.39        283.83         3.68 o                         
   2   6   2       3288.84       3363.81        12.31 o                         
   3   6   2         16.78         20.96         1.67 o                         
  -3  -6   3       1125.47       1105.41         5.66 o                         
  -3  -5   3          3.17          1.48         1.05 o                         
  -3  -4   3         55.47         68.80         1.92 o                         
  -2  -2   3         42.33         46.52         1.90 o                         
  -2  -1   3        860.57        863.50         6.36 o                         
   2   0   2        509.41        500.04         5.30 o                         
  -1   0   3       6706.71       6087.60        16.62 o                         
  -1   1   3        423.87        392.36         4.65 o                         
  -1   2   3        453.45        444.21         5.16 o                         
  -1   3   3        996.91       1058.60         8.15 o                         
   0   3   3        615.86        634.55         6.07 o                         
   0   4   3       1805.84       1877.80        10.65 o                         
   1   4   3        191.28        214.66         3.79 o                         
   0   5   3          1.55         10.83         2.12 o                         
   1   5   3       2126.35       2235.60        11.61 o                         
   1   6   3       2754.22       2808.78        13.53 o                         
   2   6   3        732.66        841.26         7.38 o                         
   2   7   3        668.77        740.75         7.14 o                         
  -3  -6   4         23.46         28.24         1.75 o                         
  -3  -5   4        264.20        240.41         3.67 o                         
  -3  -4   4         26.19         32.73         1.88 o                         
  -3  -3   4       1792.57       1661.99         9.77 o                         
  -3  -2   4        651.09        666.14         6.52 o                         
  -2  -2   4        755.73        822.37         6.94 o                         
  -3  -1   4       3356.74       3255.84        14.72 o                         
  -2  -1   4        512.42        503.56         5.73 o                         
  -2   0   4       3556.67       3089.14        14.04 o                         
  -2   1   4        512.42        493.12         6.05 o                         
  -1   1   4        740.80        699.03         6.88 o                         
  -2   2   4        755.73        817.52         7.98 o                         
  -1   2   4        559.25        552.10         6.38 o                         
  -1   3   4       6746.48       6661.85        22.12 o                         
   0   3   4         68.75         78.25         3.14 o                         
  -1   4   4         17.10         21.03         2.47 o                         
   0   4   4       5905.43       6187.93        21.37 o                         
   1   4   4       1536.15       1689.99        11.22 o                         
   0   5   4       1054.36        973.40         9.01 o                         
   1   5   4       2650.22       2863.77        14.86 o                         
   0   6   4        215.50        248.87         5.13 o                         
   1   6   4        192.19        175.95         4.28 o                         
   2   6   4       1085.26       1080.84         9.46 o                         
   1   7   4        606.65        625.36         7.62 o                         
   2   7   4         82.70         94.41         3.39 o                         
  -4  -5   5         43.08         38.78         2.32 o                         
  -3  -5   5          0.51          0.64         1.73 o                         
  -4  -4   5        250.73        258.86         4.61 o                         
  -3  -4   5        312.44        266.97         4.55 o                         
  -3  -3   5         58.15         63.06         2.78 o                         
  -3  -2   5       1520.34       1490.83        10.71 o                         
  -2  -2   5        678.72        640.95         7.04 o                         
  -3  -1   5         84.07         74.66         3.16 o                         
  -2  -1   5        797.85        904.05         8.45 o                         
  -3   0   5         65.65         71.08         3.27 o                         
   2   0   4          2.25          0.60         1.72 o                         
  -3   1   5         84.07         74.77         3.23 o                         
  -2   1   5        797.85        849.42         8.68 o                         
  -1   1   5         97.57         97.36         3.43 o                         
  -2   2   5        678.72        635.41         7.69 o                         
  -1   2   5         53.21         48.49         2.85 o                         
  -2   3   5        123.68        139.29         4.22 o                         
  -1   3   5          7.07         10.18         2.46 o                         
   0   3   5       3385.74       3787.79        18.20 o                         
  -1   4   5         29.77         21.37         2.74 o                         
   0   4   5         78.47         78.39         3.41 o                         
  -1   5   5        895.12        924.92         9.85 o                         
   0   5   5        628.35        743.80         8.72 o                         
   1   5   5        103.98        122.97         3.97 o                         
   0   6   5         24.81         32.22         2.68 o                         
   1   6   5        339.19        353.30         6.19 o                         
   2   6   5        490.10        503.48         7.36 o                         
   0   7   5          8.47         15.67         2.80 o                         
   1   7   5        168.93        166.77         4.67 o                         
   2   7   5        147.24        160.99         4.61 o                         
  -3  -5   6          0.65          0.32         1.94 o                         
  -4  -4   6        138.27        144.20         4.07 o                         
  -3  -4   6        403.66        383.90         6.06 o                         
  -4  -3   6        228.42        226.27         5.03 o                         
  -3  -3   6        374.86        349.56         5.94 o                         
  -4  -2   6        544.73        582.04         7.85 o                         
  -3  -2   6          0.09          1.41         1.91 o                         
  -3  -1   6        176.65        173.69         4.55 o                         
  -2  -1   6       1508.25       1502.29        11.91 o                         
  -2   0   6        111.42        134.72         3.99 o                         
  -3   1   6        176.65        178.55         4.95 o                         
  -2   1   6       1508.25       1474.73        12.22 o                         
  -1   1   6        125.03        147.40         4.58 o                         
  -1   2   6        318.63        335.69         6.30 o                         
  -3   2  -4         26.36         27.68         2.66 o                         
  -1   5  -4        867.92        971.67         9.12 o                         
  -1   6  -4         62.94         63.27         3.03 o                         
  -1   7  -4        198.67        209.85         4.95 o                         
  -5  -1  -3         11.79         12.29         2.36 o                         
  -3   0  -3         78.49         76.75         2.78 o                         
  -3   1  -3        291.40        294.02         5.01 o                         
  -3   2  -3         53.80         55.80         3.10 o                         
  -3   3  -3         55.36         56.09         3.33 o                         
  -1   3  -3         59.41         59.72         2.49 o                         
  -3   4  -3         43.94         48.24         3.21 o                         
  -1   4  -3         62.64         73.25         2.60 o                         
  -1   5  -3        696.36        744.66         7.36 o                         
  -1   6  -3        901.97        935.75         8.59 o                         
  -1   7  -3        182.97        187.90         4.36 o                         
  -1   8  -3         10.35          6.76         1.96 o                         
  -1   9  -3         33.68         27.24         2.85 o                         
   1   9  -3          0.18          1.37         1.57 o                         
  -5  -3  -2          2.75          5.43         1.72 o                         
  -5  -2  -2        235.20        235.72         4.34 o                         
  -5  -1  -2        252.38        269.46         4.74 o                         
  -3  -1  -2       1401.19       1434.84         8.45 o                         
  -5   1  -2        252.38        246.92         5.10 o                         
  -3   1  -2       1401.19       1365.27         9.19 o                         
  -1   1  -2         54.28         64.50         2.30 o                         
  -3   2  -2          2.98          1.37         2.00 o                         
  -1   2  -2       3361.65       3321.66        12.06 o                         
  -3   3  -2         48.39         50.25         3.01 o                         
  -1   3  -2       2629.38       2487.31        11.10 o                         
  -1   4  -2        698.27        746.10         6.60 o                         
  -1   5  -2        143.73        149.32         3.48 o                         
  -1   6  -2         38.28         34.74         2.31 o                         
   1   6  -2         45.37         50.19         1.79 o                         
  -1   7  -2        147.93        150.97         3.85 o                         
   1   7  -2         95.54        103.76         2.40 o                         
  -1   8  -2          2.25          4.71         2.08 o                         
   1   8  -2        119.50        133.65         2.84 o                         
  -1   9  -2         52.96         54.88         3.04 o                         
   1   9  -2         17.63         18.65         1.65 o                         
  -1  10  -2         11.26          8.01         2.50 o                         
  -5  -3  -1          6.69          5.54         1.50 o                         
  -5  -2  -1         12.70         11.02         1.85 o                         
  -3  -2  -1        100.16         96.74         2.12 o                         
  -5  -1  -1          3.57          3.16         1.82 o                         
  -3  -1  -1        577.77        575.46         5.03 o                         
  -1   0  -1         17.95         19.11         1.15 o                         
  -1   1  -1         34.61         36.77         1.72 o                         
   1   4  -1       1595.59       1651.58         5.40 o                         
   1   5  -1          0.20          0.60         0.83 o                         
   1   6  -1        331.02        327.55         3.30 o                         
   1   7  -1          9.77          8.30         1.24 o                         
  -5  -3   0        655.05        638.45         5.88 o                         
  -3  -3   0         88.34        102.71         1.70 o                         
  -1  -3   1          0.54          0.76         0.71 o                         
   1   0   1         17.95         19.16         1.24 o                         
   1   1   1         34.61         33.62         1.20 o                         
   3   6   1        503.12        512.34         3.22 o                         
  -1  -4   2       1348.77       1308.36         6.50 o                         
   1  -2   2       3361.65       3259.55        12.46 o                         
   1  -1   2         54.28         56.13         2.16 o                         
   3   2   2          2.98          4.44         1.63 o                         
   3   3   2         48.39         50.18         2.10 o                         
   3   4   2        505.96        524.87         4.84 o                         
   3   5   2         96.27         99.14         2.25 o                         
   3   6   2          5.49          6.75         1.22 o                         
  -3  -6   3        368.58        402.62         3.86 o                         
  -1  -6   3        566.83        629.54         6.10 o                         
  -1  -5   3        549.36        622.08         5.66 o                         
  -1  -4   3          7.93          7.89         1.50 o                         
   1  -3   3         59.41         54.09         2.48 o                         
   1  -2   3         23.46         26.93         2.17 o                         
   1  -1   3        636.03        688.09         6.44 o                         
   3   0   3         78.49         75.71         3.06 o                         
   3   1   3        291.40        278.01         4.77 o                         
   3   2   3         53.80         53.77         2.55 o                         
   3   3   3         55.36         59.13         2.39 o                         
   3   4   3         43.94         45.89         2.17 o                         
   3   5   3        217.93        224.15         3.78 o                         
   3   6   3         71.01         83.71         2.49 o                         
  -1  -7   4         19.34         23.02         2.31 o                         
  -1  -6   4          4.74          7.28         2.02 o                         
  -1  -5   4       1498.63       1636.57        10.18 o                         
   1  -5   4        867.92        943.56         9.29 o                         
  -1  -4   4          5.60          7.08         1.85 o                         
   1  -4   4        503.07        542.79         6.86 o                         
   1  -3   4         24.91         27.38         2.12 o                         
   1  -2   4        470.95        518.85         6.63 o                         
   1  -1   4         49.89         56.84         2.57 o                         
   3  -1   4         11.19         10.20         2.62 o                         
   3   1   4         11.19         10.94         2.18 o                         
   3   2   4         26.36         28.16         2.50 o                         
   3   3   4        220.69        229.73         4.56 o                         
   3   4   4         98.56        103.61         3.32 o                         
   3   5   4         21.58         21.19         2.25 o                         
  -1  -8   5          1.30          3.98         2.22 o                         
  -1  -7   5         54.60         57.98         3.04 o                         
  -1  -6   5          0.93         -0.69         2.09 o                         
  -1  -5   5        293.14        294.01         5.03 o                         
   1  -4   5          3.98          3.89         2.32 o                         
   1  -3   5        274.78        312.50         5.68 o                         
   1  -2   5         85.21         93.23         3.74 o                         
   1  -1   5         85.84        103.40         3.75 o                         
   3   2   5         46.16         46.55         2.84 o                         
   3   3   5         74.90         78.32         3.35 o                         
   3   4   5         54.42         53.71         2.98 o                         
   3   5   5        106.35        109.74         3.87 o                         
   6   0  -4          8.41         11.28         2.78 o                         
   6   1  -4        117.08        114.95         3.99 o                         
   6   2  -4         10.48         11.92         2.44 o                         
  -2   5  -4       3120.52       2746.77        16.08 o                         
  -1   6  -4        192.19        150.64         4.18 o                         
  -1   7  -4        606.65        598.03         7.85 o                         
   0   7  -4        620.35        635.99         7.35 o                         
   0   8  -4        153.86        158.92         4.39 o                         
   1   8  -4         53.92         54.14         2.61 o                         
   0   9  -4        171.00        168.62         4.48 o                         
  -5  -3  -3        141.03        135.74         3.91 o                         
   5  -3  -3          0.08         -0.94         2.77 o                         
  -5  -2  -3         15.05         12.71         2.27 o                         
   5  -2  -3        190.79        202.67         4.89 o                         
  -5  -1  -3         36.01         30.01         2.76 o                         
   5  -1  -3        168.76        164.79         4.20 o                         
   6  -1  -3        821.32        823.63         9.47 o                         
   5   0  -3          0.04          3.96         2.24 o                         
  -6   0   0          0.13         -1.55         2.90 o                         
  -4   1  -3        597.91        627.14         8.01 o                         
   5   1  -3        168.76        163.93         3.84 o                         
   6   1  -3        821.32        800.69         8.44 o                         
  -4   2  -3        245.37        234.19         5.49 o                         
  -3   2  -3        164.27        141.13         3.72 o                         
   5   2  -3        190.79        202.79         3.90 o                         
   6   2  -3        150.15        144.79         3.99 o                         
  -3   3  -3        169.03        169.83         4.52 o                         
   5   3  -3          0.08         -1.67         1.76 o                         
  -3   4  -3        134.17        136.82         4.59 o                         
  -2   4  -3       1478.88       1532.77        11.12 o                         
  -2   5  -3        103.72        123.43         4.15 o                         
  -1   5  -3       2126.35       2117.75        12.36 o                         
  -2   6  -3        732.66        831.75         9.15 o                         
  -1   6  -3       2754.21       2722.78        14.77 o                         
   0   6  -3          0.25          0.79         1.85 o                         
  -2   7  -3        668.77        701.21         8.77 o                         
  -1   7  -3        558.70        529.98         7.00 o                         
   0   7  -3        976.26       1078.07         8.79 o                         
   1   7  -3        796.34        752.17         6.55 o                         
   2   7  -3       1976.69       2070.59         9.09 o                         
  -1   8  -3         31.59         25.71         2.90 o                         
   0   8  -3         44.60         47.43         2.79 o                         
   1   8  -3         95.49         83.95         2.77 o                         
  -1   9  -3        102.85         92.51         3.77 o                         
   0   9  -3        901.22        863.52         8.57 o                         
   1   9  -3          0.54          1.60         1.82 o                         
   0  10  -3        121.21        112.03         3.90 o                         
   0 -10  -2        134.67        128.58         4.00 o                         
   1 -10  -2        826.28        800.42         9.07 o                         
   1  -9  -2         53.82         55.50         3.23 o                         
   2  -9  -2         91.76         89.29         4.13 o                         
   1  -8  -2        364.89        389.06         5.87 o                         
   2  -8  -2        124.38        130.39         4.17 o                         
   2  -7  -2        649.39        595.75         7.23 o                         
   3  -7  -2        367.41        405.52         7.00 o                         
   3  -6  -2        232.98        246.30         5.39 o                         
   3  -5  -2        526.00        554.49         7.09 o                         
   4  -5  -2       1738.63       1913.30        13.97 o                         
  -5  -4  -2        539.02        499.71         6.05 o                         
   3  -4  -2       3154.91       3147.19        15.07 o                         
   4  -4  -2       2504.14       2735.58        15.68 o                         
  -5  -3  -2          8.39          7.99         2.12 o                         
  -4  -3  -2        249.04        230.72         3.98 o                         
   3  -3  -2       1315.19       1222.29         8.96 o                         
   4  -3  -2        707.41        805.51         8.40 o                         
   5  -3  -2          6.70          5.01         2.69 o                         
  -6  -2  -2        138.03        147.81         4.36 o                         
  -5  -2  -2        718.19        651.20         7.46 o                         
  -4  -2  -2        246.66        295.50         4.64 o                         
   4  -2  -2         63.28         60.28         3.11 o                         
   5  -2  -2        660.44        659.60         8.12 o                         
  -5  -1  -2        770.65        798.89         8.52 o                         
  -4  -1  -2       1607.52       1534.01        10.49 o                         
   4  -1  -2        291.69        298.77         4.83 o                         
   5  -1  -2        340.18        343.84         5.75 o                         
   6  -1  -2        758.08        800.97         9.18 o                         
  -4   0  -2        208.67        222.75         4.58 o                         
   4   0  -2        624.25        597.47         6.03 o                         
   6   0  -2       2432.32       2424.89        14.69 o                         
  -5   1  -2        770.65        800.26         9.14 o                         
  -4   1  -2       1607.52       1536.50        11.38 o                         
  -3   1  -2       4278.59       4057.18        16.50 o                         
   4   1  -2        291.69        293.71         4.14 o                         
   5   1  -2        340.18        336.03         4.98 o                         
   6   1  -2        758.08        774.49         7.97 o                         
  -4   2  -2        246.66        289.24         5.71 o                         
  -3   2  -2          9.11         12.06         2.50 o                         
  -2   2  -2        128.78        119.08         3.10 o                         
   4   2  -2         63.28         59.77         2.07 o                         
   5   2  -2        660.44        656.51         6.39 o                         
   6   2  -2        403.43        445.73         6.00 o                         
  -4   3  -2        249.04        238.06         5.29 o                         
  -3   3  -2        147.76        126.77         3.82 o                         
  -2   3  -2        226.73        249.05         4.44 o                         
   4   3  -2        707.41        791.21         5.46 o                         
   5   3  -2          6.70          2.39         1.74 o                         
  -3   4  -2       1544.98       1533.77        11.70 o                         
  -2   4  -2       2426.71       2423.89        12.91 o                         
  -1   4  -2       2132.21       2223.01        11.19 o                         
   4   4  -2       2504.14       2615.74         8.49 o                         
  -3   5  -2        293.97        282.32         5.60 o                         
  -2   5  -2        240.39        268.25         5.15 o                         
  -1   5  -2        438.88        424.24         5.42 o                         
   0   5  -2        483.92        454.20         4.86 o                         
   1   5  -2       1721.95       1633.57         7.23 o                         
   4   5  -2       1738.63       1708.52         5.49 o                         
  -3   6  -2         16.78         16.83         3.27 o                         
  -2   6  -2       3288.85       3247.11        16.56 o                         
  -1   6  -2        116.89        116.63         3.40 o                         
   0   6  -2       4981.52       5230.17        16.70 o                         
   1   6  -2        138.55        136.51         2.54 o                         
   2   6  -2         63.19         63.00         1.41 o                         
  -2   7  -2       1361.60       1445.62        11.66 o                         
  -1   7  -2        451.71        432.93         5.97 o                         
   0   7  -2       2291.36       2353.16        11.83 o                         
   1   7  -2        291.74        269.45         3.62 o                         
   2   7  -2        649.39        616.52         4.11 o                         
  -2   8  -2        118.49        119.54         4.18 o                         
  -1   8  -2          6.86         12.32         2.55 o                         
   0   8  -2        726.35        853.04         7.76 o                         
   1   8  -2        364.89        391.19         4.57 o                         
   2   8  -2        124.37        124.64         2.17 o                         
  -1   9  -2        161.71        162.07         4.59 o                         
   0   9  -2         19.48         17.80         2.25 o                         
   1   9  -2         53.82         53.83         2.29 o                         
  -1  10  -2         34.39         28.39         3.18 o                         
   0  10  -2        134.67        127.05         3.76 o                         
   1 -11  -1        101.28         92.19         4.32 o                         
   0 -10  -1        425.38        404.86         5.94 o                         
   1 -10  -1         11.55          6.48         2.78 o                         
  -1  -9  -1        784.83        743.15         6.51 o                         
   0  -9  -1        256.02        263.70         4.67 o                         
   1  -9  -1        186.79        191.78         4.58 o                         
   2  -9  -1        538.67        522.95         7.51 o                         
  -1  -8  -1        120.01        113.96         2.66 o                         
   0  -8  -1         75.81         78.31         2.79 o                         
   1  -8  -1         10.21         11.43         2.21 o                         
   2  -8  -1         15.28          9.77         2.44 o                         
   0  -7  -1          0.82          4.90         1.66 o                         
   1  -7  -1         29.84         26.84         2.34 o                         
   2  -7  -1        326.45        354.75         5.78 o                         
   3  -7  -1        196.84        191.68         4.94 o                         
   1  -6  -1       1010.79        953.00         7.59 o                         
   2  -6  -1        838.65        936.89         8.53 o                         
   3  -6  -1         79.71         56.47         3.51 o                         
  -4  -5  -1        252.29        250.68         3.24 o                         
   1  -5  -1          0.61          0.23         1.87 o                         
   2  -5  -1        674.50        673.56         6.92 o                         
   3  -5  -1         75.24         79.80         3.57 o                         
   4  -5  -1         61.86         58.53         3.83 o                         
  -5  -4  -1        130.53        132.72         3.14 o                         
  -4  -4  -1        428.04        469.49         4.56 o                         
   2  -4  -1       2868.70       2795.60        12.63 o                         
   3  -4  -1       1447.45       1439.24        10.38 o                         
   4  -4  -1        250.76        262.01         5.64 o                         
  -5  -3  -1         20.44         14.16         1.98 o                         
  -4  -3  -1         46.73         66.44         2.29 o                         
  -3  -3  -1        769.05        707.37         4.97 o                         
   2  -3  -1        791.78        853.59         6.66 o                         
   3  -3  -1        266.38        268.82         4.67 o                         
   4  -3  -1        101.59        102.66         3.88 o                         
   5  -3  -1          3.42         -1.60         2.84 o                         
  -6  -2  -1         28.11         24.79         2.83 o                         
  -5  -2  -1         38.77         32.82         2.41 o                         
  -4  -2  -1        193.25        188.36         3.61 o                         
  -3  -2  -1        305.83        278.10         3.60 o                         
   2  -2  -1        429.84        460.95         4.68 o                         
   3  -2  -1        305.65        304.42         4.47 o                         
   4  -2  -1       2197.54       2288.44        12.99 o                         
   5  -2  -1        376.93        372.56         6.02 o                         
  -6  -1  -1         57.24         61.13         3.43 o                         
  -5  -1  -1         10.91         12.21         2.21 o                         
  -4  -1  -1        303.60        317.39         4.72 o                         
  -3  -1  -1       1764.25       1732.25         9.06 o                         
   2  -1  -1      10574.84       9851.72        18.14 o                         
   3  -1  -1       1797.57       1846.92         9.61 o                         
   4  -1  -1       3038.32       3296.78        14.70 o                         
   5  -1  -1        989.56        929.08         8.78 o                         
   6  -1  -1        674.45        727.83         8.74 o                         
   6   0  -4          2.75          1.72         2.30 o                         
  -5   0  -1        575.32        569.50         7.24 o                         
  -3   0  -1       1737.70       1589.87         9.17 o                         
   2   0  -2        342.12        400.29         4.12 o                         
  -2   0   0      11215.93      10635.26        67.08 o                         
   3   0  -1      18302.38      16836.46        26.54 o                         
   5   0  -1       1176.34       1136.01         9.04 o                         
  -6   0   2        796.56        880.66         9.19 o                         
  -5   1  -1         10.91         11.17         2.59 o                         
  -4   1  -1        303.60        314.46         5.18 o                         
  -3   1  -1       1764.25       1740.36        10.21 o                         
  -2   1  -1         27.92         27.51         2.03 o                         
   3   1  -1       1797.57       1845.16         8.10 o                         
   4   1  -1       3038.32       3187.20        12.32 o                         
   5   1  -1        989.56        933.74         7.92 o                         
   6   1  -1        674.45        697.35         7.64 o                         
  -5   2  -1         38.77         30.17         3.23 o                         
  -4   2  -1        193.25        177.15         4.50 o                         
  -3   2  -1        305.83        276.35         4.58 o                         
  -2   2  -1        904.54        962.50         7.09 o                         
  -1   2  -1       2415.94       2344.99         9.07 o                         
   3   2  -1        305.65        314.49         3.16 o                         
   4   2  -1       2197.53       2191.05         9.51 o                         
   5   2  -1        376.93        371.05         4.80 o                         
   6   2  -1       1219.10       1216.59         9.51 o                         
  -4   3  -1         46.73         59.78         3.60 o                         
  -3   3  -1        769.05        711.18         7.32 o                         
  -2   3  -1        533.38        593.94         5.99 o                         
  -1   3  -1        160.45        172.39         3.00 o                         
   0   3  -1       2030.76       2289.78         7.75 o                         
   3   3  -1        266.38        273.19         2.44 o                         
   4   3  -1        101.59        108.70         2.17 o                         
   5   3  -1          3.42          5.11         1.62 o                         
  -4   4  -1        428.04        445.56         7.12 o                         
  -3   4  -1         14.94         20.13         2.36 o                         
  -2   4  -1       3687.35       3974.72        15.61 o                         
  -1   4  -1        925.45        912.43         6.72 o                         
   0   4  -1        395.87        422.32         3.87 o                         
   1   4  -1       4872.19       4607.85         8.74 o                         
  -3   5  -1        156.79        166.92         4.37 o                         
  -2   5  -1        727.37        749.27         7.56 o                         
  -1   5  -1        456.62        423.17         5.04 o                         
   0   5  -1         58.36         68.04         2.13 o                         
   1   5  -1          0.61          0.29         0.93 o                         
  -3   6  -1       1536.30       1562.97        12.53 o                         
  -2   6  -1        128.69        121.09         3.90 o                         
  -1   6  -1         17.65         22.74         2.29 o                         
   0   6  -1        174.30        174.75         3.16 o                         
   1   6  -1       1010.79        971.43         5.25 o                         
  -3   7  -1        416.81        450.06         7.41 o                         
  -2   7  -1        212.89        214.84         4.84 o                         
  -1   7  -1         22.03         21.67         2.42 o                         
   0   7  -1          0.82          3.84         1.61 o                         
   1   7  -1         29.84         25.29         1.44 o                         
  -2   8  -1        105.73        121.50         3.85 o                         
  -1   8  -1        120.01        120.59         3.69 o                         
   0   8  -1         75.81         75.20         2.60 o                         
  -2   9  -1         90.15         94.17         3.71 o                         
  -1   9  -1        784.83        726.14         7.89 o                         
   0   9  -1        256.02        251.32         4.21 o                         
   1 -11   0        196.86        188.12         5.08 o                         
   0 -10   0         18.04         16.79         2.20 o                         
   1 -10   0        336.55        318.71         5.77 o                         
  -1  -9   0       1740.15       1678.01         9.08 o                         
   1  -9   0       1740.15       1665.36        11.76 o                         
   2  -9   0        230.53        227.98         5.14 o                         
  -2  -8   0         23.54         21.70         1.09 o                         
  -1  -8   0        479.39        432.77         4.35 o                         
   0  -8   0         78.09         80.17         2.70 o                         
   1  -8   0        479.39        450.03         5.98 o                         
   2  -8   0         23.54         20.28         2.84 o                         
  -2  -7   0        968.04        877.10         4.01 o                         
  -1  -7   0        357.55        338.44         3.63 o                         
   1  -7   0        357.55        332.85         4.96 o                         
   2  -7   0        968.04        930.47         8.80 o                         
   3  -7   0          1.12          2.44         2.59 o                         
  -2  -6   0       2520.15       2380.77         5.49 o                         
  -1  -6   0          9.21         11.69         1.23 o                         
   0  -6   0       2786.45       2740.68        10.95 o                         
   1  -6   0          9.21         10.19         1.92 o                         
   2  -6   0       2520.14       2288.79        12.81 o                         
   3  -6   0        308.94        328.53         5.93 o                         
  -4  -5   0       2644.75       2461.30         7.53 o                         
  -1  -5   0       3419.92       3219.51         8.20 o                         
   1  -5   0       3419.93       3161.39        12.61 o                         
   2  -5   0        529.43        494.72         5.77 o                         
   3  -5   0        368.58        357.32         5.64 o                         
   4  -5   0       2644.75       2634.14        15.88 o                         
  -5  -4   0       1275.78       1280.33         7.70 o                         
  -4  -4   0       1362.20       1511.67         7.01 o                         
  -3  -4   0       2313.42       2197.11         6.20 o                         
  -1  -4   0         64.94         62.68         1.16 o                         
   0  -4   0        524.29        455.63         3.90 o                         
   1  -4   0         64.94         74.83         2.48 o                         
   2  -4   0       3247.30       3155.70        13.28 o                         
   3  -4   0       2313.42       2125.17        12.43 o                         
   4  -4   0       1362.20       1611.62        12.19 o                         
  -5  -3   0       2000.21       2002.91        10.53 o                         
  -4  -3   0       1818.93       1906.82         8.69 o                         
  -3  -3   0        269.76        307.16         2.91 o                         
   1  -3   0       1503.91       1364.56         7.20 o                         
   2  -3   0       2394.64       2225.21        10.40 o                         
   3  -3   0        269.76        298.42         4.86 o                         
   4  -3   0       1818.92       1906.23        12.52 o                         
   5  -3   0       2000.21       2019.59        14.06 o                         
  -6  -2   0        224.44        219.60         4.63 o                         
  -5  -2   0        510.85        463.80         5.69 o                         
  -4  -2   0         70.82         62.10         2.24 o                         
  -3  -2   0       1081.77        979.77         5.66 o                         
  -2  -2   0        710.47        728.10         3.50 o                         
   0  -2   0       1214.39       1343.13         4.35 o                         
   1  -2   0        374.07        347.16         3.36 o                         
   2  -2   0        710.47        742.95         5.80 o                         
   3  -2   0       1081.77        967.65         7.60 o                         
   4  -2   0         70.82         69.72         3.17 o                         
   5  -2   0        510.85        469.35         6.82 o                         
  -6  -1   0        851.35        827.52         8.65 o                         
  -5  -1   0        341.39        346.06         5.26 o                         
  -4  -1   0        794.71        748.12         6.55 o                         
  -3  -1   0       1935.51       2031.29         8.93 o                         
  -2  -1   0       8650.07       8050.64        13.52 o                         
   1  -1   0        193.49        235.13         2.46 o                         
   2  -1   0       8650.08       8707.33        17.60 o                         
   3  -1   0       1935.51       2027.36        10.21 o                         
   4  -1   0        794.71        759.12         7.27 o                         
   5  -1   0        341.39        335.91         5.73 o                         
  -6   0   0          0.39          2.11         2.49 o                         
  -4   0   0        219.57        206.31         4.06 o                         
  -2   0   0      34248.30      30229.30       119.58 o                         
   2   0   0      34248.30      30633.96       118.56 o                         
   4   0   0        219.57        239.90         4.16 o                         
   6   0   0          0.39          1.03         2.59 o                         
  -6   1   0        851.35        841.49         9.50 o                         
  -5   1   0        341.39        338.89         5.91 o                         
  -4   1   0        794.71        765.57         7.47 o                         
  -3   1   0       1935.51       2027.70        10.38 o                         
  -2   1   0       8650.08       8404.10        17.32 o                         
  -1   1   0        193.49        223.78         2.37 o                         
   2   1   0       8650.07       9099.84        14.40 o                         
   3   1   0       1935.51       2043.61         8.81 o                         
   4   1   0        794.71        764.11         6.50 o                         
   5   1   0        341.39        349.65         5.13 o                         
   6   1   0        851.35        856.47         8.62 o                         
  -5   2   0        510.85        455.04         7.01 o                         
  -4   2   0         70.82         66.11         3.10 o                         
  -3   2   0       1081.77        965.16         7.78 o                         
  -2   2   0        710.47        770.47         6.01 o                         
  -1   2   0        374.07        364.15         3.43 o                         
   0   2   0       1214.39       1290.89         4.14 o                         
  -5   3   0       2000.21       1999.97        14.35 o                         
  -4   3   0       1818.92       1886.88        12.68 o                         
  -3   3   0        269.76        306.99         5.06 o                         
  -2   3   0       2394.64       2409.73        11.10 o                         
  -1   3   0       1503.91       1379.47         7.09 o                         
  -4   4   0       1362.20       1514.87        11.83 o                         
  -3   4   0       2313.42       2242.74        13.00 o                         
  -2   4   0       3247.30       3246.69        13.59 o                         
  -1   4   0         64.94         62.38         2.25 o                         
  -4   5   0       2644.75       2546.79        15.70 o                         
  -3   5   0        368.58        365.92         6.01 o                         
  -2   5   0        529.43        520.24         6.00 o                         
  -1   5   0       3419.93       3158.34        12.32 o                         
  -3   6   0        308.94        336.22         6.05 o                         
  -2   6   0       2520.14       2464.28        13.25 o                         
  -1   6   0          9.21         12.89         1.92 o                         
  -3   7   0          1.12          0.61         3.00 o                         
  -2   7   0        968.04        934.68         8.62 o                         
   1 -11   1        590.18        547.97         7.78 o                         
   0 -10   1        425.37        409.24         5.77 o                         
   1 -10   1          6.52          4.15         2.40 o                         
  -1  -9   1        186.79        165.70         3.12 o                         
   0  -9   1        256.02        257.93         4.41 o                         
   1  -9   1        784.83        741.34         8.05 o                         
   2  -9   1         90.15         96.73         3.89 o                         
  -1  -8   1         10.21         10.36         1.41 o                         
   0  -8   1         75.81         83.66         2.74 o                         
   1  -8   1        120.01        117.33         3.65 o                         
   2  -8   1        105.73        122.26         4.10 o                         
  -1  -7   1         29.84         25.30         1.41 o                         
   0  -7   1          0.82          4.72         1.58 o                         
   1  -7   1         22.03         21.33         2.32 o                         
   2  -7   1        212.89        229.12         4.73 o                         
   3  -7   1        416.81        446.18         7.21 o                         
   0  -6   1        174.30        161.33         3.03 o                         
   1  -6   1         17.65         24.01         2.31 o                         
   2  -6   1        128.69        114.69         3.63 o                         
   3  -6   1       1536.30       1506.78        11.96 o                         
   0  -5   1         58.36         66.16         2.08 o                         
   1  -5   1        456.62        420.99         5.02 o                         
   2  -5   1        727.37        730.09         7.33 o                         
   3  -5   1        156.79        167.68         4.53 o                         
   0  -4   1        395.87        414.63         3.79 o                         
   1  -4   1        925.45        886.09         6.61 o                         
   2  -4   1       3687.35       3628.35        14.98 o                         
   3  -4   1         14.94         16.55         2.70 o                         
   4  -4   1        428.04        509.71         7.27 o                         
   1  -3   1        160.45        170.48         3.01 o                         
   2  -3   1        533.38        619.16         6.05 o                         
   3  -3   1        769.05        788.85         7.59 o                         
   4  -3   1         46.73         66.81         3.42 o                         
   2  -2   1        904.54       1049.61         7.32 o                         
   3  -2   1        305.83        298.93         4.77 o                         
   4  -2   1        193.25        190.80         4.46 o                         
   5  -2   1         38.77         27.54         2.91 o                         
   5   3  -6          4.87          5.17         2.07 o                         
   3  -3  -5         19.04         28.52         3.02 o                         
   5   0  -5        181.87        197.89         4.76 o                         
   5   1  -5          5.56          4.31         2.13 o                         
   5   2  -5         45.19         51.24         2.85 o                         
   5   3  -5         37.23         42.45         2.71 o                         
  -1  -8  -4        269.10        319.70         5.34 o                         
   1  -8  -4         17.66         20.80         2.90 o                         
   1  -7  -4         19.34         25.74         2.57 o                         
   1  -6  -4          4.74          6.42         2.41 o                         
   3  -5  -4         86.52         97.87         4.10 o                         
   3  -4  -4          8.58         10.57         2.66 o                         
   3  -3  -4        587.05        668.98         7.72 o                         
   3  -2  -4        213.23        271.12         5.04 o                         
   5  -2  -4        637.53        654.13         8.29 o                         
   3  -1  -4       1099.29       1211.06         9.30 o                         
   5  -1  -4        140.32        165.52         4.46 o                         
   5   1  -4        140.32        151.11         3.92 o                         
   5   2  -4        637.53        695.98         7.37 o                         
   5   3  -4         72.96         80.81         2.92 o                         
   5   4  -4         31.04         41.03         2.26 o                         
   1 -10  -3         64.12         70.41         3.94 o                         
   1  -9  -3          0.18         -1.83         1.85 o                         
  -1  -8  -3         10.35         10.48         1.77 o                         
   1  -8  -3         31.27         27.66         2.77 o                         
  -1  -7  -3        182.97        214.25         3.89 o                         
   1  -7  -3        260.79        277.76         5.09 o                         
   1  -6  -3        566.83        675.67         7.15 o                         
   3  -6  -3        368.58        439.46         7.33 o                         
   1  -5  -3        549.36        705.41         7.03 o                         
   3  -5  -3          1.04         -0.90         2.71 o                         
   1  -4  -3          7.93         10.62         2.18 o                         
   3  -4  -3         18.16         21.17         2.31 o                         
   3  -3  -3          7.94         12.62         2.60 o                         
   5  -3  -3          0.03         -0.21         2.90 o                         
   3  -2  -3         37.71         43.55         2.54 o                         
   5  -2  -3         62.48         64.39         3.82 o                         
   3  -1  -3        151.21        157.22         3.55 o                         
   5  -1  -3         55.27         56.94         3.21 o                         
   3   0  -3        546.39        605.04         5.93 o                         
   5   0  -3          0.01         -1.20         2.11 o                         
   3   1  -3        151.21        172.97         3.18 o                         
   5   1  -3         55.27         59.43         2.84 o                         
   5   2  -3         62.48         70.50         2.82 o                         
   5   3  -3          0.03         -1.12         1.80 o                         
   5   4  -3         25.31         24.76         2.03 o                         
   1 -10  -2        270.60        291.73         5.85 o                         
  -1  -9  -2         52.96         58.70         2.58 o                         
   1  -9  -2         17.63         20.59         2.93 o                         
  -1  -8  -2          2.25          5.62         1.61 o                         
   1  -8  -2        119.50        148.56         4.23 o                         
  -1  -7  -2        147.93        158.59         3.06 o                         
   1  -7  -2         95.54        113.76         3.59 o                         
   3  -7  -2        120.32        152.20         4.99 o                         
  -1  -6  -2         38.28         44.85         2.00 o                         
   1  -6  -2         45.37         54.21         2.58 o                         
   3  -6  -2         76.30         93.52         4.32 o                         
   1  -5  -2        563.92        612.26         5.98 o                         
   3  -5  -2        172.26        214.21         5.10 o                         
   1  -4  -2       1348.77       1418.81         8.37 o                         
   3  -4  -2       1033.20       1136.62         9.39 o                         
   1  -3  -2        533.01        643.18         5.63 o                         
   3  -3  -2        430.71        448.03         5.89 o                         
   5  -3  -2          2.19          3.33         2.78 o                         
   3  -2  -2          0.58         -0.17         2.19 o                         
   5  -2  -2        216.29        221.82         4.95 o                         
   3  -1  -2          3.24          0.24         1.85 o                         
   5  -1  -2        111.41        107.14         3.66 o                         
   3   1  -2          3.24          1.65         1.34 o                         
   5   1  -2        111.41        113.62         3.26 o                         
   3   2  -2          0.58         -0.23         1.13 o                         
   5   2  -2        216.29        223.12         4.01 o                         
   3   3  -2        430.71        430.53         3.57 o                         
   5   3  -2          2.19          1.36         1.73 o                         
   3   4  -2       1033.20       1180.44         5.26 o                         
   3   5  -2        172.26        197.66         1.99 o                         
   1   9  -2         17.63         17.49         2.02 o                         
  -1  10  -2         11.26         11.28         2.85 o                         
  -1  -9  -1        257.02        270.70         4.03 o                         
  -1  -8  -1         39.30         43.85         2.07 o                         
   1  -8  -1          3.34          3.39         2.20 o                         
  -1  -7  -1          7.22          7.69         1.50 o                         
   1  -7  -1          9.77          7.97         2.01 o                         
  -1  -6  -1          5.78          7.68         1.29 o                         
   1  -6  -1        331.02        376.54         5.04 o                         
  -1  -5  -1        149.54        158.86         2.24 o                         
   1  -5  -1          0.20         -0.81         1.75 o                         
   3  -5  -1         24.64         29.96         2.62 o                         
   1  -4  -1       1595.59       1735.40         8.81 o                         
   3  -4  -1        474.02        486.62         6.20 o                         
   1  -3  -1          0.54          0.94         1.59 o                         
   3  -3  -1         87.24         89.08         3.12 o                         
   1  -2  -1        850.55        890.47         5.30 o                         
   3  -2  -1        100.10        108.76         3.16 o                         
   1  -1  -1         16.20         23.30         1.48 o                         
   3  -1  -1        588.68        629.95         5.68 o                         
   1   0  -1        157.79        137.04         1.69 o                         
   3   0  -1       5993.82       5662.12        15.00 o                         
   3   1  -1        588.68        632.69         4.83 o                         
   3   2  -1        100.10        102.60         2.06 o                         
  -3   6  -1        503.12        539.11         7.34 o                         
   1   6  -1        331.02        341.26         3.36 o                         
  -1   7  -1          7.22          7.92         2.09 o                         
   1   7  -1          9.77          7.35         1.32 o                         
  -1   8  -1         39.30         44.72         2.72 o                         
   1   8  -1          3.34          4.77         1.47 o                         
  -1   9  -1        257.02        261.59         5.27 o                         
   1   9  -1         61.17         66.80         2.52 o                         
  -1  10  -1          2.13          1.19         2.74 o                         
  -1  11  -1        193.28        213.68         5.41 o                         
  -3  -4   0        757.62        732.43         3.28 o                         
  -5  -3   0        655.05        646.57         5.88 o                         
  -3  -3   0         88.34        109.47         1.77 o                         
  -5  -2   0        167.30        149.37         3.45 o                         
  -3  -2   0        354.27        332.88         3.20 o                         
  -5  -1   0        111.80        108.38         3.13 o                         
  -3  -1   0        633.86        643.35         4.78 o                         
  -5   1   0        111.80        104.29         3.53 o                         
  -3   1   0        633.86        621.52         5.51 o                         
  -1   1   0         63.37         78.04         1.68 o                         
  -5   2   0        167.30        157.51         4.22 o                         
  -3   2   0        354.27        326.76         4.63 o                         
  -1   2   0        122.50        132.26         2.40 o                         
  -5   3   0        655.05        683.95         8.34 o                         
  -3   3   0         88.34        111.85         3.38 o                         
  -1   3   0        492.51        481.46         4.38 o                         
  -3   4   0        757.62        752.99         7.57 o                         
  -1   4   0         21.27         21.89         2.00 o                         
   1   4   0         21.27         25.42         0.90 o                         
  -3   5   0        120.71        134.64         4.19 o                         
  -1   5   0       1119.99       1163.70         7.76 o                         
   1   5   0       1119.99       1222.99         4.89 o                         
  -3   6   0        101.17        120.88         4.41 o                         
  -1   6   0          3.02          2.64         1.81 o                         
   1   6   0          3.02          4.62         1.09 o                         
  -3   7   0          0.37          0.72         2.89 o                         
  -1   7   0        117.09        122.75         3.38 o                         
   1   7   0        117.09        127.60         2.34 o                         
  -1   8   0        156.99        172.22         4.11 o                         
   1   8   0        157.00        173.96         2.91 o                         
  -1   9   0        569.88        604.41         7.27 o                         
   1   9   0        569.88        633.39         5.62 o                         
  -1  10   0        110.22        113.15         3.87 o                         
  -1  11   0         64.47         60.79         3.62 o                         
  -5  -3   1          1.12          3.65         1.41 o                         
  -5  -2   1        123.44        129.23         3.01 o                         
  -3  -2   1        100.10        109.99         1.93 o                         
  -5  -1   1        324.07        312.40         4.45 o                         
  -3  -1   1        588.68        613.84         4.59 o                         
  -5   0   1        385.24        400.78         5.32 o                         
  -3   0   1       5993.82       5736.56        14.59 o                         
  -5   1   1        324.07        307.54         5.17 o                         
  -3   1   1        588.68        613.75         5.53 o                         
  -1   1   1         16.20         23.16         1.50 o                         
  -5   2   1        123.44        129.22         3.82 o                         
  -3   2   1        100.10        116.25         3.05 o                         
  -1   2   1        850.55        817.75         4.91 o                         
  -5   3   1          1.12         -0.34         2.64 o                         
  -3   3   1         87.24         97.90         3.24 o                         
  -1   3   1          0.54          0.81         1.44 o                         
  -3   4   1        474.02        522.28         6.40 o                         
  -1   4   1       1595.59       1652.90         8.47 o                         
  -3   5   1         24.64         29.23         2.92 o                         
  -1   5   1          0.20          0.27         1.58 o                         
  -3   6   1         26.11         19.28         2.40 o                         
  -1   6   1        331.02        354.58         4.73 o                         
  -3   7   1         64.46         72.36         3.39 o                         
  -1   7   1          9.77         11.46         2.10 o                         
  -1   8   1          3.34          5.56         2.10 o                         
  -1   9   1         61.17         64.78         3.14 o                         
  -1  10   1          3.78          3.33         2.35 o                         
  -1  11   1         33.17         31.01         3.13 o                         
  -5  -2   2        216.29        228.75         3.87 o                         
  -5  -1   2        111.41        119.40         3.19 o                         
  -5   1   2        111.41        108.79         3.36 o                         
  -3   1   2          3.24          4.35         1.88 o                         
  -5   2   2        216.29        238.61         5.01 o                         
  -3   2   2          0.58         -0.99         2.09 o                         
  -5   3   2          2.19          4.67         2.93 o                         
  -3   3   2        430.71        438.70         5.52 o                         
  -3   4   2       1033.20       1145.71         9.34 o                         
  -3   5   2        172.26        202.87         4.57 o                         
  -1   5   2        563.92        598.47         5.69 o                         
  -3   6   2         76.30         82.42         3.69 o                         
  -1   6   2         45.37         51.77         2.40 o                         
  -3   7   2        120.32        144.33         4.28 o                         
  -1   7   2         95.54        112.38         3.19 o                         
  -1   8   2        119.50        158.46         3.91 o                         
  -1   9   2         17.63         17.91         2.37 o                         
  -1  10   2        270.60        317.50         5.70 o                         
  -1  11   2         18.46         17.55         2.79 o                         
  -5   0   3          0.01         -0.24         1.68 o                         
  -5   1   3         55.27         55.00         2.79 o                         
  -5   2   3         62.48         73.77         3.27 o                         
  -3   4   3         18.16         24.58         2.71 o                         
  -3   5   3          1.04          1.73         2.20 o                         
  -3   6   3        368.58        418.74         6.28 o                         
  -3  -5  -4         65.89         54.78         2.37 o                         
  -4  -4  -4        405.93        389.07         5.69 o                         
  -3  -4  -4        300.94        313.58         4.42 o                         
  -2  -4  -4        700.78        668.12         5.20 o                         
  -5  -3  -4         98.21         91.37         3.55 o                         
  -4  -3  -4        455.53        429.16         5.82 o                         
  -3  -3  -4        673.87        650.28         6.00 o                         
  -2  -3  -4         40.50         43.61         1.56 o                         
  -5  -2  -4          0.01          1.82         2.07 o                         
  -4  -2  -4        686.74        689.42         7.09 o                         
  -3  -2  -4         80.48         78.64         2.37 o                         
  -2  -2  -4        231.75        210.56         2.71 o                         
  -5  -8  -3        153.01        137.95         4.83 o                         
  -5  -7  -3         37.10         32.21         3.15 o                         
  -6  -6  -3         83.74         65.51         4.09 o                         
  -5  -6  -3        110.44        104.94         4.11 o                         
  -4  -6  -3         50.92         47.94         2.85 o                         
  -7  -5  -3          1.62          5.59         3.25 o                         
  -6  -5  -3         95.91         94.90         4.29 o                         
  -5  -5  -3        290.59        275.31         5.77 o                         
  -4  -5  -3         54.41         59.88         2.92 o                         
  -7  -4  -3         17.39         15.27         3.44 o                         
  -6  -4  -3        132.82        128.85         4.75 o                         
  -5  -4  -3         15.16         17.31         2.61 o                         
  -4  -4  -3        618.45        579.61         6.94 o                         
  -3  -4  -3        134.17        137.73         3.24 o                         
  -8  -3  -3         86.66         76.90         4.98 o                         
  -7  -3  -3         21.69         15.64         3.25 o                         
  -6  -3  -3        675.89        640.57         8.98 o                         
  -5  -3  -3        141.03        142.17         4.26 o                         
  -4  -3  -3        426.91        398.99         5.76 o                         
  -3  -3  -3        169.03        182.24         3.53 o                         
  -2  -3  -3        186.88        180.58         2.85 o                         
  -8  -2  -3         33.32         29.27         3.84 o                         
  -7  -2  -3         55.55         60.52         4.11 o                         
  -6  -2  -3         10.45         11.86         2.92 o                         
  -5  -2  -3         15.05         11.46         2.37 o                         
  -4  -2  -3        245.37        228.90         4.46 o                         
  -3  -2  -3        164.27        168.90         3.39 o                         
  -2  -2  -3       1011.38       1031.29         6.09 o                         
  -6  -1  -3         71.98         66.30         3.67 o                         
  -5  -1  -3         36.01         33.00         2.65 o                         
  -4  -1  -3        597.91        596.21         6.81 o                         
  -3  -1  -3        889.81        826.53         6.74 o                         
  -2  -1  -3        180.76        176.70         2.67 o                         
  -7 -10  -2         76.56         71.74         5.06 o                         
  -7  -9  -2         75.97         68.32         4.73 o                         
  -6  -9  -2         13.11         16.15         3.67 o                         
  -8  -8  -2         11.45          4.38         3.81 o                         
  -7  -8  -2          0.24         -1.31         3.32 o                         
  -6  -8  -2        168.13        167.20         5.85 o                         
  -8  -7  -2          1.79         -0.73         3.72 o                         
  -7  -7  -2          5.25          1.12         3.32 o                         
  -6  -7  -2        368.99        362.19         7.66 o                         
  -5  -7  -2          3.12          8.25         2.78 o                         
  -9  -6  -2          6.96          4.06         4.39 o                         
  -8  -6  -2        272.86        282.73         7.86 o                         
  -7  -6  -2         25.02         29.10         3.80 o                         
  -6  -6  -2         91.71         75.05         4.44 o                         
  -5  -6  -2         20.02         22.01         3.03 o                         
  -9  -5  -2         32.50         15.98         4.48 o                         
  -8  -5  -2         35.90         49.61         4.60 o                         
  -7  -5  -2        125.75        109.80         5.23 o                         
  -6  -5  -2        507.29        567.05         8.93 o                         
  -5  -5  -2        354.25        367.28         6.67 o                         
  -4  -5  -2        567.52        522.04         6.92 o                         
 -10  -4  -2          5.53         -0.83         4.45 o                         
  -9  -4  -2         43.65         28.11         4.64 o                         
  -8  -4  -2         38.00         36.80         4.37 o                         
  -7  -4  -2        561.04        544.08         9.48 o                         
  -6  -4  -2        183.07        180.71         5.06 o                         
  -5  -4  -2        539.02        524.17         7.68 o                         
  -4  -4  -2        256.55        253.61         4.96 o                         
 -10  -3  -2         10.03         10.15         4.21 o                         
  -9  -3  -2        202.48        206.14         7.25 o                         
  -8  -3  -2         30.08         19.72         4.33 o                         
  -7  -3  -2         95.85         94.73         4.89 o                         
  -6  -3  -2        101.92         89.43         4.18 o                         
  -5  -3  -2          8.39          5.34         2.54 o                         
  -4  -3  -2        249.04        251.67         4.80 o                         
  -3  -3  -2        147.76        143.00         3.37 o                         
  -9  -2  -2         38.22         33.66         4.23 o                         
  -8  -2  -2         47.70         48.79         4.28 o                         
  -7  -2  -2         67.09         59.91         4.15 o                         
  -6  -2  -2        138.03        126.50         4.65 o                         
  -5  -2  -2        718.19        710.82         8.59 o                         
  -4  -2  -2        246.66        231.80         4.71 o                         
  -3  -2  -2          9.11         10.41         1.92 o                         
  -2  -2  -2        128.78        133.16         2.53 o                         
  -8  -1  -2         12.63         11.24         3.61 o                         
  -7  -1  -2         21.23         16.91         3.62 o                         
  -6  -1  -2        140.60        123.63         4.54 o                         
  -5  -1  -2        770.65        825.92         9.10 o                         
  -4  -1  -2       1607.52       1664.76        11.26 o                         
  -3  -1  -2       4278.59       4253.00        15.24 o                         
  -2  -1  -2       1844.76       1894.90         8.28 o                         
  -6   0  -2        294.23        321.40         6.61 o                         
  -4   0  -2        208.67        239.24         4.67 o                         
  -8 -12  -1          5.51          7.00         3.85 o                         
  -8 -11  -1          3.37          5.08         4.05 o                         
  -7 -11  -1          3.65          6.26         3.90 o                         
  -9 -10  -1          0.68          3.82         4.12 o                         
  -8 -10  -1         24.77         22.98         4.51 o                         
  -7 -10  -1          1.20         -3.70         3.70 o                         
 -10  -9  -1         15.20         12.96         4.78 o                         
  -9  -9  -1          0.15         -1.77         4.05 o                         
  -8  -9  -1         41.62         42.07         4.92 o                         
  -7  -9  -1         29.13         19.95         3.88 o                         
 -10  -8  -1         10.29         11.87         4.89 o                         
  -9  -8  -1         30.11         35.37         4.97 o                         
  -8  -8  -1         70.55         72.01         5.22 o                         
  -7  -8  -1         30.82         30.92         4.25 o                         
  -6  -8  -1         85.95         71.35         4.38 o                         
 -10  -7  -1          7.83         14.85         4.87 o                         
  -9  -7  -1         24.03         17.84         4.61 o                         
  -8  -7  -1         27.16         22.40         4.10 o                         
  -7  -7  -1         46.54         47.93         4.45 o                         
  -6  -7  -1        329.27        279.38         6.97 o                         
 -10  -6  -1         16.84         27.43         4.97 o                         
  -9  -6  -1         12.21          6.30         4.44 o                         
  -8  -6  -1         20.94         19.61         4.16 o                         
  -7  -6  -1         19.48         15.35         3.94 o                         
  -6  -6  -1         35.15         30.19         3.61 o                         
  -5  -6  -1        428.36        408.21         7.18 o                         
 -11  -5  -1          2.32          1.80         4.91 o                         
 -10  -5  -1         11.17          6.26         5.02 o                         
  -9  -5  -1         64.40         65.80         5.58 o                         
  -8  -5  -1         57.44         59.99         4.71 o                         
  -7  -5  -1         11.14          8.57         3.31 o                         
  -6  -5  -1         87.50         86.57         4.55 o                         
  -5  -5  -1        165.56        159.31         4.82 o                         
 -11  -4  -1         38.82         43.52         5.57 o                         
 -10  -4  -1          1.82          3.51         3.97 o                         
  -9  -4  -1          4.39         -2.40         4.35 o                         
  -8  -4  -1         18.40         14.78         4.32 o                         
  -7  -4  -1          4.16          2.64         3.35 o                         
  -6  -4  -1        125.67        113.59         4.61 o                         
  -5  -4  -1        130.53        139.44         4.44 o                         
  -4  -4  -1        428.04        391.01         5.98 o                         
 -11  -3  -1         15.72         17.25         5.39 o                         
 -10  -3  -1         67.28         58.23         5.25 o                         
  -9  -3  -1         80.79         79.89         5.63 o                         
  -8  -3  -1        361.06        339.96         8.28 o                         
  -7  -3  -1        285.64        282.59         7.23 o                         
  -6  -3  -1        397.54        393.66         7.48 o                         
  -5  -3  -1         20.44         18.85         2.87 o                         
  -4  -3  -1         46.73         59.79         3.03 o                         
  -3  -3  -1        769.05        785.27         7.02 o                         
 -10  -2  -1          3.07          2.17         3.86 o                         
  -9  -2  -1          1.78          0.90         3.46 o                         
  -8  -2  -1         37.30         35.03         4.26 o                         
  -7  -2  -1        147.27        145.30         5.75 o                         
  -6  -2  -1         28.11         21.14         3.30 o                         
  -5  -2  -1         38.77         36.21         3.04 o                         
  -4  -2  -1        193.25        188.51         4.26 o                         
  -3  -2  -1        305.83        307.81         4.55 o                         
  -2  -2  -1        904.54        796.29         5.65 o                         
  -9  -1  -1          2.23          3.19         3.92 o                         
  -8  -1  -1          4.94          4.98         3.86 o                         
  -7  -1  -1        302.21        311.09         7.27 o                         
  -6  -1  -1         57.24         55.77         3.66 o                         
  -5  -1  -1         10.91         14.33         2.51 o                         
  -4  -1  -1        303.60        339.33         5.46 o                         
  -3  -1  -1       1764.25       1836.35        10.21 o                         
  -2  -1  -1         27.92         26.48         1.69 o                         
  -7   0  -1          1.94          1.36         3.73 o                         
   6   0  -4          2.75          2.78         2.90 o                         
  -5   0  -1        575.32        610.46         7.97 o                         
  -3   0  -1       1737.70       1741.87        10.01 o                         
   2   0  -2        342.12        336.28         3.74 o                         
  -4   1  -1        303.60        344.44         5.50 o                         
  -8 -14   0         15.81         21.57         5.04 o                         
  -8 -13   0         15.28         29.26         5.13 o                         
  -9 -12   0          8.10          5.44         4.88 o                         
  -8 -12   0          5.11          8.60         4.28 o                         
  -9 -11   0          4.33          2.92         3.80 o                         
  -8 -11   0         14.18         16.29         4.66 o                         
  -9 -10   0          0.14         -0.82         4.26 o                         
  -8 -10   0         24.38         23.21         4.18 o                         
 -10  -9   0         49.23         31.29         6.02 o                         
  -9  -9   0         45.93         44.31         5.54 o                         
  -8  -9   0          8.32          2.30         4.10 o                         
  -7  -9   0        101.38         91.36         5.36 o                         
 -10  -8   0          9.80         15.17         5.21 o                         
  -9  -8   0         98.17         87.07         5.82 o                         
  -8  -8   0         45.67         35.09         4.91 o                         
  -7  -8   0        166.19        139.82         6.04 o                         
 -10  -7   0         21.90         33.09         5.16 o                         
  -9  -7   0          3.36          2.43         4.42 o                         
  -8  -7   0         29.54         29.74         4.31 o                         
  -7  -7   0         11.62          9.92         4.01 o                         
  -6  -7   0        150.01        138.56         5.27 o                         
 -10  -6   0        101.64         98.05         6.49 o                         
  -9  -6   0          0.49          1.04         4.08 o                         
  -8  -6   0        227.31        240.79         7.48 o                         
  -7  -6   0         73.98         63.03         4.87 o                         
  -6  -6   0         80.09         84.03         4.62 o                         
 -11  -5   0          9.36          0.52         4.29 o                         
 -10  -5   0          1.80          4.92         3.78 o                         
  -9  -5   0         52.72         49.48         5.19 o                         
  -8  -5   0         69.69         61.84         4.92 o                         
  -7  -5   0        141.73        125.74         5.36 o                         
  -6  -5   0         39.18         47.11         3.96 o                         
  -5  -5   0        465.00        463.57         7.63 o                         
 -11  -4   0         32.52         28.81         5.24 o                         
 -10  -4   0         45.31         38.17         5.09 o                         
  -9  -4   0        248.67        249.92         8.15 o                         
  -8  -4   0        143.11        147.06         6.52 o                         
  -7  -4   0         88.46         86.97         4.99 o                         
  -6  -4   0        116.15         97.92         4.65 o                         
  -5  -4   0       1275.78       1366.61        12.24 o                         
 -11  -3   0          0.08          2.18         4.02 o                         
 -10  -3   0          4.18          7.12         4.62 o                         
  -9  -3   0        145.95        133.82         6.46 o                         
  -8  -3   0        160.91        150.51         6.25 o                         
  -7  -3   0        875.31        882.25        11.91 o                         
  -6  -3   0        177.93        158.39         5.39 o                         
  -5  -3   0       2000.21       2054.54        14.84 o                         
  -4  -3   0       1818.93       1987.17        12.94 o                         
 -11  -2   0          0.10         10.59         5.00 o                         
 -10  -2   0         34.44         35.56         5.52 o                         
  -9  -2   0         26.99         16.23         4.55 o                         
  -8  -2   0        237.25        222.99         7.11 o                         
  -7  -2   0        215.19        223.14         6.67 o                         
  -6  -2   0        224.44        219.08         6.03 o                         
  -5  -2   0        510.85        495.68         7.40 o                         
  -4  -2   0         70.82         65.59         3.06 o                         
  -3  -2   0       1081.77       1026.61         8.00 o                         
 -10  -1   0         18.26         28.63         5.07 o                         
  -9  -1   0         21.55         31.76         4.88 o                         
  -8  -1   0         94.95        100.01         5.59 o                         
  -7  -1   0         17.24         15.65         3.86 o                         
  -6  -1   0        851.35        861.73        10.56 o                         
  -5  -1   0        341.39        362.61         6.41 o                         
  -4  -1   0        794.71        778.72         7.98 o                         
  -3  -1   0       1935.51       2079.21        11.01 o                         
  -2  -1   0       8650.07       8262.96        18.01 o                         
  -8   0   0         79.13         81.91         5.38 o                         
  -6   0   0          0.39          0.76         3.00 o                         
  -4   0   0        219.57        187.91         4.32 o                         
  -2   0   0      34248.30      30065.64       135.54 o                         
  -7   1   0         17.24         19.95         3.69 o                         
  -6   1   0        851.35        865.53        10.50 o                         
  -5   1   0        341.39        363.16         6.36 o                         
  -4   1   0        794.71        802.52         8.06 o                         
  -3   1   0       1935.51       2096.47        11.10 o                         
  -2   1   0       8650.08       8736.67        18.60 o                         
  -9 -12   1          5.37          5.65         5.01 o                         
  -8 -12   1          1.33          7.12         4.21 o                         
  -9 -11   1         31.73         33.89         5.07 o                         
  -8 -11   1         41.52         22.44         4.81 o                         
  -9 -10   1         18.54         15.56         5.30 o                         
  -8 -10   1         73.53         67.17         5.36 o                         
 -10  -9   1         11.42         21.65         5.23 o                         
  -9  -9   1         38.99         40.35         5.46 o                         
  -8  -9   1        129.28        129.67         6.29 o                         
  -7  -9   1         17.41         18.38         3.95 o                         
 -10  -8   1         17.83         11.38         5.14 o                         
  -9  -8   1         43.81         29.23         5.36 o                         
  -8  -8   1         20.68         19.61         4.42 o                         
  -7  -8   1         56.81         91.26         5.60 o                         
 -10  -7   1          1.70          3.87         5.01 o                         
  -9  -7   1         16.05         15.23         4.28 o                         
  -8  -7   1          1.45         -0.11         3.79 o                         
  -7  -7   1         46.93         47.75         4.28 o                         
 -10  -6   1         10.16          9.55         4.58 o                         
  -9  -6   1         21.53         23.43         4.78 o                         
  -8  -6   1         15.79          8.77         4.12 o                         
  -7  -6   1         50.18         52.29         4.60 o                         
  -6  -6   1         24.46         22.71         3.53 o                         
 -11  -5   1         49.19         45.29         5.75 o                         
 -10  -5   1          8.37          8.20         5.07 o                         
  -9  -5   1          0.00         -0.08         4.16 o                         
  -8  -5   1         11.14          6.98         4.08 o                         
  -7  -5   1        208.23        224.62         6.96 o                         
  -6  -5   1        219.15        193.08         6.00 o                         
 -11  -4   1          2.67         -2.75         4.94 o                         
 -10  -4   1         19.21         26.46         5.57 o                         
  -9  -4   1         58.22         55.96         5.32 o                         
  -8  -4   1          0.28          2.05         3.88 o                         
  -7  -4   1         16.15         15.63         3.88 o                         
  -6  -4   1         72.06         67.66         4.12 o                         
  -5  -4   1        651.20        722.27         9.20 o                         
 -11  -3   1          0.03          1.09         4.48 o                         
 -10  -3   1         71.96         79.26         6.32 o                         
  -9  -3   1         34.32         33.24         5.04 o                         
  -8  -3   1        498.68        507.33        10.21 o                         
  -7  -3   1        104.38         93.98         5.22 o                         
  -6  -3   1         88.37         82.57         4.45 o                         
  -5  -3   1          3.42          2.73         2.95 o                         
  -4  -3   1        101.59        106.27         3.92 o                         
 -11  -2   1         84.05         94.67         6.83 o                         
 -10  -2   1         46.38         43.95         5.46 o                         
  -9  -2   1         13.51         19.34         4.34 o                         
  -8  -2   1        305.98        317.75         8.49 o                         
  -7  -2   1         73.50         80.52         5.24 o                         
  -6  -2   1       1219.10       1226.88        12.68 o                         
  -5  -2   1        376.93        398.40         6.91 o                         
  -4  -2   1       2197.53       2224.07        13.63 o                         
  -3  -2   1        305.65        319.55         4.85 o                         
 -11  -1   1          2.00          2.80         5.06 o                         
 -10  -1   1         19.08         11.08         4.98 o                         
  -9  -1   1         42.85         44.80         5.08 o                         
  -8  -1   1        360.10        350.35         8.72 o                         
  -7  -1   1         73.02         68.35         4.60 o                         
  -6  -1   1        674.45        698.76         9.87 o                         
  -5  -1   1        989.56        984.85        10.24 o                         
  -4  -1   1       3038.32       3203.67        15.97 o                         
  -3  -1   1       1797.57       1871.43        10.75 o                         
  -2  -1   1      10574.84       9866.88        79.06 o                         
  10   0  -4          0.00          1.75         4.75 o                         
  -9   0   1         24.79         25.52         4.33 o                         
  -7   0   1        175.52        168.40         6.06 o                         
   6   0  -2        796.56        754.68        10.13 o                         
  -5   0   1       1176.34       1202.59        11.17 o                         
  -3   0   1      18302.38      16556.35       123.60 o                         
   2   0   0      11215.93       9596.26        19.30 o                         
  -8   1   1        360.10        364.00         8.81 o                         
  -7   1   1         73.02         65.20         4.79 o                         
  -6   1   1        674.45        707.40         9.74 o                         
  -5   1   1        989.56        973.80        10.09 o                         
  -4   1   1       3038.32       3120.77        15.71 o                         
  -3   1   1       1797.57       1846.99        10.60 o                         
  -2   1   1      10574.84      10104.60        80.03 o                         
  -5   2   1        376.93        402.01         6.93 o                         
  -4   2   1       2197.54       2241.76        13.48 o                         
  -9 -12   2          1.74         -0.77         4.77 o                         
  -9 -11   2          0.26          1.84         4.25 o                         
  -8 -11   2         71.19         74.49         6.03 o                         
  -9 -10   2         30.60         38.99         5.17 o                         
  -8 -10   2        132.44        115.94         6.76 o                         
 -10  -9   2         18.54         17.61         4.59 o                         
  -9  -9   2         46.66         57.73         5.73 o                         
  -8  -9   2         56.62         47.43         5.40 o                         
 -10  -8   2         27.67         40.45         5.58 o                         
  -9  -8   2         39.92         42.62         4.97 o                         
  -8  -8   2          7.89         10.00         4.76 o                         
  -7  -8   2        164.52        177.24         6.76 o                         
 -10  -7   2          2.22         -1.13         4.38 o                         
  -9  -7   2         38.02         33.21         4.92 o                         
  -8  -7   2         63.91         68.68         5.20 o                         
  -7  -7   2         10.24         11.13         4.16 o                         
 -10  -6   2          3.83          4.55         4.64 o                         
  -9  -6   2         10.05         12.30         4.64 o                         
  -8  -6   2          1.38          2.70         3.82 o                         
  -7  -6   2         38.22         48.40         4.62 o                         
  -6  -6   2         39.58         38.22         4.02 o                         
 -11  -5   2          0.42          4.85         4.44 o                         
 -10  -5   2          2.56          4.54         4.40 o                         
  -9  -5   2          6.10          2.03         4.50 o                         
  -8  -5   2          6.60          6.68         3.85 o                         
  -7  -5   2         95.21        105.00         5.55 o                         
  -6  -5   2        408.31        411.78         8.21 o                         
 -11  -4   2          8.01          7.12         5.79 o                         
 -10  -4   2         51.41         47.41         5.88 o                         
  -9  -4   2         19.44         30.26         5.19 o                         
  -8  -4   2         49.69         35.64         4.66 o                         
  -7  -4   2         18.58         22.18         3.88 o                         
  -6  -4   2        207.87        224.06         6.41 o                         
  -5  -4   2        118.16        153.70         4.96 o                         
 -11  -3   2        101.92        116.98         7.12 o                         
 -10  -3   2        109.39         95.48         6.87 o                         
  -9  -3   2         15.02         14.05         4.78 o                         
  -8  -3   2         87.01         76.86         5.95 o                         
  -7  -3   2         37.49         28.64         4.13 o                         
  -6  -3   2         48.01         43.47         3.95 o                         
  -5  -3   2          6.70          3.15         2.99 o                         
 -11  -2   2          0.03         -2.80         4.36 o                         
 -10  -2   2        131.96        120.99         7.12 o                         
  -9  -2   2          5.58          7.64         4.15 o                         
  -8  -2   2        277.27        262.09         8.29 o                         
  -7  -2   2        251.57        273.89         7.26 o                         
  -6  -2   2        403.43        372.31         7.66 o                         
  -5  -2   2        660.44        660.90         8.73 o                         
  -4  -2   2         63.28         58.93         3.24 o                         
 -11  -1   2          5.96         -1.67         5.01 o                         
 -10  -1   2        116.78        127.96         7.15 o                         
  -9  -1   2         92.05         99.17         6.27 o                         
  -8  -1   2       1718.59       1718.16        17.66 o                         
  -7  -1   2          2.58          1.23         3.57 o                         
  -6  -1   2        758.08        781.85        10.46 o                         
  -5  -1   2        340.18        336.24         6.33 o                         
  -4  -1   2        291.69        255.72         5.01 o                         
  -3  -1   2          9.89          8.99         2.06 o                         
 -10   0   2         11.66         10.03         4.40 o                         
  -8   0   2       1089.63       1131.31        14.40 o                         
  -6   0   2       2432.32       2465.15        17.54 o                         
  -4   0   2        624.25        615.87         7.25 o                         
  -2   0   2       1044.69       1049.53         6.73 o                         
  -9   1   2         92.05         98.11         5.95 o                         
  -8   1   2       1718.59       1795.03        17.61 o                         
  -7   1   2          2.58         -0.07         3.65 o                         
  -6   1   2        758.08        780.66        10.24 o                         
  -5   1   2        340.18        348.35         6.42 o                         
  -4   1   2        291.69        258.31         5.06 o                         
  -3   1   2          9.89         10.14         1.98 o                         
  -2   1   2         81.21         70.33         2.39 o                         
  -7   2   2        251.57        244.03         6.91 o                         
  -6   2   2        403.43        367.22         7.41 o                         
  -5   2   2        660.44        653.82         8.43 o                         
  -4   2   2         63.28         53.49         2.83 o                         
  -3   2   2          1.78          0.15         1.77 o                         
  -9 -11   3          9.41          2.49         4.24 o                         
  -9 -10   3          5.78          5.84         5.25 o                         
  -8 -10   3         39.57         38.92         5.13 o                         
 -10  -9   3         10.21          7.31         5.57 o                         
  -9  -9   3          0.74          2.24         5.03 o                         
  -8  -9   3        159.22        162.31         7.18 o                         
 -10  -8   3          9.87          6.79         5.30 o                         
  -9  -8   3          0.76          0.33         4.96 o                         
  -8  -8   3         33.00         28.96         4.89 o                         
 -10  -7   3          4.32          7.11         5.12 o                         
  -9  -7   3         18.34         12.82         4.52 o                         
  -8  -7   3          4.30          6.74         4.18 o                         
  -7  -7   3         24.63         30.22         4.28 o                         
 -10  -6   3          2.03          5.52         4.45 o                         
  -9  -6   3          7.11          6.48         4.69 o                         
  -8  -6   3         31.97         32.24         4.79 o                         
  -7  -6   3         27.40         20.59         4.01 o                         
 -11  -5   3         56.42         58.15         6.84 o                         
 -10  -5   3          0.91          1.84         4.71 o                         
  -9  -5   3          1.22          1.30         3.85 o                         
  -8  -5   3         18.03          9.51         4.30 o                         
  -7  -5   3          0.82         -0.38         3.60 o                         
  -6  -5   3         14.08         13.35         3.66 o                         
 -11  -4   3          0.48          0.65         4.12 o                         
 -10  -4   3         18.42         23.41         5.24 o                         
  -9  -4   3          3.99          0.72         4.18 o                         
  -8  -4   3          0.48         -1.74         4.45 o                         
  -7  -4   3         33.59         38.67         4.51 o                         
  -6  -4   3        224.53        207.07         6.21 o                         
 -11  -3   3         16.50         19.46         5.19 o                         
 -10  -3   3         57.45         45.80         5.12 o                         
  -9  -3   3         47.32         49.67         5.19 o                         
  -8  -3   3        222.54        188.04         7.26 o                         
  -7  -3   3          0.06          0.29         3.69 o                         
  -6  -3   3        453.55        461.14         8.54 o                         
  -5  -3   3          0.08          0.87         2.96 o                         
 -11  -2   3          0.70         -0.53         5.35 o                         
 -10  -2   3         98.56         92.44         6.23 o                         
  -9  -2   3         23.58         20.35         4.86 o                         
  -8  -2   3        250.51        225.03         7.69 o                         
  -7  -2   3        115.78        102.81         5.36 o                         
  -6  -2   3        150.15        141.18         5.32 o                         
  -5  -2   3        190.79        206.30         5.36 o                         
  -4  -2   3         99.59        102.84         3.69 o                         
 -11  -1   3         27.04         32.81         5.52 o                         
 -10  -1   3         39.25         33.13         5.19 o                         
  -9  -1   3          9.04          9.77         4.28 o                         
  -8  -1   3        245.58        219.27         7.56 o                         
  -7  -1   3         56.06         57.13         4.72 o                         
  -6  -1   3        821.32        784.18        10.41 o                         
  -5  -1   3        168.76        159.14         4.84 o                         
  -4  -1   3        122.87        131.44         3.88 o                         
  -3  -1   3        461.73        491.88         5.87 o                         
 -11   0   3          3.95          4.85         4.56 o                         
  10   0  -2          3.82          7.74         4.85 o                         
  -9   0   3         30.78         40.03         5.12 o                         
  -7   0   3        197.09        184.95         6.30 o                         
   6   0   0          0.13         -0.84         3.23 o                         
  -5   0   3          0.04         -1.01         2.84 o                         
  -3   0   3       1668.41       1682.79        10.28 o                         
   2   0   2        509.41        461.75         4.60 o                         
 -10   1   3         39.25         33.87         5.16 o                         
  -9   1   3          9.04          9.42         4.79 o                         
  -8   1   3        245.58        213.19         7.24 o                         
  -7   1   3         56.05         61.76         4.71 o                         
  -6   1   3        821.32        784.64        10.33 o                         
  -5   1   3        168.76        171.13         4.92 o                         
  -4   1   3        122.87        128.33         3.97 o                         
  -3   1   3        461.73        484.48         5.68 o                         
  -2   1   3        860.57        814.89         5.85 o                         
  -8   2   3        250.51        238.96         7.64 o                         
  -7   2   3        115.78        105.13         5.39 o                         
  -6   2   3        150.15        139.34         5.18 o                         
  -5   2   3        190.79        203.41         5.09 o                         
  -4   2   3         99.59        105.71         3.47 o                         
  -3   2   3        115.16        122.15         3.20 o                         
  -9 -11   4         26.29         40.08         5.78 o                         
  -9 -10   4          0.62          2.75         4.78 o                         
  -8 -10   4         38.20         31.32         5.45 o                         
  -9  -9   4          3.14          4.29         4.89 o                         
  -8  -9   4         14.76          8.85         4.50 o                         
 -10  -8   4         26.81         32.19         5.80 o                         
  -9  -8   4          1.70          5.44         4.74 o                         
  -8  -8   4        138.74        120.08         6.75 o                         
 -10  -7   4          4.23          4.84         5.37 o                         
  -9  -7   4         14.80         14.44         4.40 o                         
  -8  -7   4         88.00         92.13         6.24 o                         
  -7  -7   4         41.43         46.67         4.82 o                         
 -10  -6   4         20.22         20.03         5.19 o                         
  -9  -6   4         14.73         13.58         4.81 o                         
  -8  -6   4        126.38        114.46         6.57 o                         
  -7  -6   4          6.06          0.76         3.79 o                         
 -10  -5   4          2.81         -0.17         5.07 o                         
  -9  -5   4          2.94          0.07         4.21 o                         
  -8  -5   4         90.49         92.25         6.04 o                         
  -7  -5   4          4.98          3.08         3.87 o                         
  -6  -5   4        136.09        141.05         5.72 o                         
 -11  -4   4          5.46          4.36         4.85 o                         
 -10  -4   4         11.64         12.13         4.58 o                         
  -9  -4   4         66.29         72.41         5.69 o                         
  -8  -4   4        121.03        112.81         6.25 o                         
  -7  -4   4        322.33        335.51         8.38 o                         
  -6  -4   4         58.59         50.17         4.24 o                         
 -11  -3   4         48.50         57.73         6.86 o                         
 -10  -3   4         24.86         16.61         4.44 o                         
  -9  -3   4        100.20        110.49         6.44 o                         
  -8  -3   4        126.99        116.02         6.06 o                         
  -7  -3   4          0.25          0.96         4.08 o                         
  -6  -3   4        231.47        239.03         6.56 o                         
  -5  -3   4        222.79        210.76         5.81 o                         
 -11  -2   4          8.45          5.57         5.39 o                         
 -10  -2   4         55.91         55.73         5.36 o                         
  -9  -2   4         92.53        102.00         6.71 o                         
  -8  -2   4        499.20        515.43        10.62 o                         
  -7  -2   4        819.79        822.87        11.89 o                         
  -6  -2   4         10.48          8.97         3.31 o                         
  -5  -2   4       1946.72       1944.39        14.88 o                         
  -4  -2   4        710.51        745.82         8.44 o                         
 -11  -1   4          8.54          6.31         4.82 o                         
 -10  -1   4         26.20         21.95         4.74 o                         
  -9  -1   4        113.20        100.36         6.09 o                         
  -8  -1   4         36.01         30.75         5.02 o                         
  -7  -1   4        157.47        141.66         5.98 o                         
  -6  -1   4        117.08        119.46         4.96 o                         
  -5  -1   4        428.46        457.59         7.48 o                         
  -4  -1   4        652.09        579.45         7.36 o                         
  -3  -1   4       3356.74       3389.76        14.95 o                         
 -10   0   4          0.01          4.24         4.75 o                         
  -8   0   4         77.90         63.82         5.39 o                         
  -6   0   4          8.41         11.73         3.28 o                         
  -4   0   4        181.73        177.54         4.47 o                         
  -2   0   4       3556.67       3336.19        12.17 o                         
 -10   1   4         26.20         22.63         4.98 o                         
  -9   1   4        113.20         92.78         6.02 o                         
  -8   1   4         36.01         24.55         4.34 o                         
  -7   1   4        157.47        156.46         6.06 o                         
  -6   1   4        117.08        125.26         4.99 o                         
  -5   1   4        428.46        454.99         7.27 o                         
  -4   1   4        652.10        594.18         7.33 o                         
  -3   1   4       3356.74       3413.80        14.51 o                         
  -2   1   4        512.42        526.59         4.87 o                         
  -8   2   4        499.20        520.73        10.16 o                         
  -7   2   4        819.79        848.42        11.56 o                         
  -6   2   4         10.48          7.28         2.95 o                         
  -5   2   4       1946.72       1913.44        14.06 o                         
  -4   2   4        710.51        732.52         7.90 o                         
  -3   2   4        651.09        693.48         6.69 o                         
  -2   2   4        755.73        821.52         5.86 o                         
  -9 -10   5          9.07          2.21         4.90 o                         
  -9  -9   5         13.83         13.87         4.74 o                         
  -8  -9   5         14.31          8.98         4.77 o                         
 -10  -8   5          5.85          3.63         4.72 o                         
  -9  -8   5         10.22         13.73         4.61 o                         
  -8  -8   5        129.03        124.85         6.74 o                         
 -10  -7   5          7.74          9.79         4.91 o                         
  -9  -7   5        129.42        133.12         7.43 o                         
  -8  -7   5         17.52         13.84         4.51 o                         
  -7  -7   5        171.85        178.76         6.99 o                         
 -10  -6   5         51.19         40.95         5.87 o                         
  -9  -6   5          3.59          0.95         4.69 o                         
  -8  -6   5         50.55         41.71         5.20 o                         
  -7  -6   5        393.63        394.85         9.44 o                         
 -10  -5   5          0.60          3.37         5.43 o                         
  -9  -5   5          4.20          7.11         4.66 o                         
  -8  -5   5         43.56         33.67         5.06 o                         
  -7  -5   5        108.28        118.17         6.25 o                         
  -6  -5   5        216.04        193.03         6.13 o                         
 -11  -4   5         20.92         13.30         5.40 o                         
 -10  -4   5         26.87         29.29         6.03 o                         
  -9  -4   5          6.54          5.21         4.43 o                         
  -8  -4   5         48.93         38.46         4.83 o                         
  -7  -4   5         13.54         10.60         3.92 o                         
  -6  -4   5         91.95         77.16         4.77 o                         
 -11  -3   5          3.60          4.52         5.14 o                         
 -10  -3   5          5.86          6.82         4.72 o                         
  -9  -3   5          0.84          1.44         4.50 o                         
  -8  -3   5        136.47        127.50         6.48 o                         
  -7  -3   5         72.63         71.46         4.82 o                         
  -6  -3   5        307.21        302.09         7.28 o                         
  -5  -3   5        113.68        117.16         4.65 o                         
 -11  -2   5         32.68         34.05         6.33 o                         
 -10  -2   5         11.86          5.99         4.59 o                         
  -9  -2   5          8.57          6.43         4.54 o                         
  -8  -2   5        113.55        119.51         6.12 o                         
  -7  -2   5         12.96          6.16         3.57 o                         
  -6  -2   5        392.76        383.89         7.87 o                         
  -5  -2   5        138.00        141.15         4.91 o                         
  -4  -2   5         83.90         72.19         3.42 o                         
 -11  -1   5         12.06         12.98         5.67 o                         
 -10  -1   5          7.74          9.59         5.00 o                         
  -9  -1   5         54.49         60.82         5.52 o                         
  -8  -1   5          3.15          2.57         4.08 o                         
  -7  -1   5         46.02         45.46         4.53 o                         
  -6  -1   5        105.22        105.83         4.90 o                         
  -5  -1   5         16.97         17.99         3.15 o                         
  -4  -1   5        738.54        784.31         8.62 o                         
  -3  -1   5         84.07         79.30         3.00 o                         
 -11   0   5          1.21         -3.33         5.29 o                         
  10   0   0          3.42          0.35         4.86 o                         
  -9   0   5          4.94         -0.69         4.09 o                         
  -7   0   5        156.95        153.42         5.92 o                         
   6   0   2         96.36         86.47         4.52 o                         
  -5   0   5        555.36        552.22         8.03 o                         
  -3   0   5         65.65         72.19         2.80 o                         
   2   0   4          2.25          2.57         1.43 o                         
 -10   1   5          7.74          7.63         4.20 o                         
  -9   1   5         54.49         68.13         6.01 o                         
  -8   1   5          3.15          8.41         4.11 o                         
  -7   1   5         46.02         40.78         4.09 o                         
  -6   1   5        105.22        111.44         4.85 o                         
  -5   1   5         16.97         14.38         2.98 o                         
  -4   1   5        738.54        784.51         8.35 o                         
  -3   1   5         84.07         76.92         2.81 o                         
  -2   1   5        797.85        797.29         5.92 o                         
  -9   2   5          8.57          7.03         4.77 o                         
  -8   2   5        113.55        130.23         6.05 o                         
  -7   2   5         12.96         11.91         3.55 o                         
  -6   2   5        392.76        387.37         7.52 o                         
  -5   2   5        138.00        134.40         4.52 o                         
  -4   2   5         83.90         74.62         3.25 o                         
  -3   2   5       1520.34       1576.26         9.79 o                         
  -2   2   5        678.72        680.83         5.31 o                         
  -9 -10   6         14.15         13.50         4.52 o                         
  -9  -9   6          0.33          3.69         5.15 o                         
  -8  -9   6         41.80         46.41         5.89 o                         
  -9  -8   6         24.47         22.08         5.47 o                         
  -8  -8   6         12.04         18.89         5.04 o                         
 -10  -7   6          5.42          4.98         5.67 o                         
  -9  -7   6          2.80         -0.31         4.25 o                         
  -8  -7   6          1.25          3.98         4.25 o                         
  -7  -7   6          9.88          7.46         4.38 o                         
 -10  -6   6          6.77          7.49         5.16 o                         
  -9  -6   6         43.39         36.08         5.36 o                         
  -8  -6   6        108.04         97.68         6.58 o                         
  -7  -6   6          3.96          6.79         4.35 o                         
 -10  -5   6         21.73         35.52         4.93 o                         
  -9  -5   6         34.03         36.07         4.95 o                         
  -8  -5   6         18.57         17.23         4.97 o                         
  -7  -5   6        318.29        319.28         8.67 o                         
  -6  -5   6         86.43         85.63         4.85 o                         
 -10  -4   6          5.55          8.88         4.79 o                         
  -9  -4   6        203.84        193.11         7.86 o                         
  -8  -4   6         35.82         34.45         5.12 o                         
  -7  -4   6        286.11        309.25         8.27 o                         
  -6  -4   6        237.69        224.89         6.74 o                         
 -11  -3   6          0.99         -5.15         5.34 o                         
 -10  -3   6         24.57         15.03         4.78 o                         
  -9  -3   6          1.04          4.34         4.34 o                         
  -8  -3   6         69.07         60.37         5.15 o                         
  -7  -3   6         39.40         40.23         4.69 o                         
  -6  -3   6        224.41        196.34         6.13 o                         
  -5  -3   6         14.86         15.80         3.25 o                         
 -11  -2   6         43.15         45.99         5.79 o                         
 -10  -2   6          4.69         -1.36         5.06 o                         
  -9  -2   6         75.17         87.27         6.21 o                         
  -8  -2   6         67.45         67.96         5.56 o                         
  -7  -2   6          3.12          3.78         3.55 o                         
  -6  -2   6         23.67         30.15         3.97 o                         
  -5  -2   6          1.62          1.51         2.87 o                         
  -4  -2   6        544.73        561.97         7.77 o                         
 -11  -1   6          1.67          0.90         4.50 o                         
 -10  -1   6         19.38         16.91         4.80 o                         
  -9  -1   6         15.56         16.04         4.56 o                         
  -8  -1   6         32.41         30.07         4.93 o                         
  -7  -1   6         91.40         98.06         5.32 o                         
  -6  -1   6         29.13         28.63         3.76 o                         
  -5  -1   6          5.44          3.98         2.73 o                         
  -4  -1   6        429.84        433.65         6.71 o                         
  -3  -1   6        176.65        188.92         4.16 o                         
 -10   0   6         48.30         52.28         5.95 o                         
  -8   0   6        279.15        326.61         8.61 o                         
  -6   0   6        339.02        349.85         7.44 o                         
  -4   0   6        978.69       1082.99         9.94 o                         
  -2   0   6        111.42        147.97         2.99 o                         
 -10   1   6         19.38         22.46         5.10 o                         
  -9   1   6         15.56         19.66         4.69 o                         
  -8   1   6         32.41         34.99         4.50 o                         
  -7   1   6         91.40        101.42         5.09 o                         
  -6   1   6         29.13         27.65         3.52 o                         
  -5   1   6          5.44          7.26         2.76 o                         
  -4   1   6        429.84        433.86         6.52 o                         
  -3   1   6        176.65        180.65         3.73 o                         
  -2   1   6       1508.25       1544.03         8.14 o                         
  -9   2   6         75.17         93.96         5.94 o                         
  -8   2   6         67.45         68.18         5.11 o                         
  -7   2   6          3.12          6.46         3.39 o                         
  -6   2   6         23.67         28.06         3.57 o                         
  -5   2   6          1.62          2.40         2.46 o                         
  -4   2   6        544.73        570.60         7.14 o                         
  -3   2   6          0.09         -0.17         1.62 o                         
  -8 -10   7          9.75          4.33         4.44 o                         
  -9  -9   7         24.17         24.06         5.51 o                         
  -8  -9   7          2.65         -1.91         4.41 o                         
  -9  -8   7          0.52          2.68         4.81 o                         
  -8  -8   7          2.06          4.77         4.08 o                         
 -10  -7   7         28.58         29.42         6.05 o                         
  -9  -7   7          7.68          8.83         4.42 o                         
  -8  -7   7         34.25         32.30         5.22 o                         
  -7  -7   7          1.23          2.62         3.68 o                         
 -10  -6   7         14.41         12.70         5.55 o                         
  -9  -6   7          6.51          8.60         4.80 o                         
  -8  -6   7         10.95          7.42         4.45 o                         
  -7  -6   7        135.91        129.25         6.57 o                         
 -10  -5   7          0.16          2.13         4.75 o                         
  -9  -5   7         10.72         13.41         4.58 o                         
  -8  -5   7         11.70         11.52         4.89 o                         
  -7  -5   7         93.07        103.75         5.80 o                         
  -6  -5   7         61.26         54.82         4.79 o                         
 -10  -4   7         11.65          3.81         4.59 o                         
  -9  -4   7         51.42         46.12         5.31 o                         
  -8  -4   7        248.16        246.60         8.09 o                         
  -7  -4   7         73.36         72.89         5.27 o                         
  -6  -4   7        187.95        191.72         6.48 o                         
 -10  -3   7          6.85          7.93         5.29 o                         
  -9  -3   7          4.78          5.28         4.28 o                         
  -8  -3   7         92.47         84.32         5.82 o                         
  -7  -3   7          0.00          1.39         3.65 o                         
  -6  -3   7        506.50        510.49         9.37 o                         
  -5  -3   7         19.53         23.39         3.31 o                         
 -10  -2   7         14.71          9.65         5.25 o                         
  -9  -2   7         10.63         14.24         4.97 o                         
  -8  -2   7         16.19         15.54         4.17 o                         
  -7  -2   7         41.70         41.21         4.40 o                         
  -6  -2   7         92.30         70.57         4.52 o                         
  -5  -2   7        224.40        239.00         6.11 o                         
  -4  -2   7         38.61         36.85         3.11 o                         
 -11  -1   7          5.82          3.14         4.31 o                         
 -10  -1   7         64.23         72.44         6.15 o                         
  -9  -1   7          6.52          7.16         4.13 o                         
  -8  -1   7         20.89         21.30         4.46 o                         
  -7  -1   7         20.47         22.31         4.28 o                         
  -6  -1   7         18.68         18.27         3.18 o                         
  -5  -1   7        275.77        268.86         6.11 o                         
  -4  -1   7         23.05         19.55         2.62 o                         
  -3  -1   7         68.59         65.03         2.87 o                         
 -11   0   7          3.18          4.07         4.49 o                         
  10   0   2         21.71         15.97         5.00 o                         
  -9   0   7          1.66         -1.33         4.55 o                         
  -7   0   7        114.25        118.28         5.50 o                         
   6   0   4         66.58         62.14         4.22 o                         
  -5   0   7         87.63        101.17         4.37 o                         
 -10   1   7         64.23         76.26         6.15 o                         
  -9   1   7          6.52          6.69         4.53 o                         
  -8   1   7         20.89         25.29         4.23 o                         
  -7   1   7         20.47         20.72         3.64 o                         
  -6   1   7         18.68         19.19         3.38 o                         
  -5   1   7        275.77        269.59         5.94 o                         
  -4   1   7         23.05         22.24         2.57 o                         
  -9   2   7         10.63          4.92         4.22 o                         
  -8   2   7         16.19         22.80         4.26 o                         
  -7   2   7         41.70         41.15         4.13 o                         
  -6   2   7         92.30         81.72         4.27 o                         
  -5   2   7        224.40        224.70         5.45 o                         
  -8 -10   8          2.64          3.93         5.07 o                         
  -9  -9   8          2.22          6.05         5.07 o                         
  -8  -9   8          2.49          1.53         4.90 o                         
  -9  -8   8         35.17         27.94         5.62 o                         
  -8  -8   8          0.78          5.57         4.98 o                         
  -9  -7   8         37.69         27.94         5.90 o                         
  -8  -7   8         54.37         62.17         6.02 o                         
  -7  -7   8        365.11        379.46         9.69 o                         
 -10  -6   8         10.59         10.12         4.62 o                         
  -9  -6   8          1.81         -2.75         4.45 o                         
  -8  -6   8         32.86         41.58         5.45 o                         
  -7  -6   8         22.54         18.88         4.90 o                         
 -10  -5   8         50.70         47.31         6.96 o                         
  -9  -5   8          6.29          6.28         4.96 o                         
  -8  -5   8         83.82         83.12         6.21 o                         
  -7  -5   8        198.51        203.57         7.52 o                         
  -6  -5   8        156.62        155.68         6.37 o                         
 -10  -4   8          8.24          9.07         5.14 o                         
  -9  -4   8         23.38         43.15         6.00 o                         
  -8  -4   8          9.05          8.32         4.66 o                         
  -7  -4   8         62.83         63.37         5.06 o                         
  -6  -4   8         88.13         83.12         5.19 o                         
  -5  -4   8         10.47         13.74         3.36 o                         
 -10  -3   8         53.85         50.81         5.66 o                         
  -9  -3   8          6.86          5.63         4.74 o                         
  -8  -3   8        103.78        103.03         6.12 o                         
  -7  -3   8          1.86          0.04         3.80 o                         
  -6  -3   8         15.65          9.85         4.36 o                         
  -5  -3   8        275.40        287.67         6.94 o                         
 -10  -2   8         21.55         14.83         4.73 o                         
  -9  -2   8         14.55         20.78         4.88 o                         
  -8  -2   8         23.25         23.23         4.91 o                         
  -7  -2   8         62.20         58.73         4.69 o                         
  -6  -2   8         26.26         22.94         3.53 o                         
  -5  -2   8          2.75          2.69         2.89 o                         
 -10  -1   8         32.75         41.45         5.89 o                         
  -9  -1   8         35.05         36.18         5.25 o                         
  -8  -1   8        189.15        205.69         7.59 o                         
  -7  -1   8          1.02          2.31         3.62 o                         
  -6  -1   8         49.33         44.79         4.08 o                         
 -10   0   8         72.33         72.62         6.58 o                         
  -8   0   8          6.03         11.94         4.47 o                         
  -6   0   8        242.84        262.60         6.82 o                         
 -10   1   8         32.75         29.25         5.18 o                         
  -9   1   8         35.05         45.05         4.94 o                         
  -8   1   8        189.15        193.73         6.88 o                         
  -7   1   8          1.02         -0.60         3.24 o                         
  -8   2   8         23.25         14.09         4.23 o                         
  -8 -10   9         14.98          8.90         5.54 o                         
  -8  -9   9          5.70         16.05         5.26 o                         
  -9  -8   9          2.33          5.39         4.59 o                         
  -8  -8   9          4.51         -0.92         5.12 o                         
  -7  -8   9          1.72          4.92         4.64 o                         
  -9  -7   9          1.46         -1.01         4.45 o                         
  -8  -7   9        101.63         91.52         6.78 o                         
  -7  -7   9         11.27         11.21         4.47 o                         
  -9  -6   9         59.82         58.80         6.57 o                         
  -8  -6   9          9.00         15.97         5.02 o                         
  -7  -6   9        204.95        211.39         7.78 o                         
  -6  -6   9          8.15         12.28         3.84 o                         
 -10  -5   9         50.84         51.67         5.88 o                         
  -9  -5   9         37.81         33.37         6.03 o                         
  -8  -5   9        218.60        248.53         8.60 o                         
  -7  -5   9          0.71          1.44         3.97 o                         
 -10  -4   9         74.73         80.15         6.90 o                         
  -9  -4   9         27.65         23.85         4.97 o                         
  -8  -4   9         28.02         31.95         5.07 o                         
  -7  -4   9         18.35         13.05         3.90 o                         
 -10  -3   9          6.73          2.56         5.11 o                         
  -9  -3   9         17.55         26.71         5.41 o                         
  -8  -3   9         12.37         18.00         4.71 o                         
 -10  -2   9          5.20          4.61         5.32 o                         
  -9  -2   9          9.94         19.16         4.11 o                         
 -10  -1   9         15.51         14.02         4.81 o                         
  -8  -9  10         31.97         34.48         6.42 o                         
   7   2  -7         13.66         15.19         3.54 o                         
   9   2  -7          3.48         -2.39         4.06 o                         
   9   3  -7          1.56          6.50         4.28 o                         
  11   3  -7          0.18         -3.63         5.14 o                         
   9   4  -7         16.84         18.56         4.93 o                         
  11   4  -7          0.06          0.19         4.68 o                         
   7   1  -6         29.93         23.93         4.21 o                         
   5   2  -6          0.53         -0.51         2.33 o                         
   7   2  -6          1.02         -2.77         3.45 o                         
   9   2  -6         24.62         21.67         5.11 o                         
  11   2  -6         14.13         11.72         5.23 o                         
   5   3  -6          4.87          2.52         2.37 o                         
   7   3  -6         12.90         13.26         4.00 o                         
   9   3  -6          0.34         -0.09         4.12 o                         
  11   3  -6          0.32          3.36         4.12 o                         
   5   4  -6         49.69         44.49         3.26 o                         
   7   4  -6         93.70         94.40         5.21 o                         
   9   4  -6         66.75         64.17         5.73 o                         
  11   4  -6          0.12         -5.91         5.91 o                         
   5   5  -6          8.39         10.12         2.64 o                         
   7   5  -6        104.24         97.35         5.45 o                         
   9   5  -6         11.14         10.00         4.50 o                         
  11   5  -6          1.47          0.00         4.96 o                         
   7   6  -6          1.30          2.02         3.62 o                         
   9   6  -6         14.21         15.12         4.85 o                         
   7   7  -6          3.24          1.98         3.43 o                         
   9   7  -6          0.92          1.62         4.80 o                         
   9   8  -6          8.01         15.08         5.05 o                         
   7   0  -5         51.40         54.83         4.66 o                         
   5   1  -5          5.56          3.62         2.63 o                         
   7   1  -5         15.07         13.21         3.84 o                         
   9   1  -5         17.84         15.54         4.47 o                         
   3   2  -5        497.89        466.07         5.16 o                         
   5   2  -5         45.19         41.67         3.18 o                         
   7   2  -5          4.24          3.37         3.59 o                         
   9   2  -5          2.81         -1.34         4.64 o                         
  11   2  -5         10.70         15.61         5.73 o                         
   3   3  -5         19.04         20.39         1.94 o                         
   5   3  -5         37.23         34.34         3.14 o                         
   7   3  -5         23.79         21.18         4.08 o                         
   9   3  -5          0.28          1.40         4.29 o                         
  11   3  -5          1.18         -1.36         5.04 o                         
   3   4  -5        102.32         84.71         2.76 o                         
   5   4  -5          0.02          1.00         2.44 o                         
   7   4  -5          4.43          5.81         3.84 o                         
   9   4  -5          2.14          3.63         4.29 o                         
  11   4  -5          6.85          4.95         5.42 o                         
   3   5  -5          0.17         -1.63         1.63 o                         
   5   5  -5         67.84         60.66         3.58 o                         
   7   5  -5         35.46         36.68         4.44 o                         
   9   5  -5          1.38          4.08         4.51 o                         
  11   5  -5          1.27          1.83         5.40 o                         
   5   6  -5        157.42        158.03         5.07 o                         
   7   6  -5        128.91        119.59         5.74 o                         
   9   6  -5          1.18          3.07         4.48 o                         
   5   7  -5          1.57          0.29         2.58 o                         
   7   7  -5         56.28         56.13         4.69 o                         
   9   7  -5         42.38         35.07         5.80 o                         
   7   8  -5          8.14          7.44         3.86 o                         
   9   8  -5          3.35          2.25         4.57 o                         
   7   9  -5          4.32          5.98         4.06 o                         
   9   9  -5          4.53          4.78         4.43 o                         
   7  10  -5         14.91         12.54         4.09 o                         
   9  10  -5          2.97         -2.68         4.35 o                         
   7  11  -5         27.15         23.66         4.32 o                         
   9  11  -5          5.40         -0.70         4.88 o                         
   7  12  -5          0.53         -2.83         4.50 o                         
   9  12  -5          3.82          9.53         5.76 o                         
   3   1  -4       1099.29       1068.54         7.90 o                         
   5   1  -4        140.32        143.19         4.80 o                         
   7   1  -4         51.57         45.34         4.81 o                         
   9   1  -4         37.07         30.97         5.45 o                         
  11   1  -4          2.80          6.36         5.94 o                         
   3   2  -4        213.23        228.32         4.02 o                         
   5   2  -4        637.53        622.64         8.51 o                         
   7   2  -4        268.47        265.30         7.50 o                         
   9   2  -4         30.30         29.13         5.16 o                         
  11   2  -4          2.77         10.83         5.87 o                         
   3   3  -4        587.05        557.05         6.10 o                         
   5   3  -4         72.96         64.43         3.74 o                         
   7   3  -4          0.08         -1.04         4.22 o                         
   9   3  -4         32.81         32.26         5.41 o                         
  11   3  -4         15.88         30.05         5.21 o                         
   3   4  -4          8.58          8.13         1.87 o                         
   5   4  -4         31.04         29.74         3.20 o                         
   7   4  -4        105.56        107.16         5.73 o                         
   9   4  -4         21.71         21.21         5.32 o                         
  11   4  -4          1.79         11.63         6.74 o                         
   5   5  -4         22.10         25.31         3.15 o                         
   7   5  -4          1.63          0.69         3.79 o                         
   9   5  -4          0.96         -1.45         4.97 o                         
  11   5  -4          2.58         -0.55         6.01 o                         
   5   6  -4          0.77         -2.11         2.77 o                         
   7   6  -4          1.99          0.12         3.30 o                         
   9   6  -4          4.82          4.70         5.11 o                         
   7   7  -4         13.57         17.10         4.06 o                         
   9   7  -4          4.85         12.74         4.65 o                         
   7   8  -4         23.65         21.30         4.09 o                         
   9   8  -4          0.56          2.41         4.85 o                         
   7   9  -4         10.16          7.84         4.49 o                         
   9   9  -4          1.03          7.17         5.08 o                         
   7  10  -4          2.66          9.42         4.32 o                         
   9  10  -4          0.20          3.97         5.21 o                         
   9  11  -4          8.61          9.68         5.06 o                         
   9  12  -4          0.63          1.23         5.78 o                         
   5  -1  -3         55.27         52.26         3.39 o                         
   7  -1  -3         18.36         22.89         4.30 o                         
   9  -1  -3          2.96          1.43         4.61 o                         
   3   0  -3        546.39        568.20         6.04 o                         
   5   0  -3          0.01         -2.84         2.84 o                         
   7   0  -3         64.54         55.33         4.57 o                         
   9   0  -3         10.08         12.78         4.49 o                         
   3   1  -3        151.21        158.82         3.60 o                         
   5   1  -3         55.27         50.06         3.34 o                         
   7   1  -3         18.36         20.18         4.24 o                         
   9   1  -3          2.96          1.69         4.87 o                         
  11   1  -3          8.86          7.74         4.63 o                         
   3   2  -3         37.71         38.21         2.29 o                         
   5   2  -3         62.48         68.79         3.99 o                         
   7   2  -3         37.92         32.20         4.41 o                         
   9   2  -3          7.72          0.22         4.18 o                         
  11   2  -3          0.23         -1.55         4.72 o                         
   3   3  -3          7.94         13.43         1.99 o                         
   5   3  -3          0.03         -0.83         2.93 o                         
   7   3  -3          0.02          0.16         4.18 o                         
   9   3  -3         15.50          9.88         4.83 o                         
  11   3  -3          5.40          5.78         5.87 o                         
   5   4  -3         25.31         21.36         3.07 o                         
   7   4  -3         11.00         12.96         4.25 o                         
   9   4  -3          1.31          0.38         5.21 o                         
  11   4  -3          0.16         -0.89         5.74 o                         
   5   5  -3         82.97         71.85         3.91 o                         
   7   5  -3          0.27          1.17         3.69 o                         
   9   5  -3          0.40         -2.05         5.14 o                         
  11   5  -3         18.48         15.15         6.83 o                         
   7   6  -3          8.97          7.18         4.04 o                         
   9   6  -3          2.33         -0.09         4.87 o                         
   7   7  -3          8.07          7.51         4.02 o                         
   9   7  -3          6.01          6.76         4.39 o                         
   7   8  -3          0.10          3.51         4.30 o                         
   9   8  -3          0.25         -0.27         4.92 o                         
   7   9  -3          2.27          3.75         3.79 o                         
   9   9  -3          0.24         -3.07         5.42 o                         
   9  10  -3          1.89         -0.38         5.03 o                         
   9  11  -3          3.08          6.40         4.45 o                         
   9  12  -3          0.04         -5.52         5.52 o                         
   3  -1  -2          3.24          2.18         1.94 o                         
   5  -1  -2        111.41        101.28         4.34 o                         
   7  -1  -2          0.85         -1.52         3.87 o                         
   9  -1  -2         30.15         28.72         4.81 o                         
   3   1  -2          3.24          1.32         1.92 o                         
   5   1  -2        111.41        110.34         4.33 o                         
   7   1  -2          0.85          2.35         3.75 o                         
   9   1  -2         30.15         28.42         5.34 o                         
  11   1  -2          1.95          1.72         5.99 o                         
   3   2  -2          0.58          2.43         1.91 o                         
   5   2  -2        216.29        201.15         5.23 o                         
   7   2  -2         82.39         80.11         5.54 o                         
   9   2  -2          1.83          5.27         4.90 o                         
  11   2  -2          0.01          3.75         4.94 o                         
   5   3  -2          2.19          3.30         2.81 o                         
   7   3  -2         12.28          7.96         3.90 o                         
   9   3  -2          4.92          5.76         4.39 o                         
  11   3  -2         33.38         43.55         5.97 o                         
   5   4  -2         38.70         41.70         3.62 o                         
   7   4  -2          6.09          6.26         3.73 o                         
   9   4  -2          6.37          6.56         4.76 o                         
  11   4  -2          2.62          6.34         6.54 o                         
   5   5  -2         34.37         31.70         3.44 o                         
   7   5  -2         31.18         28.46         4.68 o                         
   9   5  -2          2.00         -0.49         4.85 o                         
  11   5  -2          0.14         -2.69         5.19 o                         
   7   6  -2         12.52         13.19         4.05 o                         
   9   6  -2          3.29          2.13         4.45 o                         
   7   7  -2          3.35          3.77         3.95 o                         
   9   7  -2         12.45          9.35         5.34 o                         
   7   8  -2         53.88         45.33         5.06 o                         
   9   8  -2         13.07         11.82         4.83 o                         
   9   9  -2         15.28         15.02         4.79 o                         
   9  10  -2         10.02         14.04         5.65 o                         
   9  11  -2          0.08         -0.82         5.48 o                         
   5  -2  -1        123.44        125.02         4.49 o                         
   7  -2  -1         24.07         17.81         4.38 o                         
   3  -1  -1        588.68        596.30         6.22 o                         
   5  -1  -1        324.07        302.13         6.26 o                         
   7  -1  -1         23.91         18.36         4.45 o                         
   9  -1  -1         14.03         11.00         4.91 o                         
   3   0  -1       5993.82       5518.25        18.20 o                         
   5   0  -1        385.24        368.08         6.80 o                         
   7   0  -1         57.48         51.53         4.76 o                         
   9   0  -1          8.12          7.24         4.60 o                         
  11   0  -1          1.58         -0.07         5.42 o                         
   3   1  -1        588.68        597.25         6.25 o                         
   5   1  -1        324.07        296.79         6.38 o                         
   7   1  -1         23.91         18.07         4.19 o                         
   9   1  -1         14.03          7.30         5.15 o                         
  11   1  -1          0.65          3.54         5.25 o                         
   3   2  -1        100.10         93.74         3.10 o                         
   5   2  -1        123.44        118.78         4.40 o                         
   7   2  -1         24.07         17.23         4.54 o                         
   9   2  -1          4.42          2.41         4.41 o                         
  11   2  -1         27.53         25.77         5.84 o                         
   5   3  -1          1.12          2.29         3.08 o                         
   7   3  -1         34.18         34.22         4.75 o                         
   9   3  -1         11.24          9.23         5.41 o                         
  11   3  -1          0.01         -0.73         5.32 o                         
   5   4  -1        213.26        215.84         5.62 o                         
   7   4  -1          5.29          2.64         4.20 o                         
   9   4  -1         19.07         19.89         5.46 o                         
  11   4  -1          0.87         11.49         6.06 o                         
   7   5  -1         68.19         76.13         5.24 o                         
   9   5  -1          0.00         -0.83         5.00 o                         
   7   6  -1         16.43         12.23         4.44 o                         
   9   6  -1          7.05         10.07         4.93 o                         
   7   7  -1         15.37         13.73         4.45 o                         
   9   7  -1          5.26          3.04         5.21 o                         
   9   8  -1         14.35         19.52         4.81 o                         
   9   9  -1         12.77          5.80         4.53 o                         
   9  10  -1          6.07          1.41         5.25 o                         
   9  11  -1         10.39         11.21         5.40 o                         
   3  -2   0        354.27        322.27         4.67 o                         
   5  -2   0        167.30        149.79         4.66 o                         
   7  -2   0         70.47         73.82         5.04 o                         
   9  -2   0          8.84          7.29         4.77 o                         
   3  -1   0        633.86        625.26         6.36 o                         
   5  -1   0        111.80        110.05         4.35 o                         
   7  -1   0          5.65          2.93         3.87 o                         
   9  -1   0          7.06          8.26         4.38 o                         
   3   1   0        633.86        615.69         6.39 o                         
   5   1   0        111.80        109.00         4.34 o                         
   7   1   0          5.65          4.95         4.36 o                         
   9   1   0          7.06          6.80         5.36 o                         
  11   1   0          3.16         -5.21         5.21 o                         
   5   2   0        167.30        149.11         4.87 o                         
   7   2   0         70.47         71.70         5.25 o                         
   9   2   0          8.84          4.15         4.67 o                         
  11   2   0          0.03         -3.02         5.96 o                         
   5   3   0        655.05        627.10         8.94 o                         
   7   3   0        286.65        265.25         7.58 o                         
   9   3   0         47.80         47.49         5.95 o                         
  11   3   0          0.03         -6.25         6.25 o                         
   5   4   0        417.80        398.79         7.40 o                         
   7   4   0         28.97         26.05         4.31 o                         
   9   4   0         81.44         88.73         6.94 o                         
   7   5   0         46.42         45.18         5.18 o                         
   9   5   0         17.26         13.64         5.31 o                         
   7   6   0         24.23         20.75         4.68 o                         
   9   6   0          0.16         -3.81         4.53 o                         
   7   7   0          3.81          6.74         4.45 o                         
   9   7   0          1.10         -4.09         5.23 o                         
   9   8   0         32.15         21.23         5.61 o                         
   9   9   0         15.04         20.52         5.38 o                         
   9  10   0          0.04          1.95         4.93 o                         
   9  11   0          1.42         18.79         5.57 o                         
   3  -2   1        100.16         85.18         2.81 o                         
   5  -2   1         12.70          8.23         3.08 o                         
   7  -2   1         48.23         52.41         4.73 o                         
   9  -2   1          0.58          4.06         4.82 o                         
   3  -1   1        577.77        556.25         6.04 o                         
   5  -1   1          3.57          3.85         3.00 o                         
   7  -1   1         98.97         92.40         5.48 o                         
   9  -1   1          0.73          3.38         4.49 o                         
   3   0   1        569.08        526.88         5.93 o                         
   5   0   1        188.41        178.50         5.09 o                         
   7   0   1          0.64         -1.01         4.02 o                         
   9   0   1          9.92          1.82         4.38 o                         
  11   0   1         11.50          8.61         5.04 o                         
   3   1   1        577.77        536.85         6.10 o                         
   5   1   1          3.57          2.77         3.05 o                         
   7   1   1         98.97         90.93         5.53 o                         
   9   1   1          0.73          1.13         4.73 o                         
  11   1   1          1.19         -3.37         4.81 o                         
   5   2   1         12.70         12.96         3.36 o                         
   7   2   1         48.23         45.95         5.00 o                         
   9   2   1          0.58          2.15         5.19 o                         
  11   2   1          0.00         -0.68         5.08 o                         
   5   3   1          6.69          5.34         2.79 o                         
   7   3   1         93.54         89.34         5.43 o                         
   9   3   1         26.46         31.13         5.35 o                         
   7   4   1          1.36          3.37         4.30 o                         
   9   4   1          1.44          1.95         4.56 o                         
   7   5   1          3.65          1.06         4.07 o                         
   9   5   1         21.09         16.60         5.01 o                         
   7   6   1          6.38         10.11         4.51 o                         
   9   6   1          4.00          8.44         5.56 o                         
   7   7   1         15.24         15.69         4.08 o                         
   9   7   1          7.87         14.90         5.01 o                         
   9   8   1          9.86          8.97         5.14 o                         
   9   9   1          0.05          5.29         5.34 o                         
   9  10   1          0.22         -2.61         4.51 o                         
   3  -2   2          2.98          3.02         1.90 o                         
   5  -2   2        235.20        225.21         5.58 o                         
   7  -2   2         21.97         20.96         3.97 o                         
   9  -2   2         12.52         14.73         4.85 o                         
   3  -1   2       1401.19       1352.28         9.28 o                         
   5  -1   2        252.38        264.40         6.00 o                         
   7  -1   2          6.95          7.38         3.83 o                         
   9  -1   2          2.53          2.97         4.62 o                         
   3   1   2       1401.19       1285.88         9.33 o                         
   5   1   2        252.38        257.98         6.02 o                         
   7   1   2          6.95          5.72         3.98 o                         
   9   1   2          2.53         -1.00         4.64 o                         
   5   2   2        235.20        215.87         5.85 o                         
   7   2   2         21.97         19.07         4.01 o                         
   9   2   2         12.52         17.32         5.40 o                         
   5   3   2          2.75          0.53         3.05 o                         
   7   3   2         31.39         27.36         4.66 o                         
   9   3   2         66.31         62.93         5.86 o                         
   7   4   2        183.73        176.97         6.91 o                         
   9   4   2         14.30          9.30         4.68 o                         
   7   5   2         41.18         34.45         5.18 o                         
   9   5   2         10.64          8.06         4.31 o                         
   7   6   2          8.20         14.87         4.89 o                         
   9   6   2          2.28          1.57         5.17 o                         
   7   7   2          1.72          1.65         4.63 o                         
   9   7   2          8.25          0.34         4.65 o                         
   9   8   2          8.66          2.56         5.16 o                         
   9   9   2         13.65         13.73         5.73 o                         
   9  10   2          0.53          5.49         4.68 o                         
   3  -2   3         53.80         50.94         2.50 o                         
   5  -2   3          4.93          2.75         2.70 o                         
   7  -2   3         18.19         19.11         3.93 o                         
   9  -2   3          0.00         -0.29         4.45 o                         
   3  -1   3        291.40        269.65         4.53 o                         
   5  -1   3         11.79         14.95         3.13 o                         
   7  -1   3          0.40         -1.42         3.38 o                         
   9  -1   3          0.08          0.48         4.60 o                         
   3   0   3         78.49         64.03         2.81 o                         
   5   0   3        117.64         99.78         4.25 o                         
   7   0   3         14.89         18.16         3.81 o                         
   9   0   3          0.03         -2.20         4.35 o                         
   3   1   3        291.40        255.31         4.60 o                         
   5   1   3         11.79          6.16         2.90 o                         
   7   1   3          0.40         -1.09         3.97 o                         
   9   1   3          0.08          0.36         4.37 o                         
   5   2   3          4.93          2.19         2.97 o                         
   7   2   3         18.19         17.56         3.96 o                         
   9   2   3          0.00          9.06         5.33 o                         
   5   3   3         46.19         41.13         3.66 o                         
   7   3   3          7.10          5.15         3.88 o                         
   9   3   3          0.82         -1.13         4.88 o                         
   7   4   3          5.70          5.62         4.00 o                         
   9   4   3          8.84          5.52         4.72 o                         
   7   5   3          0.53          1.78         4.39 o                         
   9   5   3         18.78          8.57         5.04 o                         
   7   6   3         10.73         14.68         4.80 o                         
   9   6   3          2.03         -4.07         5.53 o                         
   7   7   3          0.11          1.42         4.00 o                         
   9   7   3          0.10          2.01         5.11 o                         
   9   8   3         15.89         13.89         4.94 o                         
   9   9   3          0.31          4.86         4.63 o                         
   3  -2   4         26.36         26.83         2.06 o                         
   5  -2   4          0.00         -1.41         2.68 o                         
   7  -2   4          0.18         -2.20         3.60 o                         
   3  -1   4         11.19          8.36         2.08 o                         
   5  -1   4         23.86         21.38         3.07 o                         
   7  -1   4         11.04          8.81         4.02 o                         
   9  -1   4          2.47          3.76         4.53 o                         
   3   1   4         11.19         10.89         2.11 o                         
   5   1   4         23.86         21.09         3.04 o                         
   7   1   4         11.04         10.37         3.97 o                         
   9   1   4          2.47         -3.33         4.65 o                         
   5   2   4          0.00          0.14         2.66 o                         
   7   2   4          0.18          2.24         3.98 o                         
   9   2   4          1.42         -0.32         4.39 o                         
   5   3   4         32.16         30.49         3.46 o                         
   7   3   4          2.08         -0.99         4.11 o                         
   9   3   4          2.68         -1.52         4.52 o                         
   7   4   4          2.29          1.49         4.20 o                         
   9   4   4         15.95         16.84         5.55 o                         
   7   5   4          0.99          3.33         4.21 o                         
   9   5   4          6.64          1.83         5.18 o                         
   7   6   4         16.64         15.65         4.50 o                         
   9   6   4          0.95          0.58         4.61 o                         
   7   7   4          0.05         -1.07         4.54 o                         
   9   7   4          0.16         -1.82         5.27 o                         
   9   8   4          6.36          7.83         5.89 o                         
   3  -2   5         46.16         49.55         2.35 o                         
   3  -1   5          4.44          4.67         1.85 o                         
   3   0   5          4.92          2.41         1.76 o                         
   5   0   5         98.88         99.31         4.38 o                         
   3   1   5          4.44          3.58         1.93 o                         
   5   1   5         16.63         16.46         3.09 o                         
   5   2   5          1.50          1.43         2.90 o                         
   7   2   5         21.52         25.85         4.53 o                         
   5   3   5          0.93         -1.57         2.80 o                         
   7   3   5          0.42          1.08         4.08 o                         
   5   4   5          5.15          4.66         3.13 o                         
   7   4   5          6.43          8.90         4.38 o                         
   7   5   5          3.55          5.92         4.06 o                         
   9   5   5          0.53         -1.19         5.35 o                         
   7   6   5         51.29         38.48         5.17 o                         
   9   6   5          2.88          1.70         4.69 o                         
   7   7   5          9.45         15.09         4.99 o                         
   9   7   5          1.16          7.23         4.79 o                         
   5   4   6         33.59         25.56         3.58 o                         
   7   7   6          4.51          2.63         4.43 o                         
   7   8   6          0.89         18.67         4.60 o                         
  -2  -1   1      10574.84       9855.36        74.00 o                         
  -1   1   1         49.47         60.23         1.60 o                         
  -1   2   1       2597.20       2334.84         7.85 o                         
  -1   3   1          1.64          1.76         1.04 o                         
  -1   4   1       4872.19       4602.62        11.58 o                         
  -2  -7   2        649.39        630.80         4.38 o                         
  -2  -6   2         63.19         58.45         1.62 o                         
  -3  -5   2        526.00        535.90         5.24 o                         
  -2  -5   2        471.34        433.17         3.94 o                         
  -3  -4   2       3154.91       3133.00        12.63 o                         
  -2  -4   2       1658.30       1671.44         7.78 o                         
  -3  -3   2       1315.19       1229.45         8.16 o                         
  -2  -3   2       1062.28       1016.48         6.24 o                         
  -3  -2   2          1.78          0.39         1.58 o                         
  -2  -2   2       2661.41       2486.22         9.92 o                         
  -3  -1   2          9.89          8.68         1.78 o                         
  -2  -1   2         81.21         66.39         2.24 o                         
  -2   0   2       1044.69       1017.14         6.77 o                         
  -3   1   2          9.89          6.42         1.79 o                         
  -2   1   2         81.21         70.33         2.36 o                         
  -3   2   2          1.78          1.33         1.90 o                         
  -2   2   2       2661.41       2563.18        11.05 o                         
  -3   3   2       1315.19       1195.37         9.10 o                         
  -2   3   2       1062.28       1036.88         7.34 o                         
  -2   4   2       1658.30       1630.48         9.29 o                         
  -2   5   2        471.34        424.81         4.96 o                         
  -1   5   2       1721.95       1619.85         8.07 o                         
  -2   6   2         63.19         56.14         2.25 o                         
  -1   6   2        138.55        143.60         2.69 o                         
  -1   7   2        291.74        290.01         3.70 o                         
  -1   8   2        364.89        401.62         4.29 o                         
   0   8   2        726.35        806.34         5.10 o                         
  -3  -7   3        417.62        373.85         4.67 o                         
  -4  -6   3        104.69        105.13         3.13 o                         
  -3  -6   3       1125.47       1155.65         8.15 o                         
  -4  -5   3        115.97        105.85         3.23 o                         
  -3  -5   3          3.17          1.61         1.50 o                         
  -4  -4   3       1127.27       1084.75         9.20 o                         
  -3  -4   3         55.47         66.90         2.48 o                         
  -4  -3   3        111.08        118.68         3.50 o                         
  -3  -3   3         24.23         38.32         2.17 o                         
  -4  -2   3         99.59        107.19         3.43 o                         
  -3  -2   3        115.16        125.91         3.23 o                         
  -4  -1   3        122.87        128.79         3.74 o                         
  -3  -1   3        461.73        458.41         5.67 o                         
  -3   0   3       1668.41       1660.67        10.61 o                         
  -4   1   3        122.87        129.22         3.85 o                         
  -3   1   3        461.73        466.56         5.91 o                         
  -4   2   3         99.59         99.98         3.61 o                         
  -3   2   3        115.16        129.70         3.52 o                         
  -4   3   3        111.08        120.27         3.99 o                         
  -3   3   3         24.23         35.13         2.42 o                         
  -2   3   3        498.23        459.74         5.38 o                         
  -4   4   3       1127.27       1097.10        10.25 o                         
  -3   4   3         55.47         64.75         2.83 o                         
  -2   4   3       1005.79       1071.82         8.11 o                         
  -3   5   3          3.17          1.46         1.97 o                         
  -2   5   3        458.19        470.25         5.62 o                         
  -3   6   3       1125.47       1147.11         9.69 o                         
  -2   6   3       1146.46       1129.56         8.69 o                         
  -3   7   3        417.62        377.10         5.83 o                         
  -2   7   3       1976.69       2008.11        11.70 o                         
  -1   7   3        796.34        760.04         6.48 o                         
  -2   8   3        350.54        333.26         5.03 o                         
  -1   8   3         95.49         83.42         2.49 o                         
  -2   9   3        114.40        109.24         3.13 o                         
  -4  -7   4        542.33        505.73         6.50 o                         
  -3  -7   4        122.15        125.49         3.19 o                         
  -5  -6   4          2.34          3.58         2.17 o                         
  -4  -6   4       1552.17       1584.98        11.44 o                         
  -5  -5   4         67.48         72.05         3.44 o                         
  -4  -5   4        193.66        185.03         4.31 o                         
  -5  -4   4         94.77         91.17         3.78 o                         
  -4  -4   4        170.47        164.53         4.15 o                         
  -5  -3   4        222.79        203.58         5.12 o                         
  -4  -3   4         81.97         91.29         3.41 o                         
  -5  -2   4       1946.72       1887.03        14.22 o                         
  -4  -2   4        710.51        724.54         8.21 o                         
  -5  -1   4        428.46        442.43         7.32 o                         
  -4  -1   4        652.09        616.67         7.67 o                         
  -4   0   4        181.73        179.87         4.68 o                         
  -5   1   4        428.46        438.94         7.48 o                         
  -4   1   4        652.10        622.56         7.98 o                         
  -3   1   4       3356.74       3311.36        15.96 o                         
  -5   2   4       1946.72       1948.23        14.89 o                         
  -4   2   4        710.51        758.08         8.77 o                         
  -3   2   4        651.09        669.71         7.49 o                         
  -5   3   4        222.79        207.56         5.53 o                         
  -4   3   4         81.97         83.10         3.66 o                         
  -3   3   4       1792.57       1736.28        12.00 o                         
  -5   4   4         94.77         88.37         4.06 o                         
  -4   4   4        170.47        169.52         4.64 o                         
  -3   4   4         26.19         35.16         2.63 o                         
  -4   5   4        193.66        167.86         4.68 o                         
  -3   5   4        264.20        249.12         5.05 o                         
  -4   6   4       1552.17       1583.44        12.97 o                         
  -3   6   4         23.46         27.14         2.70 o                         
  -2   6   4       2181.91       2129.37        12.74 o                         
  -4   7   4        542.33        519.74         7.75 o                         
  -3   7   4        122.15        119.87         3.90 o                         
  -2   7   4        873.02        904.10         8.52 o                         
  -3   8   4        690.65        693.87         8.36 o                         
  -2   8   4        356.02        342.38         5.54 o                         
  -3   9   4       2130.82       2018.77        13.82 o                         
  -2   9   4         12.35         10.35         2.12 o                         
  -4  -7   5         13.94         11.67         2.29 o                         
  -6  -6   5         33.11         29.52         3.17 o                         
  -5  -6   5        480.68        503.92         7.59 o                         
  -4  -6   5         28.32         33.20         2.63 o                         
  -6  -5   5        216.04        209.91         5.69 o                         
  -5  -5   5        207.15        191.23         5.16 o                         
  -4  -5   5         43.08         44.43         2.88 o                         
  -6  -4   5         91.95         80.55         4.13 o                         
  -5  -4   5          0.05          0.34         2.36 o                         
  -4  -4   5        250.73        242.87         5.15 o                         
  -6  -3   5        307.21        294.02         6.71 o                         
  -5  -3   5        113.68        114.63         4.25 o                         
  -4  -3   5        754.01        726.54         8.56 o                         
  -6  -2   5        392.76        380.02         7.47 o                         
  -5  -2   5        138.00        133.32         4.66 o                         
  -4  -2   5         83.90         85.24         3.60 o                         
  -6  -1   5        105.22        106.51         4.63 o                         
  -5  -1   5         16.97         12.75         2.80 o                         
  -4  -1   5        738.54        753.24         8.85 o                         
   6   0   2         96.36         88.88         4.63 o                         
  -5   0   5        555.36        542.71         8.38 o                         
  -6   1   5        105.22        101.41         4.67 o                         
  -5   1   5         16.97         16.90         3.00 o                         
  -4   1   5        738.54        747.07         9.05 o                         
  -6   2   5        392.76        366.71         7.75 o                         
  -5   2   5        138.00        131.77         4.92 o                         
  -4   2   5         83.90         78.51         3.73 o                         
  -6   3   5        307.21        298.77         7.16 o                         
  -5   3   5        113.68        115.36         4.62 o                         
  -4   3   5        754.00        753.15         9.33 o                         
  -6   4   5         91.95         78.18         4.62 o                         
  -5   4   5          0.05          0.71         2.93 o                         
  -4   4   5        250.73        245.76         5.79 o                         
  -3   4   5        312.44        284.25         5.56 o                         
  -5   5   5        207.15        179.49         5.59 o                         
  -4   5   5         43.08         42.92         3.32 o                         
  -3   5   5          0.51          0.36         2.12 o                         
  -5   6   5        480.68        474.92         8.31 o                         
  -4   6   5         28.32         38.18         3.26 o                         
  -3   6   5        176.80        174.23         4.66 o                         
  -5   7   5          4.79          2.84         2.68 o                         
  -4   7   5         13.94         10.83         2.64 o                         
  -3   7   5          4.48          6.73         2.32 o                         
  -4   8   5          6.16          1.98         2.67 o                         
  -3   8   5        124.42        122.91         4.31 o                         
  -2   8   5         20.25         19.23         2.33 o                         
  -4   9   5        541.28        484.12         8.15 o                         
  -3   9   5        710.15        698.77         8.97 o                         
  -2   9   5         32.65         32.73         2.71 o                         
  -5  -7   6         43.47         43.21         3.40 o                         
  -4  -7   6        427.16        407.75         6.81 o                         
  -6  -6   6         46.99         41.49         3.68 o                         
  -5  -6   6         51.42         57.40         3.58 o                         
  -7  -5   6        318.29        295.68         7.55 o                         
  -6  -5   6         86.43         85.18         4.38 o                         
  -5  -5   6         25.62         23.52         2.94 o                         
  -7  -4   6        286.11        303.57         7.60 o                         
  -6  -4   6        237.69        229.54         6.32 o                         
  -5  -4   6        151.72        148.79         4.96 o                         
  -7  -3   6         39.40         42.04         4.00 o                         
  -6  -3   6        224.41        218.38         6.15 o                         
  -5  -3   6         14.86         17.02         3.00 o                         
  -7  -2   6          3.12          2.51         3.03 o                         
  -6  -2   6         23.67         28.93         3.67 o                         
  -5  -2   6          1.62          1.10         2.72 o                         
  -7  -1   6         91.40         96.17         5.06 o                         
  -6  -1   6         29.13         30.62         3.58 o                         
  -5  -1   6          5.44          7.61         2.83 o                         
  -6   0   6        339.02        351.63         7.74 o                         
  -7   1   6         91.40         96.22         5.37 o                         
  -6   1   6         29.13         31.12         3.87 o                         
  -5   1   6          5.44          6.30         3.05 o                         
  -4   1   6        429.84        449.86         7.55 o                         
  -7   2   6          3.12          4.00         3.32 o                         
  -6   2   6         23.67         30.33         3.94 o                         
  -5   2   6          1.62          0.15         3.02 o                         
  -4   2   6        544.73        589.35         8.64 o                         
  -6   3   6        224.41        204.18         6.55 o                         
  -5   3   6         14.86         16.84         2.98 o                         
  -4   3   6        228.42        224.13         5.79 o                         
  -6   4   6        237.69        246.12         7.03 o                         
  -5   4   6        151.72        144.59         5.36 o                         
  -4   4   6        138.27        138.01         4.88 o                         
  -6   5   6         86.43         87.93         4.91 o                         
  -5   5   6         25.62         27.57         3.36 o                         
  -4   5   6        592.50        618.61         9.09 o                         
  -6   6   6         46.99         35.22         4.37 o                         
  -5   6   6         51.42         62.96         4.12 o                         
  -4   6   6        183.77        174.03         5.42 o                         
  -3   6   6         18.09         21.98         2.79 o                         
  -6   7   6         20.27         21.14         3.86 o                         
  -5   7   6         43.47         39.20         3.89 o                         
  -4   7   6        427.16        433.74         8.06 o                         
  -3   7   6         24.04         23.40         2.89 o                         
  -5   8   6         29.43         26.86         3.64 o                         
  -4   8   6        362.11        362.06         7.58 o                         
  -3   8   6        169.08        162.37         5.20 o                         
  -5   9   6        493.09        478.65         9.01 o                         
  -4   9   6        422.33        417.82         8.11 o                         
  -3   9   6         21.29         20.51         3.13 o                         
  -2   9   6        291.88        297.99         6.17 o                         
  -5  -7   7        338.90        330.87         7.17 o                         
  -7  -6   7        135.91        121.54         5.51 o                         
  -6  -6   7         76.18         70.10         4.45 o                         
  -5  -6   7        339.36        337.14         7.23 o                         
  -7  -5   7         93.07        102.29         5.18 o                         
  -6  -5   7         61.26         57.65         4.39 o                         
  -5  -5   7          0.45          0.68         2.77 o                         
  -7  -4   7         73.36         65.84         4.82 o                         
  -6  -4   7        187.95        194.60         6.36 o                         
  -5  -4   7          0.32          1.34         2.83 o                         
  -7  -3   7          0.00          0.24         3.17 o                         
  -6  -3   7        506.50        496.30         9.33 o                         
  -5  -3   7         19.53         25.03         3.26 o                         
  -7  -2   7         41.70         39.68         4.35 o                         
  -6  -2   7         92.30         88.43         4.97 o                         
  -5  -2   7        224.40        220.90         6.05 o                         
  -7  -1   7         20.47         23.45         4.00 o                         
  -6  -1   7         18.68         15.19         3.65 o                         
  -5  -1   7        275.77        258.26         6.62 o                         
  -7   0   7        114.25        116.97         5.61 o                         
   6   0   4         66.58         64.05         4.48 o                         
  -5   0   7         87.63         92.76         4.57 o                         
  -7   1   7         20.47         16.46         4.21 o                         
  -6   1   7         18.68         20.16         3.62 o                         
  -5   1   7        275.77        262.47         6.81 o                         
  -7   2   7         41.70         38.53         4.22 o                         
  -6   2   7         92.30         81.80         4.97 o                         
  -5   2   7        224.40        219.91         6.45 o                         
  -7   3   7          0.00          1.29         3.59 o                         
  -6   3   7        506.50        503.81         9.75 o                         
  -5   3   7         19.53         21.71         3.57 o                         
  -7   4   7         73.36         68.74         4.98 o                         
  -6   4   7        187.94        186.54         6.49 o                         
  -5   4   7          0.32          1.11         3.13 o                         
  -4   4   7         54.46         59.37         4.02 o                         
  -7   5   7         93.07        103.43         5.82 o                         
  -6   5   7         61.26         59.71         4.93 o                         
  -5   5   7          0.45         -1.77         3.14 o                         
  -4   5   7        180.02        192.22         5.83 o                         
  -7   6   7        135.91        110.17         6.07 o                         
  -6   6   7         76.18         69.17         5.04 o                         
  -5   6   7        339.36        340.42         8.22 o                         
  -4   6   7        486.84        487.48         8.77 o                         
  -6   7   7         40.68         37.84         4.18 o                         
  -5   7   7        338.90        334.57         8.15 o                         
  -4   7   7       1188.50       1136.09        13.18 o                         
  -6   8   7        275.14        259.18         7.54 o                         
  -5   8   7          1.25         -1.75         3.38 o                         
  -4   8   7        205.15        206.38         6.30 o                         
  -3   8   7        200.13        196.81         5.89 o                         
  -6   9   7         72.45         64.00         4.68 o                         
  -5   9   7         30.44         28.17         3.62 o                         
  -4   9   7        170.13        164.43         5.96 o                         
  -3   9   7         93.32         90.25         4.58 o                         
  -5  10   7         33.08         27.39         3.82 o                         
  -5  -7   8        164.08        157.12         5.40 o                         
  -7  -6   8         22.54         18.75         4.03 o                         
  -6  -6   8        465.61        456.10         9.25 o                         
  -5  -6   8        240.50        223.59         6.52 o                         
  -8  -5   8         83.82         96.86         5.39 o                         
  -7  -5   8        198.51        194.65         6.74 o                         
  -6  -5   8        156.62        156.89         6.06 o                         
  -5  -5   8        463.11        486.28         8.99 o                         
  -8  -4   8          9.05          5.03         4.10 o                         
  -7  -4   8         62.83         53.52         4.76 o                         
  -6  -4   8         88.13         93.56         5.05 o                         
  -5  -4   8         10.47         10.88         3.19 o                         
  -8  -3   8        103.78         88.50         5.40 o                         
  -7  -3   8          1.86          1.32         3.46 o                         
  -6  -3   8         15.65         16.87         3.67 o                         
  -5  -3   8        275.40        285.50         7.13 o                         
  -8  -2   8         23.25         22.98         4.43 o                         
  -7  -2   8         62.20         57.64         4.75 o                         
  -6  -2   8         26.26         29.34         3.95 o                         
  -5  -2   8          2.75          4.15         3.11 o                         
  -8  -1   8        189.15        200.04         7.60 o                         
  -7  -1   8          1.02          0.51         3.38 o                         
  -6  -1   8         49.33         46.60         4.27 o                         
  -5  -1   8        215.89        217.55         6.55 o                         
  -8   0   8          6.03          8.19         4.07 o                         
  -6   0   8        242.84        240.12         7.35 o                         
  -8   1   8        189.15        191.79         7.37 o                         
  -7   1   8          1.02         -1.47         3.12 o                         
  -6   1   8         49.33         49.57         4.37 o                         
  -5   1   8        215.89        214.39         6.75 o                         
  -8   2   8         23.25         23.88         4.67 o                         
  -7   2   8         62.20         59.30         5.24 o                         
  -6   2   8         26.26         22.93         3.97 o                         
  -5   2   8          2.75          4.37         3.42 o                         
  -8   3   8        103.78        114.36         6.32 o                         
  -7   3   8          1.86          4.43         3.73 o                         
  -6   3   8         15.65         15.51         4.10 o                         
  -5   3   8        275.40        286.98         7.46 o                         
  -8   4   8          9.05          1.94         4.00 o                         
  -7   4   8         62.83         65.71         5.20 o                         
  -6   4   8         88.13         91.70         5.43 o                         
  -5   4   8         10.47          9.57         3.49 o                         
  -7   5   8        198.51        197.37         7.69 o                         
  -6   5   8        156.62        154.81         6.69 o                         
  -5   5   8        463.11        487.03         9.78 o                         
  -4   5   8        217.72        227.94         6.84 o                         
  -7   6   8         22.54         23.33         4.33 o                         
  -6   6   8        465.61        456.49        10.04 o                         
  -5   6   8        240.50        242.85         7.57 o                         
  -4   6   8       2111.57       1996.20        17.92 o                         
  -7   7   8        365.11        385.86         9.71 o                         
  -6   7   8        223.62        217.34         7.54 o                         
  -5   7   8        164.08        165.08         6.29 o                         
  -4   7   8         49.68         45.51         4.28 o                         
  -7   8   8         16.14         17.07         4.42 o                         
  -6   8   8         18.06         29.50         4.40 o                         
  -5   8   8         76.40         69.76         4.98 o                         
  -4   8   8          1.22          2.85         3.15 o                         
  -6   9   8         19.60         26.63         4.15 o                         
  -5   9   8         79.16         86.39         4.92 o                         
  -4   9   8         33.28         35.41         3.79 o                         
  -3   9   8          9.52          6.14         2.75 o                         
  -6  10   8         42.90         39.32         4.63 o                         
  -5  10   8          2.98          4.33         3.06 o                         
  -5  -7   9         19.33         19.32         3.91 o                         
  -7  -6   9        204.95        213.95         7.60 o                         
  -6  -6   9          8.15          7.81         3.63 o                         
  -8  -5   9        218.60        247.35         8.24 o                         
  -7  -5   9          0.71         -1.81         3.33 o                         
  -6  -5   9        223.03        244.30         7.43 o                         
  -8  -4   9         28.02         37.59         4.74 o                         
  -7  -4   9         18.35         21.68         4.30 o                         
  -6  -4   9        190.65        189.43         7.01 o                         
  -8  -3   9         12.37          8.05         3.74 o                         
  -7  -3   9         66.92         63.40         4.98 o                         
  -6  -3   9         65.74         73.09         4.89 o                         
  -9  -2   9          9.94          8.56         4.59 o                         
  -8  -2   9          6.87          0.83         4.27 o                         
  -7  -2   9         37.49         30.39         4.16 o                         
  -6  -2   9          9.09         11.58         3.71 o                         
  -9  -1   9         23.73         19.67         4.87 o                         
  -8  -1   9        116.58        119.37         6.69 o                         
  -7  -1   9         34.95         34.33         4.68 o                         
  -6  -1   9        141.02        142.15         6.32 o                         
  -9   0   9         21.31         26.41         7.31 o                         
  -7   0   9          3.07          5.33         4.11 o                         
   6   0   6          1.70         14.91         3.74 o                         
  -8   1   9        116.58        117.39         6.78 o                         
  -7   1   9         34.96         25.94         4.41 o                         
  -6   1   9        141.02        137.88         6.21 o                         
  -8   2   9          6.87          7.98         4.56 o                         
  -7   2   9         37.49         39.36         5.02 o                         
  -6   2   9          9.09          4.84         3.38 o                         
  -5   2   9         54.36         54.94         4.61 o                         
  -8   3   9         12.37         15.42         4.95 o                         
  -7   3   9         66.92         65.54         5.48 o                         
  -6   3   9         65.74         76.90         5.08 o                         
  -5   3   9         27.00         20.91         3.85 o                         
  -8   4   9         28.02         26.47         4.62 o                         
  -7   4   9         18.35         17.90         4.33 o                         
  -6   4   9        190.65        183.67         7.14 o                         
  -5   4   9        312.78        287.59         8.11 o                         
  -8   5   9        218.60        255.85         8.91 o                         
  -7   5   9          0.71          0.66         4.33 o                         
  -6   5   9        223.03        247.21         8.19 o                         
  -5   5   9        373.44        341.99         8.75 o                         
  -8   6   9          9.00         15.83         4.26 o                         
  -7   6   9        204.95        212.61         7.94 o                         
  -6   6   9          8.15         11.88         3.83 o                         
  -5   6   9        218.96        215.97         7.57 o                         
  -8   7   9        101.63         95.80         6.08 o                         
  -7   7   9         11.27         17.22         4.51 o                         
  -6   7   9        272.72        285.25         8.70 o                         
  -5   7   9         19.33         21.57         4.26 o                         
  -4   7   9        128.20        120.61         5.75 o                         
  -7   8   9          1.72          0.87         3.38 o                         
  -6   8   9         46.33         49.48         4.88 o                         
  -5   8   9         24.57         16.99         4.21 o                         
  -4   8   9         63.08         75.17         4.81 o                         
  -7   9   9        126.08        134.37         8.07 o                         
  -6   9   9         28.26         32.25         4.42 o                         
  -5   9   9        106.69        113.82         6.14 o                         
  -4   9   9        161.75        180.61         6.63 o                         
  -7  10   9          0.71         -4.17         4.17 o                         
  -6  10   9         13.41         12.44         4.10 o                         
  -5  10   9         11.56         13.56         3.19 o                         
  -7  -6  10          0.01          3.00         3.27 o                         
  -6  -6  10         92.07         79.03         5.13 o                         
  -9  -5  10        108.18        123.41         7.03 o                         
  -8  -5  10         29.12         30.45         4.50 o                         
  -7  -5  10         21.94         23.81         4.65 o                         
  -6  -5  10         26.28         25.99         4.60 o                         
  -9  -4  10          0.40         13.69         4.36 o                         
  -8  -4  10         16.89         20.92         4.55 o                         
  -7  -4  10         17.16         16.70         4.36 o                         
  -6  -4  10         30.97         27.48         4.28 o                         
  -9  -3  10          3.97         -4.12         4.12 o                         
  -8  -3  10          4.91          1.47         3.96 o                         
  -7  -3  10          3.66         -2.59         3.86 o                         
  -6  -3  10         61.40         59.84         4.82 o                         
  -9  -2  10          2.41         -1.85         4.25 o                         
  -8  -2  10         30.14         34.87         4.60 o                         
  -7  -2  10         31.29         21.51         4.55 o                         
  -6  -2  10         17.10         16.60         3.89 o                         
  -9  -1  10          0.57         -5.67         5.67 o                         
  -8  -1  10          7.38          3.38         4.32 o                         
  -7  -1  10         10.61          7.39         3.81 o                         
  -6  -1  10         66.02         78.47         5.45 o                         
  -8   0  10         22.00         10.53         4.50 o                         
  -6   0  10         34.72         35.23         4.74 o                         
  -9   1  10          0.45         -1.69         4.73 o                         
  -8   1  10          7.38         10.64         4.21 o                         
  -7   1  10         10.61          1.79         4.43 o                         
  -6   1  10         66.02         72.99         5.73 o                         
  -8   2  10         30.14         38.98         5.31 o                         
  -7   2  10         31.29         27.60         5.00 o                         
  -6   2  10         17.10         18.82         4.33 o                         
  -8   3  10          4.91          0.95         3.95 o                         
  -7   3  10          3.66          2.08         3.70 o                         
  -6   3  10         61.40         67.17         5.19 o                         
  -5   3  10         43.07         45.47         5.03 o                         
  -8   4  10         16.89          9.68         3.86 o                         
  -7   4  10         17.16         14.60         4.74 o                         
  -6   4  10         30.97         29.46         4.55 o                         
  -5   4  10        128.57        110.20         6.12 o                         
  -8   5  10         29.12         42.44         5.00 o                         
  -7   5  10         21.94         22.09         4.42 o                         
  -6   5  10         26.28         35.95         5.17 o                         
  -5   5  10          3.73          1.22         3.75 o                         
  -8   6  10         89.75         82.34         6.19 o                         
  -7   6  10          0.01         -4.28         4.28 o                         
  -6   6  10         92.07         74.14         5.53 o                         
  -5   6  10          2.34          3.68         3.79 o                         
  -8   7  10         15.72         18.02         4.44 o                         
  -7   7  10         13.42         15.69         3.97 o                         
  -6   7  10         10.40         12.47         4.51 o                         
  -5   7  10          1.73          3.62         3.71 o                         
  -8   8  10          0.71          9.62         4.53 o                         
  -6   8  10         24.92         19.66         4.08 o                         
  -5   8  10          6.27          0.03         4.02 o                         
  -4   8  10         58.93         62.34         4.90 o                         
  -7   9  10         41.23         44.83         5.04 o                         
  -6   9  10         20.85         21.62         3.88 o                         
  -5   9  10         10.25          7.48         3.71 o                         
  -4   9  10         23.22         18.04         4.19 o                         
  -7  10  10         67.09         69.24         5.84 o                         
  -6  10  10         24.91         31.33         4.50 o                         
  -7  -6  11        107.53        100.18         6.01 o                         
  -6  -6  11          3.84         11.55         3.96 o                         
  -8  -5  11         24.01         25.50         4.90 o                         
  -7  -5  11          4.99          4.81         4.26 o                         
  -6  -5  11         28.70         34.24         4.47 o                         
  -8  -4  11          2.12          3.76         4.86 o                         
  -7  -4  11         23.31         28.95         4.89 o                         
  -6  -4  11          7.07          9.51         3.90 o                         
  -8  -3  11          0.10          2.64         4.26 o                         
  -7  -3  11          9.14         10.80         4.08 o                         
  -6  -3  11         18.31         16.85         4.47 o                         
  -8  -2  11         10.09          9.68         4.66 o                         
  -7  -2  11          0.04          3.75         3.65 o                         
  -6  -2  11         38.71         29.31         4.94 o                         
  -8  -1  11         72.10         73.18         6.41 o                         
  -7  -1  11          8.57         12.08         4.53 o                         
  -6  -1  11        383.89        363.33         9.78 o                         
  -7   0  11         92.76        106.10         7.04 o                         
   6   0   8          1.28          1.64         4.41 o                         
  -8   1  11         72.10         59.51         5.84 o                         
  -7   1  11          8.57         13.02         4.41 o                         
  -6   1  11        383.89        354.99         9.86 o                         
  -8   2  11         10.09         -2.60         5.00 o                         
  -7   2  11          0.04         -4.76         4.76 o                         
  -6   2  11         38.71         32.73         4.88 o                         
  -8   3  11          0.10         -3.52         3.52 o                         
  -7   3  11          9.14          6.73         4.57 o                         
  -6   3  11         18.31         15.91         4.52 o                         
  -8   4  11          2.12          5.10         3.84 o                         
  -7   4  11         23.31         26.62         4.93 o                         
  -6   4  11          7.07         13.91         4.67 o                         
  -5   4  11          8.10          9.13         4.40 o                         
  -7   5  11          4.99         -0.37         4.49 o                         
  -6   5  11         28.70         23.96         4.65 o                         
  -5   5  11         10.86          8.93         3.91 o                         
  -7   6  11        107.53        119.81         7.10 o                         
  -6   6  11          3.84          5.24         3.61 o                         
  -5   6  11        137.12        133.51         6.79 o                         
  -7   7  11         18.90         21.73         4.08 o                         
  -6   7  11         55.84         46.78         5.37 o                         
  -5   7  11         27.22         16.60         3.75 o                         
  -7   8  11          1.48          6.93         4.82 o                         
  -6   8  11         93.52        116.46         6.95 o                         
  -5   8  11          1.32          0.92         3.70 o                         
  -4   8  11         90.19         96.93         5.49 o                         
  -6   9  11         54.86         48.13         5.51 o                         
  -5   9  11          0.21          4.22         4.01 o                         
  -4   9  11         45.19         45.52         5.03 o                         
  -6  -6  12         96.09        106.81         6.52 o                         
  -7  -5  12         16.64         15.51         4.81 o                         
  -6  -5  12         54.75         45.68         5.02 o                         
  -7  -4  12          0.08         -3.86         3.86 o                         
  -6  -4  12          8.80          2.84         4.05 o                         
  -7  -3  12         42.67         40.79         5.49 o                         
  -6  -3  12         60.63         60.60         5.93 o                         
  -7  -2  12          0.02         -0.84         4.73 o                         
  -6  -2  12          6.10          2.39         4.62 o                         
  -7  -1  12         38.65         43.50         5.07 o                         
  -6  -1  12         48.83         46.09         5.19 o                         
  -6   0  12        182.82        159.01         7.66 o                         
  -7   1  12         38.65         52.06         5.48 o                         
  -6   1  12         48.83         49.32         4.94 o                         
  -7   2  12          0.02          8.64         4.53 o                         
  -6   2  12          6.10          7.94         4.58 o                         
  -7   3  12         42.67         41.87         5.19 o                         
  -6   3  12         60.63         64.61         6.20 o                         
  -6   4  12          8.80          6.96         4.30 o                         
  -6   5  12         54.75         65.91         6.09 o                         
  -5   5  12          3.74         10.15         3.89 o                         
  -6   6  12         96.09        108.66         6.25 o                         
  -5   6  12         10.83          6.79         4.25 o                         
  -6   7  12          6.16         17.66         4.69 o                         
  -5   7  12         22.38         28.04         4.47 o                         
  -5   8  12          1.72          4.41         4.51 o                         
  -4   8  12         19.28         21.70         4.82 o                         
  -5   9  12         21.47         14.27         4.98 o                         
  -4   9  12         77.07         61.68         5.63 o                         
   1  -6   1          5.78          7.01         1.19 o                         
   1  -5   1        149.54        148.37         2.55 o                         
   3  -5   1         51.35         53.11         2.73 o                         
   1  -4   1        303.08        322.84         3.47 o                         
   3  -4   1          4.89          6.73         2.11 o                         
   1  -3   1         52.55         57.82         1.70 o                         
   3  -3   1        251.85        233.01         4.44 o                         
   3  -2   1        100.16         89.00         3.06 o                         
   3  -1   1        577.77        555.65         6.16 o                         
   5  -1   1          3.57          0.79         2.74 o                         
   3   0   1        569.08        541.94         6.08 o                         
   5   0   1        188.41        189.19         5.18 o                         
   3   1   1        577.77        587.17         6.24 o                         
   5   1   1          3.57          5.77         2.73 o                         
   3   2   1        100.16        103.41         2.99 o                         
   5   2   1         12.70         12.42         2.89 o                         
   3   3   1        251.85        267.33         4.22 o                         
   5   3   1          6.69          5.20         2.40 o                         
   3   4   1          4.89          8.16         1.59 o                         
   3   5   1         51.35         51.20         2.28 o                         
   3   6   1        503.12        510.81         5.37 o                         
   3   7   1        136.50        150.49         2.99 o                         
   1  -8   2          2.25          5.75         1.37 o                         
   3  -8   2          4.93          7.23         2.14 o                         
   1  -7   2        147.93        152.82         3.00 o                         
   3  -7   2        252.79        263.48         5.31 o                         
   1  -6   2         38.28         43.21         1.83 o                         
   3  -6   2          5.49          5.03         2.09 o                         
   5  -6   2          6.56          7.67         2.90 o                         
   3  -5   2         96.27         93.69         3.36 o                         
   5  -5   2        116.01        118.85         4.78 o                         
   3  -4   2        505.96        536.03         7.11 o                         
   5  -4   2        176.52        182.71         5.44 o                         
   3  -3   2         48.39         48.06         2.75 o                         
   5  -3   2          2.75          3.66         2.89 o                         
   3  -2   2          2.98          4.21         1.87 o                         
   5  -2   2        235.20        223.09         5.88 o                         
   3  -1   2       1401.19       1363.13        10.10 o                         
   5  -1   2        252.38        272.93         6.29 o                         
   3   1   2       1401.19       1395.19         9.93 o                         
   5   1   2        252.38        277.02         6.22 o                         
   3   2   2          2.98          5.42         1.89 o                         
   5   2   2        235.20        231.43         5.81 o                         
   3   3   2         48.39         47.03         2.40 o                         
   5   3   2          2.75         -0.40         2.68 o                         
   3   4   2        505.96        525.59         5.96 o                         
   5   4   2        176.52        193.49         5.18 o                         
   3   5   2         96.27         98.46         2.88 o                         
   5   5   2        116.01        125.27         4.38 o                         
   3   6   2          5.49          5.99         1.63 o                         
   5   6   2          6.56          7.16         2.41 o                         
   3   7   2        252.79        282.15         4.31 o                         
   3  -9   3          3.09          3.54         2.56 o                         
   1  -8   3         10.35          9.83         1.64 o                         
   3  -8   3          0.60         -0.12         2.30 o                         
   5  -8   3         50.11         48.51         4.19 o                         
   3  -7   3        253.52        257.41         5.41 o                         
   5  -7   3         12.15         11.09         3.47 o                         
   3  -6   3         71.01         78.60         3.42 o                         
   5  -6   3         36.17         34.42         4.01 o                         
   3  -5   3        217.93        225.53         5.20 o                         
   5  -5   3         95.16         94.56         4.64 o                         
   3  -4   3         43.94         52.54         3.08 o                         
   5  -4   3          4.96          3.90         2.64 o                         
   7  -4   3          5.69          5.94         3.82 o                         
   3  -3   3         55.36         62.34         3.32 o                         
   5  -3   3         46.19         44.67         3.94 o                         
   7  -3   3          7.10          5.67         3.66 o                         
   5  -2   3          4.93          2.53         3.08 o                         
   7  -2   3         18.19         26.54         4.86 o                         
   5  -1   3         11.79         14.58         3.27 o                         
   7  -1   3          0.40         -1.43         3.99 o                         
   5   0   3        117.64        111.18         4.86 o                         
   7   0   3         14.89         15.59         3.89 o                         
   5   1   3         11.79         11.24         2.92 o                         
   7   1   3          0.40         -0.31         3.58 o                         
   5   2   3          4.93          2.32         2.70 o                         
   7   2   3         18.19         21.44         3.90 o                         
   5   3   3         46.19         44.46         3.59 o                         
   7   3   3          7.10          6.02         3.48 o                         
   5   4   3          4.96          5.07         2.85 o                         
   7   4   3          5.70          4.06         3.90 o                         
   5   5   3         95.16        101.09         4.24 o                         
   7   5   3          0.53         -1.11         3.70 o                         
   5   6   3         36.17         37.73         3.31 o                         
   7   6   3         10.73          8.23         3.84 o                         
   5   7   3         12.15          8.73         2.63 o                         
   5 -10   4          3.42          3.53         3.11 o                         
   3  -9   4         59.47         56.25         3.58 o                         
   5  -9   4          1.58          0.03         2.90 o                         
   3  -8   4        551.93        548.88         8.13 o                         
   5  -8   4         52.99         51.83         4.34 o                         
   3  -7   4          9.73          7.60         2.38 o                         
   5  -7   4        102.03         98.75         5.60 o                         
   7  -7   4          0.05         -3.02         3.62 o                         
   3  -6   4         33.60         30.27         2.88 o                         
   5  -6   4         41.82         42.31         4.21 o                         
   7  -6   4         16.64         13.43         4.58 o                         
   3  -5   4         21.58         21.20         2.82 o                         
   5  -5   4         55.09         53.66         4.31 o                         
   7  -5   4          0.99         -2.12         4.07 o                         
   5  -4   4          0.24         -2.06         3.00 o                         
   7  -4   4          2.29          2.69         3.90 o                         
   5  -3   4         32.16         33.77         3.72 o                         
   7  -3   4          2.08          3.43         3.59 o                         
   5  -2   4          0.00         -1.18         3.24 o                         
   7  -2   4          0.18         -2.58         3.66 o                         
   5  -1   4         23.86         25.08         3.67 o                         
   7  -1   4         11.04         10.37         4.34 o                         
   5   1   4         23.86         26.72         3.57 o                         
   7   1   4         11.04         14.70         3.72 o                         
   5   2   4          0.00         -0.26         2.79 o                         
   7   2   4          0.18          2.96         3.70 o                         
   5   3   4         32.16         35.95         3.51 o                         
   7   3   4          2.08          3.35         3.90 o                         
   5   4   4          0.24         -1.47         2.88 o                         
   7   4   4          2.29          2.68         3.80 o                         
   5   5   4         55.09         58.25         3.84 o                         
   7   5   4          0.99          1.19         3.42 o                         
   5   6   4         41.82         47.09         3.66 o                         
   7   6   4         16.64         14.26         4.25 o                         
   5   7   4        102.04        101.04         4.48 o                         
   5 -10   5          0.19         -1.72         3.29 o                         
   3  -9   5         14.22          9.09         2.81 o                         
   5  -9   5          9.67          7.23         3.24 o                         
   7  -9   5          0.17          0.52         3.98 o                         
   3  -8   5          9.22          8.93         2.92 o                         
   5  -8   5          5.76          8.04         3.48 o                         
   7  -8   5          4.32          6.06         3.92 o                         
   3  -7   5        105.23        100.02         4.48 o                         
   5  -7   5        110.23        122.55         5.92 o                         
   7  -7   5          9.45         10.59         4.22 o                         
   5  -6   5        196.65        206.47         7.08 o                         
   7  -6   5         51.29         53.43         5.59 o                         
   5  -5   5          1.62          4.07         3.33 o                         
   7  -5   5          3.55          2.06         3.81 o                         
   5  -4   5          5.15          2.19         3.67 o                         
   7  -4   5          6.43         12.53         4.28 o                         
   5  -3   5          0.93          1.16         3.34 o                         
   7  -3   5          0.42         -3.74         3.74 o                         
   5  -2   5          1.50          1.79         3.27 o                         
   7  -2   5         21.52         14.57         4.06 o                         
   9  -2   5          4.73         -5.07         5.07 o                         
   5  -1   5         16.63         21.45         3.67 o                         
   7  -1   5         15.24         16.80         4.77 o                         
   5   0   5         98.88        103.83         5.06 o                         
   7   0   5        121.19        121.92         6.38 o                         
   5   1   5         16.63         18.04         3.55 o                         
   7   1   5         15.24         18.17         4.73 o                         
   9   1   5         10.86         17.83         5.46 o                         
   5   2   5          1.50         -1.13         3.18 o                         
   7   2   5         21.52         16.82         4.38 o                         
   9   2   5          4.73          8.38         5.58 o                         
   5   3   5          0.93         -0.30         3.22 o                         
   7   3   5          0.42          3.42         4.24 o                         
   5   4   5          5.15          5.05         3.23 o                         
   7   4   5          6.43          6.24         3.67 o                         
   9   4   5          4.83          4.70         4.18 o                         
   5   5   5          1.62          2.69         2.92 o                         
   7   5   5          3.55          3.06         4.21 o                         
   5   6   5        196.65        202.17         6.14 o                         
   7   6   5         51.29         54.41         4.92 o                         
   5   7   5        110.23        110.89         4.97 o                         
   5 -10   6          0.22         -3.18         3.18 o                         
   7 -10   6          4.53         11.20         4.63 o                         
   3  -9   6         87.96         99.56         4.64 o                         
   5  -9   6         78.99         77.83         5.26 o                         
   3  -8   6        235.22        227.22         6.37 o                         
   5  -8   6         48.52         51.50         4.69 o                         
   7  -8   6          0.89          3.07         3.97 o                         
   5  -7   6         18.82         17.51         4.28 o                         
   7  -7   6          4.51          0.59         3.78 o                         
   5  -6   6         23.68         19.25         4.17 o                         
   7  -6   6          0.32          6.53         4.52 o                         
   5  -5   6        118.11        131.39         6.16 o                         
   7  -5   6          7.49          4.75         4.40 o                         
   5  -4   6         33.59         38.28         4.46 o                         
   7  -4   6          0.02          2.28         4.30 o                         
   5  -3   6         37.66         43.43         4.71 o                         
   7  -3   6         42.95         44.36         5.30 o                         
   5  -2   6          1.31         -3.42         3.56 o                         
   7  -2   6         29.62         19.68         4.90 o                         
   5  -1   6         19.57         20.47         3.99 o                         
   7  -1   6          0.07          0.64         4.19 o                         
   7   1   6          0.07          1.05         4.01 o                         
   7   2   6         29.62         32.52         4.76 o                         
   9   2   6         27.69         28.66         5.40 o                         
   7   3   6         42.95         48.60         5.01 o                         
   9   3   6          7.87         -0.55         5.01 o                         
   7   4   6          0.02          3.61         4.43 o                         
   9   4   6          0.51         -5.19         5.19 o                         
   7   5   6          7.49          3.67         4.46 o                         
   9   5   6          0.30          3.35         4.53 o                         
   5   6   6         23.68         26.93         4.09 o                         
   7   6   6          0.32         -1.81         3.83 o                         
   5   7   6         18.82         16.85         3.86 o                         
   3  -9   7         15.90         16.19         3.08 o                         
   5  -9   7         23.20         25.96         4.49 o                         
   7  -9   7          4.55          5.91         4.75 o                         
   5  -8   7         27.20         30.23         4.78 o                         
   7  -8   7          9.38          9.44         4.75 o                         
   5  -7   7          0.20         -3.12         3.74 o                         
   7  -7   7          0.01         -3.72         3.72 o                         
   5  -6   7          3.95          4.41         3.95 o                         
   7  -6   7          0.61          2.95         4.20 o                         
   5  -5   7          0.38          0.13         3.56 o                         
   7  -5   7          2.81         -0.95         4.67 o                         
   5  -4   7         97.47        105.91         6.13 o                         
   7  -4   7         14.08          8.64         4.39 o                         
   5  -3   7         26.33         28.55         4.59 o                         
   7  -3   7          4.89          6.90         4.79 o                         
   5  -2   7        194.07        205.70         7.32 o                         
   7  -2   7         31.08         28.92         5.83 o                         
   7  -1   7        128.74        129.57         7.36 o                         
   7   0   7          5.50          5.25         4.87 o                         
   7   1   7        128.73        129.60         7.00 o                         
   7   2   7         31.08         30.41         5.08 o                         
   7   3   7          4.89          2.14         3.56 o                         
   7   4   7         14.08         11.01         3.94 o                         
   7   5   7          2.81         -0.09         4.07 o                         
   7   6   7          0.61         -3.90         3.90 o                         
   5  -9   8          5.90          8.70         4.05 o                         
   5  -8   8          3.50          1.76         3.93 o                         
   5  -7   8         12.56          8.23         3.94 o                         
   5  -6   8          5.05          6.47         3.65 o                         
   7  -6   8          0.31         -3.67         3.86 o                         
   5  -5   8          0.33         -4.04         4.04 o                         
   7  -5   8          0.58          2.98         4.58 o                         
   5  -4   8         19.00         12.80         3.90 o                         
   7  -4   8          1.15          7.45         4.53 o                         
   7  -2   8         36.08         39.70         4.89 o                         
   7  -1   8          2.49          6.80         5.11 o                         
   7   1   8          2.49          0.53         4.93 o                         
   7   2   8         36.08         40.35         5.68 o                         
   7   3   8          0.40          3.70         4.51 o                         
   7   4   8          1.15          4.49         5.02 o                         
   7   5   8          0.58          9.97         4.77 o                         
   7   6   8          0.31         -0.54         4.60 o                         
   5  -9   9          3.39         -4.13         4.13 o                         
   5  -8   9         13.88         18.49         4.42 o                         
   5  -7   9          4.37          5.22         4.25 o                         
   5  -6   9          9.73         10.05         4.15 o                         
   5  -5   9         13.33         10.59         4.35 o                         
   5  -7  10          0.42          7.15         4.65 o                         
   5  -6  10          0.78         -4.25         4.25 o                         
   5  -5  10          1.43          1.49         4.42 o                         
  -3   2 -12         45.86         53.89         5.35 o                         
  -3   3 -12          4.79         -3.92         4.78 o                         
  -2   6 -12         31.69         26.89         5.26 o                         
  -2   7 -12         21.20         14.61         4.31 o                         
  -4  -4 -11         33.10         36.74         4.67 o                         
  -4  -3 -11         32.37         28.36         4.81 o                         
  -4  -2 -11         45.85         41.58         4.77 o                         
  -4  -1 -11         16.45         13.43         3.77 o                         
  -4   1 -11         16.45         10.69         3.81 o                         
  -4   2 -11         45.85         48.00         4.85 o                         
  -4   3 -11         32.37         34.25         5.06 o                         
  -3   3 -11         15.13          4.34         3.73 o                         
  -4   4 -11         33.10         33.71         4.74 o                         
  -3   4 -11          0.58          2.00         4.07 o                         
  -4   5 -11         39.84         31.91         5.33 o                         
  -3   5 -11        176.75        176.41         7.52 o                         
  -4   6 -11         23.86         17.64         4.84 o                         
  -3   6 -11          8.64         14.90         4.22 o                         
  -2   6 -11         35.26         29.88         3.92 o                         
  -4   7 -11          1.51          3.61         4.53 o                         
  -3   7 -11         46.36         42.07         5.12 o                         
  -2   7 -11         84.31         80.06         5.68 o                         
  -3   8 -11          9.02          1.05         4.40 o                         
  -5  -7 -10          1.30          4.63         4.02 o                         
  -5  -6 -10          2.37          5.54         4.20 o                         
  -5  -5 -10          4.36          9.09         4.14 o                         
  -5  -4 -10          9.12          7.29         3.72 o                         
  -5  -3 -10         51.82         47.83         5.20 o                         
  -5  -2 -10          3.39          5.92         3.95 o                         
  -4  -2 -10        112.19         98.38         5.88 o                         
  -5  -1 -10         75.19         67.52         5.86 o                         
  -4  -1 -10         33.94         19.08         4.60 o                         
  -4   0 -10        111.70        102.72         6.28 o                         
  -5   1 -10         75.19         55.26         5.42 o                         
  -4   1 -10         33.94         17.67         4.51 o                         
  -5   2 -10          3.39          4.49         4.66 o                         
  -4   2 -10        112.19        104.15         6.09 o                         
  -5   3 -10         51.82         45.75         5.30 o                         
  -4   3 -10          7.30          9.03         4.44 o                         
  -3   3 -10        125.85        121.40         6.17 o                         
  -5   4 -10          9.12         13.09         4.23 o                         
  -4   4 -10        142.90        132.79         6.46 o                         
  -3   4 -10         16.18         17.23         4.10 o                         
  -5   5 -10          4.36          4.64         4.00 o                         
  -4   5 -10         65.57         54.15         5.06 o                         
  -3   5 -10          3.66          2.89         3.72 o                         
  -5   6 -10          2.37         -0.05         4.37 o                         
  -4   6 -10         79.72         75.84         5.97 o                         
  -3   6 -10          4.55          9.68         4.07 o                         
  -2   6 -10         36.69         34.53         4.29 o                         
  -5   7 -10          1.30         11.76         4.62 o                         
  -4   7 -10         13.55          8.92         4.42 o                         
  -3   7 -10          2.93          0.84         4.36 o                         
  -2   7 -10         23.15         23.93         3.78 o                         
  -4   8 -10         53.96         66.11         5.92 o                         
  -3   8 -10          2.34          8.93         3.56 o                         
  -2   8 -10         63.44         71.49         5.13 o                         
  -5  -7  -9         13.36         10.99         3.72 o                         
  -6  -6  -9         32.38         24.84         3.88 o                         
  -5  -6  -9         29.70         29.65         4.41 o                         
  -6  -5  -9         19.41         18.92         3.90 o                         
  -5  -5  -9         40.71         41.47         4.62 o                         
  -6  -4  -9         24.49         22.05         4.24 o                         
  -5  -4  -9         32.50         32.92         4.39 o                         
  -6  -3  -9        169.03        173.60         7.49 o                         
  -5  -3  -9         24.60         31.14         4.91 o                         
  -4  -3  -9        382.30        363.26         9.05 o                         
  -6  -2  -9          5.44         11.13         4.35 o                         
  -5  -2  -9        137.83        137.37         6.35 o                         
  -4  -2  -9        347.53        306.63         8.35 o                         
  -6  -1  -9        101.71        116.33         7.09 o                         
  -5  -1  -9         37.38         41.37         5.16 o                         
  -4  -1  -9         85.36         85.90         5.33 o                         
   6   0 -12         59.87         44.95         5.19 o                         
  -5   0  -9          7.97         11.24         4.65 o                         
  -6   1  -9        101.71         99.96         6.29 o                         
  -5   1  -9         37.38         36.05         5.06 o                         
  -4   1  -9         85.36         78.87         5.40 o                         
  -6   2  -9          5.44          7.72         4.49 o                         
  -5   2  -9        137.83        123.91         6.65 o                         
  -4   2  -9        347.53        265.89         7.93 o                         
  -6   3  -9        169.03        158.21         7.73 o                         
  -5   3  -9         24.60         27.24         4.82 o                         
  -4   3  -9        382.30        374.32         9.24 o                         
  -3   3  -9         46.41         35.79         4.36 o                         
  -6   4  -9         24.49         20.21         4.70 o                         
  -5   4  -9         32.50         26.20         4.91 o                         
  -4   4  -9         23.27         20.98         4.19 o                         
  -3   4  -9          3.89          0.26         3.79 o                         
  -6   5  -9         19.41         10.28         4.78 o                         
  -5   5  -9         40.71         43.56         5.08 o                         
  -4   5  -9         18.64         19.59         3.75 o                         
  -3   5  -9         42.16         35.53         4.25 o                         
  -6   6  -9         32.38         26.71         4.73 o                         
  -5   6  -9         29.70         21.32         4.29 o                         
  -4   6  -9         23.96         17.29         3.88 o                         
  -3   6  -9          3.45          2.88         3.53 o                         
  -2   6  -9        188.42        150.20         5.70 o                         
  -6   7  -9          8.60         12.62         4.03 o                         
  -5   7  -9         13.36         14.93         4.10 o                         
  -4   7  -9          5.30          1.33         3.90 o                         
  -3   7  -9         92.59         84.24         5.09 o                         
  -2   7  -9        166.72        151.85         6.06 o                         
  -5   8  -9         42.38         51.91         5.85 o                         
  -4   8  -9         29.58         18.74         4.68 o                         
  -3   8  -9         31.23         19.80         4.09 o                         
  -2   8  -9        237.75        222.43         6.98 o                         
  -5   9  -9         10.35         14.02         4.59 o                         
  -4   9  -9        137.56        135.35         6.58 o                         
  -5  -7  -8         38.36         40.77         4.30 o                         
  -7  -6  -8          0.96          2.44         4.35 o                         
  -6  -6  -8          2.63         11.97         3.83 o                         
  -5  -6  -8         15.43         15.43         4.09 o                         
  -7  -5  -8          1.78         16.32         4.28 o                         
  -6  -5  -8         18.05         21.45         3.99 o                         
  -5  -5  -8          1.01          0.74         3.59 o                         
  -7  -4  -8          3.51          9.06         4.31 o                         
  -6  -4  -8         18.65         15.62         3.99 o                         
  -5  -4  -8         58.00         61.12         4.98 o                         
  -7  -3  -8          1.21          3.06         3.99 o                         
  -6  -3  -8         55.43         58.72         4.98 o                         
  -5  -3  -8        206.19        201.77         7.07 o                         
  -4  -3  -8          3.99          2.19         3.81 o                         
  -7  -2  -8        110.16         94.59         6.44 o                         
  -6  -2  -8         32.17         23.87         4.55 o                         
  -5  -2  -8        386.38        374.47         9.29 o                         
  -4  -2  -8          5.49          5.81         3.36 o                         
  -7  -1  -8          7.61          3.09         4.39 o                         
  -6  -1  -8        147.99        115.17         6.47 o                         
  -5  -1  -8          5.15          8.46         3.96 o                         
  -4  -1  -8         32.54         27.30         3.89 o                         
  -6   0  -8          3.92          3.74         3.87 o                         
  -4   0  -8        175.43        155.89         6.09 o                         
  -7   1  -8          7.61          9.54         4.50 o                         
  -6   1  -8        147.99        119.80         6.30 o                         
  -5   1  -8          5.15          5.66         3.99 o                         
  -4   1  -8         32.54         30.51         4.01 o                         
  -7   2  -8        110.16         88.09         6.41 o                         
  -6   2  -8         32.17         27.90         4.83 o                         
  -5   2  -8        386.38        369.34         9.33 o                         
  -4   2  -8          5.49          0.78         3.81 o                         
  -7   3  -8          1.21          1.61         4.53 o                         
  -6   3  -8         55.43         60.21         5.78 o                         
  -5   3  -8        206.19        193.69         7.20 o                         
  -4   3  -8          3.99          4.55         3.86 o                         
  -3   3  -8        556.83        504.52         9.55 o                         
  -7   4  -8          3.51          4.14         4.76 o                         
  -6   4  -8         18.65         12.52         4.34 o                         
  -5   4  -8         58.00         48.67         5.05 o                         
  -4   4  -8          4.22          0.26         3.23 o                         
  -3   4  -8         63.59         54.33         4.45 o                         
  -7   5  -8          1.78         11.28         4.98 o                         
  -6   5  -8         18.05         16.94         4.93 o                         
  -5   5  -8          1.01         -2.23         3.86 o                         
  -4   5  -8          6.31          1.32         3.36 o                         
  -3   5  -8         12.24         11.70         3.37 o                         
  -7   6  -8          0.96         -4.49         4.49 o                         
  -6   6  -8          2.63         -3.97         3.97 o                         
  -5   6  -8         15.43         15.69         4.59 o                         
  -4   6  -8         22.25         23.16         3.85 o                         
  -3   6  -8         11.88         10.06         3.43 o                         
  -2   6  -8         19.11          8.57         3.34 o                         
  -6   7  -8        145.31        133.96         6.65 o                         
  -5   7  -8         38.36         29.18         4.51 o                         
  -4   7  -8         63.90         71.73         5.35 o                         
  -3   7  -8         16.79         12.96         3.47 o                         
  -2   7  -8         41.10         35.49         3.73 o                         
  -6   8  -8         41.07         38.69         4.80 o                         
  -5   8  -8         10.70          2.88         4.00 o                         
  -4   8  -8         76.11         64.81         4.83 o                         
  -3   8  -8          0.06          3.05         3.48 o                         
  -2   8  -8        135.42        130.93         5.37 o                         
  -1   8  -8        159.84        154.02         5.27 o                         
  -6   9  -8         32.16         33.29         5.62 o                         
  -5   9  -8         18.02         15.44         4.35 o                         
  -4   9  -8         34.29         25.27         4.18 o                         
  -3   9  -8        124.28        128.98         5.71 o                         
  -5  -7  -7          0.62         -0.67         3.23 o                         
  -4  -7  -7         44.33         33.64         3.81 o                         
  -7  -6  -7          1.87         -0.69         3.46 o                         
  -6  -6  -7         31.71         17.93         3.56 o                         
  -5  -6  -7         12.08          9.11         3.48 o                         
  -8  -5  -7         20.64          7.06         4.37 o                         
  -7  -5  -7          8.57          3.78         3.45 o                         
  -6  -5  -7          8.73          9.20         3.37 o                         
  -5  -5  -7          1.17          1.83         3.57 o                         
  -4  -5  -7          6.43          1.59         3.36 o                         
  -7  -4  -7         43.00         26.61         4.09 o                         
  -6  -4  -7         91.49         86.42         5.22 o                         
  -5  -4  -7        297.64        276.06         7.70 o                         
  -4  -4  -7         30.93         34.76         4.02 o                         
  -7  -3  -7         14.93          9.84         4.31 o                         
  -6  -3  -7         25.13         21.90         4.39 o                         
  -5  -3  -7         80.41         73.96         4.76 o                         
  -4  -3  -7        358.02        348.71         7.75 o                         
  -8  -2  -7         28.50         29.04         4.40 o                         
  -7  -2  -7         94.90         79.22         5.79 o                         
  -6  -2  -7         16.20         12.50         3.88 o                         
  -5  -2  -7        592.60        598.21        10.69 o                         
  -4  -2  -7         19.08         15.19         3.23 o                         
  -8  -1  -7         34.28         27.28         5.26 o                         
  -7  -1  -7        393.10        387.64        10.06 o                         
  -6  -1  -7         26.63         21.54         4.32 o                         
  -5  -1  -7        320.58        310.52         8.04 o                         
  -4  -1  -7         62.21         57.27         4.21 o                         
  -7   0  -7         16.80         12.58         4.14 o                         
   6   0 -10         11.37          6.68         3.99 o                         
  -5   0  -7        111.45        109.58         5.77 o                         
  -8   1  -7         34.28         30.76         5.19 o                         
  -7   1  -7        393.10        379.80        10.19 o                         
  -6   1  -7         26.63         25.82         4.75 o                         
  -5   1  -7        320.58        310.79         8.22 o                         
  -4   1  -7         62.21         54.51         4.32 o                         
  -8   2  -7         28.50         23.88         5.25 o                         
  -7   2  -7         94.90         90.65         6.10 o                         
  -6   2  -7         16.20         19.87         4.70 o                         
  -5   2  -7        592.61        564.08        10.75 o                         
  -4   2  -7         19.08         18.33         3.42 o                         
  -8   3  -7          0.29          6.63         4.43 o                         
  -7   3  -7         14.93         11.23         4.04 o                         
  -6   3  -7         25.13         16.70         4.31 o                         
  -5   3  -7         80.41         83.01         5.48 o                         
  -4   3  -7        358.02        327.65         8.05 o                         
  -3   3  -7        237.48        212.41         6.29 o                         
  -8   4  -7          1.25         -2.05         4.16 o                         
  -7   4  -7         43.00         35.96         5.21 o                         
  -6   4  -7         91.49         81.29         5.87 o                         
  -5   4  -7        297.64        271.71         7.92 o                         
  -4   4  -7         30.93         35.05         4.49 o                         
  -3   4  -7       1352.07       1260.99        13.81 o                         
  -7   5  -7          8.57          5.86         4.04 o                         
  -6   5  -7          8.73          4.19         3.64 o                         
  -5   5  -7          1.17          5.57         3.69 o                         
  -4   5  -7          6.43          9.63         3.85 o                         
  -3   5  -7         45.45         40.35         4.32 o                         
  -7   6  -7          1.87          3.58         4.86 o                         
  -6   6  -7         31.71         25.95         4.35 o                         
  -5   6  -7         12.08          6.86         3.39 o                         
  -4   6  -7          3.14          1.04         3.30 o                         
  -3   6  -7        225.91        215.89         6.43 o                         
  -2   6  -7        282.85        210.92         6.04 o                         
  -7   7  -7          0.03         -3.83         3.83 o                         
  -6   7  -7         15.57         18.57         4.31 o                         
  -5   7  -7          0.62          1.57         3.48 o                         
  -4   7  -7         44.33         36.65         4.02 o                         
  -3   7  -7         14.35         13.41         3.30 o                         
  -2   7  -7        103.13         84.86         4.42 o                         
  -7   8  -7         28.63         25.57         4.59 o                         
  -6   8  -7         25.13         21.13         4.28 o                         
  -5   8  -7         83.06         89.25         5.61 o                         
  -4   8  -7         56.79         52.19         4.58 o                         
  -3   8  -7        422.87        407.30         8.54 o                         
  -2   8  -7        483.52        456.51         8.38 o                         
  -1   8  -7        453.33        456.80         7.75 o                         
  -7   9  -7         13.90         15.49         4.20 o                         
  -6   9  -7         26.96         21.08         4.48 o                         
  -5   9  -7         70.84         81.08         5.20 o                         
  -4   9  -7        322.13        299.01         8.15 o                         
  -3   9  -7         48.54         42.93         4.03 o                         
  -6  10  -7         72.48         72.96         5.70 o                         
  -5  10  -7          9.06         12.02         4.10 o                         
  -5  -7  -6         57.47         52.54         4.36 o                         
  -4  -7  -6        149.29        157.69         5.46 o                         
  -7  -6  -6          0.97         -2.76         3.25 o                         
  -6  -6  -6          3.45          6.15         3.12 o                         
  -5  -6  -6         72.30         68.16         4.44 o                         
  -4  -6  -6        946.37        781.30        10.62 o                         
  -8  -5  -6         41.22         45.00         5.11 o                         
  -7  -5  -6         22.88         19.87         3.77 o                         
  -6  -5  -6         78.17         80.67         4.95 o                         
  -5  -5  -6        360.65        388.96         8.26 o                         
  -4  -5  -6        623.36        648.67         9.73 o                         
  -9  -4  -6          1.57         12.02         4.78 o                         
  -8  -4  -6         44.26         45.61         5.27 o                         
  -7  -4  -6          0.07          2.19         3.38 o                         
  -6  -4  -6        529.67        510.87        10.16 o                         
  -5  -4  -6        102.55        102.19         5.13 o                         
  -4  -4  -6        211.19        216.97         6.05 o                         
  -9  -3  -6         24.02         32.81         5.58 o                         
  -8  -3  -6         14.97         26.98         4.65 o                         
  -7  -3  -6        131.15        119.82         5.98 o                         
  -6  -3  -6        183.02        188.16         6.77 o                         
  -5  -3  -6        115.01        117.72         5.22 o                         
  -4  -3  -6         64.47         71.94         4.13 o                         
  -9  -2  -6         84.56        115.12         7.06 o                         
  -8  -2  -6         73.88         81.68         5.69 o                         
  -7  -2  -6         90.45         77.47         5.64 o                         
  -6  -2  -6         21.69         18.78         3.98 o                         
  -5  -2  -6          4.02         10.63         3.58 o                         
  -4  -2  -6         27.16         29.12         3.48 o                         
  -9  -1  -6          0.38         11.00         4.40 o                         
  -8  -1  -6          3.15          1.95         3.81 o                         
  -7  -1  -6          0.21         -3.95         3.95 o                         
  -6  -1  -6         86.77         79.02         5.44 o                         
  -5  -1  -6         59.76         50.71         4.33 o                         
  -4  -1  -6        176.47        148.17         5.34 o                         
  -8   0  -6          9.20          4.38         3.81 o                         
  -6   0  -6          5.18          4.54         3.99 o                         
  -4   0  -6        733.77        681.84        10.20 o                         
  -8   1  -6          3.15          5.89         4.34 o                         
  -7   1  -6          0.21          3.53         4.15 o                         
  -6   1  -6         86.77         78.68         5.26 o                         
  -5   1  -6         59.76         53.29         4.38 o                         
  -4   1  -6        176.47        139.08         5.16 o                         
  -8   2  -6         73.88         80.05         6.24 o                         
  -7   2  -6         90.45         74.73         5.50 o                         
  -6   2  -6         21.69         26.13         4.40 o                         
  -5   2  -6          4.02          6.98         3.42 o                         
  -4   2  -6         27.16         20.96         3.44 o                         
  -3   2  -6        384.73        360.22         7.19 o                         
  -8   3  -6         14.97          7.08         4.81 o                         
  -7   3  -6        131.15        133.40         6.25 o                         
  -6   3  -6        183.02        179.41         6.84 o                         
  -5   3  -6        115.01        111.61         5.78 o                         
  -4   3  -6         64.47         60.43         4.31 o                         
  -3   3  -6          3.96          5.22         2.94 o                         
  -8   4  -6         44.26         46.00         5.31 o                         
  -7   4  -6          0.07         -1.02         4.23 o                         
  -6   4  -6        529.67        506.56        10.49 o                         
  -5   4  -6        102.55         94.71         5.62 o                         
  -4   4  -6        211.19        214.00         6.59 o                         
  -3   4  -6        547.78        549.95         8.92 o                         
  -8   5  -6         41.22         37.42         5.04 o                         
  -7   5  -6         22.88         24.09         4.59 o                         
  -6   5  -6         78.17         68.13         5.24 o                         
  -5   5  -6        360.65        378.66         8.99 o                         
  -4   5  -6        623.36        610.90        10.21 o                         
  -3   5  -6        107.49        110.54         4.88 o                         
  -2   5  -6        694.65        573.72         8.38 o                         
  -8   6  -6         34.79         31.32         5.52 o                         
  -7   6  -6          0.97         -0.01         4.51 o                         
  -6   6  -6          3.45          5.75         3.70 o                         
  -5   6  -6         72.30         67.75         4.96 o                         
  -4   6  -6        946.37        804.21        11.67 o                         
  -3   6  -6        822.68        787.43        10.75 o                         
  -2   6  -6        205.81        218.63         5.53 o                         
  -8   7  -6          5.78         -1.60         4.34 o                         
  -7   7  -6         13.78         17.43         4.36 o                         
  -6   7  -6        104.18         88.76         5.67 o                         
  -5   7  -6         57.47         53.09         4.85 o                         
  -4   7  -6        149.29        158.08         5.95 o                         
  -3   7  -6          4.36          0.71         3.20 o                         
  -2   7  -6        479.22        393.05         7.27 o                         
  -1   7  -6        165.76        156.77         4.51 o                         
  -8   8  -6          1.54         -1.68         4.47 o                         
  -7   8  -6          2.71          7.80         4.40 o                         
  -6   8  -6         61.02         64.27         5.18 o                         
  -5   8  -6        148.15        145.82         6.24 o                         
  -4   8  -6          2.83          2.23         3.37 o                         
  -3   8  -6        718.25        658.59        10.16 o                         
  -2   8  -6        525.91        451.47         7.84 o                         
  -1   8  -6       1105.06       1044.07        10.50 o                         
  -7   9  -6        213.36        218.15         8.55 o                         
  -6   9  -6         49.42         47.14         5.18 o                         
  -5   9  -6        241.21        255.67         7.99 o                         
  -4   9  -6         11.51          9.07         3.58 o                         
  -3   9  -6        268.60        264.67         6.81 o                         
  -7  10  -6         13.85          8.03         5.28 o                         
  -6  10  -6         33.49         33.19         4.69 o                         
  -5  10  -6          0.68          1.96         4.04 o                         
  -5  -7  -5        336.59        315.32         7.23 o                         
  -4  -7  -5        389.22        288.84         6.34 o                         
  -7  -6  -5        156.63        152.27         6.10 o                         
  -6  -6  -5        172.04        154.66         5.99 o                         
  -5  -6  -5        600.48        588.56         9.45 o                         
  -4  -6  -5        342.92        321.71         6.62 o                         
  -8  -5  -5         84.26         94.68         5.67 o                         
  -7  -5  -5         10.84         18.00         3.88 o                         
  -6  -5  -5         79.15         75.36         4.78 o                         
  -5  -5  -5          4.95          3.05         3.13 o                         
  -4  -5  -5        114.95        109.89         4.31 o                         
  -9  -4  -5         14.76          9.65         3.97 o                         
  -8  -4  -5         25.64         33.79         4.27 o                         
  -7  -4  -5         19.62         21.63         4.30 o                         
  -6  -4  -5        268.17        271.15         7.53 o                         
  -5  -4  -5         15.72         16.93         3.09 o                         
  -4  -4  -5        159.31        166.61         5.06 o                         
  -9  -3  -5         26.85         24.81         4.13 o                         
  -8  -3  -5         33.75         35.60         4.16 o                         
  -7  -3  -5          1.28          0.27         3.55 o                         
  -6  -3  -5         40.86         34.66         4.04 o                         
  -5  -3  -5          2.83          1.14         2.91 o                         
  -4  -3  -5        162.22        129.37         4.56 o                         
  -9  -2  -5         14.45         23.23         4.38 o                         
  -8  -2  -5         14.93         15.71         4.30 o                         
  -7  -2  -5         65.71         63.25         4.63 o                         
  -6  -2  -5         21.48         16.53         3.78 o                         
  -5  -2  -5          4.58          2.27         2.76 o                         
  -4  -2  -5         66.31         51.58         3.73 o                         
  -9  -1  -5         33.18         38.32         5.28 o                         
  -8  -1  -5         63.50         55.02         5.26 o                         
  -7  -1  -5         46.52         46.32         4.58 o                         
  -6  -1  -5        150.29        138.98         5.79 o                         
  -5  -1  -5         50.77         60.49         4.22 o                         
  -4  -1  -5         30.52         39.44         3.36 o                         
  -9   0  -5          7.53         10.49         4.31 o                         
  -7   0  -5        370.06        338.03         8.78 o                         
   6   0  -8         79.53         65.39         4.56 o                         
  -5   0  -5        301.94        299.08         7.19 o                         
  -9   1  -5         33.18         33.19         5.33 o                         
  -8   1  -5         63.50         54.54         5.29 o                         
  -7   1  -5         46.52         62.49         5.02 o                         
  -6   1  -5        150.29        140.07         5.89 o                         
  -5   1  -5         50.77         49.64         4.04 o                         
  -4   1  -5         30.52         28.32         3.41 o                         
  -3   1  -5         13.57         12.64         2.60 o                         
  -9   2  -5         14.45         10.26         4.79 o                         
  -8   2  -5         14.93         19.64         4.37 o                         
  -7   2  -5         65.71         54.32         5.17 o                         
  -6   2  -5         21.48         13.51         4.00 o                         
  -5   2  -5          4.58          3.14         3.39 o                         
  -4   2  -5         66.31         57.86         3.95 o                         
  -3   2  -5        140.95        147.32         4.65 o                         
  -9   3  -5         26.85         29.15         5.40 o                         
  -8   3  -5         33.75         25.01         4.54 o                         
  -7   3  -5          1.28          0.81         4.22 o                         
  -6   3  -5         40.86         38.33         4.57 o                         
  -5   3  -5          2.83          6.70         3.46 o                         
  -4   3  -5        162.22        136.18         5.04 o                         
  -3   3  -5        228.70        246.37         5.89 o                         
  -9   4  -5         14.76          7.44         4.64 o                         
  -8   4  -5         25.64         22.70         4.77 o                         
  -7   4  -5         19.62         11.00         3.94 o                         
  -6   4  -5        268.17        257.48         7.69 o                         
  -5   4  -5         15.72         14.38         3.59 o                         
  -4   4  -5        159.31        154.82         5.55 o                         
  -3   4  -5        166.16        162.10         4.92 o                         
  -2   4  -5         38.50         29.27         2.68 o                         
  -9   5  -5          1.63          8.60         5.32 o                         
  -8   5  -5         84.26         85.46         6.46 o                         
  -7   5  -5         10.84         13.29         4.35 o                         
  -6   5  -5         79.15         63.67         4.87 o                         
  -5   5  -5          4.95         -0.52         3.70 o                         
  -4   5  -5        114.95        109.60         4.90 o                         
  -3   5  -5        324.76        321.36         6.65 o                         
  -2   5  -5          0.32          2.14         2.26 o                         
  -8   6  -5         20.49         22.14         4.51 o                         
  -7   6  -5        156.63        135.99         6.67 o                         
  -6   6  -5        172.04        153.75         6.61 o                         
  -5   6  -5        600.48        564.90        10.28 o                         
  -4   6  -5        342.92        324.15         7.53 o                         
  -3   6  -5         64.23         58.22         3.78 o                         
  -2   6  -5        490.10        463.82         7.16 o                         
  -8   7  -5         34.02         27.34         5.29 o                         
  -7   7  -5         28.86         30.65         4.59 o                         
  -6   7  -5         94.55         84.37         5.13 o                         
  -5   7  -5        336.59        318.32         8.16 o                         
  -4   7  -5        389.22        291.76         7.29 o                         
  -3   7  -5        321.33        299.86         6.65 o                         
  -2   7  -5        147.24        109.62         4.08 o                         
  -1   7  -5        168.92        158.74         4.17 o                         
  -8   8  -5          6.07         12.37         4.62 o                         
  -7   8  -5         13.18         15.97         4.39 o                         
  -6   8  -5         17.39         21.07         4.14 o                         
  -5   8  -5         17.58         20.08         3.99 o                         
  -4   8  -5        180.37        160.75         5.81 o                         
  -3   8  -5         28.15         29.20         3.50 o                         
  -2   8  -5         28.79         21.44         2.78 o                         
  -1   8  -5         34.74         37.44         2.57 o                         
   0   8  -5        170.57        148.96         3.70 o                         
  -8   9  -5          3.74         14.72         4.79 o                         
  -7   9  -5          0.50          4.68         3.93 o                         
  -6   9  -5         41.09         44.51         4.87 o                         
  -5   9  -5         29.54         32.02         3.98 o                         
  -4   9  -5        110.01         91.15         5.08 o                         
  -3   9  -5         43.43         34.45         3.51 o                         
  -2   9  -5        468.17        434.50         7.24 o                         
  -8  10  -5         19.33         22.89         5.34 o                         
  -7  10  -5         60.41         59.14         6.01 o                         
  -6  10  -5         22.73         14.23         4.04 o                         
  -5  10  -5          0.57          2.53         3.55 o                         
  -4  10  -5        145.10        143.30         5.65 o                         
  -7  11  -5         11.90          0.89         4.53 o                         
  -5  -7  -4        311.57        307.92         6.78 o                         
  -4  -7  -4        143.83        131.92         4.32 o                         
  -7  -6  -4         50.81         46.12         4.33 o                         
  -6  -6  -4         86.54         84.07         4.63 o                         
  -5  -6  -4        127.71        138.62         4.98 o                         
  -4  -6  -4        553.31        548.32         7.87 o                         
  -8  -5  -4         31.15         31.89         4.25 o                         
  -7  -5  -4          3.01         -1.33         3.09 o                         
  -6  -5  -4         94.60         85.05         4.68 o                         
  -5  -5  -4        168.21        167.02         5.22 o                         
  -4  -5  -4        313.75        277.12         5.81 o                         
 -10  -4  -4         24.63         12.95         4.94 o                         
  -9  -4  -4         48.69         54.85         4.70 o                         
  -8  -4  -4          3.51          8.55         3.55 o                         
  -7  -4  -4          6.98          9.51         3.35 o                         
  -6  -4  -4        140.45        140.34         5.40 o                         
  -5  -4  -4          0.75         -0.27         2.59 o                         
  -4  -4  -4        405.93        406.69         6.90 o                         
 -10  -3  -4          2.20         -4.56         4.56 o                         
  -9  -3  -4          8.19         13.97         4.16 o                         
  -8  -3  -4         43.38         43.60         4.44 o                         
  -7  -3  -4          6.37          5.84         3.21 o                         
  -6  -3  -4        310.53        285.14         7.16 o                         
  -5  -3  -4         98.21        107.19         4.56 o                         
  -4  -3  -4        455.53        441.67         7.22 o                         
 -10  -2  -4          8.17         -0.47         4.77 o                         
  -9  -2  -4          4.35          4.79         3.42 o                         
  -8  -2  -4         70.97         79.35         5.56 o                         
  -7  -2  -4          0.54         -1.35         3.17 o                         
  -6  -2  -4        259.05        231.70         6.59 o                         
  -5  -2  -4          0.01          1.38         2.86 o                         
  -4  -2  -4        686.74        699.33         8.97 o                         
 -10  -1  -4          6.42         -1.41         5.39 o                         
  -9  -1  -4          7.53          7.33         4.16 o                         
  -8  -1  -4        143.51        148.93         6.80 o                         
  -7  -1  -4         33.73         31.38         4.09 o                         
  -6  -1  -4          6.73          4.17         3.27 o                         
  -5  -1  -4         72.85         74.04         4.21 o                         
  -4  -1  -4        691.01        694.68         9.07 o                         
  -3  -1  -4         34.17         29.01         2.80 o                         
 -10   0  -4         66.70         77.58         6.34 o                         
  -8   0  -4          5.61          9.12         4.29 o                         
  -6   0  -4        203.29        214.98         6.55 o                         
  -4   0  -4        452.82        414.02         7.26 o                         
 -10   1  -4          6.42         18.43         4.99 o                         
  -9   1  -4          7.53          0.68         4.54 o                         
  -8   1  -4        143.51        146.46         6.65 o                         
  -7   1  -4         33.72         33.13         4.51 o                         
  -6   1  -4          6.73          3.14         3.40 o                         
  -5   1  -4         72.85         76.19         4.41 o                         
  -4   1  -4        691.01        710.97         9.37 o                         
  -3   1  -4         34.17         33.38         2.84 o                         
  -9   2  -4          4.35          2.82         3.93 o                         
  -8   2  -4         70.97         79.22         5.64 o                         
  -7   2  -4          0.54         -3.29         3.91 o                         
  -6   2  -4        259.05        248.50         7.25 o                         
  -5   2  -4          0.01         -0.20         2.94 o                         
  -4   2  -4        686.74        674.90         9.31 o                         
  -3   2  -4         80.48         82.55         3.60 o                         
  -9   3  -4          8.19          7.60         4.55 o                         
  -8   3  -4         43.38         33.86         4.72 o                         
  -7   3  -4          6.37          7.02         4.05 o                         
  -6   3  -4        310.53        281.97         7.63 o                         
  -5   3  -4         98.21         92.75         4.58 o                         
  -4   3  -4        455.53        452.01         7.81 o                         
  -3   3  -4        673.87        673.75         8.41 o                         
  -2   3  -4         40.50         40.42         2.69 o                         
  -9   4  -4         48.69         49.02         5.43 o                         
  -8   4  -4          3.51          4.90         3.65 o                         
  -7   4  -4          6.98          3.48         3.45 o                         
  -6   4  -4        140.45        134.63         6.04 o                         
  -5   4  -4          0.75         -0.62         2.83 o                         
  -4   4  -4        405.93        416.51         7.74 o                         
  -3   4  -4        300.94        294.34         5.97 o                         
  -2   4  -4        700.78        694.68         7.82 o                         
  -9   5  -4         20.28         26.32         4.97 o                         
  -8   5  -4         31.15         34.25         4.95 o                         
  -7   5  -4          3.01          6.97         4.26 o                         
  -6   5  -4         94.60         84.28         5.43 o                         
  -5   5  -4        168.21        165.51         5.77 o                         
  -4   5  -4        313.75        268.22         6.37 o                         
  -3   5  -4         65.89         63.88         3.40 o                         
  -2   5  -4       3120.52       3008.10        16.16 o                         
  -9   6  -4          2.91         -4.83         4.83 o                         
  -8   6  -4         12.40         14.13         4.57 o                         
  -7   6  -4         50.81         47.68         5.21 o                         
  -6   6  -4         86.55         86.08         5.59 o                         
  -5   6  -4        127.71        129.45         5.55 o                         
  -4   6  -4        553.31        513.75         8.66 o                         
  -3   6  -4        102.59        100.31         4.09 o                         
  -2   6  -4       1085.26       1080.51        10.00 o                         
  -1   6  -4        192.19        166.17         3.91 o                         
  -9   7  -4          0.49          5.72         4.64 o                         
  -8   7  -4         36.04         40.08         5.60 o                         
  -7   7  -4          0.16         -3.26         3.67 o                         
  -6   7  -4         53.95         59.80         5.13 o                         
  -5   7  -4        311.57        318.70         7.87 o                         
  -4   7  -4        143.83        132.76         5.18 o                         
  -3   7  -4         29.72         23.38         3.09 o                         
  -2   7  -4         82.70         76.15         3.38 o                         
  -1   7  -4        606.65        641.36         7.07 o                         
  -9   8  -4         19.43          6.25         5.95 o                         
  -8   8  -4          0.53          0.18         4.21 o                         
  -7   8  -4        125.89        150.78         6.87 o                         
  -6   8  -4        328.51        318.26         8.57 o                         
  -5   8  -4        161.79        156.78         6.07 o                         
  -4   8  -4       1022.74       1031.44        12.41 o                         
  -3   8  -4       1685.36       1697.24        14.20 o                         
  -2   8  -4         58.41         65.98         3.28 o                         
  -1   8  -4        821.72        837.07         8.21 o                         
   0   8  -4        153.86        150.43         3.20 o                         
  -8   9  -4          7.49         11.05         4.47 o                         
  -7   9  -4          6.21          9.62         4.30 o                         
  -6   9  -4         25.35         28.32         4.45 o                         
  -5   9  -4          4.84          1.29         3.27 o                         
  -4   9  -4        243.85        221.82         6.45 o                         
  -3   9  -4        181.59        182.27         5.44 o                         
  -2   9  -4         40.21         37.69         2.95 o                         
  -8  10  -4          1.37          0.19         5.10 o                         
  -7  10  -4         22.43         15.91         4.89 o                         
  -6  10  -4         18.31          7.93         4.18 o                         
  -5  10  -4         10.44         12.06         3.44 o                         
  -4  10  -4         27.45         19.17         3.01 o                         
  -8  11  -4         58.57         73.70         6.49 o                         
  -7  11  -4         30.14         24.44         4.68 o                         
  -6  11  -4         19.38         20.85         4.45 o                         
  -4  -7  -3         36.49         41.00         2.78 o                         
  -3  -7  -3        774.13        841.80         8.04 o                         
  -7  -6  -3         32.75         34.07         3.80 o                         
  -6  -6  -3         83.74         77.12         4.12 o                         
  -5  -6  -3        110.44        113.84         4.30 o                         
  -4  -6  -3         50.92         52.97         2.98 o                         
  -3  -6  -3        216.84        250.03         4.69 o                         
  -8  -5  -3         28.56         32.81         4.04 o                         
  -7  -5  -3          1.62          2.79         3.15 o                         
  -6  -5  -3         95.91         95.17         4.74 o                         
  -5  -5  -3        290.59        297.99         6.31 o                         
  -4  -5  -3         54.41         63.89         3.07 o                         
  -3  -5  -3        665.46        696.98         7.40 o                         
 -10  -4  -3          3.80          2.44         4.66 o                         
  -9  -4  -3         26.99         37.45         5.10 o                         
  -8  -4  -3        221.21        221.80         7.23 o                         
  -7  -4  -3         17.39         13.16         3.37 o                         
  -6  -4  -3        132.82        131.23         5.25 o                         
  -5  -4  -3         15.16         17.38         2.74 o                         
  -4  -4  -3        618.45        615.12         7.87 o                         
  -3  -4  -3        134.17        149.12         3.79 o                         
 -10  -3  -3         22.13         28.07         4.81 o                         
  -9  -3  -3          2.49          1.56         3.83 o                         
  -8  -3  -3         86.66         85.92         5.33 o                         
  -7  -3  -3         21.69         21.37         3.71 o                         
  -6  -3  -3        675.89        670.31        10.08 o                         
  -5  -3  -3        141.03        139.17         4.86 o                         
  -4  -3  -3        426.91        406.21         6.52 o                         
  -3  -3  -3        169.03        184.55         4.17 o                         
 -10  -2  -3         14.91         13.82         4.60 o                         
  -9  -2  -3          0.00         -1.09         3.68 o                         
  -8  -2  -3         33.32         26.47         4.08 o                         
  -7  -2  -3         55.55         67.19         4.84 o                         
  -6  -2  -3         10.45         14.42         3.22 o                         
  -5  -2  -3         15.05         12.69         2.70 o                         
  -4  -2  -3        245.37        259.94         5.50 o                         
  -3  -2  -3        164.27        169.75         4.11 o                         
 -10  -1  -3         11.20         16.99         4.91 o                         
  -9  -1  -3          0.24         -0.65         4.60 o                         
  -8  -1  -3         23.34         25.24         4.23 o                         
  -7  -1  -3          1.23          2.46         3.34 o                         
  -6  -1  -3         71.98         63.91         4.20 o                         
  -5  -1  -3         36.01         34.84         3.11 o                         
  -4  -1  -3        597.91        609.66         8.09 o                         
  -3  -1  -3        889.81        897.95         8.75 o                         
  10   0  -8         23.69         31.25         5.49 o                         
  -9   0  -3          0.08         -2.52         3.72 o                         
  -7   0  -3         45.48         56.04         4.74 o                         
   6   0  -6        111.02        105.99         5.07 o                         
  -5   0  -3        359.22        321.11         6.76 o                         
  -3   0  -3        239.66        228.66         4.76 o                         
 -10   1  -3         11.20         16.78         4.99 o                         
  -9   1  -3          0.24          2.67         4.29 o                         
  -8   1  -3         23.34         29.18         4.53 o                         
  -7   1  -3          1.23         -2.03         3.58 o                         
  -6   1  -3         71.98         69.16         4.61 o                         
  -5   1  -3         36.01         34.57         3.50 o                         
  -4   1  -3        597.91        600.85         8.28 o                         
  -3   1  -3        889.81        862.46         8.78 o                         
  -2   1  -3        180.76        141.85         3.52 o                         
 -10   2  -3         14.91         38.53         5.32 o                         
  -9   2  -3          0.00          5.76         4.30 o                         
  -8   2  -3         33.32         26.09         4.77 o                         
  -7   2  -3         55.55         69.12         5.09 o                         
  -6   2  -3         10.45         11.68         3.43 o                         
  -5   2  -3         15.05         12.53         3.10 o                         
  -4   2  -3        245.37        237.97         5.55 o                         
  -3   2  -3        164.27        165.27         4.24 o                         
  -2   2  -3       1011.38       1031.44         8.51 o                         
 -10   3  -3         22.13         19.61         5.93 o                         
  -9   3  -3          2.49          3.37         3.95 o                         
  -8   3  -3         86.66         84.70         6.03 o                         
  -7   3  -3         21.69         16.69         4.33 o                         
  -6   3  -3        675.89        644.14        10.64 o                         
  -5   3  -3        141.03        134.34         5.11 o                         
  -4   3  -3        426.91        394.43         6.98 o                         
  -3   3  -3        169.03        177.85         4.57 o                         
  -2   3  -3        186.88        181.14         3.92 o                         
 -10   4  -3          3.80          0.56         4.64 o                         
  -9   4  -3         26.99         19.49         4.58 o                         
  -8   4  -3        221.21        218.52         8.21 o                         
  -7   4  -3         17.39         16.09         3.86 o                         
  -6   4  -3        132.82        130.33         5.64 o                         
  -5   4  -3         15.16         15.22         3.49 o                         
  -4   4  -3        618.45        581.03         8.50 o                         
  -3   4  -3        134.17        139.91         4.31 o                         
  -2   4  -3       1478.88       1503.47        10.60 o                         
  -1   4  -3        191.28        229.49         3.85 o                         
  -9   5  -3         57.35         68.62         6.12 o                         
  -8   5  -3         28.56         31.05         4.96 o                         
  -7   5  -3          1.62          1.55         4.17 o                         
  -6   5  -3         95.91         95.80         5.33 o                         
  -5   5  -3        290.59        284.55         7.04 o                         
  -4   5  -3         54.41         61.08         3.78 o                         
  -3   5  -3        665.46        643.40         8.09 o                         
  -2   5  -3        103.72         92.03         3.29 o                         
  -1   5  -3       2126.35       2348.48        11.79 o                         
  -9   6  -3          6.20         -0.66         4.99 o                         
  -8   6  -3         14.49          8.90         4.54 o                         
  -7   6  -3         32.75         36.63         4.52 o                         
  -6   6  -3         83.74         76.80         5.18 o                         
  -5   6  -3        110.44         95.03         4.72 o                         
  -4   6  -3         50.91         53.70         3.50 o                         
  -3   6  -3        216.84        233.25         5.33 o                         
  -2   6  -3        732.66        635.20         7.33 o                         
  -1   6  -3       2754.21       2878.33        13.24 o                         
   0   6  -3          0.25          0.53         1.25 o                         
  -9   7  -3          0.32          6.77         4.50 o                         
  -8   7  -3         56.36         49.64         5.30 o                         
  -7   7  -3          0.35         -0.07         4.20 o                         
  -6   7  -3          7.45          6.66         3.79 o                         
  -5   7  -3         37.10         30.54         3.95 o                         
  -4   7  -3         36.49         35.48         3.29 o                         
  -3   7  -3        774.13        767.65         9.15 o                         
  -2   7  -3        668.77        634.66         7.37 o                         
  -1   7  -3        558.70        575.20         6.16 o                         
   0   7  -3        976.26       1040.87         6.94 o                         
  -9   8  -3         48.52         51.40         6.15 o                         
  -8   8  -3          1.93         -1.56         4.24 o                         
  -7   8  -3          1.18          3.04         3.86 o                         
  -6   8  -3          1.62         -0.28         3.73 o                         
  -5   8  -3        153.01        127.72         5.55 o                         
  -4   8  -3         12.90         11.88         3.05 o                         
  -3   8  -3          1.83          4.64         2.60 o                         
  -2   8  -3        454.88        441.05         6.48 o                         
  -1   8  -3         31.59         27.52         1.97 o                         
   0   8  -3         44.60         45.92         1.84 o                         
  -9   9  -3          1.66         28.63         6.92 o                         
  -8   9  -3          7.52         20.91         5.09 o                         
  -7   9  -3          1.15          0.25         3.58 o                         
  -6   9  -3        195.11        183.44         7.05 o                         
  -5   9  -3         74.18         68.40         4.76 o                         
  -4   9  -3        998.10        966.83        11.75 o                         
  -3   9  -3          9.43          6.85         2.72 o                         
  -2   9  -3         26.79         22.56         2.46 o                         
  -8  10  -3         19.77         20.10         4.86 o                         
  -7  10  -3          5.27          4.77         4.23 o                         
  -6  10  -3         29.30         34.24         4.43 o                         
  -5  10  -3         21.09         24.22         3.72 o                         
  -4  10  -3        263.46        254.10         6.58 o                         
  -8  11  -3         40.92         38.43         5.43 o                         
  -7  11  -3          0.01         12.92         4.14 o                         
  -6  11  -3          9.40         12.96         3.77 o                         
  -4  -7  -2        384.22        368.52         5.75 o                         
  -3  -7  -2        771.90        832.12         7.24 o                         
  -6  -6  -2         91.71         91.92         4.25 o                         
  -5  -6  -2         20.02         26.95         2.66 o                         
  -4  -6  -2        893.18        901.04         8.75 o                         
  -3  -6  -2         16.78         21.20         1.97 o                         
  -8  -5  -2         35.90         46.54         4.46 o                         
  -7  -5  -2        125.75        112.23         5.15 o                         
  -6  -5  -2        507.29        528.39         8.58 o                         
  -5  -5  -2        354.25        384.18         6.66 o                         
  -4  -5  -2        567.52        565.67         7.10 o                         
  -3  -5  -2        293.97        307.94         4.68 o                         
 -10  -4  -2          5.53          4.41         3.95 o                         
  -9  -4  -2         43.65         50.04         5.11 o                         
  -8  -4  -2         38.00         45.21         4.56 o                         
  -7  -4  -2        561.04        542.83         9.62 o                         
  -6  -4  -2        183.07        171.76         5.35 o                         
  -5  -4  -2        539.02        572.01         8.00 o                         
  -4  -4  -2        256.55        269.50         5.15 o                         
  -3  -4  -2       1544.98       1609.73        10.29 o                         
 -11  -3  -2         13.88         59.39         7.79 o                         
 -10  -3  -2         10.03         18.18         4.38 o                         
  -9  -3  -2        202.48        201.70         7.68 o                         
  -8  -3  -2         30.08         33.57         4.32 o                         
  -7  -3  -2         95.85         97.97         5.05 o                         
  -6  -3  -2        101.92         91.06         4.32 o                         
  -5  -3  -2          8.39          9.80         2.69 o                         
  -4  -3  -2        249.04        256.26         5.18 o                         
  -3  -3  -2        147.76        151.04         3.57 o                         
 -11  -2  -2         34.79         59.60         7.59 o                         
 -10  -2  -2         44.83         62.19         5.29 o                         
  -9  -2  -2         38.22         31.74         4.70 o                         
  -8  -2  -2         47.70         47.09         5.80 o                         
  -7  -2  -2         67.09         62.12         4.42 o                         
  -6  -2  -2        138.03        133.90         5.07 o                         
  -5  -2  -2        718.19        737.17         9.22 o                         
  -4  -2  -2        246.66        234.61         5.00 o                         
  -3  -2  -2          9.11         12.20         2.02 o                         
 -10  -1  -2         25.24         31.50         4.66 o                         
  -9  -1  -2          7.73          0.39         4.14 o                         
  -8  -1  -2         12.63         10.48         4.01 o                         
  -7  -1  -2         21.23         19.13         3.83 o                         
  -6  -1  -2        140.60        144.77         5.11 o                         
  -5  -1  -2        770.65        865.31        10.06 o                         
  -4  -1  -2       1607.52       1660.85        12.32 o                         
  -3  -1  -2       4278.59       4336.53        17.44 o                         
  -2  -1  -2       1844.76       1966.62        10.11 o                         
 -10   0  -2         66.29         94.90         6.49 o                         
  -8   0  -2        142.36        154.10         6.48 o                         
  -6   0  -2        294.23        301.55         7.07 o                         
  -4   0  -2        208.67        236.90         5.12 o                         
  -2   0  -2       1555.50       1614.11         9.27 o                         
 -10   1  -2         25.24         42.23         5.57 o                         
  -9   1  -2          7.73          5.62         4.09 o                         
  -8   1  -2         12.63         13.83         4.07 o                         
  -7   1  -2         21.23         19.38         3.67 o                         
  -6   1  -2        140.60        137.80         5.37 o                         
  -5   1  -2        770.65        864.37        10.42 o                         
  -4   1  -2       1607.52       1667.23        12.72 o                         
  -3   1  -2       4278.59       4443.78        18.22 o                         
  -2   1  -2       1844.76       1851.21        10.18 o                         
 -10   2  -2         44.83         48.36         5.19 o                         
  -9   2  -2         38.22         41.84         5.22 o                         
  -8   2  -2         47.70         54.01         5.36 o                         
  -7   2  -2         67.09         66.08         4.70 o                         
  -6   2  -2        138.03        125.58         5.30 o                         
  -5   2  -2        718.19        730.10         9.77 o                         
  -4   2  -2        246.66        222.83         5.25 o                         
  -3   2  -2          9.11          9.14         2.28 o                         
  -2   2  -2        128.78        144.00         3.22 o                         
 -10   3  -2         10.03          8.85         4.34 o                         
  -9   3  -2        202.48        218.16         8.54 o                         
  -8   3  -2         30.08         33.64         4.81 o                         
  -7   3  -2         95.85         95.50         5.43 o                         
  -6   3  -2        101.92         82.47         4.90 o                         
  -5   3  -2          8.39          6.50         3.11 o                         
  -4   3  -2        249.04        246.64         5.46 o                         
  -3   3  -2        147.76        135.06         3.83 o                         
  -2   3  -2        226.73        201.81         3.80 o                         
  -1   3  -2       8028.92       7747.54        17.98 o                         
 -10   4  -2          5.53         18.99         5.19 o                         
  -9   4  -2         43.65         42.45         5.80 o                         
  -8   4  -2         38.00         34.03         5.03 o                         
  -7   4  -2        561.04        563.98        10.99 o                         
  -6   4  -2        183.07        163.85         5.98 o                         
  -5   4  -2        539.02        539.94         8.83 o                         
  -4   4  -2        256.55        262.11         5.77 o                         
  -3   4  -2       1544.98       1556.21        11.61 o                         
  -2   4  -2       2426.71       2581.97        12.87 o                         
  -1   4  -2       2132.21       2332.70        10.29 o                         
 -10   5  -2          0.09          5.80         5.20 o                         
  -9   5  -2         32.50         26.47         5.23 o                         
  -8   5  -2         35.90         62.18         5.52 o                         
  -7   5  -2        125.75        110.91         6.02 o                         
  -6   5  -2        507.29        541.70         9.91 o                         
  -5   5  -2        354.25        372.42         7.66 o                         
  -4   5  -2        567.52        520.49         7.86 o                         
  -3   5  -2        293.97        291.58         5.42 o                         
  -2   5  -2        240.39        239.08         4.31 o                         
  -1   5  -2        438.88        445.37         4.78 o                         
   0   5  -2        483.92        439.90         3.70 o                         
 -10   6  -2         38.58         22.02         5.58 o                         
  -9   6  -2          6.96          3.31         3.96 o                         
  -8   6  -2        272.86        324.35         9.70 o                         
  -7   6  -2         25.02         27.06         4.71 o                         
  -6   6  -2         91.71         93.06         5.32 o                         
  -5   6  -2         20.02         22.10         3.55 o                         
  -4   6  -2        893.18        876.33        10.21 o                         
  -3   6  -2         16.78         17.00         2.47 o                         
  -2   6  -2       3288.85       3256.09        15.15 o                         
  -1   6  -2        116.89        123.17         2.79 o                         
   0   6  -2       4981.52       5027.01        12.64 o                         
  -9   7  -2         25.19         21.55         5.50 o                         
  -8   7  -2          1.79          0.12         4.21 o                         
  -7   7  -2          5.25          3.06         4.20 o                         
  -6   7  -2        368.99        385.63         8.86 o                         
  -5   7  -2          3.12          3.08         3.19 o                         
  -4   7  -2        384.22        356.15         7.03 o                         
  -3   7  -2        771.91        808.07         8.94 o                         
  -2   7  -2       1361.60       1330.94         9.92 o                         
  -1   7  -2        451.71        447.43         4.99 o                         
   0   7  -2       2291.36       2267.44         8.54 o                         
  -9   8  -2         26.44         33.99         5.01 o                         
  -8   8  -2         11.45         12.61         4.75 o                         
  -7   8  -2          0.24          2.23         3.76 o                         
  -6   8  -2        168.13        165.17         6.45 o                         
  -5   8  -2         85.20         90.80         4.92 o                         
  -4   8  -2         51.22         48.18         3.55 o                         
  -3   8  -2         15.05         21.06         2.60 o                         
  -2   8  -2        118.49        103.63         3.29 o                         
  -1   8  -2          6.86         15.76         1.60 o                         
   0   8  -2        726.35        782.15         5.11 o                         
  -9   9  -2         41.68         52.76         5.90 o                         
  -8   9  -2         13.97         10.70         4.40 o                         
  -7   9  -2         75.97         83.02         5.73 o                         
  -6   9  -2         13.11         16.27         3.79 o                         
  -5   9  -2          0.00         -0.83         3.77 o                         
  -4   9  -2        220.43        235.72         6.15 o                         
  -3   9  -2        343.24        351.55         6.37 o                         
  -2   9  -2        349.06        369.39         5.61 o                         
  -9  10  -2          1.62          6.18         4.87 o                         
  -8  10  -2         86.85         91.27         6.36 o                         
  -7  10  -2         76.56         82.60         5.90 o                         
  -6  10  -2         53.73         57.19         4.85 o                         
  -5  10  -2        808.44        848.91        11.95 o                         
  -4  10  -2        134.17        152.63         5.31 o                         
  -3  10  -2        593.69        622.62         8.40 o                         
  -8  11  -2         10.68          8.58         4.89 o                         
  -7  11  -2         32.87         35.09         4.66 o                         
  -6  11  -2         22.39         21.50         4.10 o                         
  -8  12  -2         34.50         31.89         4.81 o                         
  -3  -7  -1        416.81        459.90         4.78 o                         
  -2  -7  -1        212.89        164.78         2.44 o                         
  -6  -6  -1         35.15         32.38         3.10 o                         
  -5  -6  -1        428.36        424.22         6.51 o                         
  -4  -6  -1        163.26        175.83         3.87 o                         
  -3  -6  -1       1536.30       1587.41         8.88 o                         
  -2  -6  -1        128.69        146.90         2.40 o                         
  -8  -5  -1         57.44         57.58         4.57 o                         
  -7  -5  -1         11.14         11.39         3.26 o                         
  -6  -5  -1         87.50         89.82         4.17 o                         
  -5  -5  -1        165.56        165.42         4.38 o                         
  -4  -5  -1        252.29        262.88         4.63 o                         
  -3  -5  -1        156.79        174.64         3.30 o                         
  -2  -5  -1        727.37        837.06         5.45 o                         
 -10  -4  -1          1.82          5.93         3.77 o                         
  -9  -4  -1          4.39          4.16         3.55 o                         
  -8  -4  -1         18.40         14.91         4.02 o                         
  -7  -4  -1          4.16          2.65         3.05 o                         
  -6  -4  -1        125.67        121.72         4.54 o                         
  -5  -4  -1        130.53        143.43         4.24 o                         
  -4  -4  -1        428.04        403.97         5.72 o                         
  -3  -4  -1         14.94         21.49         1.71 o                         
  -2  -4  -1       3687.35       3783.79        11.75 o                         
 -11  -3  -1         16.04         29.52         6.85 o                         
 -10  -3  -1         67.28         61.09         5.15 o                         
  -9  -3  -1         80.79         92.30         5.71 o                         
  -8  -3  -1        361.06        365.56         8.79 o                         
  -7  -3  -1        285.64        311.14         7.44 o                         
  -6  -3  -1        397.54        420.61         7.55 o                         
  -5  -3  -1         20.44         12.58         2.55 o                         
  -4  -3  -1         46.73         55.52         2.79 o                         
  -3  -3  -1        769.05        793.10         6.79 o                         
  -2  -3  -1        533.38        522.97         4.60 o                         
 -11  -2  -1          0.01         -4.01         4.01 o                         
 -10  -2  -1          3.07          2.63         3.89 o                         
  -9  -2  -1          1.78          4.19         4.18 o                         
  -8  -2  -1         37.30         39.43         4.34 o                         
  -7  -2  -1        147.27        148.28         5.62 o                         
  -6  -2  -1         28.11         20.43         3.00 o                         
  -5  -2  -1         38.77         36.30         3.05 o                         
  -4  -2  -1        193.25        193.52         4.35 o                         
  -3  -2  -1        305.83        303.19         4.49 o                         
  -2  -2  -1        904.54        762.14         5.63 o                         
 -11  -1  -1          3.62         -0.36         4.00 o                         
 -10  -1  -1          6.44          6.93         3.76 o                         
  -9  -1  -1          2.23          8.05         4.17 o                         
  -8  -1  -1          4.94          7.38         3.87 o                         
  -7  -1  -1        302.21        309.83         7.64 o                         
  -6  -1  -1         57.24         55.76         3.93 o                         
  -5  -1  -1         10.91         13.45         2.76 o                         
  -4  -1  -1        303.60        343.26         5.68 o                         
  -3  -1  -1       1764.25       1822.22        10.61 o                         
  -2  -1  -1         27.92         23.28         1.77 o                         
 -11   0  -1         35.13         40.17         5.08 o                         
  10   0  -6         15.82          7.97         4.08 o                         
  -9   0  -1         30.31         28.79         4.40 o                         
  -7   0  -1          1.94          3.23         3.45 o                         
   6   0  -4          2.75          6.90         2.71 o                         
  -5   0  -1        575.32        614.22         8.40 o                         
  -3   0  -1       1737.70       1745.74        10.67 o                         
   2   0  -2        342.12        310.90         4.03 o                         
  -1   0  -1         54.80         64.71         1.76 o                         
 -11   1  -1          4.17         -6.79         6.79 o                         
 -10   1  -1          6.44          6.59         4.82 o                         
  -9   1  -1          2.23          3.25         4.36 o                         
  -8   1  -1          4.94          5.56         3.74 o                         
  -7   1  -1        302.21        313.26         7.89 o                         
  -6   1  -1         57.24         55.34         4.07 o                         
  -5   1  -1         10.91         10.77         2.82 o                         
  -4   1  -1        303.60        339.48         5.89 o                         
  -3   1  -1       1764.25       1819.03        11.10 o                         
  -2   1  -1         27.92         22.26         1.78 o                         
  -1   1  -1        105.68         98.96         2.03 o                         
 -10   2  -1          3.07          1.35         4.19 o                         
  -9   2  -1          1.78         -1.82         3.81 o                         
  -8   2  -1         37.30         39.48         4.76 o                         
  -7   2  -1        147.27        146.16         6.06 o                         
  -6   2  -1         28.11         26.21         3.68 o                         
  -5   2  -1         38.77         35.63         3.46 o                         
  -4   2  -1        193.25        186.10         4.52 o                         
  -3   2  -1        305.83        302.12         4.93 o                         
  -2   2  -1        904.54        774.56         6.34 o                         
  -1   2  -1       2415.94       2373.84         8.65 o                         
 -10   3  -1         67.28         67.57         6.41 o                         
  -9   3  -1         80.79        101.15         6.34 o                         
  -8   3  -1        361.06        380.76         9.48 o                         
  -7   3  -1        285.64        303.61         8.15 o                         
  -6   3  -1        397.54        420.02         8.41 o                         
  -5   3  -1         20.44         17.87         3.23 o                         
  -4   3  -1         46.73         55.21         3.08 o                         
  -3   3  -1        769.05        768.43         7.74 o                         
  -2   3  -1        533.38        520.13         5.43 o                         
  -1   3  -1        160.45        177.18         2.72 o                         
 -10   4  -1          1.82         14.64         5.06 o                         
  -9   4  -1          4.39         -1.64         4.81 o                         
  -8   4  -1         18.40         13.56         4.19 o                         
  -7   4  -1          4.16          3.31         4.13 o                         
  -6   4  -1        125.67        125.93         5.33 o                         
  -5   4  -1        130.53        141.92         5.08 o                         
  -4   4  -1        428.04        407.55         6.74 o                         
  -3   4  -1         14.94         19.43         2.44 o                         
  -2   4  -1       3687.35       3652.04        14.40 o                         
  -1   4  -1        925.45        942.37         5.96 o                         
 -10   5  -1         11.17          6.92         4.52 o                         
  -9   5  -1         64.40         62.60         5.74 o                         
  -8   5  -1         57.44         69.26         5.55 o                         
  -7   5  -1         11.14         10.37         3.91 o                         
  -6   5  -1         87.50        100.56         5.15 o                         
  -5   5  -1        165.56        166.18         5.37 o                         
  -4   5  -1        252.29        257.58         5.67 o                         
  -3   5  -1        156.79        179.23         4.32 o                         
  -2   5  -1        727.37        732.24         6.70 o                         
  -1   5  -1        456.62        432.15         4.21 o                         
 -10   6  -1         16.84         17.30         5.01 o                         
  -9   6  -1         12.21         16.04         4.48 o                         
  -8   6  -1         20.94         30.16         4.97 o                         
  -7   6  -1         19.48         19.30         4.39 o                         
  -6   6  -1         35.15         35.68         4.30 o                         
  -5   6  -1        428.36        411.79         7.97 o                         
  -4   6  -1        163.26        169.17         5.02 o                         
  -3   6  -1       1536.30       1563.03        11.71 o                         
  -2   6  -1        128.69        116.23         3.15 o                         
  -1   6  -1         17.65         25.43         1.54 o                         
 -10   7  -1          7.83         24.53         5.85 o                         
  -9   7  -1         24.03         29.98         5.42 o                         
  -8   7  -1         27.16         28.53         4.55 o                         
  -7   7  -1         46.54         52.79         4.89 o                         
  -6   7  -1        329.27        331.19         8.09 o                         
  -5   7  -1        137.55        144.05         5.33 o                         
  -4   7  -1        125.52        119.97         4.46 o                         
  -3   7  -1        416.81        451.80         6.71 o                         
  -2   7  -1        212.89        190.31         3.94 o                         
  -1   7  -1         22.03         24.31         1.55 o                         
 -10   8  -1         10.29          1.37         4.64 o                         
  -9   8  -1         30.11         35.66         5.50 o                         
  -8   8  -1         70.55         78.24         5.72 o                         
  -7   8  -1         30.82         36.24         4.53 o                         
  -6   8  -1         85.95         86.33         5.34 o                         
  -5   8  -1          0.03          3.97         2.99 o                         
  -4   8  -1          4.71          6.42         2.80 o                         
  -3   8  -1          6.73          8.73         2.20 o                         
  -2   8  -1        105.73        110.71         3.16 o                         
  -1   8  -1        120.01        113.47         2.48 o                         
  -9   9  -1          0.15         -4.59         4.92 o                         
  -8   9  -1         41.62         46.02         5.48 o                         
  -7   9  -1         29.13         22.75         4.12 o                         
  -6   9  -1         33.51         42.95         4.50 o                         
  -5   9  -1         70.61         65.28         4.24 o                         
  -4   9  -1         27.90         20.54         2.94 o                         
  -3   9  -1        114.16        112.87         3.78 o                         
  -2   9  -1         90.15         78.92         2.79 o                         
  -9  10  -1          0.68          3.18         4.21 o                         
  -8  10  -1         24.77         28.66         4.95 o                         
  -7  10  -1          1.20         -0.74         4.01 o                         
  -6  10  -1         11.65          3.44         3.24 o                         
  -5  10  -1         45.53         36.69         4.05 o                         
  -4  10  -1        137.53        129.86         4.59 o                         
  -3  10  -1        113.15        112.61         4.00 o                         
  -9  11  -1          0.70         -0.94         4.30 o                         
  -8  11  -1          3.37          6.18         4.79 o                         
  -7  11  -1          3.65         -0.18         3.97 o                         
  -6  11  -1         79.80         66.00         5.04 o                         
  -5  11  -1         42.74         44.47         4.22 o                         
  -9  12  -1          0.07         -4.60         4.60 o                         
  -8  12  -1          5.51          7.85         4.25 o                         
  -6  -6   0         80.09         84.80         3.69 o                         
  -5  -6   0        428.38        446.23         6.39 o                         
  -4  -6   0        946.30        941.09         7.67 o                         
  -3  -6   0        308.94        349.83         3.89 o                         
  -8  -5   0         69.69         68.94         4.38 o                         
  -7  -5   0        141.73        145.98         5.20 o                         
  -6  -5   0         39.18         48.14         3.31 o                         
  -5  -5   0        465.00        458.23         6.57 o                         
  -4  -5   0       2644.75       2669.97        13.19 o                         
  -3  -5   0        368.58        378.24         4.21 o                         
  -2  -5   0        529.43        501.41         3.50 o                         
  -9  -4   0        248.67        246.18         7.75 o                         
  -8  -4   0        143.11        146.51         5.85 o                         
  -7  -4   0         88.46         93.31         4.55 o                         
  -6  -4   0        116.15        114.25         4.24 o                         
  -5  -4   0       1275.78       1358.23        11.21 o                         
  -4  -4   0       1362.20       1474.52        10.07 o                         
  -3  -4   0       2313.42       2227.30        10.21 o                         
  -2  -4   0       3247.29       3137.10         9.09 o                         
 -10  -3   0          4.18          2.08         4.05 o                         
  -9  -3   0        145.95        147.81         6.23 o                         
  -8  -3   0        160.91        158.65         6.19 o                         
  -7  -3   0        875.31        935.44        12.00 o                         
  -6  -3   0        177.93        165.08         5.04 o                         
  -5  -3   0       2000.21       2089.98        13.98 o                         
  -4  -3   0       1818.93       2007.76        11.97 o                         
  -3  -3   0        269.76        310.92         4.17 o                         
  -2  -3   0       2394.64       2436.34         8.48 o                         
 -10  -2   0         34.44         33.26         4.77 o                         
  -9  -2   0         26.99         28.07         4.51 o                         
  -8  -2   0        237.25        236.25         7.29 o                         
  -7  -2   0        215.19        230.80         6.70 o                         
  -6  -2   0        224.44        235.22         6.04 o                         
  -5  -2   0        510.85        492.94         7.21 o                         
  -4  -2   0         70.82         67.68         2.88 o                         
  -3  -2   0       1081.77       1020.31         7.36 o                         
  -2  -2   0        710.47        758.83         5.03 o                         
 -11  -1   0          9.66          7.50         4.09 o                         
 -10  -1   0         18.26         19.59         4.27 o                         
  -9  -1   0         21.55         32.19         4.82 o                         
  -8  -1   0         94.95         93.08         5.58 o                         
  -7  -1   0         17.24         17.26         3.76 o                         
  -6  -1   0        851.35        907.92        10.93 o                         
  -5  -1   0        341.39        351.58         6.29 o                         
  -4  -1   0        794.71        801.20         8.08 o                         
  -3  -1   0       1935.51       2099.70        10.90 o                         
  -2  -1   0       8650.07       8142.24        16.83 o                         
 -10   0   0         10.43          7.53         4.49 o                         
  -8   0   0         79.13         86.41         5.63 o                         
  -6   0   0          0.39          2.38         2.88 o                         
  -4   0   0        219.57        204.11         4.59 o                         
  -2   0   0      34248.30      29365.67       132.52 o                         
 -11   1   0          9.66          4.06         4.44 o                         
 -10   1   0         18.26         13.96         4.57 o                         
  -9   1   0         21.56         35.83         4.46 o                         
  -8   1   0         94.95         87.74         6.01 o                         
  -7   1   0         17.24         18.00         3.91 o                         
  -6   1   0        851.35        909.67        11.36 o                         
  -5   1   0        341.39        371.65         6.77 o                         
  -4   1   0        794.71        807.16         8.43 o                         
  -3   1   0       1935.51       2091.92        11.57 o                         
  -2   1   0       8650.08       8291.73        18.65 o                         
 -11   2   0         10.80         11.13         7.72 o                         
 -10   2   0         34.44         36.96         4.85 o                         
  -9   2   0         26.99         23.29         5.07 o                         
  -8   2   0        237.25        241.32         7.97 o                         
  -7   2   0        215.19        228.08         7.09 o                         
  -6   2   0        224.44        233.46         6.35 o                         
  -5   2   0        510.85        495.26         7.87 o                         
  -4   2   0         70.82         59.52         3.10 o                         
  -3   2   0       1081.77        961.91         8.11 o                         
  -2   2   0        710.47        746.57         6.04 o                         
  -1   2   0        374.07        361.84         3.19 o                         
 -11   3   0          0.08          1.69         3.77 o                         
 -10   3   0          4.18         -2.79         5.03 o                         
  -9   3   0        145.95        149.78         7.16 o                         
  -8   3   0        160.91        148.70         6.67 o                         
  -7   3   0        875.30        909.22        12.76 o                         
  -6   3   0        177.93        159.56         5.67 o                         
  -5   3   0       2000.21       2146.93        16.08 o                         
  -4   3   0       1818.92       1965.54        13.59 o                         
  -3   3   0        269.76        311.39         5.03 o                         
  -2   3   0       2394.64       2422.77        10.97 o                         
  -1   3   0       1503.91       1401.62         6.37 o                         
 -10   4   0         45.31         42.72         5.87 o                         
  -9   4   0        248.67        249.10         8.49 o                         
  -8   4   0        143.11        139.03         6.33 o                         
  -7   4   0         88.45         86.82         5.15 o                         
  -6   4   0        116.15        108.96         5.14 o                         
  -5   4   0       1275.78       1301.39        12.79 o                         
  -4   4   0       1362.20       1456.16        12.00 o                         
  -3   4   0       2313.42       2257.31        13.01 o                         
  -2   4   0       3247.30       3039.56        12.66 o                         
  -1   4   0         64.94         61.88         1.74 o                         
 -10   5   0          1.80         -3.05         4.52 o                         
  -9   5   0         52.72         63.31         5.49 o                         
  -8   5   0         69.69         67.96         5.25 o                         
  -7   5   0        141.73        129.01         6.18 o                         
  -6   5   0         39.18         39.49         3.88 o                         
  -5   5   0        465.00        464.00         8.00 o                         
  -4   5   0       2644.75       2582.12        16.12 o                         
  -3   5   0        368.58        366.37         5.62 o                         
  -2   5   0        529.43        503.26         5.39 o                         
  -1   5   0       3419.93       3199.93        10.51 o                         
 -10   6   0        101.64        109.58         7.10 o                         
  -9   6   0          5.31          0.91         6.35 o                         
  -8   6   0        227.31        240.73         8.15 o                         
  -7   6   0         73.98         56.54         4.62 o                         
  -6   6   0         80.09         81.80         4.72 o                         
  -5   6   0        428.38        448.08         7.97 o                         
  -4   6   0        946.30        941.72        10.07 o                         
  -3   6   0        308.94        322.08         5.38 o                         
  -2   6   0       2520.14       2458.05        11.94 o                         
  -1   6   0          9.21         10.49         1.24 o                         
 -10   7   0         21.90         25.02         5.63 o                         
  -9   7   0          3.36         -3.38         4.64 o                         
  -8   7   0         29.54         27.66         4.59 o                         
  -7   7   0         11.62         13.30         4.25 o                         
  -6   7   0        150.01        133.50         5.69 o                         
  -5   7   0        132.50        141.58         5.03 o                         
  -4   7   0       1120.86       1125.19        11.03 o                         
  -3   7   0          1.12          4.09         2.01 o                         
  -2   7   0        968.04        951.00         7.75 o                         
 -10   8   0          9.80         29.03         5.93 o                         
  -9   8   0         98.17         87.42         6.42 o                         
  -8   8   0         45.67         41.87         5.12 o                         
  -7   8   0        166.19        156.69         6.65 o                         
  -6   8   0        124.28        141.45         5.98 o                         
  -5   8   0         19.09         27.03         3.42 o                         
  -4   8   0        184.97        179.85         4.99 o                         
  -3   8   0        888.35        836.82         8.67 o                         
  -2   8   0         23.54         23.10         1.86 o                         
  -9   9   0         45.93         58.66         6.44 o                         
  -8   9   0          8.32          1.70         3.87 o                         
  -7   9   0        101.38        102.30         5.81 o                         
  -6   9   0         33.96         24.75         3.94 o                         
  -5   9   0        110.02         99.01         4.58 o                         
  -4   9   0        342.41        344.89         6.69 o                         
  -3   9   0         13.04         12.63         2.29 o                         
  -2   9   0        230.53        231.15         4.14 o                         
  -9  10   0          0.14         -2.27         4.42 o                         
  -8  10   0         24.38         28.56         4.60 o                         
  -7  10   0         96.04         98.96         5.90 o                         
  -6  10   0         28.23         20.33         3.73 o                         
  -5  10   0        538.41        531.78         9.31 o                         
  -4  10   0         63.62         64.95         3.93 o                         
  -3  10   0       1229.88       1208.24        10.78 o                         
  -9  11   0          4.33         11.23         4.53 o                         
  -8  11   0         14.18         11.06         4.41 o                         
  -7  11   0          5.83          3.57         4.16 o                         
  -6  11   0        229.18        248.49         7.55 o                         
  -5  11   0         14.09         12.70         3.43 o                         
  -9  12   0          8.10          5.25         4.50 o                         
  -8  12   0          5.11          2.31         3.62 o                         
  -7  12   0         13.81          5.36         3.70 o                         
  -5  -6   1          3.13          0.84         1.71 o                         
  -4  -6   1          0.29         -0.25         1.41 o                         
  -3  -6   1         79.71         70.16         1.76 o                         
  -7  -5   1        208.23        231.91         5.98 o                         
  -6  -5   1        219.15        201.33         5.03 o                         
  -5  -5   1         73.77         72.57         2.99 o                         
  -4  -5   1         61.86         56.42         2.36 o                         
  -3  -5   1         75.24         82.78         2.09 o                         
  -9  -4   1         58.22         64.38         4.44 o                         
  -8  -4   1          0.28          2.30         2.94 o                         
  -7  -4   1         16.15         17.21         3.16 o                         
  -6  -4   1         72.06         71.10         3.57 o                         
  -5  -4   1        651.20        704.83         7.84 o                         
  -4  -4   1        250.76        270.28         4.36 o                         
  -3  -4   1       1447.45       1467.86         7.89 o                         
 -11  -3   1          0.03          2.49         4.19 o                         
 -10  -3   1         71.96         72.75         5.65 o                         
  -9  -3   1         34.32         23.33         4.51 o                         
  -8  -3   1        498.68        516.10         9.79 o                         
  -7  -3   1        104.38         91.98         4.50 o                         
  -6  -3   1         88.37         80.32         3.78 o                         
  -5  -3   1          3.42          3.16         2.08 o                         
  -4  -3   1        101.59        101.14         3.00 o                         
  -3  -3   1        266.38        261.35         3.63 o                         
  -2  -3   1        791.78        820.41         4.75 o                         
 -11  -2   1         86.82        120.00         8.49 o                         
 -10  -2   1         46.38         42.43         4.53 o                         
  -9  -2   1         13.51         15.06         3.87 o                         
  -8  -2   1        305.98        320.02         8.10 o                         
  -7  -2   1         73.50         75.14         4.54 o                         
  -6  -2   1       1219.10       1231.20        12.07 o                         
  -5  -2   1        376.93        384.83         6.35 o                         
  -4  -2   1       2197.53       2160.18        12.21 o                         
  -3  -2   1        305.65        315.18         4.14 o                         
  -2  -2   1        429.84        438.24         3.76 o                         
 -11  -1   1          4.79         20.51         6.40 o                         
 -10  -1   1         19.08         14.43         4.41 o                         
  -9  -1   1         42.85         44.55         4.53 o                         
  -8  -1   1        360.10        359.63         8.72 o                         
  -7  -1   1         73.02         62.30         4.51 o                         
  -6  -1   1        674.45        705.20         9.50 o                         
  -5  -1   1        989.56        981.33         9.92 o                         
  -4  -1   1       3038.32       3180.50        15.26 o                         
  -3  -1   1       1797.57       1972.00        10.24 o                         
  -2  -1   1      10574.84      10138.80        73.77 o                         
 -11   0   1          4.81          9.94         4.09 o                         
  10   0  -4          0.00         -0.35         3.51 o                         
  -9   0   1         24.79         28.32         4.33 o                         
  -7   0   1        175.52        175.57         6.03 o                         
   6   0  -2        796.56        795.27        10.22 o                         
  -5   0   1       1176.34       1205.06        11.00 o                         
  -3   0   1      18302.38      16620.39       120.16 o                         
   2   0   0      11215.93      10019.09        76.42 o                         
 -11   1   1          4.79          4.04         6.76 o                         
 -10   1   1         19.08          6.76         4.04 o                         
  -9   1   1         42.85         33.30         4.71 o                         
  -8   1   1        360.10        352.89         9.00 o                         
  -7   1   1         73.02         61.83         4.38 o                         
  -6   1   1        674.45        704.03         9.77 o                         
  -5   1   1        989.56        952.63        10.14 o                         
  -4   1   1       3038.32       3158.99        15.79 o                         
  -3   1   1       1797.57       1870.59        10.65 o                         
  -2   1   1      10574.84      10192.72        20.35 o                         
 -11   2   1         86.82        106.30         8.83 o                         
 -10   2   1         46.38         43.59         5.32 o                         
  -9   2   1         13.51         19.01         4.60 o                         
  -8   2   1        305.98        310.35         8.58 o                         
  -7   2   1         73.50         63.72         4.94 o                         
  -6   2   1       1219.10       1246.51        12.96 o                         
  -5   2   1        376.93        374.75         6.74 o                         
  -4   2   1       2197.54       2179.75        13.53 o                         
  -3   2   1        305.65        294.90         4.64 o                         
  -2   2   1        429.84        434.43         4.71 o                         
 -11   3   1          0.03         -4.04         4.04 o                         
 -10   3   1         71.96         72.45         5.91 o                         
  -9   3   1         34.32         34.15         5.01 o                         
  -8   3   1        498.68        532.60        10.85 o                         
  -7   3   1        104.38         96.39         5.46 o                         
  -6   3   1         88.37         73.65         4.63 o                         
  -5   3   1          3.42          3.23         2.71 o                         
  -4   3   1        101.59         97.65         3.56 o                         
  -3   3   1        266.38        255.30         4.52 o                         
  -2   3   1        791.78        797.84         6.31 o                         
 -11   4   1          4.46          0.21         7.32 o                         
 -10   4   1         19.21         21.79         5.34 o                         
  -9   4   1         58.22         54.45         5.28 o                         
  -8   4   1          0.28         -0.85         4.11 o                         
  -7   4   1         16.15         16.33         4.01 o                         
  -6   4   1         72.06         72.86         4.53 o                         
  -5   4   1        651.21        694.33         9.29 o                         
  -4   4   1        250.76        240.98         5.34 o                         
  -3   4   1       1447.45       1439.79        10.22 o                         
  -2   4   1       2868.70       2761.94        12.02 o                         
 -10   5   1          8.37         15.79         5.39 o                         
  -9   5   1          0.00         -1.92         4.70 o                         
  -8   5   1         11.14          4.51         3.95 o                         
  -7   5   1        208.23        222.28         7.16 o                         
  -6   5   1        219.15        207.39         6.18 o                         
  -5   5   1         73.77         76.47         4.03 o                         
  -4   5   1         61.86         57.28         3.46 o                         
  -3   5   1         75.24         74.00         3.13 o                         
 -10   6   1         10.16         12.20         5.08 o                         
  -9   6   1         21.53         29.88         4.76 o                         
  -8   6   1         15.79          4.90         4.26 o                         
  -7   6   1         50.18         52.14         4.66 o                         
  -6   6   1         24.46         22.22         3.63 o                         
  -5   6   1          3.13         -1.01         2.68 o                         
  -4   6   1          0.29         -1.22         2.44 o                         
  -3   6   1         79.71         76.83         3.11 o                         
 -10   7   1          1.70          3.26         5.23 o                         
  -9   7   1         16.05          5.60         3.96 o                         
  -8   7   1          1.45          3.43         3.79 o                         
  -7   7   1         46.93         49.26         4.82 o                         
  -6   7   1         86.79         79.24         4.75 o                         
  -5   7   1        227.18        224.38         5.97 o                         
  -4   7   1          9.07          3.40         2.57 o                         
  -3   7   1        196.84        200.12         4.48 o                         
 -10   8   1         17.83         18.01         5.64 o                         
  -9   8   1         43.81         49.10         6.19 o                         
  -8   8   1         20.68          9.90         4.43 o                         
  -7   8   1         56.81         57.02         4.77 o                         
  -6   8   1        113.03        113.40         5.28 o                         
  -5   8   1         56.10         59.55         3.74 o                         
  -4   8   1        318.15        289.90         6.04 o                         
 -10   9   1         11.42          8.23         4.46 o                         
  -9   9   1         38.99         50.83         5.81 o                         
  -8   9   1        129.28        139.66         6.62 o                         
  -7   9   1         17.41         26.75         4.40 o                         
  -6   9   1        207.48        211.87         6.61 o                         
  -5   9   1         40.03         40.71         3.58 o                         
  -4   9   1         62.43         59.16         3.53 o                         
  -9  10   1         18.54         17.41         5.06 o                         
  -8  10   1         73.53         75.21         5.53 o                         
  -7  10   1         32.20         26.92         4.49 o                         
  -6  10   1        312.08        359.80         8.40 o                         
  -5  10   1         20.66         22.13         3.61 o                         
  -8  11   1         41.52         24.47         4.72 o                         
  -7  11   1         58.77         60.10         5.13 o                         
  -7  -5   2         95.21         98.17         4.27 o                         
  -6  -5   2        408.31        423.27         6.81 o                         
  -5  -5   2        104.95        106.70         3.39 o                         
  -9  -4   2         19.44         23.07         3.98 o                         
  -8  -4   2         49.69         43.79         4.10 o                         
  -7  -4   2         18.58         16.76         2.94 o                         
  -6  -4   2        207.87        217.84         5.24 o                         
  -5  -4   2        118.16        143.40         4.03 o                         
 -11  -3   2        101.92        142.05         7.16 o                         
 -10  -3   2        109.39         88.63         5.75 o                         
  -9  -3   2         15.02         15.63         4.02 o                         
  -8  -3   2         87.01         85.17         5.05 o                         
  -7  -3   2         37.49         33.77         3.62 o                         
  -6  -3   2         48.01         45.37         3.21 o                         
  -5  -3   2          6.70          5.24         2.23 o                         
  -4  -3   2        707.41        802.98         7.37 o                         
 -11  -2   2          0.03          2.87         3.76 o                         
 -10  -2   2        131.96        135.93         6.71 o                         
  -9  -2   2          5.58          5.27         3.50 o                         
  -8  -2   2        277.27        267.93         7.63 o                         
  -7  -2   2        251.57        284.98         6.93 o                         
  -6  -2   2        403.43        418.82         7.33 o                         
  -5  -2   2        660.44        685.25         8.13 o                         
  -4  -2   2         63.28         57.36         2.65 o                         
 -11  -1   2          5.96          6.30         4.38 o                         
 -10  -1   2        116.78        125.97         6.44 o                         
  -9  -1   2         92.05         98.77         5.79 o                         
  -8  -1   2       1718.59       1756.62        17.64 o                         
  -7  -1   2          2.58          2.53         3.24 o                         
  -6  -1   2        758.08        834.19        10.21 o                         
  -5  -1   2        340.18        352.24         6.17 o                         
  -4  -1   2        291.69        279.69         4.87 o                         
 -10   0   2         11.66         14.59         4.18 o                         
  -8   0   2       1089.63       1167.64        14.59 o                         
  -6   0   2       2432.32       2569.94        17.73 o                         
  -4   0   2        624.25        618.03         7.11 o                         
 -11   1   2          5.96         -4.63         4.63 o                         
 -10   1   2        116.78        146.02         6.87 o                         
  -9   1   2         92.05         99.32         6.37 o                         
  -8   1   2       1718.59       1823.18        18.43 o                         
  -7   1   2          2.58          1.84         3.22 o                         
  -6   1   2        758.08        830.33        10.62 o                         
  -5   1   2        340.18        345.66         6.46 o                         
  -4   1   2        291.69        265.49         5.14 o                         
 -11   2   2          0.03         -4.25         4.25 o                         
 -10   2   2        131.96        143.64         7.05 o                         
  -9   2   2          5.58          5.17         3.97 o                         
  -8   2   2        277.27        277.32         8.09 o                         
  -7   2   2        251.57        268.83         7.49 o                         
  -6   2   2        403.43        422.87         8.02 o                         
  -5   2   2        660.44        706.43         9.00 o                         
  -4   2   2         63.28         57.77         3.16 o                         
 -11   3   2        101.92        118.48         7.31 o                         
 -10   3   2        109.39        112.38         7.15 o                         
  -9   3   2         15.02          6.97         4.69 o                         
  -8   3   2         87.01         88.12         6.00 o                         
  -7   3   2         37.49         35.41         4.39 o                         
  -6   3   2         48.01         44.30         3.97 o                         
  -5   3   2          6.70          3.50         2.90 o                         
  -4   3   2        707.41        753.88         8.36 o                         
 -11   4   2          8.01         13.11         4.77 o                         
 -10   4   2         51.41         36.94         5.37 o                         
  -9   4   2         19.44         28.92         4.61 o                         
  -8   4   2         49.69         48.44         4.82 o                         
  -7   4   2         18.58         15.29         3.88 o                         
  -6   4   2        207.87        203.39         6.17 o                         
  -5   4   2        118.16        139.85         5.04 o                         
  -4   4   2       2504.14       2629.48        15.62 o                         
 -10   5   2          2.56          9.61         4.58 o                         
  -9   5   2          6.10          2.06         4.21 o                         
  -8   5   2          6.60          2.01         3.55 o                         
  -7   5   2         95.21        106.46         5.49 o                         
  -6   5   2        408.32        390.71         8.08 o                         
  -5   5   2        104.95         96.07         4.37 o                         
 -10   6   2          3.83         14.11         4.46 o                         
  -9   6   2         10.05          5.79         4.45 o                         
  -8   6   2          1.38         -3.42         3.42 o                         
  -7   6   2         38.22         42.57         4.38 o                         
  -6   6   2         39.58         46.23         4.15 o                         
  -5   6   2        132.77        135.45         4.86 o                         
 -10   7   2          2.22          4.09         4.74 o                         
  -9   7   2         38.02         40.56         5.21 o                         
  -8   7   2         63.91         81.57         5.74 o                         
  -7   7   2         10.24          5.28         3.85 o                         
  -6   7   2        234.55        215.97         6.47 o                         
  -8   8   2          7.89          6.61         4.26 o                         
  -7   8   2        164.52        169.15         6.53 o                         
   3  -7 -13          0.32          1.01         4.80 o                         
   3  -6 -13          4.60          7.58         5.16 o                         
   3  -5 -13          9.39         12.37         4.86 o                         
   3  -4 -13          0.88         -2.79         4.71 o                         
   3  -3 -13          0.00         -4.79         4.79 o                         
   5  -3 -13          0.21          1.71         5.24 o                         
   5  -2 -13          1.34         10.17         5.09 o                         
   5  -1 -13          0.80         -0.67         4.58 o                         
   5   0 -13         11.89          8.89         5.07 o                         
   5   1 -13          0.80          8.09         5.05 o                         
   5   2 -13          1.34          5.72         4.97 o                         
   5   3 -13          0.21          5.47         4.73 o                         
   5   4 -13          5.11         21.46         4.46 o                         
   5   5 -13          6.07          5.68         4.65 o                         
   5   6 -13         10.13         14.59         4.70 o                         
   5  -9 -12          7.03          4.97         4.30 o                         
   3  -8 -12         19.06          9.71         4.44 o                         
   5  -8 -12          0.56         -4.37         4.37 o                         
   3  -7 -12          0.11          0.23         4.36 o                         
   5  -7 -12          7.33          6.87         5.03 o                         
   3  -6 -12          4.15          8.96         4.79 o                         
   5  -6 -12          3.55         -5.07         5.24 o                         
   3  -5 -12          2.09         -4.11         4.46 o                         
   5  -5 -12          1.23         -0.70         4.40 o                         
   3  -4 -12         25.69         34.85         5.44 o                         
   5  -4 -12         10.93         13.52         5.57 o                         
   5  -3 -12         18.72         29.03         5.44 o                         
   7  -3 -12         13.97          2.13         4.49 o                         
   5  -2 -12         11.20         11.83         5.57 o                         
   7  -2 -12          0.01         -4.68         4.88 o                         
   5  -1 -12          5.51          1.94         4.82 o                         
   7  -1 -12         12.66         11.02         5.23 o                         
   5   1 -12          5.51          1.68         4.54 o                         
   7   1 -12         12.66         16.14         5.48 o                         
   5   2 -12         11.20         14.02         4.57 o                         
   7   2 -12          0.01          7.39         5.61 o                         
   5   3 -12         18.72         16.80         4.86 o                         
   7   3 -12         13.97         28.49         5.60 o                         
   5   4 -12         10.93          7.48         3.81 o                         
   7   4 -12          0.02          6.16         4.36 o                         
   5   5 -12          1.23         20.64         4.25 o                         
   7   5 -12          5.45         14.27         4.54 o                         
   5   6 -12          3.55         13.86         4.31 o                         
   7   6 -12          4.29          2.03         4.62 o                         
   5   7 -12          7.33         19.26         4.03 o                         
   5  -9 -11          0.07         -4.34         4.34 o                         
   3  -8 -11          9.29         -0.55         3.83 o                         
   5  -8 -11          0.43         -1.12         3.70 o                         
   7  -8 -11          0.48         -4.67         4.67 o                         
   3  -7 -11         47.37         34.91         4.74 o                         
   5  -7 -11          8.92          9.56         4.63 o                         
   7  -7 -11          6.19          5.06         4.35 o                         
   3  -6 -11          1.73         10.18         4.36 o                         
   5  -6 -11         44.90         47.32         5.91 o                         
   7  -6 -11         35.22         29.54         5.71 o                         
   3  -5 -11         34.45         33.09         4.81 o                         
   5  -5 -11          3.56          8.36         4.80 o                         
   7  -5 -11          1.63          8.29         3.94 o                         
   3  -4 -11         22.95         19.24         4.54 o                         
   5  -4 -11          2.65         -2.48         4.45 o                         
   7  -4 -11          7.63          8.46         5.41 o                         
   3  -3 -11         19.74         20.19         4.82 o                         
   5  -3 -11          2.90          0.51         4.84 o                         
   7  -3 -11          2.99         -1.10         4.43 o                         
   5  -2 -11          7.70          1.88         4.22 o                         
   7  -2 -11          0.01         -4.32         4.32 o                         
   5  -1 -11          2.68          6.69         4.21 o                         
   7  -1 -11          2.81          0.51         4.32 o                         
   5   0 -11         63.03         49.09         5.29 o                         
   7   0 -11         30.38         35.93         5.63 o                         
   5   1 -11          2.68          3.88         3.89 o                         
   7   1 -11          2.81          4.80         5.25 o                         
   5   2 -11          7.70          8.87         4.67 o                         
   7   2 -11          0.01         -4.46         4.46 o                         
   5   3 -11          2.90          8.81         4.17 o                         
   7   3 -11          2.99         -4.40         4.40 o                         
   5   4 -11          2.65          1.99         3.88 o                         
   7   4 -11          7.63          7.51         4.40 o                         
   5   5 -11          3.56          1.53         3.44 o                         
   7   5 -11          1.63          2.09         4.31 o                         
   5   6 -11         44.90         38.57         4.46 o                         
   7   6 -11         35.22         31.48         5.13 o                         
   5   7 -11          8.92         13.43         3.79 o                         
   7 -10 -10         21.97         26.20         5.73 o                         
   5  -9 -10          3.36         -3.76         3.76 o                         
   7  -9 -10         13.50         23.21         5.26 o                         
   3  -8 -10          8.93          6.76         3.54 o                         
   5  -8 -10          2.05          1.43         4.13 o                         
   7  -8 -10          0.08          0.46         3.97 o                         
   3  -7 -10          0.00          1.24         3.85 o                         
   5  -7 -10          0.57          1.90         4.15 o                         
   7  -7 -10          4.40          5.18         4.53 o                         
   3  -6 -10         13.10         12.32         3.66 o                         
   5  -6 -10          0.76          1.18         4.06 o                         
   7  -6 -10          0.00          1.90         4.66 o                         
   3  -5 -10          3.32          2.82         3.47 o                         
   5  -5 -10          1.22         -3.88         4.26 o                         
   7  -5 -10          7.19          9.06         4.96 o                         
   3  -4 -10         40.22         33.67         4.77 o                         
   5  -4 -10         42.11         39.80         5.23 o                         
   7  -4 -10          5.62         10.97         5.26 o                         
   3  -3 -10         19.57         14.32         4.51 o                         
   5  -3 -10         14.11         10.50         4.59 o                         
   7  -3 -10          1.20         -3.30         4.69 o                         
   5  -2 -10          7.52          8.39         4.63 o                         
   7  -2 -10         10.25          9.41         4.85 o                         
   5  -1 -10         13.33         12.74         3.85 o                         
   9  -1 -10          0.15          8.53         5.40 o                         
   5   1 -10         13.33         11.69         4.02 o                         
   7   1 -10          3.47          1.29         4.43 o                         
   9   1 -10          0.15         -1.04         4.81 o                         
   5   2 -10          7.52          7.48         4.08 o                         
   7   2 -10         10.25          5.85         5.05 o                         
   5   3 -10         14.11         18.69         4.54 o                         
   7   3 -10          1.20          2.79         4.25 o                         
   5   4 -10         42.11         38.91         4.69 o                         
   7   4 -10          5.62          7.54         3.90 o                         
   5   5 -10          1.22          1.00         3.41 o                         
   7   5 -10          7.19         10.41         3.96 o                         
   5   6 -10          0.76          8.26         3.57 o                         
   7   6 -10          0.00          0.58         3.62 o                         
   5   7 -10          0.57          3.39         3.26 o                         
   5 -10  -9          3.78          2.13         3.63 o                         
   7 -10  -9          0.23          5.91         4.66 o                         
   3  -9  -9          2.00         -1.96         3.45 o                         
   5  -9  -9         34.94         32.74         4.83 o                         
   7  -9  -9         18.41         12.98         4.65 o                         
   1  -8  -9         27.55         23.22         3.65 o                         
   3  -8  -9         25.85         23.69         3.76 o                         
   5  -8  -9          8.05          3.97         3.65 o                         
   7  -8  -9          0.56          5.49         5.07 o                         
   3  -7  -9          0.35         -0.31         3.21 o                         
   5  -7  -9          6.33          3.58         4.04 o                         
   7  -7  -9          3.69         -0.96         4.90 o                         
   9  -7  -9          0.48         -5.86         5.86 o                         
   3  -6  -9        105.58         82.02         4.82 o                         
   5  -6  -9         71.71         74.24         5.38 o                         
   7  -6  -9         67.12         72.90         6.96 o                         
   3  -5  -9        178.74        137.74         6.11 o                         
   5  -5  -9        122.30        113.91         6.41 o                         
   7  -5  -9          0.23         -2.98         4.37 o                         
   3  -4  -9        231.31        197.27         7.12 o                         
   5  -4  -9        102.43         84.68         5.59 o                         
   7  -4  -9          6.01          9.80         5.24 o                         
   9  -4  -9          9.06         20.37         6.33 o                         
   3  -3  -9        112.12         89.80         5.51 o                         
   5  -3  -9          8.84          9.30         4.32 o                         
   7  -3  -9         21.92         19.00         5.43 o                         
   9  -3  -9          5.75          9.87         6.15 o                         
   5  -2  -9         17.80         12.68         4.02 o                         
   7  -2  -9         12.28         17.59         4.92 o                         
   9  -2  -9          3.25         10.36         5.47 o                         
   5  -1  -9          6.67          7.58         4.04 o                         
   5   0  -9          0.05         -1.30         3.63 o                         
   7   0  -9          1.01          3.71         4.16 o                         
   5   1  -9          6.67          8.97         3.94 o                         
   7   1  -9         11.45         12.86         4.97 o                         
   5   2  -9         17.80         20.39         4.43 o                         
   7   2  -9         12.28         19.92         4.73 o                         
   9   2  -9          3.25          1.12         4.51 o                         
   5   3  -9          8.84         21.27         3.65 o                         
   7   3  -9         21.92         19.69         5.07 o                         
   9   3  -9          5.75         11.91         4.69 o                         
   5   4  -9        102.43         90.95         5.45 o                         
   7   4  -9          6.01          3.42         3.95 o                         
   9   4  -9          9.06         13.85         4.94 o                         
   5   5  -9        122.30        105.80         5.48 o                         
   7   5  -9          0.23         -3.67         3.67 o                         
   5   6  -9         71.71         58.40         4.44 o                         
   7   6  -9         67.12         65.31         5.23 o                         
   5   7  -9          6.33          0.80         3.20 o                         
   7 -11  -8          2.39         12.39         4.09 o                         
   5 -10  -8          0.97         -0.38         3.97 o                         
   7 -10  -8          4.43          3.40         4.73 o                         
   3  -9  -8          3.12          0.36         3.43 o                         
   5  -9  -8         25.92         25.05         4.66 o                         
   7  -9  -8          0.29         -2.26         5.29 o                         
   1  -8  -8         84.99         56.26         3.87 o                         
   3  -8  -8         90.77         85.12         4.94 o                         
   5  -8  -8         25.02         14.55         4.20 o                         
   7  -8  -8          5.29         -0.14         4.33 o                         
   3  -7  -8         98.36         83.76         4.70 o                         
   5  -7  -8         53.73         45.82         4.55 o                         
   7  -7  -8        119.57        126.79         7.10 o                         
   3  -6  -8         48.00         42.11         4.16 o                         
   5  -6  -8         78.76         81.43         5.82 o                         
   7  -6  -8          7.38         11.57         5.21 o                         
   3  -5  -8        125.56        110.74         5.32 o                         
   5  -5  -8        151.66        134.51         6.27 o                         
   9  -5  -8          2.06          1.04         5.54 o                         
   3  -4  -8        136.02        114.20         5.21 o                         
   5  -4  -8          3.43          0.04         3.75 o                         
   7  -4  -8         20.58         25.75         5.28 o                         
   9  -4  -8          7.66         19.68         5.69 o                         
   3  -3  -8         91.50         78.77         4.95 o                         
   5  -3  -8         90.19         85.07         5.15 o                         
   3  -2  -8         58.11         52.80         4.37 o                         
   5  -2  -8          0.90          1.05         3.17 o                         
   7  -2  -8         20.37         19.31         4.67 o                         
   9  -2  -8          4.76          6.99         5.06 o                         
   5  -1  -8         70.70         62.80         4.94 o                         
   7  -1  -8          0.33         -4.51         4.51 o                         
   9  -1  -8         11.48         17.55         5.14 o                         
   5   1  -8         70.70         70.27         4.96 o                         
   7   1  -8          0.33          7.13         4.14 o                         
   9   1  -8         11.48         13.49         4.75 o                         
   5   2  -8          0.90          1.62         3.45 o                         
   7   2  -8         20.37         23.61         4.51 o                         
   9   2  -8          4.76          6.97         4.35 o                         
   5   3  -8         90.19         81.84         4.91 o                         
   7   3  -8          0.61          1.64         3.81 o                         
   9   3  -8          2.25          0.15         4.30 o                         
   5   4  -8          3.43          3.59         3.52 o                         
   7   4  -8         20.58         18.93         4.09 o                         
   9   4  -8          7.66         -0.40         4.28 o                         
   5   5  -8        151.66        146.63         5.82 o                         
   7   5  -8         65.01         60.33         4.89 o                         
   5   6  -8         78.76         64.25         4.59 o                         
   7   6  -8          7.38          6.08         3.84 o                         
   5   7  -8         53.73         49.14         4.34 o                         
   7 -11  -7          0.63          1.86         4.23 o                         
   5 -10  -7         10.83          9.55         3.96 o                         
   9 -10  -7          3.54         -5.04         5.04 o                         
   3  -9  -7         30.56         20.43         3.75 o                         
   5  -9  -7          9.97          7.63         3.73 o                         
   7  -9  -7          1.93         -1.26         4.36 o                         
   1  -8  -7          2.02          0.53         2.59 o                         
   3  -8  -7         65.54         58.34         4.41 o                         
   5  -8  -7          0.41          0.84         3.80 o                         
   7  -8  -7         19.43         22.68         4.77 o                         
   3  -7  -7        376.08        320.18         7.38 o                         
   5  -7  -7        110.98        108.54         6.12 o                         
   7  -7  -7          0.40          0.19         3.75 o                         
   9  -7  -7          2.51         -1.99         5.33 o                         
   3  -6  -7          6.53          5.70         2.92 o                         
   5  -6  -7        111.14         97.09         5.11 o                         
   7  -6  -7         44.51         33.48         4.78 o                         
   3  -5  -7         10.02          9.26         2.87 o                         
   5  -5  -7          0.15          2.05         3.43 o                         
   7  -5  -7         30.48         32.71         5.20 o                         
   3  -4  -7         46.25         43.57         3.81 o                         
   5  -4  -7          0.10         -3.38         3.38 o                         
   7  -4  -7         24.02         23.53         4.73 o                         
   9  -4  -7         16.84         14.29         5.85 o                         
   3  -3  -7         32.36         30.58         3.61 o                         
   5  -3  -7          6.40          7.14         3.53 o                         
   7  -3  -7          0.00         -4.37         4.37 o                         
   9  -3  -7          1.56          6.89         5.29 o                         
   3  -2  -7         45.09         45.03         3.91 o                         
   5  -2  -7         73.49         74.38         5.02 o                         
   7  -2  -7         13.66         12.83         4.27 o                         
   9  -2  -7          3.48         -0.03         4.68 o                         
   3  -1  -7         22.46         16.50         3.29 o                         
   5  -1  -7         90.31         84.12         5.06 o                         
   7  -1  -7          6.71          3.87         3.96 o                         
   5   0  -7         28.70         34.14         4.22 o                         
   7   0  -7         37.41         42.05         4.76 o                         
   9   0  -7          0.54          5.50         4.46 o                         
   5   1  -7         90.31         86.43         5.03 o                         
   7   1  -7          6.71          6.36         4.00 o                         
   5   2  -7         73.49         68.57         4.62 o                         
   7   2  -7         13.66         18.45         3.88 o                         
   9   2  -7          3.48          4.47         4.36 o                         
   5   3  -7          6.40          4.62         3.20 o                         
   7   3  -7          0.00         -0.02         3.46 o                         
   9   3  -7          1.56          3.58         3.83 o                         
   5   4  -7          0.10          1.31         2.93 o                         
   7   4  -7         24.02         19.28         3.98 o                         
   9   4  -7         16.84         27.78         5.03 o                         
   5   5  -7          0.15          2.56         3.02 o                         
   7   5  -7         30.48         31.68         4.19 o                         
   5   6  -7        111.14         96.69         4.83 o                         
   7   6  -7         44.51         36.11         4.27 o                         
   5   7  -7        110.98         99.82         4.80 o                         
   7 -11  -6         27.84         28.79         4.77 o                         
   5 -10  -6          6.58          6.19         3.24 o                         
   3  -9  -6          6.97          2.86         3.14 o                         
   5  -9  -6        161.48        138.76         5.73 o                         
   7  -9  -6         13.48         18.29         4.74 o                         
   1  -8  -6         15.58         14.32         2.52 o                         
   3  -8  -6         55.37         50.67         4.06 o                         
   5  -8  -6          9.64         10.51         3.39 o                         
   7  -8  -6          0.01         -1.42         3.88 o                         
   9  -8  -6          8.01          6.53         4.82 o                         
   1  -7  -6        141.32        118.68         4.11 o                         
   3  -7  -6          7.87          4.93         2.98 o                         
   5  -7  -6         14.24         12.52         3.25 o                         
   7  -7  -6          3.24         -0.84         4.14 o                         
   3  -6  -6          5.92          3.69         2.68 o                         
   5  -6  -6         16.84         17.24         3.50 o                         
   7  -6  -6          1.30          1.30         3.99 o                         
   9  -6  -6         14.21         14.29         4.70 o                         
   3  -5  -6          0.21         -0.27         2.59 o                         
   5  -5  -6          8.39          5.34         3.47 o                         
   7  -5  -6        104.24        103.22         6.51 o                         
   9  -5  -6         11.14         12.83         5.25 o                         
   3  -4  -6        132.19        121.55         4.66 o                         
   5  -4  -6         49.69         47.61         4.19 o                         
   7  -4  -6         93.70         90.12         5.94 o                         
   9  -4  -6         66.75         70.75         6.93 o                         
   3  -3  -6        122.76        110.33         4.61 o                         
   5  -3  -6          4.87          4.85         3.44 o                         
   7  -3  -6         12.90         10.80         4.43 o                         
   9  -3  -6          0.34          0.30         5.06 o                         
   3  -2  -6          0.03         -0.43         2.85 o                         
   5  -2  -6          0.53         -0.46         3.33 o                         
   7  -2  -6          1.02          3.58         4.19 o                         
   9  -2  -6         24.62         30.55         5.45 o                         
   3  -1  -6         57.85         47.83         3.38 o                         
   5  -1  -6          1.78          1.47         3.30 o                         
   7  -1  -6         29.93         32.52         4.71 o                         
   9  -1  -6          5.10          6.13         4.57 o                         
   5   1  -6          1.78          3.21         3.17 o                         
   7   1  -6         29.93         32.23         4.12 o                         
   9   1  -6          5.10          7.93         4.63 o                         
  11   1  -6          0.55          2.05         4.86 o                         
   5   2  -6          0.53          0.83         3.17 o                         
   7   2  -6          1.02          2.34         3.54 o                         
   9   2  -6         24.62         30.62         4.81 o                         
  11   2  -6         14.13         20.13         4.50 o                         
   5   3  -6          4.87          3.96         2.81 o                         
   7   3  -6         12.90         10.64         3.77 o                         
   9   3  -6          0.34          4.06         4.37 o                         
   5   4  -6         49.69         48.25         3.73 o                         
   7   4  -6         93.70         95.24         5.34 o                         
   9   4  -6         66.75         68.02         5.89 o                         
   5   5  -6          8.39          6.96         2.86 o                         
   7   5  -6        104.24         89.31         5.03 o                         
   5   6  -6         16.84         16.22         3.03 o                         
   5   7  -6         14.24         12.41         3.06 o                         
   9 -12  -5          3.82          6.75         5.16 o                         
   7 -11  -5         27.15         28.22         4.35 o                         
   9 -11  -5          5.40          6.06         5.31 o                         
   5 -10  -5         60.38         59.12         4.31 o                         
   7 -10  -5         14.91         15.66         4.69 o                         
   3  -9  -5        232.56        238.48         6.17 o                         
   5  -9  -5         42.93         34.60         4.07 o                         
   7  -9  -5          4.32          2.29         4.81 o                         
   1  -8  -5          1.30          1.29         1.96 o                         
   3  -8  -5         40.75         41.77         3.49 o                         
   5  -8  -5         67.65         60.03         4.49 o                         
   7  -8  -5          8.14          9.53         4.54 o                         
   9  -8  -5          3.35         -3.26         4.70 o                         
   1  -7  -5         54.60         45.90         2.70 o                         
   3  -7  -5          1.47          1.98         2.74 o                         
   5  -7  -5          1.57         -0.02         3.12 o                         
   7  -7  -5         56.28         60.17         5.27 o                         
   1  -6  -5          0.93          0.49         1.98 o                         
   3  -6  -5         57.90         52.34         3.54 o                         
   5  -6  -5        157.42        155.25         5.85 o                         
   7  -6  -5        128.91        112.29         5.99 o                         
   9  -6  -5          1.18          5.53         4.21 o                         
   3  -5  -5          0.17         -1.31         2.66 o                         
   5  -5  -5         67.84         55.55         3.99 o                         
   7  -5  -5         35.46         37.32         4.82 o                         
   9  -5  -5          1.38          0.47         4.34 o                         
   3  -4  -5        102.32         80.14         3.78 o                         
   5  -4  -5          0.02          0.50         3.24 o                         
   7  -4  -5          4.43          5.27         4.38 o                         
   9  -4  -5          2.14          4.16         4.90 o                         
   3  -3  -5         19.04         19.68         2.86 o                         
   5  -3  -5         37.23         33.01         3.80 o                         
   7  -3  -5         23.79         27.72         4.97 o                         
   9  -3  -5          0.28         -2.39         4.31 o                         
  11  -3  -5          1.18         -4.77         4.77 o                         
   3  -2  -5        497.89        417.65         6.50 o                         
   5  -2  -5         45.19         39.53         3.94 o                         
   7  -2  -5          4.24          3.59         4.12 o                         
   9  -2  -5          2.81          1.39         4.69 o                         
   3  -1  -5         27.53         18.45         2.62 o                         
   5  -1  -5          5.56          5.09         3.05 o                         
   7  -1  -5         15.07         12.27         4.07 o                         
   9  -1  -5         17.84         26.86         5.27 o                         
  11  -1  -5          3.95          4.11         4.30 o                         
   3   0  -5         21.50         20.45         2.64 o                         
   5   0  -5        181.87        180.14         5.73 o                         
   7   0  -5         51.40         53.62         4.81 o                         
   9   0  -5          1.62          4.34         4.28 o                         
  11   0  -5          0.40          0.59         4.40 o                         
   3   1  -5         27.53         19.58         2.57 o                         
   5   1  -5          5.56          2.61         3.04 o                         
   7   1  -5         15.07         18.72         3.83 o                         
   9   1  -5         17.84         25.12         4.61 o                         
  11   1  -5          3.95          4.98         4.49 o                         
   3   2  -5        497.89        426.58         6.49 o                         
   5   2  -5         45.19         45.62         3.59 o                         
   7   2  -5          4.24          3.18         3.42 o                         
   9   2  -5          2.81          5.20         4.20 o                         
  11   2  -5         10.70          5.37         4.45 o                         
   3   3  -5         19.04         19.18         2.39 o                         
   5   3  -5         37.23         37.48         3.38 o                         
   7   3  -5         23.79         18.71         3.82 o                         
   9   3  -5          0.28          7.87         4.07 o                         
   5   4  -5          0.02         -0.80         2.48 o                         
   7   4  -5          4.43          4.77         3.30 o                         
   9   4  -5          2.14          3.41         4.31 o                         
   5   5  -5         67.84         59.49         3.57 o                         
   7   5  -5         35.46         35.34         3.78 o                         
   5   6  -5        157.42        145.26         4.53 o                         
   9 -12  -4          0.63         -4.76         4.76 o                         
   5 -11  -4         63.34         60.50         4.35 o                         
   7 -11  -4          0.59         -2.88         3.60 o                         
   9 -11  -4          8.61         10.98         5.15 o                         
   5 -10  -4         50.39         42.68         3.89 o                         
   7 -10  -4          2.66          2.14         4.32 o                         
   3  -9  -4        697.82        637.26         8.74 o                         
   5  -9  -4         34.70         28.24         3.66 o                         
   7  -9  -4         10.16          7.69         4.49 o                         
   9  -9  -4          1.03          0.71         4.96 o                         
   1  -8  -4         17.66         16.34         2.04 o                         
   3  -8  -4        226.18        218.68         5.25 o                         
   5  -8  -4        363.91        336.48         7.70 o                         
   7  -8  -4         23.65         21.12         4.90 o                         
   9  -8  -4          0.56          1.83         4.45 o                         
   1  -7  -4         19.34         16.46         2.07 o                         
   3  -7  -4         40.00         35.33         2.97 o                         
   5  -7  -4         56.21         63.08         4.21 o                         
   7  -7  -4         13.57         13.48         4.21 o                         
   9  -7  -4          4.85          1.31         4.51 o                         
   1  -6  -4          4.74          6.21         1.95 o                         
   3  -6  -4          7.68          6.21         2.27 o                         
   5  -6  -4          0.77          1.57         3.11 o                         
   7  -6  -4          1.99         -0.11         3.45 o                         
   1  -5  -4       1498.63       1279.93         9.48 o                         
   3  -5  -4         86.52         72.31         3.45 o                         
   5  -5  -4         22.10         17.62         3.38 o                         
   7  -5  -4          1.63          5.99         3.94 o                         
   9  -5  -4          0.96         -0.60         5.41 o                         
   3  -4  -4          8.58          9.62         2.22 o                         
   5  -4  -4         31.04         24.95         3.53 o                         
   7  -4  -4        105.56        111.07         5.76 o                         
   9  -4  -4         21.71         23.15         5.18 o                         
   3  -3  -4        587.05        544.78         7.39 o                         
   5  -3  -4         72.96         63.04         4.06 o                         
   7  -3  -4          0.08          8.36         4.09 o                         
   9  -3  -4         32.81         38.58         5.78 o                         
  11  -3  -4         15.88         30.49         5.72 o                         
   3  -2  -4        213.23        220.46         4.90 o                         
   5  -2  -4        637.53        621.12         9.17 o                         
   7  -2  -4        268.47        277.37         8.04 o                         
   9  -2  -4         30.30         45.94         5.23 o                         
   3  -1  -4       1099.29       1021.73         9.76 o                         
   5  -1  -4        140.32        145.57         5.08 o                         
   7  -1  -4         51.57         52.29         4.71 o                         
   9  -1  -4         37.07         35.02         5.24 o                         
   3   1  -4       1099.29        975.53         9.21 o                         
   5   1  -4        140.32        141.10         4.68 o                         
   7   1  -4         51.57         54.67         4.46 o                         
   9   1  -4         37.07         37.45         4.73 o                         
   3   2  -4        213.23        197.34         4.34 o                         
   5   2  -4        637.53        612.24         8.55 o                         
   7   2  -4        268.47        273.85         7.35 o                         
   9   2  -4         30.30         38.93         4.97 o                         
   3   3  -4        587.05        516.49         6.52 o                         
   5   3  -4         72.96         69.73         3.43 o                         
   7   3  -4          0.08          4.29         3.34 o                         
   9   3  -4         32.81         34.39         4.77 o                         
  11   3  -4         15.88         26.90         5.02 o                         
   3   4  -4          8.58         10.21         1.89 o                         
   5   4  -4         31.04         30.60         2.81 o                         
   7   4  -4        105.56        115.47         5.16 o                         
   9   4  -4         21.71         20.82         3.94 o                         
   3   5  -4         86.52         68.69         2.74 o                         
   5   5  -4         22.10         25.33         2.68 o                         
   7   5  -4          1.63          0.69         2.81 o                         
   3   6  -4          7.68          8.60         1.77 o                         
   5   6  -4          0.77         -0.87         2.13 o                         
   3   7  -4         40.00         38.61         2.27 o                         
   7 -12  -3         21.80         26.62         4.59 o                         
   5 -11  -3          8.05          5.67         3.46 o                         
   7 -11  -3          1.14          0.04         3.56 o                         
   3 -10  -3         12.12          6.80         2.63 o                         
   5 -10  -3          7.34          3.01         3.23 o                         
   7 -10  -3          0.62         -3.90         3.90 o                         
   3  -9  -3         11.48         11.99         2.42 o                         
   5  -9  -3          6.18          3.88         2.80 o                         
   7  -9  -3          2.27          2.81         4.04 o                         
   9  -9  -3          0.24          2.78         4.30 o                         
   1  -8  -3         31.27         23.73         1.84 o                         
   3  -8  -3         31.84         30.01         2.52 o                         
   5  -8  -3          0.21          0.70         2.88 o                         
   7  -8  -3          0.10         -1.84         3.93 o                         
   9  -8  -3          0.25         -3.82         5.04 o                         
   1  -7  -3        260.79        232.62         4.04 o                         
   3  -7  -3        136.77        109.73         3.77 o                         
   5  -7  -3         22.19         18.16         3.30 o                         
   7  -7  -3          8.07          5.70         3.87 o                         
   9  -7  -3          6.01          3.00         4.51 o                         
   1  -6  -3        566.83        534.78         5.87 o                         
   3  -6  -3        368.58        313.23         5.42 o                         
   5  -6  -3        216.96        231.95         6.60 o                         
   7  -6  -3          8.97          5.66         3.64 o                         
   9  -6  -3          2.33         -1.08         4.39 o                         
   1  -5  -3        549.36        531.92         5.67 o                         
   3  -5  -3          1.04          0.03         2.08 o                         
   5  -5  -3         82.97         73.49         4.19 o                         
   7  -5  -3          0.27         -2.51         3.67 o                         
   9  -5  -3          0.40         -4.25         4.25 o                         
   1  -4  -3          7.93          6.68         1.60 o                         
   3  -4  -3         18.16         21.18         2.35 o                         
   5  -4  -3         25.31         17.59         2.89 o                         
   7  -4  -3         11.00         13.38         3.70 o                         
   9  -4  -3          1.31         -0.18         4.59 o                         
   3  -3  -3          7.94         10.43         2.00 o                         
   5  -3  -3          0.03          2.49         2.53 o                         
   7  -3  -3          0.02          0.65         3.66 o                         
   9  -3  -3         15.50         11.76         5.13 o                         
   3  -2  -3         37.71         37.06         2.51 o                         
   5  -2  -3         62.48         60.74         4.07 o                         
   7  -2  -3         37.92         36.84         4.48 o                         
   9  -2  -3          7.72          6.50         4.28 o                         
  11  -2  -3          0.23         -4.07         4.07 o                         
   3  -1  -3        151.21        149.25         3.99 o                         
   5  -1  -3         55.27         51.59         3.65 o                         
   7  -1  -3         18.36         21.17         4.14 o                         
   9  -1  -3          2.96          2.68         4.56 o                         
  11  -1  -3          8.86          1.72         4.97 o                         
   3   0  -3        546.39        552.50         6.67 o                         
   5   0  -3          0.01         -2.06         2.58 o                         
   7   0  -3         64.54         55.66         4.56 o                         
   9   0  -3         10.08         10.23         4.86 o                         
  11   0  -3          1.29         -4.31         4.43 o                         
   3   1  -3        151.21        148.03         3.68 o                         
   5   1  -3         55.27         54.94         3.48 o                         
   7   1  -3         18.36         17.25         3.88 o                         
   9   1  -3          2.96         -0.49         4.19 o                         
   3   2  -3         37.71         41.12         2.40 o                         
   5   2  -3         62.48         65.00         3.44 o                         
   7   2  -3         37.92         32.59         4.09 o                         
   9   2  -3          7.72          3.34         3.92 o                         
   3   3  -3          7.94          9.97         1.76 o                         
   5   3  -3          0.03          1.93         2.32 o                         
   7   3  -3          0.02         -2.52         3.23 o                         
   9   3  -3         15.50         14.24         4.42 o                         
   3   4  -3         18.16         19.45         1.82 o                         
   5   4  -3         25.31         22.74         2.71 o                         
   7   4  -3         11.00          6.83         3.14 o                         
   9   4  -3          1.31          4.01         3.75 o                         
   3   5  -3          1.04          0.22         1.54 o                         
   5   5  -3         82.97         74.60         3.41 o                         
   7   5  -3          0.27          2.58         2.99 o                         
   3   6  -3        368.58        332.29         4.58 o                         
   5   6  -3        216.96        215.86         4.82 o                         
   3   7  -3        136.77        109.02         2.77 o                         
   5 -11  -2         51.71         56.65         4.67 o                         
   3 -10  -2        107.35        104.37         4.16 o                         
   5 -10  -2          0.27          0.87         3.38 o                         
   3  -9  -2         39.35         44.09         3.02 o                         
   5  -9  -2        136.41        131.73         5.07 o                         
   7  -9  -2         11.57         14.10         4.69 o                         
   1  -8  -2        119.50        133.19         2.99 o                         
   3  -8  -2          1.34         -0.05         2.12 o                         
   5  -8  -2          0.86         -0.75         2.53 o                         
   7  -8  -2         53.88         51.19         4.97 o                         
  -1  -7  -2        147.93        120.63         1.83 o                         
   1  -7  -2         95.54         94.53         2.56 o                         
   3  -7  -2        120.32        119.18         3.90 o                         
   5  -7  -2          0.68         -1.25         2.83 o                         
   7  -7  -2          3.35          5.35         3.80 o                         
   1  -6  -2         45.37         49.96         1.96 o                         
   3  -6  -2         76.30         68.36         3.15 o                         
   5  -6  -2         43.48         44.66         4.01 o                         
   7  -6  -2         12.52         14.82         3.92 o                         
   1  -5  -2        563.92        522.32         5.00 o                         
   3  -5  -2        172.26        175.20         4.16 o                         
   5  -5  -2         34.37         27.88         3.37 o                         
   7  -5  -2         31.18         25.26         4.22 o                         
   9  -5  -2          2.00          0.15         4.44 o                         
   1  -4  -2       1348.77       1206.11         7.39 o                         
   3  -4  -2       1033.20       1036.25         9.23 o                         
   5  -4  -2         38.70         41.59         3.39 o                         
   7  -4  -2          6.09          3.26         3.88 o                         
   9  -4  -2          6.37          7.07         4.89 o                         
   1  -3  -2        533.01        490.42         4.68 o                         
   3  -3  -2        430.71        354.85         5.28 o                         
   5  -3  -2          2.19          3.78         2.88 o
[truncated: 384,265 more chars]
